# Supplementary material for: TGFβ links EBV to multisystem inflammatory syndrome in children
Source: Nature. 2025 Mar 12;640(8059):762–71. doi: 10.1038/s41586-025-08697-6 (PMC12003184; doi:10.1038/s41586-025-08697-6)
Supplement: Supplementary file 1 — Supplementary Data 1–18 [file 41586_2025_8697_MOESM1_ESM.zip]

Archive with 19 entries (19 files):
- 2023-07-11632E-SI Data/2023-07-11632E-SI_Guide_2023-07-11632E-Z.docx
- 2023-07-11632E-SI Data/SI_1.xlsx
- 2023-07-11632E-SI Data/si_10.xlsx
- 2023-07-11632E-SI Data/SI_11.xlsx
- 2023-07-11632E-SI Data/SI_12.xlsx
- 2023-07-11632E-SI Data/SI_13.xlsx
- 2023-07-11632E-SI Data/SI_14.txt
- 2023-07-11632E-SI Data/SI_15.xlsx
- 2023-07-11632E-SI Data/SI_16.xlsx
- 2023-07-11632E-SI Data/SI_17.xlsx
- 2023-07-11632E-SI Data/SI_18_clustering_res0.5_Flu+noMIS-C+MIS-C.xlsx
- 2023-07-11632E-SI Data/SI_2.xlsx
- 2023-07-11632E-SI Data/SI_4.xlsx
- 2023-07-11632E-SI Data/SI_5.xlsx
- 2023-07-11632E-SI Data/SI_6.xlsx
- 2023-07-11632E-SI Data/SI_7.xlsx
- 2023-07-11632E-SI Data/SI_8.xlsx
- 2023-07-11632E-SI Data/SI_9.xlsx
- 2023-07-11632E-SI Data/SI_3_GSEA_ESM.xlsx
