# Supplementary material for: TGFβ links EBV to multisystem inflammatory syndrome in children
Source: Nature. 2025 Mar 12;640(8059):762–71. doi: 10.1038/s41586-025-08697-6 (PMC12003184; doi:10.1038/s41586-025-08697-6)
Supplement: Supplementary file 1 — Supplementary Data 1–18 [file 41586_2025_8697_MOESM1_ESM.zip › 2023-07-11632E-SI Data/SI_1.xlsx]

## Sheet: Markers.RNA_snn_res.0.6
p_val	avg_log2FC	percentage in cluster	percentage overall	difference of percentages	p_val_adj	cluster	name
0	1.85849	0.993	0.278	0.715	0	0	CD79A
0	1.56134	0.985	0.285	0.7	0	0	MS4A1
0	1.40998	0.929	0.255	0.674	0	0	BANK1
0	1.28874	0.914	0.262	0.652	0	0	RALGPS2
0	1.75174	0.925	0.273	0.652	0	0	CD79B
0	1.50671	0.941	0.343	0.598	0	0	HLA-DQA1
0	1.47054	0.692	0.124	0.568	0	0	FCRLA
0	1.00676	0.764	0.209	0.555	0	0	LINC00926
0	1.52079	0.954	0.416	0.538	0	0	LTB
0	1.02207	0.742	0.206	0.536	0	0	BLK
0	1.33253	0.87	0.337	0.533	0	0	FAIM3
0	1.18699	0.731	0.225	0.506	0	0	CXXC5
0	1.03407	0.639	0.147	0.492	0	0	FAM129C
0	0.993836	0.734	0.252	0.482	0	0	SWAP70
0	1.267	0.944	0.466	0.478	0	0	HLA-DQB1
0	1.16091	0.608	0.136	0.472	0	0	CD19
0	1.09539	0.663	0.194	0.469	0	0	TCF4
0	1.04846	0.6	0.139	0.461	0	0	CD22
0	0.842569	0.984	0.524	0.46	0	0	PTPRCAP
0	1.1062	0.584	0.152	0.432	0	0	TSPAN3
0	1.19687	0.541	0.118	0.423	0	0	VPREB3
0	0.939776	0.543	0.122	0.421	0	0	BLNK
0	0.903849	0.583	0.162	0.421	0	0	POU2AF1
0	0.880956	0.595	0.18	0.415	0	0	ARHGAP24
0	0.882811	0.664	0.27	0.394	0	0	HVCN1
0	1.02868	0.603	0.21	0.393	0	0	CYB561A3
0	0.830745	0.641	0.254	0.387	0	0	IRF8
0	1.38693	0.994	0.609	0.385	0	0	HLA-DPA1
0	0.950768	0.505	0.121	0.384	0	0	FCGR2B
0	0.837475	0.611	0.227	0.384	0	0	SYPL1
0	0.734322	0.801	0.42	0.381	0	0	ISG20
0	1.15303	0.417	0.043	0.374	0	0	AC079767.4
0	1.3581	0.988	0.615	0.373	0	0	HLA-DPB1
0	0.856656	0.812	0.441	0.371	0	0	HLA-DMA
0	0.897395	0.472	0.101	0.371	0	0	HLA-DOB
0	0.660139	0.514	0.144	0.37	0	0	AFF3
0	0.750984	0.506	0.137	0.369	0	0	FCRL1
0	0.822288	0.513	0.146	0.367	0	0	PDLIM1
0	0.796142	0.705	0.341	0.364	0	0	FOXP1
0	0.789769	0.501	0.138	0.363	0	0	COBLL1
0	0.741209	0.724	0.362	0.362	0	0	CXCR4
0	0.88864	0.957	0.597	0.36	0	0	HLA-DRB5
0	0.865253	0.826	0.47	0.356	0	0	SYNGR2
0	0.742969	0.631	0.281	0.35	0	0	SP140
0	0.882132	0.512	0.164	0.348	0	0	IFT57
0	0.852887	0.486	0.141	0.345	0	0	CD40
0	0.919944	0.509	0.166	0.343	0	0	SMIM14
2.61694e-200	0.331368	0.84	0.5	0.34	8.56707e-196	0	NCF1
0	0.555116	0.538	0.199	0.339	0	0	PARP15
0	0.751258	0.714	0.375	0.339	0	0	SNX2
0	1.16446	0.393	0.055	0.338	0	0	CD1C
0	0.807205	0.587	0.249	0.338	0	0	TSTD1
0	0.834845	0.432	0.102	0.33	0	0	TNFRSF13B
0	0.77173	0.519	0.19	0.329	0	0	BIRC3
0	0.810421	0.644	0.317	0.327	0	0	SNHG7
9.32848e-269	0.559133	0.642	0.315	0.327	3.05387e-264	0	MARCH1
7.39246e-280	0.612448	0.63	0.305	0.325	2.42007e-275	0	HLA-DMB
0	0.763577	0.39	0.072	0.318	0	0	FCRL2
0	0.824339	0.916	0.6	0.316	0	0	GLTSCR2
0	0.748294	0.716	0.4	0.316	0	0	SEC62
0	0.724154	0.496	0.183	0.313	0	0	BASP1
0	0.701877	0.41	0.098	0.312	0	0	PAX5
0	0.658674	0.441	0.13	0.311	0	0	ADAM28
6.1486e-294	0.709308	0.729	0.418	0.311	2.01287e-289	0	CHCHD10
0	1.49136	0.998	0.687	0.311	0	0	HLA-DRA
1.46501e-259	0.609096	0.588	0.277	0.311	4.796e-255	0	LBH
0	1.02424	0.373	0.065	0.308	0	0	RP11-731F5.2
5.49645e-246	0.629148	0.786	0.481	0.305	1.79937e-241	0	ZFP36L1
8.4576e-295	0.685121	0.719	0.414	0.305	2.76876e-290	0	SP110
1.27992e-279	0.665786	0.566	0.261	0.305	4.19008e-275	0	CD82
0	0.684992	0.485	0.182	0.303	0	0	PPM1K
0	0.72102	0.801	0.499	0.302	0	0	SNX3
1.83179e-222	0.600077	0.874	0.573	0.301	5.99674e-218	0	KLF2
0	0.678908	0.411	0.11	0.301	0	0	BCL11A
0	0.695364	0.395	0.095	0.3	0	0	KIAA0226L
3.61846e-275	0.781432	0.518	0.222	0.296	1.18458e-270	0	HLA-DQA2
5.70454e-248	0.460112	0.525	0.229	0.296	1.8675e-243	0	SEL1L3
1.47793e-297	0.72591	0.562	0.267	0.295	4.8383e-293	0	SMARCB1
2.3424e-209	0.448828	0.592	0.297	0.295	7.66831e-205	0	MEF2C
0	0.848425	0.359	0.065	0.294	0	0	CD72
2.83537e-262	0.660131	0.662	0.369	0.293	9.28215e-258	0	ISCU
0	0.725361	0.948	0.656	0.292	0	0	NPM1
2.66273e-307	0.575035	0.459	0.168	0.291	8.71697e-303	0	TPD52
0	0.81645	0.376	0.088	0.288	0	0	FCRL3
0	1.06639	0.985	0.698	0.287	0	0	HLA-DRB1
2.1496e-282	0.570454	0.491	0.204	0.287	7.03715e-278	0	GGA2
1.97958e-178	0.373442	0.81	0.524	0.286	6.48056e-174	0	EZR
8.27476e-235	0.530963	0.539	0.255	0.284	2.70891e-230	0	RHOH
5.8105e-240	0.600267	0.604	0.321	0.283	1.90218e-235	0	TNFAIP8
1.0217e-226	0.456052	0.578	0.295	0.283	3.34473e-222	0	STX7
0	0.652094	0.369	0.088	0.281	0	0	TLR10
7.73049e-230	0.553762	0.839	0.558	0.281	2.53073e-225	0	CIRBP
4.1061e-274	0.677	0.523	0.243	0.28	1.34421e-269	0	SHMT2
1.11524e-230	0.550277	0.85	0.571	0.279	3.65095e-226	0	MIF
0	0.597662	0.39	0.112	0.278	0	0	TNFRSF13C
1.29562e-184	0.463642	0.678	0.4	0.278	4.24148e-180	0	PARP1
0	0.72183	0.347	0.069	0.278	0	0	PKIG
1.41476e-219	0.564579	0.72	0.442	0.278	4.63151e-215	0	EIF4A2
0	0.745704	0.94	0.662	0.278	0	0	HSP90AB1
7.11849e-192	0.515719	0.581	0.304	0.277	2.33038e-187	0	LY86
8.56536e-188	0.512871	0.633	0.357	0.276	2.80404e-183	0	SYK
0	0.926479	0.415	0.139	0.276	0	0	MYC
1.25757e-169	0.401309	0.709	0.435	0.274	4.11691e-165	0	POU2F2
1.44396e-188	0.534517	0.624	0.351	0.273	4.72709e-184	0	CTSH
0	0.731555	0.313	0.043	0.27	0	0	RP11-38J22.6
1.23984e-194	0.466259	0.553	0.284	0.269	4.05885e-190	0	BTG2
0	0.696248	0.398	0.129	0.269	0	0	QRSL1
9.28988e-244	0.579555	0.499	0.23	0.269	3.04123e-239	0	CCDC50
1.2541e-217	0.541837	0.912	0.643	0.269	4.10556e-213	0	HINT1
1.43279e-188	0.457963	0.907	0.638	0.269	4.69051e-184	0	RAC2
4.57813e-240	0.617007	0.499	0.232	0.267	1.49874e-235	0	ODC1
8.57545e-159	0.412602	0.665	0.399	0.266	2.80735e-154	0	LYN
5.67612e-225	0.592024	0.543	0.279	0.264	1.85819e-220	0	MBD4
2.16044e-189	0.465839	0.527	0.263	0.264	7.07263e-185	0	ALOX5
4.3075e-224	0.478742	0.454	0.193	0.261	1.41015e-219	0	PDE4B
5.2044e-275	0.637317	0.412	0.152	0.26	1.70376e-270	0	GPR183
3.16308e-184	0.46639	0.788	0.528	0.26	1.0355e-179	0	RNASET2
0	0.786727	0.986	0.727	0.259	0	0	BTG1
1.71492e-197	0.452492	0.802	0.543	0.259	5.61413e-193	0	SP100
0	0.676122	0.367	0.109	0.258	0	0	CCR7
1.78097e-197	0.552452	0.803	0.545	0.258	5.83035e-193	0	ZFAS1
7.0442e-227	0.553375	0.486	0.229	0.257	2.30606e-222	0	ARHGAP17
1.43301e-190	0.4937	0.487	0.23	0.257	4.69124e-186	0	MARCKS
1.05505e-186	0.521822	0.801	0.544	0.257	3.45392e-182	0	EIF3E
1.03593e-199	0.579891	0.679	0.423	0.256	3.39132e-195	0	ANAPC16
0	1.45301	0.999	0.743	0.256	0	0	CD37
1.25251e-305	0.619521	0.38	0.124	0.256	4.10033e-301	0	SEMA4B
1.0109e-198	0.549546	0.553	0.298	0.255	3.30939e-194	0	PEBP1
8.52027e-174	0.484983	0.748	0.493	0.255	2.78928e-169	0	YPEL3
3.65179e-147	0.40443	0.684	0.43	0.254	1.19549e-142	0	SEPT6
3.10065e-286	0.637618	0.384	0.13	0.254	1.01506e-281	0	AIM2
1.17973e-249	0.639103	0.44	0.186	0.254	3.86209e-245	0	KIAA0040
1.55721e-142	0.419351	0.7	0.446	0.254	5.09784e-138	0	HMGN1
3.5724e-237	0.526607	0.429	0.176	0.253	1.1695e-232	0	ORAI2
2.49628e-197	0.544781	0.774	0.521	0.253	8.17207e-193	0	RPL17
4.50281e-199	0.58741	0.567	0.314	0.253	1.47409e-194	0	SNHG8
0	0.687454	0.334	0.082	0.252	0	0	FCRL5
2.05203e-220	0.538548	0.455	0.204	0.251	6.71774e-216	0	ZCCHC7
0	0.615427	0.326	0.076	0.25	0	0	E2F5
0	1.2332	0.994	0.745	0.249	0	0	EEF1B2
1.85861e-306	0.588357	0.352	0.104	0.248	6.08452e-302	0	CPNE5
2.32014e-194	0.534398	0.518	0.27	0.248	7.59543e-190	0	SH3BP5
0	0.634516	0.331	0.084	0.247	0	0	HLA-DOA
2.74167e-282	0.568268	0.364	0.117	0.247	8.9754e-278	0	GNG7
4.74514e-217	0.573309	0.833	0.586	0.247	1.55342e-212	0	ERP29
7.06219e-224	0.490077	0.419	0.174	0.245	2.31195e-219	0	TRAF5
0	0.549344	0.337	0.094	0.243	0	0	ITM2C
2.08118e-197	0.473478	0.458	0.215	0.243	6.81317e-193	0	RP11-220I1.1
5.56532e-164	0.46656	0.881	0.639	0.242	1.82192e-159	0	EIF3F
5.00378e-134	0.405118	0.825	0.584	0.241	1.63809e-129	0	UCP2
1.52852e-142	0.431765	0.633	0.393	0.24	5.00391e-138	0	CD81
2.8433e-146	0.398934	0.657	0.418	0.239	9.3081e-142	0	RASGRP2
9.00297e-250	0.562673	0.954	0.715	0.239	2.9473e-245	0	PNRC1
1.25936e-191	0.418742	0.441	0.202	0.239	4.12278e-187	0	PLCG2
7.16822e-180	0.532401	0.751	0.513	0.238	2.34666e-175	0	RCSD1
3.38644e-296	0.641718	0.333	0.096	0.237	1.10862e-291	0	FCER2
7.32901e-149	0.427886	0.91	0.674	0.236	2.3993e-144	0	PPDPF
1.4049e-194	0.530032	0.456	0.221	0.235	4.59923e-190	0	DRAM2
0	0.645	0.284	0.049	0.235	0	0	BACE2
2.22673e-268	0.524627	0.347	0.112	0.235	7.28966e-264	0	BCAS4
9.63579e-228	0.429897	0.374	0.139	0.235	3.15447e-223	0	CHD7
7.15863e-194	0.44492	0.428	0.193	0.235	2.34352e-189	0	ST6GAL1
4.39258e-235	0.58042	0.918	0.684	0.234	1.438e-230	0	RPS20
1.88873e-164	0.458685	0.838	0.604	0.234	6.18313e-160	0	HNRNPDL
1.85954e-271	0.521609	0.34	0.108	0.232	6.08758e-267	0	STRBP
1.01129e-168	0.461876	0.498	0.266	0.232	3.31065e-164	0	TMEM243
7.2658e-144	0.484074	0.606	0.374	0.232	2.3786e-139	0	PLAC8
6.71651e-146	0.354388	0.519	0.288	0.231	2.19878e-141	0	ARHGAP15
2.77124e-244	0.563136	0.942	0.711	0.231	9.07222e-240	0	TOMM7
3.04518e-219	0.529886	0.384	0.154	0.23	9.96901e-215	0	SPINT2
3.47785e-204	0.67419	0.851	0.621	0.23	1.13854e-199	0	TSC22D3
0	0.56135	0.309	0.08	0.229	0	0	SPIB
4.96458e-238	0.578704	0.364	0.135	0.229	1.62526e-233	0	EAF2
5.31213e-209	0.582666	0.414	0.185	0.229	1.73903e-204	0	IMPDH2
0	0.723335	0.296	0.069	0.227	0	0	KIAA0125
1.75626e-151	0.445225	0.905	0.678	0.227	5.74948e-147	0	CCNI
1.03317e-269	0.583864	0.332	0.106	0.226	3.3823e-265	0	CD180
1.17749e-172	0.380549	0.421	0.195	0.226	3.85474e-168	0	IKZF3
1.22459e-141	0.457665	0.728	0.503	0.225	4.00895e-137	0	LSM7
2.98008e-150	0.45153	0.459	0.235	0.224	9.75589e-146	0	FAM26F
3.01094e-121	0.36184	0.531	0.307	0.224	9.85692e-117	0	BIN1
8.18841e-98	0.339524	0.958	0.734	0.224	2.68064e-93	0	BTF3
4.72203e-171	0.303622	0.397	0.175	0.222	1.54585e-166	0	CIITA
2.35807e-286	0.578122	0.313	0.092	0.221	7.71961e-282	0	CLECL1
6.03623e-181	0.44393	0.4	0.18	0.22	1.97608e-176	0	BTK
4.09043e-143	0.468871	0.655	0.435	0.22	1.33908e-138	0	EIF2S3
3.36478e-95	0.320813	0.761	0.541	0.22	1.10153e-90	0	NAP1L1
2.82149e-98	0.318316	0.807	0.588	0.219	9.23672e-94	0	CD53
1.72362e-127	0.315532	0.524	0.305	0.219	5.64263e-123	0	UVRAG
0	0.611842	0.995	0.778	0.217	0	0	CD52
0	0.521664	0.278	0.062	0.216	0	0	RP11-693J15.5
3.5866e-130	0.414966	0.727	0.511	0.216	1.17415e-125	0	TCEA1
4.77316e-94	0.340755	0.772	0.556	0.216	1.56259e-89	0	PSMB9
2.01106e-189	0.582505	0.376	0.161	0.215	6.58361e-185	0	PPAPDC1B
4.96784e-192	0.387817	0.354	0.14	0.214	1.62632e-187	0	BCL2
4.98266e-125	0.37818	0.885	0.671	0.214	1.63118e-120	0	SRSF5
6.71519e-116	0.345917	0.557	0.344	0.213	2.19835e-111	0	IL16
1.16988e-148	0.436164	0.46	0.247	0.213	3.82983e-144	0	VOPP1
9.22526e-132	0.418095	0.495	0.282	0.213	3.02007e-127	0	TAGAP
2.45167e-152	0.522544	0.701	0.488	0.213	8.02602e-148	0	POLD4
8.68728e-150	0.410789	0.448	0.236	0.212	2.84395e-145	0	LMBRD1
6.95283e-276	0.50282	0.293	0.081	0.212	2.27615e-271	0	TSPAN33
1.45048e-109	0.355938	0.719	0.507	0.212	4.74845e-105	0	UBE2D2
4.0065e-121	0.415252	0.775	0.564	0.211	1.31161e-116	0	EIF3L
1.20606e-116	0.392653	0.609	0.398	0.211	3.94827e-112	0	HERPUD1
0	0.610428	0.258	0.048	0.21	0	0	PLD4
0	1.25321	0.998	0.788	0.21	0	0	RPS5
1.13623e-272	0.606165	0.966	0.757	0.209	3.71966e-268	0	RPL26
2.08827e-252	0.583474	0.962	0.753	0.209	6.83638e-248	0	RPL27A
1.05482e-115	0.392617	0.766	0.557	0.209	3.45317e-111	0	ATP6V1G1
1.71449e-151	0.514143	0.483	0.275	0.208	5.61271e-147	0	APEX1
2.52822e-108	0.36719	0.857	0.649	0.208	8.27664e-104	0	COMMD6
1.33339e-122	0.350735	0.914	0.707	0.207	4.36513e-118	0	LIMD2
9.65978e-107	0.362597	0.771	0.564	0.207	3.16232e-102	0	EIF4B
1.04538e-132	0.3515	0.45	0.243	0.207	3.42227e-128	0	PDE7A
1.99509e-126	0.297411	0.446	0.241	0.205	6.53131e-122	0	CTB-133G6.1
2.13793e-127	0.412628	0.484	0.279	0.205	6.99896e-123	0	PDCD4
1.51497e-103	0.363886	0.603	0.398	0.205	4.95957e-99	0	SOD1
1.04398e-156	0.490894	0.405	0.201	0.204	3.41767e-152	0	TFEB
3.46306e-136	0.394072	0.432	0.228	0.204	1.1337e-131	0	SLC44A2
1.96291e-165	0.487873	0.385	0.182	0.203	6.42598e-161	0	ZNF581
1.67977e-120	0.335186	0.45	0.247	0.203	5.49905e-116	0	MTSS1
3.37602e-114	0.350336	0.447	0.244	0.203	1.10521e-109	0	ALOX5AP
6.16771e-112	0.346974	0.482	0.279	0.203	2.01912e-107	0	LAT2
2.98352e-134	0.375312	0.425	0.223	0.202	9.76716e-130	0	TMEM154
5.59078e-129	0.493679	0.565	0.363	0.202	1.83025e-124	0	RPL22L1
3.18317e-80	0.291896	0.764	0.563	0.201	1.04208e-75	0	CD48
2.24751e-274	0.574128	0.976	0.775	0.201	7.35768e-270	0	RPL38
6.50171e-160	0.454642	0.376	0.176	0.2	2.12846e-155	0	PLEKHF2
5.29724e-135	0.38132	0.393	0.193	0.2	1.73416e-130	0	PIM2
5.07401e-65	0.269163	0.919	0.72	0.199	1.66108e-60	0	COX7C
0	0.77929	0.994	0.795	0.199	0	0	RPS29
2.10235e-116	0.304391	0.479	0.28	0.199	6.88246e-112	0	NCOA3
9.75415e-98	0.355951	0.778	0.58	0.198	3.19322e-93	0	CNBP
1.21593e-194	0.488414	0.321	0.123	0.198	3.98059e-190	0	CDCA7L
3.28131e-114	0.43768	0.663	0.465	0.198	1.0742e-109	0	SMDT1
1.84821e-131	0.316394	0.398	0.201	0.197	6.05047e-127	0	FCHSD2
6.3514e-252	0.522711	0.978	0.781	0.197	2.07926e-247	0	RPL31
3.95798e-88	0.289876	0.977	0.78	0.197	1.29572e-83	0	PPIA
1.26512e-89	0.301491	0.805	0.609	0.196	4.14162e-85	0	SMAP2
9.32309e-129	0.373466	0.969	0.773	0.196	3.0521e-124	0	RPL7
5.1943e-66	0.251493	0.718	0.522	0.196	1.70046e-61	0	SELL
2.21485e-110	0.363919	0.551	0.356	0.195	7.25075e-106	0	PTPN1
5.86769e-102	0.289034	0.758	0.563	0.195	1.92091e-97	0	PRKCB
2.46493e-101	0.329812	0.557	0.362	0.195	8.06943e-97	0	TRIM22
4.51255e-234	0.517285	0.983	0.788	0.195	1.47727e-229	0	RPL27
1.56773e-238	0.498644	0.274	0.08	0.194	5.13229e-234	0	PNOC
3.5033e-134	0.459306	0.431	0.237	0.194	1.14688e-129	0	ABHD14B
6.57482e-243	0.814461	0.273	0.08	0.193	2.1524e-238	0	STAG3
1.20801e-232	0.454357	0.272	0.079	0.193	3.95466e-228	0	CXCR5
6.18466e-144	0.484251	0.391	0.198	0.193	2.02467e-139	0	ACP5
3.09846e-217	0.50644	0.289	0.096	0.193	1.01434e-212	0	P2RY10
1.23894e-214	0.381061	0.282	0.089	0.193	4.05591e-210	0	OSBPL10
2.22029e-111	0.324691	0.982	0.789	0.193	7.26858e-107	0	PFDN5
0	0.633337	0.994	0.802	0.192	0	0	RPL22
2.94988e-29	-0.406136	0.597	0.405	0.192	9.65703e-25	0	IFITM1
8.52528e-77	0.296252	0.8	0.609	0.191	2.79092e-72	0	SET
2.01869e-119	0.451769	0.53	0.339	0.191	6.6086e-115	0	FAM96A
1.76472e-152	0.43746	0.347	0.156	0.191	5.77716e-148	0	AC006129.2
0	0.633397	0.988	0.797	0.191	0	0	RPS11
3.97212e-104	0.362243	0.793	0.603	0.19	1.30035e-99	0	PTPN6
1.29555e-191	0.378497	0.292	0.102	0.19	4.24125e-187	0	SETBP1
3.24743e-105	0.392816	0.57	0.38	0.19	1.06311e-100	0	ST13
4.18058e-80	0.283459	0.858	0.668	0.19	1.3686e-75	0	TAGLN2
3.75478e-63	0.251612	0.892	0.703	0.189	1.2292e-58	0	FXYD5
0	0.491239	0.229	0.04	0.189	0	0	CLEC17A
0	0.89608	0.997	0.808	0.189	0	0	RPSA
1.77231e-231	0.404473	0.262	0.074	0.188	5.802e-227	0	EBF1
5.21022e-180	0.322474	0.299	0.111	0.188	1.70567e-175	0	ZDHHC21
1.23072e-110	0.35893	0.952	0.764	0.188	4.029e-106	0	HNRNPA1
9.95783e-124	0.281444	0.373	0.186	0.187	3.2599e-119	0	PIKFYVE
1.87136e-121	0.420666	0.435	0.248	0.187	6.12628e-117	0	PRMT1
0	0.939634	0.997	0.81	0.187	0	0	RPL5
0	0.897769	0.996	0.809	0.187	0	0	RPL10A
4.44886e-90	0.372319	0.667	0.481	0.186	1.45642e-85	0	UXT
1.39673e-222	0.505864	0.269	0.083	0.186	4.57249e-218	0	BTLA
4.63746e-101	0.322071	0.476	0.29	0.186	1.51817e-96	0	KIAA1033
6.96925e-89	0.354449	0.629	0.443	0.186	2.28152e-84	0	PHB2
1.89981e-90	0.320391	0.876	0.691	0.185	6.2194e-86	0	RPL23
1.05268e-100	0.282898	0.443	0.258	0.185	3.44615e-96	0	PPP3CC
7.00499e-147	0.388377	0.33	0.146	0.184	2.29323e-142	0	HDAC9
2.07048e-124	0.376769	0.39	0.206	0.184	6.77812e-120	0	DAPP1
7.72095e-171	0.417065	0.305	0.121	0.184	2.52761e-166	0	UGCG
4.36422e-162	0.416864	0.313	0.129	0.184	1.42871e-157	0	SYVN1
1.089e-85	0.338775	0.613	0.429	0.184	3.56507e-81	0	CUTA
1.16638e-100	0.354798	0.412	0.228	0.184	3.81838e-96	0	CD69
0	0.583045	0.996	0.813	0.183	0	0	NACA
1.61533e-70	0.263303	0.722	0.539	0.183	5.28812e-66	0	UBXN1
0	0.89831	0.997	0.815	0.182	0	0	EEF2
2.39737e-225	0.496137	0.26	0.078	0.182	7.84826e-221	0	NAPSA
1.72359e-182	0.451069	0.288	0.106	0.182	5.64251e-178	0	ZNF107
5.98838e-101	0.331183	0.425	0.243	0.182	1.96041e-96	0	ARID5B
0	0.600914	0.989	0.807	0.182	0	0	RPL4
0	0.561657	0.995	0.814	0.181	0	0	RPL24
7.05542e-90	0.346891	0.686	0.505	0.181	2.30973e-85	0	RPL36A
1.77299e-74	0.250211	0.548	0.367	0.181	5.80425e-70	0	C12orf57
7.85342e-137	0.316009	0.33	0.149	0.181	2.57097e-132	0	CAMK1D
1.82132e-92	0.365549	0.675	0.495	0.18	5.96245e-88	0	NSA2
2.10247e-229	0.474908	0.25	0.07	0.18	6.88286e-225	0	STAP1
7.49427e-210	0.404229	0.26	0.08	0.18	2.4534e-205	0	P2RX5
1.55445e-135	0.417455	0.352	0.172	0.18	5.0888e-131	0	SMC6
1.60882e-149	0.42854	0.309	0.13	0.179	5.26681e-145	0	GAPT
8.3671e-127	0.368183	0.354	0.175	0.179	2.73914e-122	0	AMFR
8.15618e-120	0.371283	0.358	0.179	0.179	2.67009e-115	0	HHEX
7.86484e-91	0.307862	0.471	0.292	0.179	2.57471e-86	0	PSIP1
9.90342e-202	0.522911	0.975	0.796	0.179	3.24208e-197	0	LAPTM5
1.36164e-74	0.299943	0.703	0.524	0.179	4.4576e-70	0	C11orf31
1.37367e-269	0.462944	0.23	0.052	0.178	4.49699e-265	0	CCR6
3.30939e-162	0.354922	0.285	0.108	0.177	1.08339e-157	0	BACH2
2.58753e-107	0.299313	0.376	0.2	0.176	8.4708e-103	0	OFD1
5.74009e-266	0.511968	0.987	0.811	0.176	1.87913e-261	0	EEF1D
8.04553e-152	0.37926	0.995	0.82	0.175	2.63387e-147	0	UBA52
2.40159e-225	0.477553	0.242	0.067	0.175	7.86208e-221	0	TSPAN13
2.89129e-195	0.598092	0.257	0.083	0.174	9.46522e-191	0	PPP1R14A
7.52047e-100	0.369029	0.447	0.273	0.174	2.46198e-95	0	APPL1
1.13996e-216	0.366369	0.24	0.067	0.173	3.73189e-212	0	DENND5B
8.19343e-120	0.396987	0.358	0.185	0.173	2.68228e-115	0	DCK
0	0.908604	0.995	0.823	0.172	0	0	RPL9
6.39382e-74	0.268792	0.557	0.385	0.172	2.09315e-69	0	UBE2J1
1.77197e-174	0.409423	0.265	0.093	0.172	5.80091e-170	0	SNX22
1.66184e-150	0.338951	0.284	0.112	0.172	5.44036e-146	0	ZBTB20
0	0.65948	0.994	0.823	0.171	0	0	RPL35
3.59875e-145	0.302028	0.286	0.115	0.171	1.17812e-140	0	WDFY4
3.22058e-08	-0.30944	0.959	0.788	0.171	0.00105432	0	OAZ1
0	0.633379	0.998	0.828	0.17	0	0	RPL15
4.78915e-168	0.460858	0.273	0.103	0.17	1.56783e-163	0	VEGFB
6.18301e-88	0.322358	0.461	0.291	0.17	2.02413e-83	0	TAF7
1.22964e-242	0.399951	0.224	0.054	0.17	4.02548e-238	0	PLEKHG1
3.40654e-80	0.315619	0.606	0.436	0.17	1.1152e-75	0	EIF3D
4.78235e-75	0.306109	0.576	0.406	0.17	1.5656e-70	0	HNRNPA0
0	0.937408	0.998	0.829	0.169	0	0	RPL23A
0	0.733811	0.997	0.828	0.169	0	0	RPS16
4.62534e-66	0.289574	0.657	0.488	0.169	1.5142e-61	0	GDI2
1.1368e-159	0.341888	0.268	0.099	0.169	3.72153e-155	0	HIP1R
1.72149e-260	0.416877	0.215	0.047	0.168	5.63565e-256	0	CNR2
5.09165e-84	0.332568	0.501	0.333	0.168	1.66685e-79	0	FBL
4.30332e-60	0.263222	0.75	0.584	0.166	1.40878e-55	0	EIF3H
1.734e-79	0.32655	0.553	0.387	0.166	5.67659e-75	0	SEPT15
1.5541e-97	0.327702	0.39	0.224	0.166	5.08765e-93	0	PLEKHA2
3.12326e-75	0.30573	0.569	0.403	0.166	1.02246e-70	0	PPP1CC
0	0.822897	0.999	0.834	0.165	0	0	GNB2L1
2.72478e-211	0.39791	0.228	0.063	0.165	8.92012e-207	0	RIC3
1.78985e-176	0.375849	0.246	0.081	0.165	5.85944e-172	0	RAB30
1.6006e-88	0.310282	0.369	0.205	0.164	5.23989e-84	0	SIT1
3.51111e-86	0.313206	0.447	0.284	0.163	1.14943e-81	0	NT5C
1.88832e-128	0.376665	0.292	0.129	0.163	6.18181e-124	0	TMEM156
3.90231e-75	0.332477	0.586	0.423	0.163	1.2775e-70	0	RSL1D1
0	0.904351	0.988	0.826	0.162	0	0	TXNIP
4.02835e-66	0.297702	0.599	0.437	0.162	1.31876e-61	0	TRMT112
4.07366e-99	0.406774	0.369	0.208	0.161	1.3336e-94	0	C6orf48
0	0.715108	0.997	0.838	0.159	0	0	RPL35A
4.74468e-125	0.394573	0.296	0.137	0.159	1.55327e-120	0	GUCD1
8.55849e-93	0.387344	0.407	0.248	0.159	2.80179e-88	0	LSM2
2.63814e-135	0.292121	0.264	0.106	0.158	8.63648e-131	0	USP6NL
2.06016e-84	0.288744	0.406	0.248	0.158	6.74436e-80	0	ANKRD13A
8.32749e-103	0.276755	0.316	0.158	0.158	2.72617e-98	0	CAMK2D
0	0.97609	0.999	0.842	0.157	0	0	RPS25
0	0.886577	0.998	0.841	0.157	0	0	RPL36
1.9741e-71	0.280775	0.495	0.338	0.157	6.46261e-67	0	RBMX
8.70211e-66	0.293981	0.598	0.441	0.157	2.84881e-61	0	TOMM20
6.39738e-67	0.292878	0.498	0.342	0.156	2.09431e-62	0	C1QBP
0	0.900281	0.999	0.845	0.154	0	0	RPS4X
0	0.736814	0.998	0.844	0.154	0	0	RPL21
3.23508e-115	0.264696	0.273	0.12	0.153	1.05907e-110	0	MGAT5
5.92958e-95	0.331062	0.326	0.173	0.153	1.94117e-90	0	CHPT1
3.22081e-84	0.343861	0.396	0.243	0.153	1.0544e-79	0	DARS
3.66975e-260	0.435064	0.19	0.037	0.153	1.20137e-255	0	CR2
0	0.866614	0.999	0.847	0.152	0	0	RPL14
0	0.738647	0.999	0.847	0.152	0	0	RPS13
1.08885e-89	0.3651	0.387	0.235	0.152	3.56458e-85	0	CYB5R3
7.9777e-75	0.338544	0.444	0.292	0.152	2.61166e-70	0	MAT2B
3.08718e-79	0.276364	0.375	0.223	0.152	1.01065e-74	0	DNAJC10
9.76219e-08	-0.302385	0.587	0.435	0.152	0.00319585	0	CYBB
6.85535e-94	0.324373	0.327	0.176	0.151	2.24424e-89	0	PXK
2.23002e-76	0.276723	0.388	0.237	0.151	7.3004e-72	0	BBX
2.69613e-60	0.278695	0.533	0.382	0.151	8.82631e-56	0	KRT10
1.75529e-81	0.252274	0.351	0.2	0.151	5.74628e-77	0	LRMP
1.31514e-267	0.491252	0.996	0.846	0.15	4.30537e-263	0	RPL37A
4.53147e-64	0.268761	0.516	0.366	0.15	1.48347e-59	0	RPS10
2.62079e-88	0.287823	0.321	0.171	0.15	8.57968e-84	0	MCM5
4.8962e-178	0.386706	0.214	0.065	0.149	1.60287e-173	0	KMO
5.79323e-72	0.25053	0.409	0.26	0.149	1.89653e-67	0	TLK1
0	0.888543	0.999	0.852	0.147	0	0	RPL12
0	0.75622	0.998	0.851	0.147	0	0	RPS15A
0	0.787146	0.999	0.853	0.146	0	0	RPLP0
1.49285e-295	0.514131	0.998	0.852	0.146	4.88713e-291	0	RPL6
1.07662e-91	0.340777	0.316	0.17	0.146	3.52454e-87	0	AIDA
0	0.90123	0.999	0.854	0.145	0	0	RPL29
1.3918e-119	0.395452	0.254	0.109	0.145	4.55633e-115	0	ZNF92
0	0.653308	0.999	0.855	0.144	0	0	RPS7
4.68197e-91	0.41398	0.313	0.169	0.144	1.53274e-86	0	RPSAP58
1.523e-95	0.342016	0.284	0.14	0.144	4.98586e-91	0	LY9
4.27093e-72	0.301341	0.345	0.201	0.144	1.39818e-67	0	SCIMP
0	0.829753	0.999	0.856	0.143	0	0	RPL39
3.67261e-108	0.310268	0.255	0.112	0.143	1.2023e-103	0	PHF1
0	0.898589	0.999	0.857	0.142	0	0	RPS21
1.01482e-70	0.413024	0.545	0.403	0.142	3.32222e-66	0	CIB1
0.642571	-0.615705	0.995	0.853	0.142	1	0	FTH1
2.47479e-52	0.265098	0.579	0.437	0.142	8.10171e-48	0	GTF3A
0	0.94129	0.999	0.858	0.141	0	0	RPL8
0	0.813822	1	0.859	0.141	0	0	FAU
1.97141e-166	0.306235	0.2	0.059	0.141	6.45381e-162	0	DERL3
9.40745e-102	0.310434	0.263	0.122	0.141	3.07972e-97	0	CLIC4
8.30367e-86	0.360788	0.329	0.188	0.141	2.71837e-81	0	DNPH1
1.35753e-154	0.309184	0.206	0.065	0.141	4.44414e-150	0	PAWR
0	0.907795	1	0.86	0.14	0	0	RPL7A
0	0.864633	0.999	0.859	0.14	0	0	RPL18
1.23357e-128	0.353347	0.228	0.088	0.14	4.03835e-124	0	CYSLTR1
1.17484e-62	0.305562	0.433	0.293	0.14	3.84609e-58	0	NHP2
3.36298e-102	0.296571	0.255	0.116	0.139	1.10094e-97	0	SIGLEC10
1.72566e-72	0.299264	0.327	0.188	0.139	5.6493e-68	0	MX1
1.43108e-64	0.261036	0.377	0.238	0.139	4.68493e-60	0	NCF4
4.2128e-94	0.356222	0.289	0.15	0.139	1.37915e-89	0	TMEM134
1.49915e-50	0.252992	0.565	0.426	0.139	4.90776e-46	0	FAM107B
3.10646e-67	0.296894	0.409	0.271	0.138	1.01696e-62	0	IMP3
2.09468e-95	0.303591	0.262	0.125	0.137	6.85735e-91	0	FAM3C
2.59179e-74	0.284605	0.32	0.184	0.136	8.48475e-70	0	MORC3
0	0.60784	0.999	0.864	0.135	0	0	RPLP2
7.54243e-132	0.334331	0.208	0.073	0.135	2.46917e-127	0	CSGALNACT1
6.20808e-131	0.337085	0.212	0.077	0.135	2.03234e-126	0	MARCH9
0	1.01213	0.999	0.865	0.134	0	0	RPL3
1.39167e-88	0.279617	0.263	0.129	0.134	4.55591e-84	0	RRAS2
1.09518e-83	0.315136	0.281	0.148	0.133	3.58529e-79	0	OPN3
0	0.50724	0.998	0.865	0.133	0	0	RPS9
4.64853e-72	0.303297	0.324	0.191	0.133	1.52179e-67	0	TRAPPC6A
0	0.87973	0.999	0.867	0.132	0	0	RPS6
2.19459e-121	0.292821	0.21	0.078	0.132	7.18443e-117	0	SIPA1L3
1.10543e-89	0.287556	0.259	0.127	0.132	3.61884e-85	0	NT5DC1
2.54265e-87	0.341327	0.265	0.133	0.132	8.32388e-83	0	RP11-277L2.3
0.308897	-1.25242	0.999	0.867	0.132	1	0	FTL
4.48839e-84	0.405796	0.294	0.162	0.132	1.46936e-79	0	GLO1
0	0.720437	0.998	0.867	0.131	0	0	RPS14
3.98832e-46	0.259544	0.513	0.382	0.131	1.30566e-41	0	NME1-NME2
0	0.678952	0.999	0.869	0.13	0	0	RPL13A
2.93344e-93	0.283724	0.243	0.113	0.13	9.60319e-89	0	JADE2
1.77933e-72	0.283944	0.302	0.172	0.13	5.825e-68	0	FAM60A
3.23258e-52	0.251216	0.446	0.316	0.13	1.05825e-47	0	CMPK1
0	0.785327	0.999	0.87	0.129	0	0	RPS28
4.34914e-141	-0.655453	0.956	0.827	0.129	1.42378e-136	0	CFL1
2.96124e-54	0.271008	0.433	0.304	0.129	9.69421e-50	0	FDFT1
1.43508e-82	0.371112	0.288	0.159	0.129	4.69802e-78	0	MRPL40
6.39629e-74	0.304129	0.29	0.161	0.129	2.09395e-69	0	DDAH2
0	0.873026	1	0.873	0.127	0	0	RPS27A
0	0.672041	0.999	0.872	0.127	0	0	RPL37
7.64175e-114	0.31377	0.207	0.08	0.127	2.50168e-109	0	NUAK2
6.78899e-82	0.267205	0.256	0.129	0.127	2.22251e-77	0	NFX1
0	0.925754	0.999	0.873	0.126	0	0	RPS3A
4.50092e-190	-0.967871	0.937	0.811	0.126	1.47347e-185	0	SH3BGRL3
9.00515e-145	0.355747	0.999	0.873	0.126	2.94802e-140	0	RPS24
1.01373e-86	-0.514379	0.922	0.796	0.126	3.31864e-82	0	ATP5E
7.91795e-83	0.327841	0.26	0.134	0.126	2.5921e-78	0	ACADM
2.90073e-59	0.287113	0.358	0.232	0.126	9.49611e-55	0	RNASEH2B
0	1.00125	0.999	0.874	0.125	0	0	RPL30
0	0.853193	0.999	0.874	0.125	0	0	RPS3
8.24303e-55	0.252388	0.381	0.256	0.125	2.69852e-50	0	CNPPD1
3.1072e-49	0.257279	0.452	0.327	0.125	1.0172e-44	0	APH1A
0.000633541	-0.270603	0.897	0.772	0.125	1	0	HMGB1
0	1.07919	1	0.876	0.124	0	0	RPS23
3.98796e-170	0.292288	0.165	0.041	0.124	1.30554e-165	0	KLHL14
2.012e-134	-0.675865	0.932	0.808	0.124	6.5867e-130	0	SERF2
1.03878e-148	0.286608	0.17	0.048	0.122	3.40067e-144	0	SLC9A7
0	0.851378	0.999	0.877	0.122	0	0	RPL34
6.95236e-127	0.282788	0.181	0.059	0.122	2.27599e-122	0	PHACTR1
3.00413e-107	0.318071	0.2	0.079	0.121	9.83463e-103	0	NME4
0	0.978108	0.999	0.878	0.121	0	0	RPL18A
3.89358e-125	0.335083	0.184	0.063	0.121	1.27464e-120	0	TCTN1
1.55203e-112	0.325597	0.193	0.073	0.12	5.08089e-108	0	ZNF296
3.31651e-81	0.278315	0.233	0.114	0.119	1.08572e-76	0	AGPAT5
0	0.913666	1	0.881	0.119	0	0	RPL32
5.77534e-177	0.29706	0.154	0.035	0.119	1.89067e-172	0	KHDRBS2
7.3449e-72	0.380613	0.256	0.137	0.119	2.4045e-67	0	PMAIP1
1.09175e-61	0.263441	0.293	0.175	0.118	3.57405e-57	0	NT5C3A
0	0.752385	1	0.883	0.117	0	0	RPS2
1.93129e-149	-0.712639	0.985	0.868	0.117	6.32245e-145	0	PFN1
3.16861e-34	-0.592018	0.828	0.711	0.117	1.03731e-29	0	COTL1
0	1.00834	1	0.884	0.116	0	0	RPL11
2.76452e-61	0.285159	0.289	0.173	0.116	9.05022e-57	0	HMGN4
1.10711e-102	0.328295	0.189	0.074	0.115	3.62435e-98	0	SUSD3
0	0.608117	0.999	0.884	0.115	0	0	RPS15
2.5874e-76	0.338604	0.23	0.116	0.114	8.47036e-72	0	RP9
8.12808e-113	0.309729	0.177	0.063	0.114	2.66089e-108	0	AKAP2
8.01651e-69	0.263048	0.242	0.128	0.114	2.62436e-64	0	RNF141
3.51229e-59	0.29199	0.284	0.17	0.114	1.14982e-54	0	TMEM109
2.67609e-49	0.258809	0.344	0.23	0.114	8.76072e-45	0	PPP1R14B
8.67465e-88	0.260541	0.2	0.087	0.113	2.83982e-83	0	DUS2
6.27764e-143	0.364014	0.157	0.044	0.113	2.05511e-138	0	SELM
0	0.850022	0.999	0.886	0.113	0	0	RPL19
9.48505e-66	0.271907	0.248	0.135	0.113	3.10512e-61	0	DCTPP1
7.7769e-65	0.272663	0.251	0.138	0.113	2.54592e-60	0	FAM117A
1.54128e-117	0.343942	0.17	0.058	0.112	5.04569e-113	0	C16orf74
1.22928e-55	0.272678	0.278	0.166	0.112	4.02429e-51	0	EPB41L4A-AS1
1.32452e-51	0.266981	0.331	0.219	0.112	4.33607e-47	0	CNOT7
1.30187e-92	0.277461	0.19	0.078	0.112	4.26193e-88	0	SGPP1
3.30845e-152	0.337851	0.999	0.887	0.112	1.08309e-147	0	PTMA
8.37341e-118	0.292284	0.164	0.053	0.111	2.7412e-113	0	BEX2
1.20026e-88	0.263946	0.193	0.082	0.111	3.92928e-84	0	GNB5
0	0.877462	1	0.889	0.111	0	0	RPS12
8.48333e-142	0.253789	0.152	0.041	0.111	2.77719e-137	0	PTK2
3.8355e-98	0.30652	0.183	0.073	0.11	1.25563e-93	0	C11orf24
1.8158e-53	0.25157	0.278	0.169	0.109	5.94439e-49	0	RPA2
2.18891e-60	0.295687	0.252	0.144	0.108	7.16583e-56	0	FAM162A
0	1.13559	1	0.892	0.108	0	0	RPS27
0	0.753693	1	0.892	0.108	0	0	RPS19
6.49888e-102	0.344274	0.165	0.059	0.106	2.12754e-97	0	RP11-685N3.1
1.88062e-99	0.279159	0.168	0.062	0.106	6.15659e-95	0	CERS4
0	1.05875	0.998	0.892	0.106	0	0	RPS18
1.25999e-32	0.415017	0.924	0.819	0.105	4.12484e-28	0	RPS26
0.103616	-0.266326	0.923	0.818	0.105	1	0	PTPRC
0	1.02697	1	0.895	0.105	0	0	RPL10
6.84691e-17	-1.17372	0.708	0.603	0.105	2.24147e-12	0	GPX1
5.90043e-74	0.280883	0.195	0.092	0.103	1.93162e-69	0	METTL21A
8.07323e-41	-0.512608	0.803	0.702	0.101	2.64293e-36	0	ALDOA
1.23603e-93	0.268398	0.159	0.058	0.101	4.04638e-89	0	SAV1
5.03042e-58	0.270851	0.226	0.125	0.101	1.64681e-53	0	TRPT1
5.93335e-107	0.302786	0.998	0.897	0.101	1.9424e-102	0	TPT1
2.58876e-64	-0.470183	0.929	0.829	0.1	8.47483e-60	0	CORO1A
4.63052e-116	0.291949	0.143	0.043	0.1	1.51589e-111	0	FADS3
6.23438e-26	-0.484356	0.818	0.718	0.1	2.04095e-21	0	CALM1
0.00247135	-0.460697	0.7	0.6	0.1	1	0	IFITM2
4.33691e-42	0.257422	0.29	0.191	0.099	1.41978e-37	0	OAS1
1.86559e-125	0.266834	0.134	0.036	0.098	6.10739e-121	0	COL19A1
8.87314e-250	-1.13443	0.931	0.834	0.097	2.9048e-245	0	GAPDH
1.90899e-42	0.290772	0.273	0.176	0.097	6.24947e-38	0	MARCKSL1
3.39972e-219	0.338263	0.111	0.014	0.097	1.11297e-214	0	KLK1
3.83374e-82	0.27765	0.161	0.064	0.097	1.25505e-77	0	METTL8
6.89997e-64	0.2542	0.189	0.092	0.097	2.25884e-59	0	GPATCH11
0	0.949439	1	0.903	0.097	0	0	RPS8
1.27307e-43	0.259402	0.279	0.183	0.096	4.16766e-39	0	MRPS18B
6.2244e-10	-0.355716	0.51	0.414	0.096	2.03768e-05	0	TUBA1B
0	1.5032	1	0.904	0.096	0	0	CD74
1.52893e-199	0.281742	0.11	0.015	0.095	5.00525e-195	0	RP11-445F6.2
0	0.561675	1	0.905	0.095	0	0	RPL28
1.23627e-153	0.272347	0.117	0.023	0.094	4.04717e-149	0	BEND5
1.41001e-130	0.251364	0.125	0.031	0.094	4.61594e-126	0	IL7
9.18396e-51	0.270731	0.223	0.13	0.093	3.00655e-46	0	FAM58A
2.09922e-67	0.308068	0.165	0.073	0.092	6.87222e-63	0	ID3
1.37757e-160	0.289148	0.113	0.021	0.092	4.50976e-156	0	CNFN
9.0858e-81	0.268551	0.152	0.06	0.092	2.97442e-76	0	MAGEF1
3.92463e-79	0.274409	0.151	0.059	0.092	1.28481e-74	0	SOCS1
4.05663e-95	0.264833	0.134	0.044	0.09	1.32802e-90	0	TTC9
2.2799e-88	0.258804	0.134	0.046	0.088	7.46371e-84	0	BCL7A
1.84157e-184	-0.662661	0.999	0.911	0.088	6.02876e-180	0	TMSB10
1.93111e-160	-0.858863	0.911	0.824	0.087	6.32187e-156	0	ACTG1
5.22563e-46	-0.329781	0.185	0.098	0.087	1.71072e-41	0	IGLL5
0	0.885176	1	0.913	0.087	0	0	RPL13
7.67725e-188	-0.8832	0.878	0.792	0.086	2.5133e-183	0	MYL6
1.34488e-95	-0.522793	0.998	0.912	0.086	4.40273e-91	0	TMSB4X
9.6471e-75	0.253557	0.136	0.052	0.084	3.15817e-70	0	HAGHL
0	0.538081	1	0.916	0.084	0	0	RPLP1
1.94236e-84	0.252705	0.125	0.042	0.083	6.35869e-80	0	GYLTL1B
0	0.898185	1	0.921	0.079	0	0	RPL41
1.1123e-38	0.476911	0.464	0.386	0.078	3.64133e-34	0	RPS4Y1
0.149391	-0.437854	0.619	0.544	0.075	1	0	HSP90B1
1.37182e-189	0.307783	1	0.926	0.074	4.49093e-185	0	B2M
0.00350316	-1.20984	0.817	0.743	0.074	1	0	MT-ND6
1.42297e-63	-0.497578	0.837	0.764	0.073	4.65838e-59	0	TPM3
1.78678e-11	-0.466916	0.7	0.627	0.073	5.84939e-07	0	PPIB
3.34267e-16	-0.296353	0.727	0.656	0.071	1.09429e-11	0	COX6B1
8.43552e-190	-1.12523	0.896	0.826	0.07	2.76154e-185	0	VIM
2.68078e-27	-0.440406	0.773	0.709	0.064	8.77606e-23	0	HSP90AA1
0	0.942714	1	0.936	0.064	0	0	EEF1A1
1.06854e-05	-1.31799	0.962	0.898	0.064	0.349808	0	MT-ATP8
2.69042e-09	-0.267533	0.674	0.612	0.062	8.80763e-05	0	COX5B
1.0561e-70	-0.450551	0.833	0.771	0.062	3.45736e-66	0	ARPC2
0.000361732	-0.270418	0.675	0.615	0.06	1	0	SUB1
0.323257	-0.33555	0.398	0.338	0.06	1	0	C1orf162
8.01682e-39	-1.26941	0.687	0.628	0.059	2.62446e-34	0	CTSS
2.04265e-10	-0.283372	0.673	0.614	0.059	6.68703e-06	0	MYL12B
2.19201e-49	-0.473831	0.766	0.709	0.057	7.176e-45	0	GNAI2
2.69628e-35	-0.537582	0.743	0.687	0.056	8.82683e-31	0	ITM2B
0.00154191	-0.259676	0.656	0.601	0.055	1	0	HNRNPA3
5.47673e-266	-0.960737	0.999	0.946	0.053	1.79292e-261	0	ACTB
4.81234e-47	-0.483234	0.759	0.706	0.053	1.57542e-42	0	EMP3
4.02891e-14	-0.287457	0.147	0.101	0.046	1.31895e-09	0	TXNDC5
0.000354172	-0.32056	0.698	0.653	0.045	1	0	PRRC2C
3.06008e-35	-0.774639	0.997	0.953	0.044	1.00178e-30	0	MT-ND4L
4.7924e-10	-0.293657	0.616	0.576	0.04	1.56889e-05	0	TPI1
7.1487e-08	-0.265081	0.582	0.543	0.039	0.00234027	0	ATP5G3
0.628756	-0.322291	0.574	0.537	0.037	1	0	CCNL1
0.0108491	-0.309987	0.647	0.611	0.036	1	0	AKAP13
1.0272e-09	-0.698989	0.476	0.44	0.036	3.36275e-05	0	GRN
0.178912	-0.343297	0.58	0.546	0.034	1	0	C1orf63
1.5617e-19	-0.343844	0.716	0.683	0.033	5.11255e-15	0	HCLS1
1.90656e-21	-0.971602	0.452	0.421	0.031	6.24151e-17	0	SPI1
0.262195	-0.295802	0.459	0.429	0.03	1	0	H2AFZ
4.76845e-05	-0.291047	0.546	0.518	0.028	1	0	DEK
3.88155e-42	-0.45894	0.681	0.654	0.027	1.2707e-37	0	GMFG
0.0355401	-0.250733	0.279	0.252	0.027	1	0	NLRC5
1.75741e-72	-0.487933	0.743	0.717	0.026	5.75322e-68	0	YWHAB
0.37045	-0.319643	0.247	0.224	0.023	1	0	CBLB
1.8944e-13	-1.20288	0.986	0.964	0.022	6.20169e-09	0	MT-ND5
0.620714	-0.341468	0.443	0.421	0.022	1	0	UTRN
4.60443e-303	0.314642	1	0.979	0.021	1.50735e-298	0	MALAT1
7.50334e-26	-0.334892	0.678	0.658	0.02	2.45637e-21	0	CDC42
1.19272e-08	-0.29522	0.622	0.604	0.018	0.000390459	0	MTDH
0.944144	-0.303296	0.226	0.211	0.015	1	0	LRRK2
8.74027e-36	-1.00058	0.981	0.967	0.014	2.8613e-31	0	MT-ND2
2.23683e-24	-0.390192	0.607	0.594	0.013	7.32271e-20	0	UBL5
0.555621	-0.294509	0.41	0.397	0.013	1	0	PRPF4B
2.36576e-49	-1.10123	0.993	0.981	0.012	7.74477e-45	0	MT-ND4
1.52435e-38	-0.583866	0.627	0.615	0.012	4.99027e-34	0	PKM
1.85066e-11	-0.293908	0.568	0.557	0.011	6.0585e-07	0	PGK1
1.39609e-19	-0.331221	0.637	0.627	0.01	4.57039e-15	0	ACTR2
1.28369e-21	-0.449344	0.762	0.753	0.009	4.20242e-17	0	SRRM2
5.17186e-16	-1.33082	0.988	0.979	0.009	1.69311e-11	0	MTRNR2L12
1.28824e-15	-0.316364	0.577	0.568	0.009	4.21732e-11	0	ARF1
0.869819	-0.297295	0.285	0.276	0.009	1	0	PCSK7
5.12054e-106	-1.26019	0.995	0.987	0.008	1.67631e-101	0	MT-ND1
1.10812e-21	-0.467401	0.6	0.592	0.008	3.62765e-17	0	LAMTOR4
0.00749047	-0.2504	0.49	0.482	0.008	1	0	CDC37
0.130832	-0.983389	0.996	0.988	0.008	1	0	MT-ND3
0.183224	-0.404168	0.245	0.237	0.008	1	0	SPOCK2
5.06546e-06	-0.298684	0.473	0.466	0.007	0.165828	0	PDIA3
1.64419e-30	-1.40303	0.999	0.993	0.006	5.3826e-26	0	MT-CYB
7.15244e-26	-0.398364	0.584	0.578	0.006	2.34149e-21	0	PSMA7
1.05656e-18	-0.468183	0.535	0.529	0.006	3.45886e-14	0	PSME2
0.001424	-0.270659	0.46	0.454	0.006	1	0	WIPF1
9.85904e-65	-1.38063	0.998	0.994	0.004	3.22755e-60	0	MT-ATP6
0.00183923	-0.420958	0.277	0.273	0.004	1	0	MPEG1
5.8919e-06	-0.423393	0.381	0.379	0.002	0.192883	0	NPC2
0.282634	-0.255266	0.29	0.288	0.002	1	0	RBM33
6.65775e-169	-1.56408	1	0.999	0.001	2.17955e-164	0	MT-CO1
2.45665e-68	-1.46431	1	0.999	0.001	8.04232e-64	0	MT-CO2
3.60887e-16	-0.395201	0.605	0.604	0.001	1.18144e-11	0	SFPQ
2.75875e-12	-0.36592	0.583	0.582	0.001	9.03132e-08	0	CD44
0.405865	-0.272557	0.293	0.292	0.001	1	0	USP34
4.38095e-200	-1.70955	0.999	0.999	0	1.43419e-195	0	MT-CO3
4.27874e-11	-0.538017	0.432	0.433	-0.001	1.40073e-06	0	LTA4H
0.00693505	-0.41285	0.403	0.404	-0.001	1	0	OGT
2.72032e-31	-0.403371	0.612	0.615	-0.003	8.9055e-27	0	CAPZB
0.00172797	-0.463606	0.4	0.403	-0.003	1	0	NKTR
0.00860193	-0.266295	0.3	0.303	-0.003	1	0	GRINA
0.000103804	-0.286042	0.487	0.492	-0.005	1	0	ACAP2
0.000154433	-0.301417	0.387	0.392	-0.005	1	0	LITAF
0.00142895	-0.272181	0.448	0.453	-0.005	1	0	ADAR
0.0835924	-0.272778	0.32	0.325	-0.005	1	0	GOLGA4
6.02314e-09	-0.278593	0.526	0.532	-0.006	0.00019718	0	PAK2
0.00919917	-0.267468	0.378	0.385	-0.007	1	0	NIN
0.0207227	-0.250362	0.298	0.305	-0.007	1	0	NAP1L4
2.56249e-28	-0.406234	0.564	0.572	-0.008	8.38882e-24	0	NDUFA1
4.78589e-21	-0.365292	0.521	0.53	-0.009	1.56676e-16	0	ATP5J2
0.00318979	-0.737049	0.205	0.214	-0.009	1	0	XIST
0.0371281	-0.280361	0.283	0.292	-0.009	1	0	GOLGB1
4.099e-32	-0.496374	0.537	0.547	-0.01	1.34189e-27	0	GNG5
7.13634e-13	-0.279071	0.502	0.512	-0.01	2.33622e-08	0	NDUFB2
3.79281e-10	-0.294997	0.505	0.515	-0.01	1.24165e-05	0	WAS
0.0336495	-0.253086	0.264	0.275	-0.011	1	0	NFKB1
1.17203e-70	-0.58871	0.631	0.643	-0.012	3.83686e-66	0	TCEB2
0.0172928	-0.273341	0.266	0.278	-0.012	1	0	SREK1
0.0192617	-0.275832	0.246	0.258	-0.012	1	0	ATG16L2
0.00570804	-0.42749	0.116	0.129	-0.013	1	0	MTRNR2L2
0.000286668	-0.414593	0.385	0.398	-0.013	1	0	SMG1
0.00403467	-0.327278	0.335	0.349	-0.014	1	0	BIRC6
0.0110926	-0.28507	0.272	0.286	-0.014	1	0	PRRC2B
2.20975e-96	-1.42494	0.652	0.666	-0.014	7.23405e-92	0	PSAP
0.0102546	-0.253454	0.146	0.161	-0.015	1	0	SLC4A7
1.1486e-17	-0.39186	0.532	0.548	-0.016	3.76018e-13	0	GSTK1
0.000351307	-0.306719	0.31	0.326	-0.016	1	0	PRMT2
0.00420256	-0.298651	0.252	0.268	-0.016	1	0	HUWE1
2.18576e-07	-0.253301	0.404	0.421	-0.017	0.00715551	0	DYNLL1
0.00023049	-0.537729	0.134	0.151	-0.017	1	0	STMN1
0.000690088	-0.274384	0.087	0.104	-0.017	1	0	NPIPB5
5.54407e-05	-0.382187	0.345	0.363	-0.018	1	0	KMT2C
0.00201331	-0.297598	0.214	0.232	-0.018	1	0	NFATC2IP
0.000265149	-0.267875	0.341	0.36	-0.019	1	0	BAZ1A
0.000422922	-0.301604	0.226	0.245	-0.019	1	0	RASAL3
3.29026e-11	-0.273385	0.473	0.492	-0.019	1.07713e-06	0	SRSF3
2.14449e-07	-0.279002	0.423	0.442	-0.019	0.00702042	0	VASP
0.000272841	-0.351715	0.237	0.256	-0.019	1	0	NFKBIZ
0.00204434	-0.253489	0.169	0.189	-0.02	1	0	MON2
2.44163e-06	-0.386498	0.305	0.325	-0.02	0.0799316	0	NOSIP
0.000146505	-0.322013	0.344	0.364	-0.02	1	0	KDM5A
0.000941166	-0.29819	0.291	0.311	-0.02	1	0	NSD1
0.00122521	-0.290413	0.204	0.224	-0.02	1	0	HERC1
0.00124291	-0.258705	0.291	0.311	-0.02	1	0	CHD4
0.000766985	-0.267537	0.18	0.201	-0.021	1	0	PTPRJ
8.7846e-18	-0.555418	0.446	0.468	-0.022	2.87581e-13	0	ITGA4
1.24404e-13	-0.323141	0.497	0.519	-0.022	4.07263e-09	0	SCAND1
4.94013e-05	-0.256354	0.338	0.361	-0.023	1	0	DDX3X
6.91842e-09	-0.284456	0.425	0.448	-0.023	0.000226488	0	GNB1
3.13561e-07	-0.352847	0.377	0.4	-0.023	0.010265	0	KLF13
9.84592e-05	-0.285824	0.212	0.236	-0.024	1	0	JAK3
0.000682632	-0.250101	0.231	0.255	-0.024	1	0	NUFIP2
2.21857e-19	-0.366406	0.508	0.532	-0.024	7.26294e-15	0	UQCR11.1
3.30766e-06	-0.323501	0.3	0.324	-0.024	0.108283	0	DEF6
1.3958e-06	-0.299902	0.39	0.416	-0.026	0.0456944	0	PPP1R12A
1.17197e-05	-0.316901	0.261	0.287	-0.026	0.383669	0	SLC2A3
7.55942e-05	-0.287376	0.202	0.228	-0.026	1	0	STAT2
3.48952e-12	-0.408909	0.5	0.526	-0.026	1.14236e-07	0	CELF2
4.87469e-05	-0.321539	0.175	0.201	-0.026	1	0	KIAA1109
3.96707e-06	-0.319205	0.279	0.306	-0.027	0.12987	0	PIP4K2A
4.31224e-06	-0.396012	0.219	0.246	-0.027	0.14117	0	ARAP2
2.69869e-05	-0.305673	0.125	0.152	-0.027	0.883469	0	RN7SL1
4.18171e-88	-0.724992	0.616	0.643	-0.027	1.36897e-83	0	ENO1
4.74867e-05	-0.281329	0.293	0.32	-0.027	1	0	CD46
1.9061e-06	-0.304808	0.149	0.177	-0.028	0.0624	0	SLC25A37
1.53912e-05	-0.265076	0.215	0.243	-0.028	0.50386	0	SEC14L1
2.54619e-05	-0.302898	0.189	0.217	-0.028	0.833547	0	RAPGEF1
2.54238e-47	-0.740677	0.513	0.541	-0.028	8.323e-43	0	GSTP1
1.26165e-06	-0.413959	0.305	0.333	-0.028	0.0413026	0	LENG8
1.71647e-05	-0.258321	0.158	0.187	-0.029	0.561921	0	PDIA4
1.83406e-05	-0.286456	0.166	0.195	-0.029	0.600416	0	STX16
2.05374e-09	-0.265965	0.436	0.465	-0.029	6.72332e-05	0	ATP5I
1.06735e-05	-0.258559	0.309	0.338	-0.029	0.349419	0	PKN1
9.51839e-07	-0.387918	0.265	0.295	-0.03	0.0311604	0	CASP8
2.73887e-06	-0.251546	0.13	0.16	-0.03	0.0896623	0	PPP6R2
3.95033e-06	-0.300395	0.214	0.244	-0.03	0.129322	0	CYTH4
8.70343e-64	-0.599093	0.615	0.645	-0.03	2.84924e-59	0	MSN
2.02574e-12	-0.349519	0.422	0.452	-0.03	6.63165e-08	0	PLEK
5.11559e-08	-0.262947	0.388	0.419	-0.031	0.00167469	0	FAM49B
7.04158e-11	-0.25916	0.424	0.455	-0.031	2.3052e-06	0	ARF5
1.09886e-10	-0.342343	0.452	0.484	-0.032	3.59734e-06	0	IER2
1.73079e-09	-0.312245	0.318	0.35	-0.032	5.66609e-05	0	EVI2B
1.76184e-08	-0.387392	0.395	0.427	-0.032	0.000576772	0	HNRNPH1
4.51282e-07	-0.294688	0.332	0.364	-0.032	0.0147736	0	PAFAH1B1
1.92064e-06	-0.28346	0.198	0.23	-0.032	0.0628759	0	NFATC3
9.81388e-58	-0.558943	0.574	0.606	-0.032	3.21277e-53	0	CAP1
1.11574e-52	-0.745107	0.524	0.556	-0.032	3.6526e-48	0	CD99
5.73076e-11	-0.324702	0.431	0.463	-0.032	1.87608e-06	0	CDV3
2.62124e-124	-0.750073	0.656	0.689	-0.033	8.58115e-120	0	EIF4A1
8.72163e-10	-0.259384	0.068	0.101	-0.033	2.8552e-05	0	TNK2
5.18522e-27	-0.423585	0.485	0.518	-0.033	1.69749e-22	0	NDUFB9
5.19198e-08	-0.307596	0.133	0.167	-0.034	0.0016997	0	HTT
2.26087e-07	-0.309514	0.293	0.327	-0.034	0.0074014	0	C9orf142
4.33496e-11	-0.263126	0.392	0.427	-0.035	1.41914e-06	0	SEC11A
1.56258e-07	-0.369578	0.249	0.284	-0.035	0.00511542	0	CCDC88C
4.4264e-09	-0.499095	0.228	0.263	-0.035	0.000144907	0	HIST1H1D
1.05016e-08	-0.266361	0.1	0.135	-0.035	0.000343791	0	RREB1
4.35326e-10	-0.293312	0.368	0.403	-0.035	1.42513e-05	0	BZW1
1.58296e-07	-0.286467	0.24	0.275	-0.035	0.00518213	0	RASSF2
1.34489e-08	-0.296141	0.138	0.174	-0.036	0.000440275	0	RASGRP1
1.76855e-08	-0.278811	0.141	0.177	-0.036	0.000578972	0	ADAM8
2.91152e-07	-0.282161	0.18	0.216	-0.036	0.00953143	0	ARFGEF1
2.13364e-25	-0.388298	0.447	0.484	-0.037	6.9849e-21	0	PSMB3
1.10692e-09	-0.278994	0.099	0.136	-0.037	3.62371e-05	0	PCNT
1.87897e-08	-0.25948	0.124	0.161	-0.037	0.000615117	0	KDM7A
5.69184e-07	-0.250766	0.189	0.226	-0.037	0.0186334	0	DHX15
5.61696e-09	-0.254167	0.103	0.14	-0.037	0.000183882	0	MPRIP
3.9997e-08	-0.25585	0.166	0.204	-0.038	0.00130938	0	TUBB4B
8.57712e-12	-0.362943	0.079	0.118	-0.039	2.80789e-07	0	TCF7
5.41781e-10	-0.261287	0.103	0.142	-0.039	1.77363e-05	0	MED13
1.70309e-12	-0.329525	0.072	0.111	-0.039	5.5754e-08	0	SLC7A5
1.4227e-10	-0.256924	0.094	0.133	-0.039	4.65748e-06	0	NISCH
1.64303e-08	-0.322067	0.185	0.224	-0.039	0.000537878	0	PKN2
2.14707e-08	-0.263766	0.214	0.253	-0.039	0.000702886	0	IRF2BP2
3.24693e-08	-0.326697	0.231	0.27	-0.039	0.00106295	0	CELF1
5.23824e-14	-0.415926	0.429	0.468	-0.039	1.71484e-09	0	ZNF207
2.11265e-09	-0.280513	0.355	0.394	-0.039	6.91618e-05	0	VAPA
2.12901e-15	-0.303261	0.403	0.443	-0.04	6.96975e-11	0	ATP5H
3.8862e-09	-0.259581	0.135	0.175	-0.04	0.000127222	0	HGS
1.30693e-07	-0.288844	0.2	0.24	-0.04	0.0042785	0	UBR2
7.5156e-11	-0.283999	0.105	0.145	-0.04	2.46038e-06	0	ZNF276
8.11128e-10	-0.264067	0.114	0.154	-0.04	2.65539e-05	0	FAM91A1
2.08798e-08	-0.254967	0.149	0.189	-0.04	0.000683543	0	SIRT7
2.26579e-08	-0.267851	0.182	0.222	-0.04	0.000741753	0	TLE4
3.71597e-09	-0.377281	0.254	0.295	-0.041	0.00012165	0	EP300
2.96823e-08	-0.285293	0.267	0.308	-0.041	0.000971709	0	ARID1A
7.96298e-10	-0.296311	0.214	0.255	-0.041	2.60684e-05	0	IFNGR1
1.58484e-09	-0.264657	0.13	0.171	-0.041	5.18828e-05	0	STAT5B
2.39664e-37	-0.496157	0.486	0.527	-0.041	7.84586e-33	0	PRELID1
2.78468e-08	-0.298679	0.284	0.325	-0.041	0.00091162	0	NRD1
4.70166e-19	-0.554641	0.315	0.357	-0.042	1.53918e-14	0	RARRES3
8.24497e-17	-0.436528	0.459	0.501	-0.042	2.69915e-12	0	DOCK8
4.01322e-11	-0.363078	0.139	0.181	-0.042	1.31381e-06	0	FKBP11
4.76441e-11	-0.253799	0.108	0.15	-0.042	1.55973e-06	0	KIAA0319L
3.4632e-11	-0.375304	0.124	0.166	-0.042	1.13375e-06	0	SUGP2
1.2248e-10	-0.30283	0.119	0.161	-0.042	4.00963e-06	0	DENND4B
5.04927e-10	-0.307407	0.231	0.273	-0.042	1.65298e-05	0	ISG15
1.55477e-13	-0.389985	0.335	0.378	-0.043	5.08986e-09	0	UBALD2
5.25119e-12	-0.304767	0.099	0.142	-0.043	1.71908e-07	0	DENND3
6.92369e-11	-0.404959	0.339	0.382	-0.043	2.26661e-06	0	ARHGAP4
1.52166e-09	-0.296684	0.259	0.302	-0.043	4.98146e-05	0	COPA
3.31214e-09	-0.267976	0.203	0.246	-0.043	0.00010843	0	NAAA
9.08592e-09	-0.263152	0.195	0.238	-0.043	0.000297446	0	WDR82
9.00819e-15	-0.258891	0.064	0.107	-0.043	2.94901e-10	0	DENND5A
1.37885e-09	-0.263945	0.148	0.191	-0.043	4.51394e-05	0	HDAC7
1.60824e-09	-0.294126	0.208	0.251	-0.043	5.26489e-05	0	HOOK3
1.82017e-09	-0.291892	0.181	0.224	-0.043	5.95869e-05	0	RPS6KA3
6.9409e-09	-0.261927	0.212	0.255	-0.043	0.000227224	0	FOXN3
8.79816e-208	-0.931582	0.704	0.747	-0.043	2.88025e-203	0	LCP1
1.60364e-21	-0.521436	0.473	0.516	-0.043	5.24984e-17	0	ARHGEF1
1.24418e-12	-0.289271	0.098	0.142	-0.044	4.07307e-08	0	CCSER2
8.86141e-10	-0.311009	0.277	0.321	-0.044	2.90096e-05	0	MAPK1
2.39572e-09	-0.281996	0.272	0.316	-0.044	7.84286e-05	0	SSR3
1.67066e-13	-0.275012	0.076	0.12	-0.044	5.46923e-09	0	SMG6
7.03748e-12	-0.3512	0.127	0.171	-0.044	2.30386e-07	0	SMC4
5.28498e-10	-0.391023	0.177	0.221	-0.044	1.73014e-05	0	TMEM2
8.33896e-10	-0.274902	0.156	0.2	-0.044	2.72992e-05	0	LRCH4
1.15626e-09	-0.347835	0.233	0.277	-0.044	3.78523e-05	0	RC3H1
1.75393e-20	-0.478212	0.485	0.529	-0.044	5.74183e-16	0	TCF25
4.36731e-14	-0.412074	0.414	0.458	-0.044	1.42972e-09	0	HMHA1
1.01758e-19	-0.472284	0.46	0.505	-0.045	3.33127e-15	0	USP15
2.47328e-16	-0.323422	0.399	0.444	-0.045	8.09677e-12	0	NDUFB7
2.48704e-11	-0.380976	0.316	0.361	-0.045	8.14181e-07	0	DOCK2
3.25472e-11	-0.265005	0.136	0.181	-0.045	1.0655e-06	0	USF2
4.24202e-11	-0.281833	0.132	0.177	-0.045	1.38871e-06	0	ARHGEF3
1.43868e-13	-0.277777	0.085	0.13	-0.045	4.70981e-09	0	ATXN7
3.2307e-10	-0.261352	0.142	0.187	-0.045	1.05764e-05	0	ZC3H18
6.75602e-10	-0.307574	0.21	0.255	-0.045	2.21172e-05	0	NUMB
4.73574e-13	-0.28888	0.363	0.409	-0.046	1.55034e-08	0	RAB7A
6.85377e-13	-0.287781	0.329	0.375	-0.046	2.24372e-08	0	MRPL23
8.95952e-10	-0.313205	0.271	0.317	-0.046	2.93308e-05	0	ADAM10
5.561e-13	-0.251407	0.112	0.158	-0.046	1.8205e-08	0	HMOX1
8.24473e-15	-0.27189	0.087	0.133	-0.046	2.69908e-10	0	CXCR3
4.18708e-11	-0.379064	0.184	0.23	-0.046	1.37073e-06	0	RBM5
2.74722e-16	-0.516944	0.42	0.466	-0.046	8.99359e-12	0	ANKRD11
5.35497e-17	-0.33287	0.394	0.441	-0.047	1.75306e-12	0	PPP1R18
2.55044e-17	-0.25685	0.059	0.106	-0.047	8.34937e-13	0	RALGAPA2
1.42228e-12	-0.267184	0.112	0.159	-0.047	4.65613e-08	0	DHX38
3.76211e-12	-0.269867	0.12	0.167	-0.047	1.2316e-07	0	TRIM25
1.20818e-29	-0.404353	0.448	0.496	-0.048	3.9552e-25	0	DBI
6.54999e-18	-0.423013	0.425	0.473	-0.048	2.14427e-13	0	TGOLN2
1.78235e-14	-0.379695	0.302	0.35	-0.048	5.83488e-10	0	ASAH1
2.65125e-11	-0.313101	0.271	0.319	-0.048	8.6794e-07	0	LINC00657
2.09739e-17	-0.269987	0.061	0.109	-0.048	6.86623e-13	0	KLHL2
2.43771e-12	-0.350113	0.147	0.195	-0.048	7.98034e-08	0	RUNX3
2.13337e-11	-0.268475	0.152	0.2	-0.048	6.98402e-07	0	RAF1
4.39129e-10	-0.272513	0.227	0.275	-0.048	1.43758e-05	0	TMEM165
2.87902e-15	-0.306799	0.092	0.141	-0.049	9.42505e-11	0	PTPN4
1.18002e-12	-0.273546	0.131	0.18	-0.049	3.86302e-08	0	PHF21A
2.90884e-12	-0.292963	0.326	0.375	-0.049	9.52268e-08	0	SASH3
3.80773e-11	-0.251207	0.161	0.21	-0.049	1.24654e-06	0	SUPT6H
3.52468e-17	-0.279488	0.067	0.116	-0.049	1.15387e-12	0	TUG1
3.59342e-16	-0.270391	0.081	0.13	-0.049	1.17638e-11	0	HECA
1.73609e-12	-0.301541	0.145	0.194	-0.049	5.68342e-08	0	TAOK1
9.62203e-12	-0.308549	0.178	0.227	-0.049	3.14996e-07	0	RNF145
8.46472e-20	-0.362302	0.373	0.423	-0.05	2.7711e-15	0	NOP10
2.52644e-17	-0.264348	0.068	0.118	-0.05	8.27081e-13	0	ANKFY1
8.7099e-14	-0.330543	0.134	0.184	-0.05	2.85136e-09	0	MED13L
4.60951e-13	-0.274108	0.128	0.178	-0.05	1.50902e-08	0	SNRK
4.90296e-12	-0.269569	0.259	0.309	-0.05	1.60508e-07	0	RAB1B
3.59059e-20	-0.327883	0.053	0.103	-0.05	1.17545e-15	0	ATG2A
3.25567e-19	-0.280591	0.057	0.107	-0.05	1.06581e-14	0	JDP2
9.33847e-15	-0.338085	0.112	0.162	-0.05	3.05713e-10	0	FAM105B
6.01527e-14	-0.440208	0.216	0.266	-0.05	1.96922e-09	0	NOTCH2
1.56899e-12	-0.293793	0.145	0.195	-0.05	5.13641e-08	0	KIAA0100
3.80028e-75	-0.681926	0.533	0.584	-0.051	1.2441e-70	0	COX8A
7.72411e-14	-0.368288	0.195	0.246	-0.051	2.52864e-09	0	NAGK
1.38959e-13	-0.256874	0.127	0.178	-0.051	4.54912e-09	0	RCC2
1.01613e-11	-0.331046	0.188	0.239	-0.051	3.3265e-07	0	MARK3
5.56703e-11	-0.293793	0.306	0.357	-0.051	1.82248e-06	0	KIF5B
3.97161e-18	-0.302592	0.077	0.128	-0.051	1.30019e-13	0	SLC43A2
5.84336e-17	-0.32182	0.083	0.134	-0.051	1.91294e-12	0	DDX39B
7.13918e-17	-0.301279	0.083	0.134	-0.051	2.33715e-12	0	CLDND1
3.08187e-15	-0.272294	0.102	0.153	-0.051	1.00891e-10	0	FOXO3
3.69427e-15	-0.342546	0.113	0.164	-0.051	1.20939e-10	0	PLEKHM1
1.65771e-12	-0.267508	0.143	0.194	-0.051	5.42684e-08	0	USP7
2.48068e-41	-0.471403	0.493	0.544	-0.051	8.12101e-37	0	GNB2
1.09395e-50	-0.575707	0.543	0.595	-0.052	3.58127e-46	0	CAST
5.85881e-18	-0.260479	0.069	0.121	-0.052	1.918e-13	0	KIF13B
6.80501e-18	-3.43875	0.137	0.189	-0.052	2.22776e-13	0	MTRNR2L8
7.10275e-15	-0.294501	0.314	0.366	-0.052	2.32523e-10	0	NDUFB1
1.12769e-11	-0.252457	0.297	0.349	-0.052	3.69173e-07	0	ENY2
3.31069e-12	-0.269262	0.174	0.226	-0.052	1.08382e-07	0	TUBGCP2
2.38734e-11	-0.291291	0.228	0.28	-0.052	7.81543e-07	0	DCP2
2.65414e-12	-0.310636	0.286	0.338	-0.052	8.68886e-08	0	ATF4
7.73022e-27	-0.408898	0.39	0.443	-0.053	2.53064e-22	0	PGAM1
3.78663e-26	-0.472317	0.424	0.477	-0.053	1.23963e-21	0	ATP6V0B
3.18876e-20	-0.572592	0.361	0.414	-0.053	1.0439e-15	0	HSPA5
2.83001e-14	-0.299447	0.128	0.181	-0.053	9.26462e-10	0	PI4KA
8.75868e-14	-0.321161	0.161	0.214	-0.053	2.86733e-09	0	CBL
8.76118e-13	-0.316881	0.25	0.303	-0.053	2.86815e-08	0	C19orf10
7.51628e-16	-0.261461	0.103	0.156	-0.053	2.46061e-11	0	GATAD2A
1.03529e-11	-0.254573	0.212	0.265	-0.053	3.38922e-07	0	PPP1CB
3.47733e-19	-0.362102	0.367	0.421	-0.054	1.13837e-14	0	ROMO1
1.03517e-11	-0.256305	0.264	0.318	-0.054	3.38885e-07	0	CAPZA2
8.80842e-20	-0.291629	0.062	0.116	-0.054	2.88361e-15	0	PLCG1
3.84347e-19	-0.299491	0.078	0.132	-0.054	1.25824e-14	0	C9orf72
2.80201e-18	-0.270183	0.079	0.133	-0.054	9.17293e-14	0	UGGT1
1.36457e-17	-0.259008	0.086	0.14	-0.054	4.4672e-13	0	TBL1X
2.35319e-15	-0.339929	0.149	0.203	-0.054	7.70364e-11	0	PPP1R9B
1.03535e-13	-0.259791	0.145	0.199	-0.054	3.38941e-09	0	YWHAG
2.18802e-13	-0.317433	0.18	0.234	-0.054	7.16292e-09	0	PHF20L1
2.22017e-17	-0.253412	0.086	0.141	-0.055	7.26819e-13	0	EXOC3
1.61953e-14	-0.255442	0.132	0.187	-0.055	5.30185e-10	0	CHST11
6.55421e-21	-0.253313	0.062	0.117	-0.055	2.14565e-16	0	PDZD8
1.6838e-19	-0.364405	0.079	0.134	-0.055	5.51225e-15	0	KMT2D
2.52451e-17	-0.304346	0.104	0.159	-0.055	8.2645e-13	0	SLC12A9
2.10275e-13	-0.280986	0.204	0.259	-0.055	6.88379e-09	0	RPS6KA1
1.48308e-20	-0.313716	0.067	0.123	-0.056	4.85516e-16	0	CEP78
1.04852e-19	-0.32347	0.086	0.142	-0.056	3.43252e-15	0	CD38
3.30364e-19	-0.454392	0.334	0.39	-0.056	1.08151e-14	0	EMB
1.10414e-18	-0.301375	0.091	0.147	-0.056	3.61462e-14	0	SH2B3
9.81321e-18	-0.354541	0.094	0.15	-0.056	3.21255e-13	0	CMC1
1.4886e-17	-0.301688	0.099	0.155	-0.056	4.87324e-13	0	SEC16A
4.94628e-17	-0.306998	0.124	0.18	-0.056	1.61926e-12	0	CKAP4
5.72132e-17	-0.371723	0.185	0.241	-0.056	1.87299e-12	0	LGALS9
1.41923e-15	-0.342385	0.133	0.189	-0.056	4.64613e-11	0	PAXBP1
3.21156e-14	-0.254326	0.15	0.206	-0.056	1.05137e-09	0	ETF1
1.25253e-13	-0.32697	0.258	0.314	-0.056	4.1004e-09	0	OGFR
1.32238e-13	-0.328549	0.249	0.305	-0.056	4.32907e-09	0	EIF4G1
1.30884e-20	-0.287241	0.077	0.133	-0.056	4.28475e-16	0	AMPD2
1.51497e-89	-1.28244	0.555	0.612	-0.057	4.95956e-85	0	SAT1
7.04826e-42	-0.520275	0.465	0.522	-0.057	2.30739e-37	0	C14orf2
4.1926e-31	-0.426134	0.425	0.482	-0.057	1.37253e-26	0	NDUFS5
1.56682e-25	-0.326934	0.048	0.105	-0.057	5.1293e-21	0	TBX21
3.53948e-25	-0.265891	0.05	0.107	-0.057	1.15872e-20	0	IFI30
3.60698e-23	-0.380402	0.389	0.446	-0.057	1.18082e-18	0	SEC61G
1.12172e-21	-0.300601	0.066	0.123	-0.057	3.67217e-17	0	RALGDS
1.17389e-19	-0.322577	0.089	0.146	-0.057	3.84296e-15	0	KDM6B
9.36957e-17	-0.368506	0.257	0.314	-0.057	3.06732e-12	0	RILPL2
1.69177e-15	-0.321912	0.335	0.392	-0.057	5.53834e-11	0	XRN2
9.25123e-15	-0.352854	0.17	0.227	-0.057	3.02858e-10	0	CDK11A
2.19032e-24	-0.259901	0.053	0.11	-0.057	7.17046e-20	0	ASAP1
1.13232e-31	-0.722021	0.388	0.446	-0.058	3.70688e-27	0	ZEB2
5.95258e-19	-0.273788	0.095	0.153	-0.058	1.9487e-14	0	KIF22
7.8763e-19	-0.251087	0.095	0.153	-0.058	2.57846e-14	0	CTNNA1
2.51896e-17	-0.31512	0.123	0.181	-0.058	8.24631e-13	0	UNC13D
8.3515e-17	-0.384361	0.17	0.228	-0.058	2.73403e-12	0	TET2
2.61504e-15	-0.333295	0.255	0.313	-0.058	8.56086e-11	0	HNRNPAB
7.53888e-22	-0.355633	0.075	0.133	-0.058	2.468e-17	0	BHLHE40
8.49901e-18	-0.27419	0.102	0.16	-0.058	2.78232e-13	0	DYNC1LI2
1.99069e-14	-0.259316	0.173	0.231	-0.058	6.51693e-10	0	FAM50A
1.89138e-25	-0.562421	0.346	0.404	-0.058	6.19182e-21	0	ABHD17A
6.45912e-18	-0.285248	0.12	0.179	-0.059	2.11452e-13	0	BCL3
1.08122e-16	-0.261654	0.122	0.181	-0.059	3.53957e-12	0	SAMSN1
8.60858e-15	-0.336553	0.273	0.332	-0.059	2.81819e-10	0	RIOK3
2.07478e-14	-0.286748	0.258	0.317	-0.059	6.7922e-10	0	TMOD3
3.33289e-25	-0.288032	0.053	0.112	-0.059	1.09109e-20	0	SBNO2
9.28168e-20	-0.352252	0.116	0.176	-0.06	3.03854e-15	0	CMIP
2.59161e-26	-0.293698	0.05	0.11	-0.06	8.48415e-22	0	BCL6
4.5485e-15	-0.323502	0.178	0.238	-0.06	1.48904e-10	0	DOCK11
1.41851e-25	-0.268887	0.051	0.111	-0.06	4.64379e-21	0	TIPARP
1.38328e-22	-0.343479	0.077	0.137	-0.06	4.52845e-18	0	INPPL1
4.04598e-16	-0.277127	0.207	0.267	-0.06	1.32453e-11	0	CDK2AP2
1.66462e-27	-0.470253	0.387	0.448	-0.061	5.44945e-23	0	CANX
4.04053e-24	-0.273966	0.064	0.125	-0.061	1.32275e-19	0	STK39
2.80393e-19	-0.473304	0.315	0.376	-0.061	9.17923e-15	0	IL10RA
1.119e-15	-0.29749	0.179	0.24	-0.061	3.66327e-11	0	AP3D1
3.34127e-26	-0.260457	0.055	0.116	-0.061	1.09383e-21	0	CERS6
8.80058e-16	-0.343572	0.173	0.234	-0.061	2.88105e-11	0	TPP2
2.22035e-22	-0.311458	0.079	0.141	-0.062	7.26876e-18	0	CHFR
1.30909e-20	-0.384536	0.114	0.176	-0.062	4.28558e-16	0	DIAPH2
4.49652e-19	-0.297454	0.117	0.179	-0.062	1.47202e-14	0	N4BP1
9.27534e-30	-0.300859	0.042	0.104	-0.062	3.03647e-25	0	PTTG1
2.20534e-28	-0.327324	0.05	0.112	-0.062	7.21963e-24	0	SULF2
2.58709e-26	-0.921868	0.24	0.302	-0.062	8.46937e-22	0	SYNE2
7.86704e-25	-0.464083	0.422	0.484	-0.062	2.57543e-20	0	ROCK1
2.50556e-21	-0.319955	0.094	0.156	-0.062	8.20244e-17	0	DDX60L
2.67796e-18	-0.293049	0.131	0.193	-0.062	8.76685e-14	0	CPT1A
5.65081e-18	-0.418764	0.297	0.359	-0.062	1.84991e-13	0	USP3
7.43453e-18	-0.280213	0.13	0.192	-0.062	2.43384e-13	0	SMARCA4
1.32279e-17	-0.36427	0.161	0.223	-0.062	4.33043e-13	0	RASA3
8.90938e-16	-0.318238	0.182	0.244	-0.062	2.91666e-11	0	TM9SF3
4.73123e-32	-0.328964	0.038	0.101	-0.063	1.54886e-27	0	GRAP2
1.09329e-28	-0.306326	0.045	0.108	-0.063	3.57909e-24	0	RAP1GAP2
1.83024e-19	-0.278956	0.128	0.191	-0.063	5.99167e-15	0	LACTB
5.30446e-19	-0.49207	0.295	0.358	-0.063	1.73652e-14	0	MYO9B
1.46369e-18	-0.278701	0.131	0.194	-0.063	4.7917e-14	0	YARS
4.89362e-18	-0.349177	0.176	0.239	-0.063	1.60202e-13	0	NADK
6.12426e-17	-0.362214	0.183	0.246	-0.063	2.0049e-12	0	CSNK1D
1.93133e-16	-0.323783	0.231	0.295	-0.064	6.32258e-12	0	FAM120A
5.0426e-19	-0.289765	0.116	0.18	-0.064	1.6508e-14	0	MDM2
1.47534e-22	-0.372157	0.094	0.158	-0.064	4.82982e-18	0	FAM160B1
1.08747e-21	-0.538369	0.316	0.38	-0.064	3.56006e-17	0	ITGB1
1.47687e-21	-0.26369	0.094	0.158	-0.064	4.83482e-17	0	CCPG1
2.5219e-20	-0.400985	0.124	0.188	-0.064	8.25594e-16	0	ZZEF1
3.23642e-18	-0.353225	0.3	0.364	-0.064	1.05951e-13	0	RTN4
9.34226e-18	-0.264508	0.142	0.206	-0.064	3.05838e-13	0	RSU1
1.16917e-15	-0.270594	0.239	0.303	-0.064	3.8275e-11	0	NAPA
1.89772e-21	-0.357846	0.107	0.171	-0.064	6.21257e-17	0	GTF3C1
8.1495e-24	-0.278246	0.083	0.148	-0.065	2.6679e-19	0	SOAT1
1.09249e-21	-0.31688	0.11	0.175	-0.065	3.57648e-17	0	SDF2L1
5.76829e-22	-0.474837	0.193	0.258	-0.065	1.88837e-17	0	GCA
1.81943e-20	-0.408508	0.145	0.21	-0.065	5.95626e-16	0	IQSEC1
3.32864e-19	-0.327058	0.142	0.207	-0.065	1.0897e-14	0	MAPKAPK2
7.06827e-18	-0.303578	0.155	0.22	-0.065	2.31394e-13	0	TMEM30A
7.71903e-18	-0.301252	0.179	0.244	-0.065	2.52698e-13	0	MOB3A
2.27914e-17	-0.281415	0.192	0.257	-0.065	7.46123e-13	0	HDGF
1.99225e-16	-0.265951	0.175	0.24	-0.065	6.52203e-12	0	ARL8B
1.23774e-15	-0.266061	0.258	0.323	-0.065	4.05198e-11	0	IFI27L2
4.45931e-21	-0.301525	0.109	0.175	-0.066	1.45984e-16	0	KIDINS220
1.65413e-33	-0.304591	0.036	0.102	-0.066	5.41514e-29	0	GAB3
1.73344e-27	-0.266618	0.065	0.131	-0.066	5.67477e-23	0	MBOAT7
1.17563e-26	-0.289589	0.068	0.134	-0.066	3.84867e-22	0	ODF3B
6.27044e-20	-0.35968	0.187	0.253	-0.066	2.05275e-15	0	PRKCD
7.35144e-19	-0.326571	0.151	0.217	-0.066	2.40664e-14	0	CLIP1
1.03854e-18	-0.359837	0.285	0.351	-0.066	3.39987e-14	0	OS9
5.39602e-18	-0.331882	0.248	0.314	-0.066	1.7665e-13	0	RAB10
9.77656e-16	-0.253047	0.261	0.327	-0.066	3.20055e-11	0	ZNHIT1
1.06293e-72	-0.945739	0.491	0.557	-0.066	3.47971e-68	0	TKT
1.1302e-20	-0.502133	0.217	0.284	-0.067	3.69992e-16	0	NLRP1
4.40214e-58	-0.759124	0.435	0.502	-0.067	1.44113e-53	0	TALDO1
3.47336e-35	-0.419294	0.408	0.475	-0.067	1.13707e-30	0	COX7B
1.7942e-31	-0.35043	0.049	0.116	-0.067	5.87366e-27	0	MAN2C1
6.24229e-28	-0.307992	0.065	0.132	-0.067	2.04354e-23	0	COLGALT1
3.53316e-24	-0.300372	0.088	0.155	-0.067	1.15665e-19	0	LPIN2
1.14263e-21	-0.502609	0.19	0.257	-0.067	3.74063e-17	0	PARP8
1.46493e-20	-0.384255	0.176	0.243	-0.067	4.79574e-16	0	CUX1
1.4639e-18	-0.271009	0.164	0.231	-0.067	4.79236e-14	0	BLOC1S1
2.47496e-20	-0.271798	0.138	0.206	-0.068	8.10228e-16	0	PSMD1
2.19082e-34	-0.272766	0.037	0.105	-0.068	7.17209e-30	0	TNFSF13
8.55589e-33	-0.36516	0.046	0.114	-0.068	2.80094e-28	0	SOX4
8.87739e-27	-0.515446	0.416	0.484	-0.068	2.90619e-22	0	CFLAR
4.39401e-22	-0.396859	0.123	0.191	-0.068	1.43847e-17	0	PCNX
9.60919e-21	-0.340455	0.287	0.355	-0.068	3.14576e-16	0	RNH1
4.54836e-18	-0.332541	0.205	0.273	-0.068	1.489e-13	0	DNAJB6
9.42076e-18	-0.323943	0.227	0.296	-0.069	3.08408e-13	0	NDFIP1
2.18179e-27	-0.365461	0.078	0.147	-0.069	7.14252e-23	0	MTMR3
7.73828e-37	-0.320118	0.031	0.1	-0.069	2.53328e-32	0	IRS2
2.35326e-35	-0.504998	0.395	0.464	-0.069	7.70387e-31	0	LDHA
1.13243e-33	-0.507803	0.362	0.431	-0.069	3.70722e-29	0	H2AFV
4.1087e-31	-0.279197	0.052	0.121	-0.069	1.34507e-26	0	SCARB2
2.00886e-24	-0.353221	0.371	0.44	-0.069	6.57642e-20	0	COPE
9.53193e-21	-0.250468	0.122	0.191	-0.069	3.12047e-16	0	TPGS1
3.63349e-20	-0.338078	0.272	0.341	-0.069	1.1895e-15	0	RPN1
8.63743e-46	-0.487117	0.458	0.528	-0.07	2.82763e-41	0	GUK1
1.07109e-37	-0.328997	0.031	0.101	-0.07	3.50643e-33	0	PPM1F
5.96769e-36	-0.297338	0.039	0.109	-0.07	1.95364e-31	0	FHOD1
4.46739e-35	-0.332617	0.041	0.111	-0.07	1.46249e-30	0	ATP11A
1.31559e-34	-0.516436	0.437	0.507	-0.07	4.30686e-30	0	ARHGAP30
3.42794e-32	-0.345947	0.054	0.124	-0.07	1.1222e-27	0	SLC6A6
9.0076e-31	-0.261547	0.053	0.123	-0.07	2.94882e-26	0	CLN3.1
1.8609e-26	-0.356087	0.09	0.16	-0.07	6.09204e-22	0	SLC20A1
3.51332e-20	-0.430953	0.239	0.309	-0.07	1.15016e-15	0	TRIP12
5.38087e-19	-0.399843	0.305	0.375	-0.07	1.76153e-14	0	WNK1
5.5937e-19	-0.406057	0.273	0.343	-0.07	1.83121e-14	0	DNM2
1.23572e-18	-0.263652	0.25	0.32	-0.07	4.04538e-14	0	LAMTOR2
1.19255e-24	-0.336135	0.112	0.183	-0.071	3.90406e-20	0	TYK2
8.20752e-45	-0.500676	0.452	0.523	-0.071	2.68689e-40	0	SEC61B
1.01915e-39	-0.267139	0.029	0.1	-0.071	3.33641e-35	0	ASCL2
3.51653e-33	-0.420925	0.386	0.457	-0.071	1.15121e-28	0	UQCRQ
1.19018e-32	-0.319403	0.053	0.124	-0.071	3.89629e-28	0	CAMKK2
1.41357e-26	-0.350905	0.091	0.162	-0.071	4.62762e-22	0	JARID2
3.0776e-23	-0.323349	0.122	0.193	-0.071	1.00751e-18	0	DNAJB1
3.33113e-23	-0.371111	0.124	0.195	-0.071	1.09051e-18	0	VCL
6.03179e-21	-0.411883	0.191	0.262	-0.071	1.97463e-16	0	DICER1
3.37059e-25	-0.365524	0.279	0.351	-0.072	1.10343e-20	0	PSMA4
1.34165e-21	-0.253907	0.137	0.209	-0.072	4.39216e-17	0	RAB5C
3.52442e-59	-0.646182	0.463	0.535	-0.072	1.15379e-54	0	VAMP8
1.15063e-36	-0.365637	0.042	0.114	-0.072	3.76682e-32	0	PPP1R12C
1.0033e-35	-0.256089	0.042	0.114	-0.072	3.28451e-31	0	FAS
6.04087e-35	-0.310006	0.044	0.116	-0.072	1.9776e-30	0	MLKL
5.31966e-29	-0.376336	0.361	0.433	-0.072	1.7415e-24	0	POMP
3.16238e-25	-0.375428	0.118	0.19	-0.072	1.03527e-20	0	ITGB2-AS1
3.43152e-21	-0.276954	0.187	0.259	-0.072	1.12338e-16	0	PRDX3
2.07463e-61	-0.592249	0.531	0.604	-0.073	6.79172e-57	0	IQGAP1
6.1713e-26	-0.309103	0.099	0.172	-0.073	2.0203e-21	0	ANO6
9.26066e-27	-0.38174	0.103	0.176	-0.073	3.03166e-22	0	MLXIP
9.58843e-41	-0.298643	0.028	0.101	-0.073	3.13896e-36	0	C11orf21
5.31895e-26	-0.448928	0.186	0.259	-0.073	1.74127e-21	0	RAB31
5.1151e-25	-0.445881	0.143	0.216	-0.073	1.67453e-20	0	JAK2
2.74847e-25	-0.406178	0.218	0.292	-0.074	8.99767e-21	0	IDH2
5.00082e-40	-0.308723	0.034	0.108	-0.074	1.63712e-35	0	FURIN
2.68413e-36	-0.339942	0.047	0.121	-0.074	8.78703e-32	0	PTGER4
4.22752e-26	-0.306453	0.105	0.179	-0.074	1.38396e-21	0	SNX27
2.77721e-42	-0.533399	0.422	0.496	-0.074	9.09177e-38	0	RAP1B
2.08856e-38	-0.306551	0.039	0.113	-0.074	6.83734e-34	0	ROGDI
2.75063e-35	-0.331312	0.052	0.126	-0.074	9.00472e-31	0	DNAJC5
2.7565e-32	-0.323975	0.064	0.138	-0.074	9.02395e-28	0	NCOA1
1.25382e-27	-0.311377	0.093	0.167	-0.074	4.10462e-23	0	AP2A1
6.14381e-27	-0.49818	0.319	0.393	-0.074	2.0113e-22	0	SUN2
8.94451e-24	-0.28209	0.14	0.215	-0.075	2.92816e-19	0	UBE2D1
3.60664e-21	-0.354507	0.21	0.285	-0.075	1.18071e-16	0	ATP1A1
1.05977e-27	-0.358037	0.106	0.181	-0.075	3.46937e-23	0	LMNB1
3.94034e-37	-0.49878	0.367	0.442	-0.075	1.28995e-32	0	WDR1
2.31747e-29	-0.399114	0.346	0.421	-0.075	7.58671e-25	0	CLTA
5.03777e-26	-0.431646	0.122	0.197	-0.075	1.64921e-21	0	RUNX1
2.76569e-21	-0.311361	0.237	0.312	-0.075	9.05403e-17	0	ATP6AP2
9.0383e-34	-0.425513	0.394	0.47	-0.076	2.95887e-29	0	CAPNS1
9.63124e-25	-0.270354	0.135	0.211	-0.076	3.15298e-20	0	CISD3
1.28553e-24	-0.463908	0.226	0.302	-0.076	4.20845e-20	0	UBR4
3.56698e-43	-0.314384	0.031	0.107	-0.076	1.16772e-38	0	ADAP1
2.08397e-33	-0.449177	0.071	0.147	-0.076	6.82229e-29	0	PYHIN1
9.87618e-35	-0.344768	0.057	0.133	-0.076	3.23317e-30	0	CBX6
7.45931e-25	-0.317659	0.142	0.218	-0.076	2.44195e-20	0	CARHSP1
4.28503e-23	-0.441917	0.289	0.365	-0.076	1.40279e-18	0	ZBTB7A
9.28657e-22	-0.296682	0.269	0.346	-0.077	3.04015e-17	0	MRPL41
8.98633e-31	-0.306057	0.08	0.157	-0.077	2.94186e-26	0	TACC3
2.67968e-46	-0.315721	0.023	0.1	-0.077	8.77247e-42	0	CLEC4A
1.68155e-45	-0.505477	0.426	0.503	-0.077	5.5049e-41	0	POLR2L
8.57803e-26	-0.26782	0.118	0.195	-0.077	2.80819e-21	0	RAB1A
1.93803e-24	-0.465529	0.293	0.37	-0.077	6.34454e-20	0	GLG1
7.83112e-23	-0.327379	0.178	0.255	-0.077	2.56367e-18	0	LASP1
2.58884e-22	-0.34984	0.203	0.28	-0.077	8.4751e-18	0	SIGIRR
1.55229e-39	-0.268794	0.042	0.12	-0.078	5.08175e-35	0	IMPA2
5.13443e-34	-0.313617	0.066	0.144	-0.078	1.68086e-29	0	ZMIZ1
8.47618e-30	-0.317778	0.101	0.179	-0.078	2.77485e-25	0	SERPINB6
6.8711e-27	-0.40985	0.136	0.214	-0.078	2.24939e-22	0	SPAG9
9.62708e-25	-0.411684	0.158	0.236	-0.078	3.15162e-20	0	GAK
9.72138e-21	-0.277208	0.208	0.286	-0.078	3.18249e-16	0	MMP24-AS1
1.89744e-43	-0.335877	0.033	0.111	-0.078	6.21164e-39	0	SPATA13
2.31635e-32	-0.404096	0.085	0.163	-0.078	7.58303e-28	0	BAZ2B
4.57799e-42	-0.343444	0.038	0.116	-0.078	1.4987e-37	0	ADAP2
6.93508e-42	-0.320295	0.037	0.115	-0.078	2.27034e-37	0	CDK6
3.00464e-26	-0.443188	0.183	0.261	-0.078	9.83629e-22	0	QKI
4.41279e-26	-0.424608	0.148	0.226	-0.078	1.44461e-21	0	DNMT1
2.42888e-25	-0.401205	0.173	0.251	-0.078	7.95142e-21	0	SPTLC2
2.17997e-23	-0.31217	0.189	0.267	-0.078	7.13658e-19	0	ATOX1
2.20105e-42	-0.346852	0.039	0.118	-0.079	7.20558e-38	0	AGO4
3.66889e-36	-0.387222	0.064	0.143	-0.079	1.20108e-31	0	PNPLA6
1.5098e-27	-0.537105	0.226	0.305	-0.079	4.94264e-23	0	SOD2
2.51152e-32	-0.373613	0.087	0.166	-0.079	8.22196e-28	0	WDR26
2.03036e-26	-0.378576	0.155	0.234	-0.079	6.64679e-22	0	KLF10
3.45147e-84	-0.686655	0.494	0.574	-0.08	1.12991e-79	0	ARPC5
8.88808e-27	-0.423432	0.273	0.353	-0.08	2.90969e-22	0	SPCS3
4.67419e-26	-0.47653	0.278	0.358	-0.08	1.53019e-21	0	MBP
4.14425e-31	-0.37206	0.096	0.176	-0.08	1.3567e-26	0	APAF1
1.70745e-27	-0.375533	0.131	0.211	-0.08	5.58969e-23	0	PIM1
7.82144e-26	-0.483776	0.225	0.305	-0.08	2.5605e-21	0	PIK3R1
2.25045e-23	-0.352358	0.221	0.301	-0.08	7.3673e-19	0	SH3GLB1
2.44647e-31	-0.293536	0.087	0.167	-0.08	8.00902e-27	0	TMEM33
6.01972e-30	-0.588619	0.318	0.398	-0.08	1.97068e-25	0	AKNA
1.5982e-26	-0.333699	0.152	0.232	-0.08	5.23202e-22	0	MLEC
5.99162e-39	-0.3446	0.061	0.142	-0.081	1.96148e-34	0	ADAM15
1.93962e-36	-0.287738	0.064	0.145	-0.081	6.34974e-32	0	GCH1
1.12871e-35	-0.306603	0.068	0.149	-0.081	3.69504e-31	0	RPS6KA4
9.81761e-34	-0.57443	0.171	0.252	-0.081	3.21399e-29	0	HCK
3.18018e-28	-0.459858	0.171	0.252	-0.081	1.0411e-23	0	AGFG1
4.22825e-28	-0.324006	0.132	0.213	-0.081	1.3842e-23	0	RNPEP
1.0733e-47	-0.267601	0.026	0.107	-0.081	3.51366e-43	0	PHF19
6.73053e-42	-0.347148	0.044	0.125	-0.081	2.20337e-37	0	GAA
3.98032e-31	-0.445333	0.114	0.195	-0.081	1.30304e-26	0	SKAP1
2.84033e-38	-0.286204	0.055	0.136	-0.081	9.29838e-34	0	MT1F
4.84162e-34	-0.444485	0.095	0.177	-0.082	1.585e-29	0	CD96
2.53248e-32	-0.403549	0.099	0.181	-0.082	8.29059e-28	0	ADCY7
3.2899e-29	-0.332467	0.126	0.208	-0.082	1.07702e-24	0	VIMP
2.76993e-24	-0.404416	0.223	0.305	-0.082	9.06791e-20	0	TACC1
1.50863e-53	-0.537945	0.018	0.1	-0.082	4.93881e-49	0	SPON2
1.19988e-45	-0.266975	0.032	0.114	-0.082	3.92803e-41	0	ADA
3.55456e-42	-0.343318	0.045	0.127	-0.082	1.16366e-37	0	SSFA2
1.17684e-29	-0.331427	0.114	0.196	-0.082	3.85261e-25	0	GSR
6.6778e-50	-0.557573	0.451	0.533	-0.082	2.18611e-45	0	EIF3A
1.0536e-45	-0.49137	0.43	0.512	-0.082	3.44916e-41	0	ARHGDIA
5.76273e-33	-0.459502	0.118	0.2	-0.082	1.88655e-28	0	OPTN
1.14466e-30	-0.403852	0.118	0.2	-0.082	3.74728e-26	0	MAP3K3
1.39428e-28	-0.496145	0.183	0.265	-0.082	4.56447e-24	0	RAB11FIP1
2.47903e-28	-0.411571	0.18	0.262	-0.082	8.11559e-24	0	C20orf27
3.86465e-26	-0.412773	0.244	0.326	-0.082	1.26517e-21	0	HM13
1.3097e-25	-0.289708	0.173	0.255	-0.082	4.28757e-21	0	CHCHD5
2.20721e-34	-0.417381	0.328	0.411	-0.083	7.22576e-30	0	SHFM1
2.03487e-50	-0.317803	0.024	0.107	-0.083	6.66154e-46	0	B4GALT5
2.65903e-50	-0.333942	0.024	0.107	-0.083	8.70488e-46	0	CYFIP1
1.39073e-32	-0.402009	0.101	0.184	-0.083	4.55284e-28	0	ATP2A2
2.3975e-28	-0.315259	0.132	0.215	-0.083	7.84869e-24	0	PLEKHB2
9.79264e-25	-0.392661	0.21	0.293	-0.083	3.20582e-20	0	RABL6
1.96217e-46	-0.380427	0.034	0.117	-0.083	6.42355e-42	0	SATB1
1.73758e-40	-0.301831	0.052	0.135	-0.083	5.6883e-36	0	CD151
2.78065e-34	-0.404518	0.086	0.169	-0.083	9.10301e-30	0	NAMPT
1.11147e-33	-0.326976	0.093	0.177	-0.084	3.63863e-29	0	LAIR1
1.12659e-29	-0.277445	0.121	0.205	-0.084	3.68813e-25	0	ANAPC15
5.82415e-29	-0.366574	0.135	0.219	-0.084	1.90665e-24	0	HCFC1
2.18921e-28	-0.430814	0.169	0.253	-0.084	7.16683e-24	0	SEMA4D
8.50329e-26	-0.398317	0.228	0.312	-0.084	2.78372e-21	0	FBXW5
1.04712e-32	-0.361704	0.106	0.19	-0.084	3.42797e-28	0	MAP3K11
5.63834e-41	-0.343625	0.055	0.139	-0.084	1.84582e-36	0	AGPAT3
1.51658e-31	-0.409826	0.245	0.329	-0.084	4.96483e-27	0	HN1
6.74344e-29	-0.417224	0.146	0.23	-0.084	2.2076e-24	0	SLA
4.56197e-135	-0.920356	0.624	0.709	-0.085	1.49345e-130	0	MYH9
5.19326e-28	-0.412214	0.271	0.356	-0.085	1.70012e-23	0	NCOA4
2.38903e-51	-0.360046	0.026	0.111	-0.085	7.82097e-47	0	ABR
4.66728e-34	-0.368626	0.103	0.188	-0.085	1.52793e-29	0	RP11-124N14.3
1.13129e-31	-0.509255	0.191	0.276	-0.085	3.7035e-27	0	BACH1
1.7763e-29	-0.424856	0.303	0.388	-0.085	5.81507e-25	0	HEBP2
2.98855e-53	-0.276208	0.023	0.109	-0.086	9.7836e-49	0	PLA2G16
1.80423e-36	-0.396593	0.09	0.176	-0.086	5.9065e-32	0	TOM1
1.82696e-29	-0.412687	0.154	0.24	-0.086	5.98091e-25	0	SLC38A10
1.49431e-51	-0.365909	0.028	0.114	-0.086	4.89193e-47	0	TWF2
2.05525e-43	-0.28572	0.049	0.135	-0.086	6.72827e-39	0	TNFAIP8L2
2.42748e-30	-0.387846	0.145	0.231	-0.086	7.94685e-26	0	LAP3
6.47281e-30	-0.384343	0.183	0.269	-0.086	2.119e-25	0	MYD88
3.08556e-28	-0.364915	0.173	0.259	-0.086	1.01012e-23	0	HK1
1.83479e-27	-0.384979	0.202	0.289	-0.087	6.00656e-23	0	FLII
1.7116e-56	-0.355152	0.018	0.105	-0.087	5.60326e-52	0	TLR4
3.79678e-43	-0.319434	0.054	0.141	-0.087	1.24295e-38	0	FRAT2
1.24941e-42	-0.366421	0.061	0.148	-0.087	4.09019e-38	0	C15orf39
7.67117e-42	-0.304939	0.061	0.148	-0.087	2.51131e-37	0	TESC
9.97779e-40	-0.340499	0.066	0.153	-0.087	3.26643e-35	0	ABHD2
1.99473e-36	-0.554386	0.101	0.188	-0.087	6.53016e-32	0	DIP2A
1.2673e-34	-0.506005	0.13	0.217	-0.087	4.14876e-30	0	DENND2D
2.39691e-34	-0.267519	0.094	0.181	-0.087	7.84678e-30	0	DUSP23
2.14982e-39	-0.400606	0.075	0.162	-0.087	7.03786e-35	0	SCO2
4.68946e-48	-0.306049	0.041	0.129	-0.088	1.53519e-43	0	C9orf89
1.83505e-45	-0.398804	0.053	0.141	-0.088	6.00739e-41	0	RBM47
5.65086e-45	-0.35398	0.054	0.142	-0.088	1.84992e-40	0	DPYSL2
9.91144e-32	-0.439731	0.139	0.227	-0.088	3.24471e-27	0	MED15
2.90904e-31	-0.418696	0.171	0.259	-0.088	9.52334e-27	0	CRTAP
9.36133e-60	-0.373041	0.012	0.1	-0.088	3.06462e-55	0	TBC1D2B
5.53185e-38	-0.373337	0.085	0.174	-0.089	1.81096e-33	0	ESYT2
3.79282e-55	-0.38262	0.024	0.113	-0.089	1.24165e-50	0	METRNL
6.08045e-43	-0.28049	0.055	0.144	-0.089	1.99056e-38	0	GIMAP2
2.35773e-33	-0.373829	0.124	0.213	-0.089	7.71849e-29	0	RBPJ
2.5708e-35	-0.334316	0.105	0.194	-0.089	8.41601e-31	0	LAMP2
6.46481e-33	-0.389396	0.317	0.407	-0.09	2.11639e-28	0	MYEOV2
6.92074e-57	-0.366418	0.02	0.11	-0.09	2.26564e-52	0	SPECC1
2.29535e-49	-0.381459	0.041	0.131	-0.09	7.51428e-45	0	IL6ST
1.91161e-35	-0.499832	0.145	0.235	-0.09	6.25805e-31	0	IFI6
1.74342e-33	-0.322254	0.119	0.209	-0.09	5.70742e-29	0	CITED2
1.23056e-61	-1.25369	0.347	0.437	-0.09	4.0285e-57	0	IFITM3
2.42559e-32	-0.432154	0.443	0.533	-0.09	7.94065e-28	0	IRF1
3.10438e-32	-0.475776	0.235	0.325	-0.09	1.01628e-27	0	ZFAND5
4.05756e-32	-0.462328	0.184	0.274	-0.09	1.32832e-27	0	MXD4
2.09655e-32	-0.390026	0.274	0.365	-0.091	6.86346e-28	0	UQCRC1
1.83422e-30	-0.393452	0.271	0.362	-0.091	6.00468e-26	0	NUCB1
3.40805e-61	-0.343437	0.016	0.107	-0.091	1.11569e-56	0	LILRB4
1.35567e-60	-0.351502	0.016	0.107	-0.091	4.43806e-56	0	RAB3D
5.2159e-53	-0.427732	0.034	0.125	-0.091	1.70753e-48	0	TSPAN32
8.37305e-53	-0.373991	0.033	0.124	-0.091	2.74108e-48	0	MXD1
4.42406e-45	-0.336715	0.058	0.149	-0.091	1.44831e-40	0	HOTAIRM1
1.72388e-44	-0.447268	0.066	0.157	-0.091	5.64345e-40	0	HIPK2
6.33011e-34	-0.474049	0.15	0.241	-0.091	2.07229e-29	0	ANKRD13D
2.80738e-31	-0.350333	0.18	0.271	-0.091	9.19051e-27	0	SH3BP1
1.67452e-41	-0.388454	0.085	0.177	-0.092	5.48187e-37	0	ABI3
2.44683e-66	-0.444358	0.008	0.1	-0.092	8.0102e-62	0	ANPEP
9.45553e-59	-0.393548	0.021	0.113	-0.092	3.09546e-54	0	SLAMF7
1.38651e-33	-0.407824	0.218	0.31	-0.092	4.53901e-29	0	GSTO1
4.08439e-30	-0.365533	0.217	0.309	-0.092	1.33711e-25	0	ATG3
5.48899e-43	-0.501246	0.08	0.173	-0.093	1.79693e-38	0	PIEZO1
1.35098e-41	-0.456636	0.082	0.175	-0.093	4.42272e-37	0	PTPN7
3.83878e-41	-0.387502	0.084	0.177	-0.093	1.2567e-36	0	FAR1
5.39691e-56	-0.345438	0.027	0.12	-0.093	1.76679e-51	0	CCR2
1.72939e-38	-0.325911	0.088	0.181	-0.093	5.66152e-34	0	PSMA1
4.20224e-36	-0.370019	0.13	0.223	-0.093	1.37569e-31	0	IMPDH1
1.58526e-35	-0.294277	0.109	0.202	-0.093	5.18968e-31	0	GYG1
1.3341e-49	-0.332429	0.05	0.144	-0.094	4.36745e-45	0	HSPA1A
3.35894e-42	-0.404487	0.08	0.174	-0.094	1.09962e-37	0	HIPK3
1.59638e-68	-0.440095	0.007	0.101	-0.094	5.22606e-64	0	PDE3B
2.74939e-55	-0.482832	0.033	0.127	-0.094	9.00069e-51	0	ITM2A
5.4723e-53	-0.469105	0.041	0.135	-0.094	1.79147e-48	0	PER1
7.22297e-40	-0.319205	0.087	0.181	-0.094	2.36458e-35	0	CNIH4
8.18005e-36	-0.363436	0.126	0.22	-0.094	2.6779e-31	0	HEXB
1.18128e-69	-0.378198	0.007	0.102	-0.095	3.86716e-65	0	ZNF467
7.38757e-44	-0.365473	0.078	0.173	-0.095	2.41847e-39	0	ZDHHC7
6.67788e-71	-0.3842	0.005	0.1	-0.095	2.18614e-66	0	LILRA1
6.17394e-44	-0.490754	0.099	0.194	-0.095	2.02116e-39	0	C12orf75
2.83792e-35	-0.368318	0.148	0.243	-0.095	9.29049e-31	0	G6PD
1.66097e-37	-0.533477	0.335	0.431	-0.096	5.43751e-33	0	PREX1
3.23421e-39	-0.437424	0.113	0.209	-0.096	1.05878e-34	0	MAPK14
2.71374e-38	-0.345937	0.11	0.206	-0.096	8.88397e-34	0	DSTN
5.11435e-65	-0.379752	0.017	0.113	-0.096	1.67429e-60	0	FBP1
3.3896e-59	-0.323509	0.027	0.123	-0.096	1.10965e-54	0	NAGA
3.32573e-41	-0.82983	0.192	0.289	-0.097	1.08874e-36	0	SYNE1
9.97207e-36	-0.442495	0.186	0.283	-0.097	3.26456e-31	0	HDLBP
1.24408e-54	-0.518365	0.044	0.141	-0.097	4.07274e-50	0	PRDM1
2.57518e-47	-0.454433	0.079	0.176	-0.097	8.43037e-43	0	LIME1
5.59619e-38	-0.325645	0.111	0.208	-0.097	1.83203e-33	0	SURF4
2.27563e-70	-0.395999	0.008	0.105	-0.097	7.44974e-66	0	SLC31A2
6.83355e-49	-0.599654	0.07	0.167	-0.097	2.2371e-44	0	MS4A7
4.61921e-46	-0.752029	0.092	0.189	-0.097	1.51219e-41	0	DUSP2
7.53332e-37	-0.466651	0.191	0.289	-0.098	2.46618e-32	0	GNG2
9.02198e-46	-0.386422	0.078	0.176	-0.098	2.95352e-41	0	NAPRT1
8.73351e-45	-0.360483	0.082	0.18	-0.098	2.85909e-40	0	EVI2A
1.89123e-60	-0.44207	0.029	0.127	-0.098	6.19132e-56	0	CAMK4
4.16868e-39	-0.586364	0.304	0.402	-0.098	1.3647e-34	0	DYNC1H1
7.05868e-39	-0.492489	0.296	0.394	-0.098	2.3108e-34	0	GLIPR1
1.18965e-35	-0.464574	0.178	0.276	-0.098	3.89456e-31	0	HELZ
1.37676e-35	-0.494624	0.183	0.282	-0.099	4.50711e-31	0	GSK3B
4.03594e-75	-0.378482	0.003	0.102	-0.099	1.32124e-70	0	IPCEF1
1.53754e-74	-0.417965	0.005	0.104	-0.099	5.03344e-70	0	MEFV
1.89275e-52	-0.946741	0.22	0.319	-0.099	6.19631e-48	0	ARL4C
5.6188e-45	-0.413297	0.086	0.185	-0.099	1.83943e-40	0	FKBP15
6.30623e-75	-0.584565	0.005	0.105	-0.1	2.06447e-70	0	TMEM176B
6.14999e-74	-0.390595	0.006	0.106	-0.1	2.01332e-69	0	SEMA4A
1.67642e-58	-0.447054	0.039	0.139	-0.1	5.48811e-54	0	ATXN1
1.12175e-50	-0.426654	0.06	0.16	-0.1	3.67226e-46	0	HIPK1
1.44149e-39	-0.389158	0.134	0.234	-0.1	4.719e-35	0	MAZ
2.60575e-38	-0.462181	0.179	0.279	-0.1	8.53046e-34	0	CTSA
1.8609e-39	-0.485461	0.254	0.355	-0.101	6.09202e-35	0	METTL9
5.69549e-39	-0.412915	0.27	0.371	-0.101	1.86453e-34	0	NDUFS6
2.25664e-36	-0.404677	0.188	0.289	-0.101	7.38757e-32	0	MVP
1.80012e-77	-0.380137	0.002	0.103	-0.101	5.89306e-73	0	HRH2
6.86097e-77	-0.386861	0.003	0.104	-0.101	2.24608e-72	0	PYGL
4.86303e-74	-0.726719	0.007	0.108	-0.101	1.59201e-69	0	THBS1
3.04298e-68	-0.455263	0.017	0.118	-0.101	9.96181e-64	0	CD5
2.70052e-54	-0.356963	0.049	0.15	-0.101	8.84069e-50	0	SSBP3
1.38986e-43	-0.520425	0.106	0.207	-0.101	4.54997e-39	0	RGS2
1.55705e-53	-0.346053	0.051	0.152	-0.101	5.09731e-49	0	PRKACA
1.65367e-51	-0.415802	0.062	0.163	-0.101	5.41362e-47	0	CERK
1.7579e-48	-0.512896	0.35	0.451	-0.101	5.75483e-44	0	CSTB
5.42135e-79	-0.364822	0.002	0.104	-0.102	1.77479e-74	0	PTGER2
3.59819e-78	-0.402398	0.003	0.105	-0.102	1.17794e-73	0	OSCAR
1.16411e-41	-0.300804	0.108	0.21	-0.102	3.81094e-37	0	ETHE1
1.2424e-54	-0.370721	0.053	0.155	-0.102	4.06726e-50	0	FAM45A
4.99735e-53	-0.376933	0.061	0.163	-0.102	1.63598e-48	0	SQRDL
1.72548e-40	-0.356742	0.125	0.227	-0.102	5.64869e-36	0	ATP1B3
1.37344e-41	-0.45643	0.139	0.242	-0.103	4.49623e-37	0	SEC61A1
1.96493e-39	-0.393108	0.133	0.236	-0.103	6.4326e-35	0	DNAJC3
9.63623e-39	-0.410552	0.196	0.299	-0.103	3.15461e-34	0	STX10
3.388e-78	-0.424921	0.006	0.109	-0.103	1.10913e-73	0	FAM101B
7.13756e-78	-0.409508	0.004	0.107	-0.103	2.33662e-73	0	KIAA1598
1.72032e-77	-0.446726	0.006	0.109	-0.103	5.6318e-73	0	KLF4
3.85229e-77	-0.525291	0.005	0.108	-0.103	1.26112e-72	0	MATK
1.05797e-76	-0.449252	0.006	0.109	-0.103	3.46348e-72	0	FCGR1A
5.17902e-61	-0.425486	0.037	0.14	-0.103	1.69546e-56	0	ZNF385A
1.51381e-41	-0.473073	0.225	0.328	-0.103	4.95575e-37	0	RGS10
1.7726e-55	-0.615163	0.423	0.526	-0.103	5.80296e-51	0	FMNL1
4.65566e-80	-0.584179	0.004	0.108	-0.104	1.52412e-75	0	LAG3
5.45737e-79	-0.433731	0.005	0.109	-0.104	1.78658e-74	0	IL2RB
7.99051e-77	-0.487673	0.006	0.11	-0.104	2.61585e-72	0	CES1
5.88087e-62	-0.419632	0.036	0.14	-0.104	1.92522e-57	0	QSOX1
5.26514e-80	-0.404188	0.004	0.109	-0.105	1.72365e-75	0	BST1
1.68208e-79	-0.476935	0.006	0.111	-0.105	5.50663e-75	0	C19orf59
1.86005e-79	-0.476114	0.005	0.11	-0.105	6.08923e-75	0	DOCK5
6.49319e-78	-0.404805	0.006	0.111	-0.105	2.12567e-73	0	SIRPA
2.80044e-77	-0.430243	0.008	0.113	-0.105	9.16779e-73	0	FAM198B
8.38052e-77	-0.684362	0.009	0.114	-0.105	2.74353e-72	0	CCL4
3.64226e-39	-0.397032	0.216	0.321	-0.105	1.19237e-34	0	CHMP2A
1.02527e-126	-0.795754	0.562	0.668	-0.106	3.35644e-122	0	LRRFIP1
5.19715e-41	-0.43403	0.2	0.306	-0.106	1.70139e-36	0	HSBP1
1.30892e-40	-0.428622	0.249	0.355	-0.106	4.28501e-36	0	YWHAE
6.50104e-47	-0.382857	0.103	0.209	-0.106	2.12825e-42	0	FAM200B
4.74837e-76	-0.431098	0.011	0.117	-0.106	1.55448e-71	0	FNDC3B
1.68503e-69	-0.460125	0.025	0.131	-0.106	5.51627e-65	0	PTMS
5.85472e-56	-0.383601	0.06	0.166	-0.106	1.91666e-51	0	VPS26B
4.28809e-50	-0.375059	0.091	0.197	-0.106	1.40379e-45	0	CHP1
2.59495e-48	-0.488705	0.096	0.202	-0.106	8.4951e-44	0	UBXN11
5.67139e-45	-0.588415	0.161	0.267	-0.106	1.85664e-40	0	XBP1
4.61319e-82	-0.515898	0.004	0.111	-0.107	1.51022e-77	0	THEMIS
5.37328e-79	-0.389776	0.007	0.114	-0.107	1.75905e-74	0	CCR1
9.78018e-46	-0.417724	0.122	0.229	-0.107	3.20174e-41	0	RAP2B
7.92421e-46	-0.516764	0.271	0.379	-0.108	2.59415e-41	0	ATP6V0D1
2.46482e-46	-0.610526	0.215	0.323	-0.108	8.06909e-42	0	AP1S2
1.72719e-39	-0.351653	0.171	0.279	-0.108	5.6543e-35	0	CLTB
1.11428e-38	-0.452212	0.211	0.319	-0.108	3.64783e-34	0	CCDC69
2.71661e-56	-0.544595	0.338	0.447	-0.109	8.89337e-52	0	FKBP1A
1.19952e-50	-0.418104	0.09	0.199	-0.109	3.92688e-46	0	APMAP
1.05726e-95	-0.771297	0.441	0.55	-0.109	3.46117e-91	0	RAC1
2.29511e-47	-0.472319	0.137	0.247	-0.11	7.51352e-43	0	PLD3
4.81279e-85	-0.369275	0.004	0.114	-0.11	1.57556e-80	0	GIMAP6
7.05704e-84	-0.525653	0.005	0.115	-0.11	2.31026e-79	0	DYSF
4.12121e-65	-0.531126	0.045	0.155	-0.11	1.34916e-60	0	ACSL1
9.17824e-65	-0.519185	0.046	0.156	-0.11	3.00468e-60	0	TNRC18
4.29143e-44	-0.375571	0.157	0.267	-0.11	1.40489e-39	0	TIMM8B
2.76457e-55	-0.881454	0.347	0.457	-0.11	9.05038e-51	0	MACF1
4.56411e-85	-0.693641	0.005	0.116	-0.111	1.49415e-80	0	CLIC3
2.45964e-84	-0.432616	0.006	0.117	-0.111	8.05214e-80	0	KCNE3
2.97042e-56	-0.475635	0.072	0.183	-0.111	9.72426e-52	0	MGAT4A
5.9282e-72	-0.519268	0.029	0.14	-0.111	1.94072e-67	0	FCGR2A
4.62335e-52	-0.380163	0.092	0.203	-0.111	1.51355e-47	0	EIF4EBP2
1.50006e-47	-0.58978	0.295	0.406	-0.111	4.91074e-43	0	ZNF106
5.68272e-70	-0.419666	0.033	0.145	-0.112	1.86035e-65	0	PITPNC1
1.11512e-48	-0.499273	0.134	0.246	-0.112	3.65057e-44	0	MIDN
1.18888e-86	-0.466504	0.003	0.115	-0.112	3.89204e-82	0	ACTN1
2.63651e-86	-0.527011	0.004	0.116	-0.112	8.63113e-82	0	ITK
2.9093e-81	-1.10713	0.013	0.125	-0.112	9.52418e-77	0	MKI67
6.71697e-46	-0.447896	0.158	0.27	-0.112	2.19893e-41	0	CLEC2B
1.06414e-138	-0.909766	0.538	0.651	-0.113	3.48369e-134	0	TLN1
4.63754e-85	-0.543017	0.006	0.119	-0.113	1.51819e-80	0	CSF1R
1.77547e-72	-0.433351	0.029	0.142	-0.113	5.81237e-68	0	MPP1
2.40214e-49	-0.412891	0.13	0.243	-0.113	7.8639e-45	0	DYNLT1
3.18938e-47	-0.538408	0.197	0.31	-0.113	1.04411e-42	0	KLF3
1.6928e-53	-0.530658	0.102	0.215	-0.113	5.54172e-49	0	NCOR2
1.61314e-127	-0.853614	0.486	0.6	-0.114	5.28095e-123	0	ARPC1B
8.7669e-88	-0.506122	0.004	0.118	-0.114	2.87002e-83	0	NFE2
5.58702e-58	-0.589153	0.32	0.434	-0.114	1.82902e-53	0	P4HB
5.20823e-54	-0.399763	0.098	0.212	-0.114	1.70502e-49	0	BID
1.49788e-88	-0.995436	0.002	0.116	-0.114	4.90361e-84	0	CD8B
4.15394e-69	-0.515801	0.046	0.16	-0.114	1.35987e-64	0	FES
5.70929e-89	-0.512898	0.005	0.12	-0.115	1.86905e-84	0	RASSF4
4.05197e-88	-0.511406	0.005	0.12	-0.115	1.32649e-83	0	C5AR1
2.88606e-64	-0.470375	0.058	0.173	-0.115	9.44808e-60	0	PHACTR2
1.61744e-46	-0.475182	0.19	0.305	-0.115	5.29502e-42	0	MGAT1
1.49334e-66	-0.451065	0.048	0.163	-0.115	4.88876e-62	0	LMO2
3.41625e-89	-0.500963	0.005	0.121	-0.116	1.11838e-84	0	ITGA5
1.13112e-85	-0.547362	0.011	0.127	-0.116	3.70296e-81	0	TGFBI
9.9855e-68	-0.516928	0.049	0.165	-0.116	3.26895e-63	0	INPP4A
1.73288e-59	-0.537124	0.083	0.199	-0.116	5.67293e-55	0	PHC2
2.80456e-90	-0.485845	0.005	0.122	-0.117	9.18127e-86	0	FOSL2
6.89283e-61	-0.677916	0.305	0.422	-0.117	2.2565e-56	0	TPM4
7.08477e-58	-0.613222	0.101	0.218	-0.117	2.31934e-53	0	CCDC88A
8.89415e-50	-0.472632	0.243	0.36	-0.117	2.91168e-45	0	C20orf24
1.3483e-48	-0.447691	0.183	0.3	-0.117	4.41392e-44	0	COMT
5.3404e-85	-1.13026	0.015	0.132	-0.117	1.74829e-80	0	IL1R2
5.67866e-85	-0.391698	0.013	0.13	-0.117	1.85902e-80	0	SMCO4
1.13332e-58	-0.471353	0.082	0.199	-0.117	3.71014e-54	0	CSGALNACT2
6.80194e-91	-0.486653	0.005	0.123	-0.118	2.22675e-86	0	NFAM1
3.61656e-79	-0.598357	0.025	0.143	-0.118	1.18395e-74	0	TC2N
2.36078e-71	-0.45765	0.043	0.161	-0.118	7.7285e-67	0	CREG1
9.93912e-93	-0.615464	0.002	0.121	-0.119	3.25377e-88	0	TGFBR3
5.25172e-70	-0.617941	0.056	0.175	-0.119	1.71926e-65	0	ITGAX
3.25896e-59	-0.514938	0.095	0.214	-0.119	1.06689e-54	0	AGTPBP1
2.14114e-48	-0.501171	0.302	0.421	-0.119	7.00944e-44	0	SH3KBP1
1.39008e-61	-0.447642	0.076	0.195	-0.119	4.5507e-57	0	DNAJC1
3.10492e-61	-0.47342	0.077	0.196	-0.119	1.01646e-56	0	PIK3R5
7.00265e-53	-0.51503	0.145	0.264	-0.119	2.29246e-48	0	PICALM
1.68286e-70	-0.637387	0.349	0.469	-0.12	5.50918e-66	0	AP2S1
1.94746e-67	-0.453665	0.058	0.178	-0.12	6.37539e-63	0	NUDT16
3.04808e-65	-0.610273	0.064	0.184	-0.12	9.9785e-61	0	PDE4D
7.01326e-58	-0.607676	0.126	0.246	-0.12	2.29593e-53	0	ARAP1
2.44323e-89	-0.479051	0.01	0.13	-0.12	7.99841e-85	0	MGST1
1.10127e-88	-0.531077	0.011	0.131	-0.12	3.60524e-84	0	TLR2
4.21749e-94	-1.00243	0.005	0.126	-0.121	1.38068e-89	0	CD8A
2.63497e-92	-0.593554	0.006	0.127	-0.121	8.62609e-88	0	CD300E
1.1654e-91	-0.461659	0.006	0.127	-0.121	3.81518e-87	0	GIMAP8
2.52245e-55	-0.537636	0.138	0.259	-0.121	8.25776e-51	0	RNPEPL1
3.20516e-89	-1.06113	0.012	0.133	-0.121	1.04927e-84	0	RETN
0	-2.78805	0.624	0.746	-0.122	0	0	S100A6
1.75802e-92	-0.487495	0.006	0.128	-0.122	5.75524e-88	0	LTBR
9.4372e-58	-0.506973	0.118	0.24	-0.122	3.08945e-53	0	RNF166
2.72682e-56	-0.671276	0.301	0.423	-0.122	8.9268e-52	0	STK10
2.52282e-55	-0.600958	0.189	0.311	-0.122	8.25895e-51	0	NUP214
1.04961e-46	-0.505691	0.214	0.336	-0.122	3.4361e-42	0	STK38
8.56293e-86	-0.569046	0.019	0.142	-0.123	2.80325e-81	0	ERN1
2.30324e-107	-0.833486	0.469	0.592	-0.123	7.54013e-103	0	TGFB1
1.79817e-65	-0.399219	0.069	0.192	-0.123	5.88666e-61	0	JOSD2
3.8047e-61	-0.40838	0.089	0.212	-0.123	1.24554e-56	0	PLIN2
1.43229e-75	-0.458661	0.043	0.166	-0.123	4.68889e-71	0	SLC16A3
5.77085e-71	-0.638371	0.073	0.196	-0.123	1.8892e-66	0	SLC7A7
1.53831e-55	-0.514493	0.151	0.274	-0.123	5.03596e-51	0	FBXL5
1.01414e-63	-0.47037	0.083	0.207	-0.124	3.31998e-59	0	TPST2
9.88735e-262	-1.30672	0.663	0.787	-0.124	3.23682e-257	0	AHNAK
1.33193e-95	-0.537479	0.005	0.129	-0.124	4.36035e-91	0	SLC8A1
1.72845e-95	-0.427925	0.004	0.128	-0.124	5.65844e-91	0	FAM105A
7.31065e-60	-0.569637	0.273	0.397	-0.124	2.39329e-55	0	CARD16
7.83317e-57	-0.611936	0.185	0.309	-0.124	2.56435e-52	0	CDC42EP3
1.6318e-76	-0.444723	0.043	0.167	-0.124	5.34201e-72	0	MT1X
7.96023e-56	-0.575188	0.159	0.284	-0.125	2.60594e-51	0	VMP1
1.04215e-97	-0.487318	0.003	0.128	-0.125	3.4117e-93	0	CD33
2.03776e-97	-0.521925	0.005	0.13	-0.125	6.671e-93	0	SECTM1
2.21452e-96	-0.506064	0.006	0.131	-0.125	7.24967e-92	0	GNAQ
2.2132e-95	-0.814676	0.006	0.131	-0.125	7.24534e-91	0	FCGR3A
9.82541e-70	-0.614267	0.074	0.199	-0.125	3.21654e-65	0	GBP1
3.90911e-62	-0.523798	0.096	0.221	-0.125	1.27972e-57	0	APOL6
2.07691e-59	-0.595772	0.132	0.257	-0.125	6.79918e-55	0	OGFRL1
2.76543e-56	-0.579996	0.228	0.354	-0.126	9.05318e-52	0	CLTC
2.2336e-79	-0.512757	0.039	0.165	-0.126	7.31213e-75	0	KIAA0930
1.46247e-60	-0.487677	0.111	0.237	-0.126	4.78768e-56	0	PTTG1IP
1.37888e-58	-0.52978	0.149	0.275	-0.126	4.51405e-54	0	PPT1
4.93866e-99	-1.08101	0.005	0.132	-0.127	1.61677e-94	0	FGFBP2
1.68723e-86	-0.465933	0.026	0.153	-0.127	5.52347e-82	0	STOM
2.98605e-86	-0.529492	0.025	0.152	-0.127	9.77544e-82	0	PTAFR
2.31386e-75	-0.555678	0.062	0.189	-0.127	7.57488e-71	0	C19orf38
1.16893e-60	-0.556487	0.144	0.271	-0.127	3.82674e-56	0	THEMIS2
1.65337e-98	-0.584747	0.006	0.134	-0.128	5.41264e-94	0	PLAUR
6.79187e-93	-0.832041	0.017	0.145	-0.128	2.22345e-88	0	KLRG1
1.80676e-90	-0.686623	0.02	0.148	-0.128	5.91479e-86	0	RORA
1.80218e-58	-0.498576	0.142	0.27	-0.128	5.8998e-54	0	LIMS1
2.87055e-98	-1.23858	0.007	0.136	-0.129	9.39733e-94	0	GZMK
7.11249e-89	-0.526328	0.023	0.152	-0.129	2.32842e-84	0	ALDH2
1.1807e-83	-0.450907	0.031	0.16	-0.129	3.86527e-79	0	STX11
8.10953e-78	-0.813814	0.058	0.187	-0.129	2.65482e-73	0	HOPX
3.98418e-61	-0.613766	0.261	0.39	-0.129	1.3043e-56	0	DIAPH1
1.86149e-54	-0.531493	0.186	0.315	-0.129	6.09397e-50	0	TRABD
4.27728e-96	-0.533678	0.014	0.144	-0.13	1.40025e-91	0	SAP30
4.5808e-101	-0.501589	0.005	0.135	-0.13	1.49962e-96	0	LILRA2
9.6825e-74	-0.460848	0.067	0.197	-0.13	3.16976e-69	0	MAPKAPK3
2.94682e-103	-0.511554	0.003	0.134	-0.131	9.647e-99	0	ASGR1
8.20971e-103	-0.656731	0.004	0.135	-0.131	2.68761e-98	0	LINC00861
1.53212e-93	-0.67874	0.392	0.523	-0.131	5.01569e-89	0	RHOG
1.79805e-73	-0.644567	0.284	0.415	-0.131	5.88629e-69	0	TXN
1.88775e-69	-0.499559	0.079	0.21	-0.131	6.17993e-65	0	PDXK
3.11725e-104	-0.604564	0.004	0.136	-0.132	1.02049e-99	0	SH2D1A
3.15129e-92	-0.688165	0.023	0.155	-0.132	1.03164e-87	0	CD6
1.17188e-76	-0.529953	0.065	0.197	-0.132	3.83638e-72	0	GNS
1.78239e-74	-0.54202	0.071	0.203	-0.132	5.83502e-70	0	LYAR
2.80782e-63	-0.684159	0.31	0.442	-0.132	9.19195e-59	0	ADRBK1
6.5014e-63	-0.581902	0.136	0.268	-0.132	2.12836e-58	0	TNFSF10
1.38624e-100	-0.605759	0.009	0.142	-0.133	4.53813e-96	0	PLXNB2
1.70871e-80	-0.57737	0.054	0.187	-0.133	5.5938e-76	0	ATP2B4
7.65015e-71	-0.737519	0.107	0.24	-0.133	2.50443e-66	0	CCDC88B
2.33239e-70	-0.723987	0.198	0.331	-0.133	7.63554e-66	0	SLC9A3R1
3.76812e-104	-0.60741	0.005	0.139	-0.134	1.23357e-99	0	NACC2
1.91133e-94	-0.551753	0.023	0.157	-0.134	6.25713e-90	0	LRRC25
3.41432e-72	-0.663509	0.094	0.228	-0.134	1.11775e-67	0	CHD3
7.62272e-94	-0.828448	0.416	0.55	-0.134	2.49545e-89	0	MCL1
1.02579e-79	-0.787328	0.072	0.207	-0.135	3.35814e-75	0	GBP5
4.61535e-78	-0.786502	0.267	0.402	-0.135	1.51093e-73	0	CD63
2.20101e-70	-0.637443	0.288	0.423	-0.135	7.20544e-66	0	FERMT3
1.3776e-104	-0.964641	0.007	0.143	-0.136	4.50986e-100	0	KLRD1
6.5335e-108	-0.679552	0.004	0.14	-0.136	2.13887e-103	0	RBP7
1.20937e-82	-0.559874	0.056	0.192	-0.136	3.95911e-78	0	PAK1
1.96146e-71	-0.516269	0.102	0.238	-0.136	6.42122e-67	0	LEPROTL1
5.83444e-69	-0.543243	0.116	0.253	-0.137	1.91002e-64	0	MAP7D1
2.54671e-66	-0.682739	0.181	0.318	-0.137	8.33716e-62	0	PPP2R5C
2.62018e-107	-1.19394	0.006	0.144	-0.138	8.57769e-103	0	IL7R
2.0282e-104	-0.865568	0.013	0.151	-0.138	6.63971e-100	0	RNASE2
1.15896e-67	-0.488462	0.133	0.271	-0.138	3.79408e-63	0	TMEM167A
6.48729e-110	-0.609551	0.004	0.143	-0.139	2.12374e-105	0	CDA
3.61964e-91	-0.537537	0.039	0.178	-0.139	1.18496e-86	0	MSRB1
1.09215e-66	-0.455264	0.145	0.284	-0.139	3.57537e-62	0	TXNDC17
1.11952e-79	-0.681058	0.296	0.435	-0.139	3.66496e-75	0	CALM3
1.22774e-74	-0.646675	0.106	0.245	-0.139	4.01926e-70	0	GLUL
2.35432e-92	-0.52731	0.039	0.179	-0.14	7.70733e-88	0	CD300A
2.1001e-94	-0.544771	0.031	0.171	-0.14	6.87508e-90	0	NUCB2
7.48896e-79	-0.814096	0.16	0.301	-0.141	2.45166e-74	0	FCGRT
1.60964e-76	-0.699071	0.117	0.258	-0.141	5.26949e-72	0	PLCB2
1.22818e-92	-0.824944	0.336	0.478	-0.142	4.02068e-88	0	SERPINB1
1.08787e-111	-0.669157	0.006	0.148	-0.142	3.56136e-107	0	RP11-290F20.3
5.33945e-92	-0.560179	0.048	0.191	-0.143	1.74798e-87	0	CPPED1
3.58084e-113	-0.691753	0.005	0.149	-0.144	1.17226e-108	0	CX3CR1
9.85009e-88	-0.668028	0.064	0.209	-0.145	3.22463e-83	0	AHR
6.49528e-180	-1.08774	0.442	0.588	-0.146	2.12636e-175	0	ANXA2
4.77465e-107	-0.559435	0.016	0.162	-0.146	1.56308e-102	0	CPD
7.45383e-74	-0.630478	0.181	0.327	-0.146	2.44016e-69	0	SDCBP
1.71629e-116	-0.783265	0.006	0.153	-0.147	5.61863e-112	0	STAB1
5.28842e-116	-0.603329	0.004	0.151	-0.147	1.73127e-111	0	SLCO3A1
2.57625e-115	-0.581252	0.006	0.153	-0.147	8.43387e-111	0	CD302
3.60698e-114	-0.76537	0.008	0.155	-0.147	1.18082e-109	0	NRGN
5.34439e-111	-0.5972	0.013	0.16	-0.147	1.74959e-106	0	SULT1A1
1.78832e-110	-0.535956	0.014	0.161	-0.147	5.85442e-106	0	EIF4E3
3.46209e-105	-3.02398	0.034	0.181	-0.147	1.13338e-100	0	GNLY
1.81425e-76	-0.563919	0.129	0.276	-0.147	5.9393e-72	0	RTN3
1.30235e-97	-0.707146	0.045	0.193	-0.148	4.26351e-93	0	RNF125
2.21368e-77	-0.521304	0.116	0.264	-0.148	7.24693e-73	0	CKLF
4.13375e-112	-0.619776	0.014	0.163	-0.149	1.35327e-107	0	IL6R
4.28851e-86	-0.688504	0.091	0.241	-0.15	1.40393e-81	0	PAG1
1.23337e-79	-0.615463	0.131	0.281	-0.15	4.03768e-75	0	ARPC4
1.34457e-97	-1.08498	0.274	0.425	-0.151	4.40173e-93	0	HMGB2
2.10179e-76	-0.601092	0.137	0.288	-0.151	6.88063e-72	0	KCNAB2
9.12546e-117	-0.647166	0.01	0.161	-0.151	2.9874e-112	0	RXRA
3.76696e-103	-0.518804	0.033	0.184	-0.151	1.23319e-98	0	BLVRA
4.8218e-102	-0.583629	0.036	0.187	-0.151	1.57851e-97	0	FAM129A
2.24125e-80	-0.759543	0.172	0.323	-0.151	7.33717e-76	0	EHBP1L1
1.40041e-82	-0.794186	0.263	0.415	-0.152	4.58452e-78	0	TCIRG1
3.35455e-122	-0.722668	0.004	0.156	-0.152	1.09818e-117	0	RP11-1143G9.4
9.59058e-121	-0.675756	0.006	0.159	-0.153	3.13967e-116	0	CD93
6.09309e-110	-0.752832	0.024	0.177	-0.153	1.99469e-105	0	GPRIN3
2.60316e-83	-0.731645	0.15	0.303	-0.153	8.52196e-79	0	CEBPB
3.99787e-122	-0.994635	0.348	0.501	-0.153	1.30878e-117	0	PYCARD
1.17562e-78	-0.647986	0.25	0.403	-0.153	3.84862e-74	0	CAPN2
5.29925e-81	-0.8103	0.259	0.413	-0.154	1.73481e-76	0	LYST
2.03495e-85	-0.679348	0.128	0.283	-0.155	6.66181e-81	0	CECR1
4.62169e-123	-0.694586	0.006	0.161	-0.155	1.513e-118	0	CD4
9.72642e-82	-0.613278	0.153	0.308	-0.155	3.18414e-77	0	CASP1
1.43731e-84	-0.732607	0.136	0.292	-0.156	4.70532e-80	0	IGF2R
1.86652e-98	-0.748894	0.078	0.236	-0.158	6.11042e-94	0	MEGF9
1.1869e-124	-0.693181	0.008	0.166	-0.158	3.88557e-120	0	PLXDC2
1.31115e-124	-0.69084	0.008	0.166	-0.158	4.29232e-120	0	PILRA
6.31348e-113	-0.664445	0.029	0.187	-0.158	2.06684e-108	0	TIMP2
1.01983e-109	-0.702003	0.036	0.194	-0.158	3.33861e-105	0	EMILIN2
1.00565e-98	-0.864954	0.113	0.271	-0.158	3.29219e-94	0	RNF130
2.34805e-121	-0.54781	0.015	0.175	-0.16	7.6868e-117	0	NINJ1
2.26712e-121	-1.92736	0.022	0.182	-0.16	7.42188e-117	0	GZMB
3.29079e-131	-0.673569	0.003	0.165	-0.162	1.07731e-126	0	RAB32
1.07698e-122	-0.549568	0.018	0.18	-0.162	3.52572e-118	0	CMTM3
5.74141e-111	-1.07665	0.238	0.4	-0.162	1.87956e-106	0	CTSB
1.17528e-127	-0.907284	0.011	0.174	-0.163	3.84752e-123	0	MAFB
1.69968e-128	-0.716358	0.012	0.176	-0.164	5.56425e-124	0	GAS7
1.55611e-133	-0.697037	0.003	0.167	-0.164	5.09423e-129	0	GIMAP5
4.48494e-95	-0.561841	0.101	0.265	-0.164	1.46823e-90	0	PTPLAD2
7.13895e-91	-0.731999	0.242	0.406	-0.164	2.33708e-86	0	ACTN4
1.7623e-127	-0.835278	0.014	0.179	-0.165	5.76925e-123	0	DMXL2
8.21642e-93	-0.624808	0.112	0.277	-0.165	2.68981e-88	0	TSPAN14
5.77752e-100	-0.713682	0.082	0.248	-0.166	1.89139e-95	0	SH3BP2
9.91811e-100	-0.664922	0.091	0.257	-0.166	3.24689e-95	0	ATP6V1B2
2.48726e-108	-0.55474	0.053	0.22	-0.167	8.14256e-104	0	RAB27A
7.81736e-102	-0.861025	0.219	0.387	-0.168	2.55917e-97	0	FGR
1.74481e-94	-0.789362	0.154	0.322	-0.168	5.71198e-90	0	FKBP5
3.22814e-134	-1.55027	0.013	0.182	-0.169	1.0568e-129	0	GZMH
4.58942e-120	-0.736186	0.04	0.209	-0.169	1.50244e-115	0	TBXAS1
3.04826e-138	-0.936084	0.004	0.174	-0.17	9.9791e-134	0	GZMM
1.22743e-97	-0.685653	0.193	0.363	-0.17	4.01822e-93	0	GLRX
8.93358e-125	-0.785639	0.03	0.2	-0.17	2.92459e-120	0	TNFSF13B
1.78752e-130	-0.792922	0.017	0.188	-0.171	5.8518e-126	0	IRAK3
2.31835e-104	-0.807823	0.192	0.363	-0.171	7.58957e-100	0	CTSC
9.73336e-98	-0.633487	0.191	0.362	-0.171	3.18641e-93	0	ABRACL
3.4765e-106	-0.704211	0.086	0.257	-0.171	1.1381e-101	0	GBP2
5.73601e-100	-0.680565	0.106	0.277	-0.171	1.8778e-95	0	PSTPIP1
1.56503e-114	-1.06547	0.11	0.282	-0.172	5.12344e-110	0	CD68
1.16313e-100	-0.789451	0.172	0.344	-0.172	3.80772e-96	0	VAMP5
6.53303e-139	-0.812359	0.008	0.181	-0.173	2.13872e-134	0	SAMD3
4.27308e-105	-0.650294	0.107	0.281	-0.174	1.39888e-100	0	H2AFJ
1.64083e-138	-0.72868	0.012	0.188	-0.176	5.37159e-134	0	AAK1
5.16204e-100	-0.635945	0.118	0.294	-0.176	1.6899e-95	0	RBMS1
2.83919e-263	-5.03384	0.468	0.645	-0.177	9.29465e-259	0	S100A8
4.54741e-142	-0.81062	0.01	0.187	-0.177	1.48868e-137	0	PRAM1
1.58732e-141	-1.17072	0.011	0.188	-0.177	5.1964e-137	0	CD163
1.91196e-145	-0.836437	0.006	0.184	-0.178	6.25918e-141	0	HK3
3.11633e-102	-0.727171	0.22	0.398	-0.178	1.02019e-97	0	C4orf48
9.68339e-115	-0.956365	0.167	0.346	-0.179	3.17005e-110	0	PGD
9.37556e-142	-0.888471	0.014	0.193	-0.179	3.06928e-137	0	CLEC12A
5.57473e-140	-0.894549	0.018	0.197	-0.179	1.825e-135	0	CD247
1.57498e-134	-1.20682	0.258	0.438	-0.18	5.15601e-130	0	BRI3
2.69028e-112	-1.13763	0.137	0.317	-0.18	8.80717e-108	0	TNFAIP3
2.70991e-128	-1.0664	0.062	0.243	-0.181	8.87143e-124	0	LCK
1.87356e-125	-0.893779	0.058	0.239	-0.181	6.13348e-121	0	NAIP
1.14769e-149	-0.635545	0.004	0.187	-0.183	3.7572e-145	0	TNFRSF1A
3.03391e-132	-0.694981	0.043	0.226	-0.183	9.93212e-128	0	LINC00152
2.93882e-125	-0.927299	0.085	0.268	-0.183	9.62081e-121	0	BLVRB
1.43906e-118	-0.848718	0.081	0.264	-0.183	4.71105e-114	0	SORL1
2.41813e-149	-0.869042	0.007	0.191	-0.184	7.91623e-145	0	CPVL
1.58181e-148	-0.902082	0.008	0.192	-0.184	5.17837e-144	0	PRKCH
5.54694e-118	-0.824135	0.092	0.276	-0.184	1.8159e-113	0	ITGAM
1.05275e-146	-1.49583	0.017	0.202	-0.185	3.44637e-142	0	CTSW
2.43505e-145	-0.706904	0.018	0.203	-0.185	7.97161e-141	0	MIR4435-1HG
3.06304e-132	-0.986997	0.053	0.239	-0.186	1.00275e-127	0	SLFN5
6.91231e-118	-0.81238	0.309	0.495	-0.186	2.26288e-113	0	MYO1G
2.29833e-118	-0.964796	0.164	0.352	-0.188	7.52405e-114	0	FYN
1.57961e-153	-0.671696	0.007	0.195	-0.188	5.17117e-149	0	TMEM173
1.73121e-141	-0.804257	0.027	0.215	-0.188	5.66747e-137	0	ARHGAP26
2.48707e-265	-4.90751	0.438	0.628	-0.19	8.14192e-261	0	S100A9
8.56737e-156	-0.819555	0.008	0.199	-0.191	2.8047e-151	0	APOBR
2.3243e-116	-0.860453	0.192	0.384	-0.192	7.60905e-112	0	RNF149
1.04643e-155	-0.947049	0.012	0.205	-0.193	3.4257e-151	0	IGSF6
2.86053e-158	-0.944283	0.01	0.203	-0.193	9.3645e-154	0	LILRA5
6.07297e-169	-1.00199	0.337	0.531	-0.194	1.98811e-164	0	ANXA5
1.11991e-138	-0.894365	0.053	0.247	-0.194	3.66623e-134	0	NBEAL2
2.49817e-152	-1.08551	0.023	0.218	-0.195	8.17824e-148	0	DUSP6
2.5287e-138	-1.11594	0.111	0.306	-0.195	8.27819e-134	0	NCF2
4.18212e-135	-0.893359	0.063	0.258	-0.195	1.3691e-130	0	RRBP1
3.24602e-160	-0.984055	0.01	0.206	-0.196	1.06265e-155	0	LAT
3.89228e-147	-0.945181	0.288	0.484	-0.196	1.27421e-142	0	H2AFY
1.91856e-135	-1.50327	0.208	0.404	-0.196	6.28078e-131	0	FOS
6.59313e-163	-0.924802	0.008	0.205	-0.197	2.15839e-158	0	CLEC7A
7.93792e-164	-1.10608	0.006	0.204	-0.198	2.59864e-159	0	CD2
1.48991e-154	-0.993211	0.027	0.225	-0.198	4.87752e-150	0	CFD
3.17674e-136	-0.835401	0.073	0.272	-0.199	1.03997e-131	0	DPYD
1.08711e-129	-0.833104	0.25	0.449	-0.199	3.55888e-125	0	BIN2
2.45186e-158	-1.02289	0.024	0.225	-0.201	8.02666e-154	0	LILRB2
1.3997e-161	-1.1353	0.02	0.222	-0.202	4.58218e-157	0	ZAP70
1.54757e-152	-1.28829	0.081	0.286	-0.205	5.06628e-148	0	FGL2
1.85125e-170	-0.881424	0.01	0.216	-0.206	6.06043e-166	0	AOAH
6.58605e-149	-1.24437	0.164	0.37	-0.206	2.15607e-144	0	APLP2
4.76112e-139	-0.841758	0.089	0.295	-0.206	1.55865e-134	0	MYADM
1.60492e-163	-1.82003	0.136	0.343	-0.207	5.25403e-159	0	MNDA
4.27e-169	-2.18084	0.023	0.231	-0.208	1.39787e-164	0	GZMA
2.28962e-176	-1.42064	0.005	0.214	-0.209	7.49554e-172	0	CD7
1.9143e-175	-1.18402	0.009	0.218	-0.209	6.26683e-171	0	CD3G
6.08935e-174	-1.04201	0.011	0.222	-0.211	1.99347e-169	0	FPR1
1.94945e-167	-0.986303	0.025	0.236	-0.211	6.38191e-163	0	KCTD12
2.76621e-164	-3.21586	0.076	0.288	-0.212	9.05575e-160	0	CCL5
5.22013e-177	-1.74939	0.011	0.224	-0.213	1.70891e-172	0	PRF1
3.62158e-145	-1.16817	0.141	0.355	-0.214	1.1856e-140	0	PLEC
1.40542e-222	-1.35808	0.426	0.642	-0.216	4.60092e-218	0	RNF213
3.54793e-169	-1.40426	0.045	0.261	-0.216	1.16149e-164	0	PLBD1
3.59481e-145	-0.950121	0.12	0.336	-0.216	1.17683e-140	0	ITGAL
4.01548e-181	-1.78335	0.015	0.233	-0.218	1.31455e-176	0	CST7
6.0281e-179	-1.22447	0.024	0.244	-0.22	1.97342e-174	0	SLC11A1
0	-2.90293	0.498	0.719	-0.221	0	0	S100A4
1.07366e-262	-3.5416	0.353	0.575	-0.222	3.51483e-258	0	LYZ
5.76734e-153	-0.901128	0.11	0.332	-0.222	1.88806e-148	0	DGKZ
1.1527e-184	-1.10089	0.02	0.243	-0.223	3.77359e-180	0	CFP
1.59274e-186	-1.2522	0.015	0.239	-0.224	5.21417e-182	0	CD36
0	-1.97927	0.458	0.683	-0.225	0	0	S100A10
2.49394e-166	-0.958266	0.237	0.462	-0.225	8.16442e-162	0	ARRB2
0	-2.36832	0.541	0.768	-0.227	0	0	NEAT1
2.13718e-172	-1.18309	0.08	0.309	-0.229	6.99648e-168	0	STXBP2
5.68738e-165	-1.05003	0.183	0.413	-0.23	1.86188e-160	0	TNFRSF1B
1.58448e-196	-0.882286	0.012	0.244	-0.232	5.18712e-192	0	PXN
1.29428e-184	-1.19403	0.051	0.284	-0.233	4.2371e-180	0	TIMP1
2.86355e-198	-1.1237	0.011	0.245	-0.234	9.37441e-194	0	AMICA1
7.38923e-201	-1.30838	0.01	0.245	-0.235	2.41901e-196	0	CSF3R
1.34589e-200	-1.71852	0.013	0.248	-0.235	4.40605e-196	0	CD3D
6.09908e-197	-0.916265	0.015	0.25	-0.235	1.99666e-192	0	UPP1
2.25233e-199	-1.26377	0.016	0.252	-0.236	7.37347e-195	0	LRP1
6.24738e-174	-0.868492	0.077	0.313	-0.236	2.04521e-169	0	GLIPR2
7.44966e-176	-0.930434	0.09	0.327	-0.237	2.43879e-171	0	AGTRAP
7.31724e-195	-1.74407	0.191	0.429	-0.238	2.39545e-190	0	TYMP
0	-1.45727	0.448	0.688	-0.24	0	0	FLNA
2.68691e-171	-1.02181	0.162	0.403	-0.241	8.79615e-167	0	CD97
5.65101e-178	-0.968067	0.111	0.355	-0.244	1.84997e-173	0	IQGAP2
6.73951e-189	-1.09077	0.067	0.312	-0.245	2.20631e-184	0	IL17RA
1.30268e-215	-0.878464	0.009	0.258	-0.249	4.26457e-211	0	GIMAP1
1.43545e-220	-1.31105	0.011	0.264	-0.253	4.69924e-216	0	CSTA
1.74234e-170	-1.05143	0.175	0.428	-0.253	5.7039e-166	0	H1FX
2.67227e-202	-1.11388	0.057	0.311	-0.254	8.74819e-198	0	PTPRE
1.51437e-225	-2.00338	0.012	0.269	-0.257	4.95759e-221	0	CD3E
1.33314e-230	-1.48797	0.006	0.267	-0.261	4.36428e-226	0	TNFAIP2
1.54265e-266	-1.98334	0.271	0.533	-0.262	5.05017e-262	0	TSPO
1.75479e-254	-1.32721	0.275	0.538	-0.263	5.74465e-250	0	EFHD2
2.43302e-228	-3.17049	0.046	0.31	-0.264	7.96497e-224	0	IL32
2.20061e-228	-2.644	0.048	0.313	-0.265	7.20413e-224	0	S100A12
6.72439e-235	-1.17984	0.01	0.276	-0.266	2.20136e-230	0	ID2
3.89359e-230	-1.12925	0.019	0.286	-0.267	1.27464e-225	0	SPN
5.90357e-224	-0.982959	0.04	0.307	-0.267	1.93265e-219	0	DOK2
3.47817e-240	-1.74373	0.019	0.291	-0.272	1.13865e-235	0	CD14
1.65185e-238	-1.69777	0.022	0.294	-0.272	5.40767e-234	0	SERPINA1
3.17039e-229	-1.63423	0.128	0.4	-0.272	1.03789e-224	0	MT2A
1.35797e-238	-1.97864	0.072	0.346	-0.274	4.4456e-234	0	LST1
1.4162e-244	-1.65663	0.025	0.303	-0.278	4.63622e-240	0	MS4A6A
0	-1.86167	0.401	0.692	-0.291	0	0	ITGB2
1.3125e-264	-2.24426	0.037	0.331	-0.294	4.29672e-260	0	FCER1G
1.46076e-270	-2.81642	0.111	0.406	-0.295	4.78208e-266	0	VCAN
1.64339e-264	-1.34232	0.033	0.332	-0.299	5.37998e-260	0	LGALS3
1.1782e-271	-2.44543	0.042	0.343	-0.301	3.85706e-267	0	FCN1
6.5294e-264	-1.1451	0.051	0.357	-0.306	2.13753e-259	0	LCP2
0	-2.37898	0.265	0.573	-0.308	0	0	S100A11
4.85165e-289	-2.9499	0.066	0.378	-0.312	1.58828e-284	0	CST3
4.02509e-286	-2.42566	0.051	0.363	-0.312	1.3177e-281	0	AIF1
2.1049e-286	-3.24472	0.065	0.379	-0.314	6.89081e-282	0	NKG7
2.01119e-301	-3.14262	0.076	0.395	-0.319	6.58404e-297	0	TYROBP
0	-1.77713	0.2	0.52	-0.32	0	0	CTSD
0	-1.46902	0.178	0.508	-0.33	0	0	ZYX
0	-1.42808	0.014	0.348	-0.334	0	0	GIMAP4
1.08771e-306	-1.29548	0.034	0.368	-0.334	3.56084e-302	0	SELPLG
0	-1.47725	0.136	0.481	-0.345	0	0	C10orf54
0	-1.54886	0.014	0.365	-0.351	0	0	GIMAP7
0	-2.07543	0.232	0.594	-0.362	0	0	SRGN
0	-2.10744	0.02	0.392	-0.372	0	0	CEBPD
0	-1.63866	0.118	0.499	-0.381	0	0	MYO1F
0	-2.8117	0.167	0.55	-0.383	0	0	LGALS1
0	-2.00326	0.113	0.52	-0.407	0	0	HCST
0	-1.87894	0.123	0.539	-0.416	0	0	SAMHD1
0	-2.02394	0.035	0.467	-0.432	0	0	ANXA1
0	-2.17855	0.03	0.514	-0.484	0	0	FYB
0	1.52471	0.991	0.306	0.685	0	1	CD79A
0	1.49479	0.993	0.311	0.682	0	1	MS4A1
0	1.2167	0.928	0.281	0.647	0	1	BANK1
0	1.3153	0.825	0.217	0.608	0	1	BLK
0	1.52857	0.956	0.364	0.592	0	1	HLA-DQA1
0	1.10878	0.892	0.302	0.59	0	1	CD79B
0	0.959589	0.781	0.228	0.553	0	1	LINC00926
0	1.85649	0.984	0.434	0.55	0	1	LTB
0	0.702139	0.844	0.296	0.548	0	1	RALGPS2
0	1.11716	0.684	0.167	0.517	0	1	POU2AF1
0	1.15653	0.622	0.112	0.51	0	1	AIM2
0	1.12093	0.762	0.274	0.488	0	1	HVCN1
0	0.889454	0.706	0.219	0.487	0	1	SEL1L3
0	0.929237	0.755	0.268	0.487	0	1	SWAP70
0	1.25897	0.959	0.482	0.477	0	1	HLA-DQB1
0	0.748742	0.813	0.364	0.449	0	1	FAIM3
0	0.988893	0.706	0.257	0.449	0	1	CD82
0	0.859168	0.696	0.248	0.448	0	1	CXXC5
5.73043e-298	0.737113	0.984	0.542	0.442	1.87597e-293	1	PTPRCAP
0	1.10152	0.533	0.093	0.44	0	1	CPNE5
0	0.982639	0.591	0.151	0.44	0	1	PDLIM1
0	1.16833	0.655	0.218	0.437	0	1	HLA-DQA2
0	1.07668	0.566	0.131	0.435	0	1	VPREB3
0	1.09462	0.609	0.176	0.433	0	1	SCIMP
0	0.641562	0.604	0.175	0.429	0	1	IGJ
0	0.970854	0.571	0.144	0.427	0	1	CD40
0	0.813652	0.714	0.294	0.42	0	1	MEF2C
0	1.12619	0.566	0.146	0.42	0	1	MARCKSL1
0	0.867868	0.647	0.238	0.409	0	1	SYPL1
0	0.921545	0.493	0.084	0.409	0	1	TLR10
0	0.903542	0.851	0.451	0.4	0	1	HLA-DMA
0	0.853485	0.505	0.11	0.395	0	1	GNG7
0	0.793276	0.703	0.309	0.394	0	1	HLA-DMB
0	0.953381	0.868	0.479	0.389	0	1	SYNGR2
0	0.684427	0.548	0.163	0.385	0	1	CD22
7.61867e-302	0.754918	0.682	0.303	0.379	2.49412e-297	1	LY86
0	0.731752	0.668	0.29	0.378	0	1	SP140
0	0.777429	0.564	0.187	0.377	0	1	BASP1
0	1.15234	0.983	0.608	0.375	0	1	HLA-DRB5
0	1.44595	0.996	0.623	0.373	0	1	HLA-DPA1
3.85521e-287	0.592766	0.667	0.296	0.371	1.26208e-282	1	UVRAG
7.81055e-304	0.603509	0.591	0.22	0.371	2.55694e-299	1	TCF4
0	0.748809	0.479	0.115	0.364	0	1	HLA-DOB
0	0.583751	0.511	0.151	0.36	0	1	FCRL1
0	1.44283	0.99	0.63	0.36	0	1	HLA-DPB1
0	1.08694	0.382	0.022	0.36	0	1	COCH
1.60808e-307	0.674723	0.884	0.526	0.358	5.26439e-303	1	EZR
0	0.645882	0.522	0.165	0.357	0	1	FCRLA
4.08974e-293	0.730875	0.742	0.385	0.357	1.33886e-288	1	SNX2
0	0.81235	0.728	0.372	0.356	0	1	UBE2J1
0	0.635229	0.505	0.151	0.354	0	1	COBLL1
0	0.648615	0.519	0.165	0.354	0	1	CD19
0	1.02589	0.422	0.07	0.352	0	1	PPP1R14A
0	0.6222	0.49	0.145	0.345	0	1	BLNK
5.46408e-266	0.743354	0.769	0.426	0.343	1.78878e-261	1	CHCHD10
0	0.964542	0.368	0.028	0.34	0	1	SSPN
3.34444e-214	0.445167	0.726	0.389	0.337	1.09487e-209	1	TUBB
0	0.782777	0.524	0.19	0.334	0	1	ACP5
7.38334e-230	0.642036	0.705	0.375	0.33	2.41708e-225	1	ISCU
9.02169e-218	0.531656	0.602	0.274	0.328	2.95343e-213	1	IRF8
9.59957e-268	0.699286	0.926	0.6	0.326	3.14261e-263	1	HSPA8
0	0.71208	0.439	0.114	0.325	0	1	TNFRSF13B
8.21883e-200	0.542957	0.73	0.405	0.325	2.6906e-195	1	PARP1
6.43713e-260	0.647461	0.559	0.235	0.324	2.10732e-255	1	ODC1
2.67649e-255	0.552321	0.526	0.202	0.324	8.76202e-251	1	BIRC3
8.5575e-245	0.688595	0.904	0.581	0.323	2.80147e-240	1	KLF2
1.81627e-307	0.758769	0.511	0.189	0.322	5.94593e-303	1	ADK
1.71442e-163	0.479606	0.706	0.385	0.321	5.61248e-159	1	CAPG
0	0.805069	0.394	0.074	0.32	0	1	PNOC
0	0.771556	0.402	0.083	0.319	0	1	SNX22
3.56061e-266	0.54941	0.493	0.176	0.317	1.16564e-261	1	TPD52
1.08178e-235	0.590935	0.547	0.232	0.315	3.54142e-231	1	CYB561A3
9.64718e-226	0.556897	0.557	0.242	0.315	3.1582e-221	1	MTSS1
0	0.710665	0.432	0.119	0.313	0	1	TMEM156
0	0.636433	0.431	0.118	0.313	0	1	TNFRSF13C
3.57022e-145	0.482364	0.751	0.441	0.31	1.16878e-140	1	ISG20
1.27756e-233	0.666643	0.586	0.276	0.31	4.18236e-229	1	SMARCB1
2.0061e-234	0.573899	0.527	0.219	0.308	6.56735e-230	1	TMEM154
0	0.675097	0.419	0.113	0.306	0	1	BCAS4
1.98737e-250	0.607356	0.486	0.18	0.306	6.50607e-246	1	TSPAN3
4.93569e-197	0.538914	0.58	0.275	0.305	1.6158e-192	1	LAT2
1.54285e-293	0.763639	0.901	0.598	0.303	5.05082e-289	1	PTPN6
5.15539e-163	0.439613	0.592	0.289	0.303	1.68772e-158	1	LBH
0	1.583	0.999	0.699	0.3	0	1	HLA-DRA
1.43303e-217	0.648421	0.809	0.51	0.299	4.69129e-213	1	SNX3
5.51873e-204	0.548394	0.532	0.237	0.295	1.80667e-199	1	ARID5B
7.73828e-186	0.532717	0.624	0.329	0.295	2.53328e-181	1	TNFAIP8
3.92301e-259	0.652611	0.961	0.666	0.295	1.28428e-254	1	NPM1
0	1.30552	0.32	0.028	0.292	0	1	RP5-887A10.1
9.78283e-192	0.319164	0.477	0.185	0.292	3.2026e-187	1	FAM129C
3.76817e-207	0.633105	0.832	0.541	0.291	1.23359e-202	1	NAP1L1
1.32362e-150	0.308223	0.54	0.25	0.29	4.33314e-146	1	CD27
1.6938e-146	0.468946	0.741	0.451	0.29	5.54501e-142	1	HMGN1
1.25256e-258	0.576201	0.432	0.143	0.289	4.10052e-254	1	ADAM28
0	0.871958	0.345	0.056	0.289	0	1	ID3
5.67213e-259	0.735014	0.876	0.588	0.288	1.85688e-254	1	CD53
0	0.674595	0.394	0.107	0.287	0	1	CD180
2.12591e-164	0.506804	0.714	0.427	0.287	6.95958e-160	1	SP110
1.40243e-135	0.348295	0.618	0.331	0.287	4.59113e-131	1	MARCH1
0	0.950516	0.994	0.708	0.286	0	1	HLA-DRB1
1.2488e-195	0.580605	0.866	0.58	0.286	4.08819e-191	1	MIF
2.4601e-192	0.591294	0.62	0.334	0.286	8.05364e-188	1	C1QBP
2.0896e-205	0.630742	0.554	0.27	0.284	6.84071e-201	1	UBE2N
0	0.714778	0.381	0.099	0.282	0	1	FCER2
1.65342e-200	0.718973	0.802	0.52	0.282	5.4128e-196	1	SELL
7.2703e-195	0.437828	0.488	0.206	0.282	2.38008e-190	1	PLCG2
3.51606e-181	0.5113	0.927	0.646	0.281	1.15105e-176	1	RAC2
1.80222e-166	0.52448	0.563	0.282	0.281	5.89993e-162	1	TAGAP
1.08117e-173	0.537698	0.546	0.267	0.279	3.53943e-169	1	TSTD1
1.36815e-169	0.508983	0.515	0.237	0.278	4.47891e-165	1	MARCKS
3.01211e-231	0.569729	0.436	0.159	0.277	9.86073e-227	1	GPR183
1.26758e-186	0.552067	0.929	0.652	0.277	4.14968e-182	1	HINT1
1.67207e-145	0.446855	0.891	0.615	0.276	5.47385e-141	1	GLTSCR2
9.54924e-139	0.431972	0.727	0.452	0.275	3.12613e-134	1	EIF4A2
1.15598e-162	0.476073	0.56	0.287	0.273	3.78433e-158	1	MBD4
1.165e-263	0.561662	0.397	0.124	0.273	3.81385e-259	1	BCL11A
0	0.570786	0.354	0.083	0.271	0	1	SPIB
2.5876e-194	0.506923	0.454	0.184	0.27	8.47103e-190	1	IFT57
3.28555e-180	0.44052	0.491	0.221	0.27	1.07559e-175	1	HSH2D
0	0.965492	0.935	0.666	0.269	0	1	TAGLN2
4.07901e-223	0.443712	0.412	0.143	0.269	1.33534e-218	1	CHD7
1.5726e-243	0.577221	0.408	0.139	0.269	5.14823e-239	1	EAF2
1.19878e-240	0.538591	0.407	0.138	0.269	3.92445e-236	1	QRSL1
4.13964e-188	0.530302	0.941	0.672	0.269	1.35519e-183	1	HSP90AB1
2.3561e-185	0.603323	0.524	0.257	0.267	7.71317e-181	1	LSM10
2.9039e-144	0.502942	0.779	0.514	0.265	9.50648e-140	1	TCEA1
1.05297e-125	0.455261	0.664	0.399	0.265	3.4471e-121	1	SOD1
1.97766e-152	0.465355	0.588	0.323	0.265	6.47428e-148	1	FLI1
1.94603e-177	0.512021	0.49	0.226	0.264	6.37073e-173	1	DRAM2
0	0.658898	0.354	0.091	0.263	0	1	DAAM1
6.61902e-208	0.52548	0.421	0.159	0.262	2.16687e-203	1	SPINT2
5.93776e-142	0.519797	0.597	0.335	0.262	1.94385e-137	1	SNHG7
0	0.648273	0.353	0.092	0.261	0	1	LYPLAL1
1.83824e-133	0.50361	0.851	0.59	0.261	6.01784e-129	1	UCP2
1.01578e-126	0.44278	0.79	0.529	0.261	3.32535e-122	1	RPL17
5.55116e-114	0.359736	0.798	0.537	0.261	1.81728e-109	1	RNASET2
2.21936e-145	0.408054	0.568	0.307	0.261	7.26552e-141	1	ATP2B1
3.36876e-153	0.391228	0.502	0.243	0.259	1.10283e-148	1	CTB-133G6.1
0	0.615982	0.32	0.062	0.258	0	1	SMAGP
1.89248e-186	0.542281	0.469	0.211	0.258	6.19541e-182	1	ZFAND6
8.47466e-125	0.390282	0.604	0.346	0.258	2.77435e-120	1	IL16
7.52523e-105	0.375301	0.754	0.496	0.258	2.46353e-100	1	ZFP36L1
2.33311e-97	0.338166	0.739	0.481	0.258	7.63792e-93	1	ANXA6
2.30207e-142	0.504242	0.581	0.323	0.258	7.53629e-138	1	SNHG8
2.36135e-165	0.547163	0.512	0.255	0.257	7.73036e-161	1	SHMT2
3.96003e-126	0.48484	0.62	0.364	0.256	1.29639e-121	1	RPL22L1
1.41129e-128	0.472362	0.722	0.466	0.256	4.62016e-124	1	SMDT1
1.51979e-232	0.446641	0.37	0.115	0.255	4.97533e-228	1	PAX5
2.06637e-107	0.328364	0.566	0.312	0.254	6.76467e-103	1	BIN1
2.25182e-112	0.412964	0.653	0.4	0.253	7.37178e-108	1	CD81
4.27949e-135	0.461726	0.676	0.425	0.251	1.40098e-130	1	RASGRP2
3.73063e-237	0.643339	0.941	0.69	0.251	1.2213e-232	1	RPS20
3.6474e-131	0.495342	0.677	0.428	0.249	1.19405e-126	1	CUTA
3.51795e-129	0.408211	0.54	0.291	0.249	1.15167e-124	1	PSIP1
4.20145e-208	0.55424	0.402	0.153	0.249	1.37543e-203	1	DDAH2
4.43917e-211	0.489845	0.382	0.133	0.249	1.45325e-206	1	SEMA4B
7.33658e-146	0.473413	0.529	0.28	0.249	2.40178e-141	1	NT5C
2.71414e-78	0.29634	0.809	0.56	0.249	8.8853e-74	1	PSMB9
1.02231e-137	0.467151	0.9	0.652	0.248	3.34675e-133	1	COMMD6
4.52076e-134	0.457508	0.895	0.647	0.248	1.47996e-129	1	EIF3F
1.07822e-114	0.462359	0.61	0.363	0.247	3.52978e-110	1	CTSH
3.30333e-119	0.44981	0.679	0.433	0.246	1.08141e-114	1	ANAPC16
0	1.07268	0.999	0.753	0.246	0	1	CD37
2.57108e-163	0.436994	0.431	0.185	0.246	8.41694e-159	1	BTK
6.25512e-160	0.338194	0.426	0.18	0.246	2.04774e-155	1	CIITA
1.01884e-130	0.477022	0.8	0.554	0.246	3.33537e-126	1	EIF3E
4.08165e-124	0.445178	0.604	0.358	0.246	1.33621e-119	1	ZNF706
3.04867e-129	0.472012	0.553	0.308	0.245	9.98044e-125	1	PEBP1
2.33972e-167	0.460442	0.423	0.178	0.245	7.65955e-163	1	HHEX
4.4366e-130	0.307662	0.491	0.246	0.245	1.45241e-125	1	PDE7A
1.75345e-129	0.40201	0.536	0.292	0.244	5.74026e-125	1	ELOVL5
9.12414e-198	0.498131	0.385	0.141	0.244	2.98697e-193	1	PDE4D
4.299e-117	0.354369	0.533	0.29	0.243	1.40736e-112	1	TUBA4A
4.42444e-171	0.484658	0.421	0.178	0.243	1.44843e-166	1	PLEKHF2
1.40694e-218	0.434296	0.353	0.111	0.242	4.60589e-214	1	KIAA0226L
2.13959e-164	0.532478	0.924	0.682	0.242	7.00439e-160	1	PPDPF
9.60489e-91	0.262263	0.615	0.373	0.242	3.14435e-86	1	TBC1D10C
1.10561e-84	0.297269	0.813	0.572	0.241	3.61945e-80	1	CIRBP
0	1.08968	0.995	0.755	0.24	0	1	EEF1B2
0	0.574776	0.304	0.064	0.24	0	1	ZNF296
5.88387e-89	0.319645	0.745	0.505	0.24	1.9262e-84	1	RAN
7.71422e-94	0.385951	0.697	0.457	0.24	2.52541e-89	1	PLP2
3.21577e-252	0.444759	0.33	0.091	0.239	1.05275e-247	1	OSBPL10
1.78034e-90	0.367621	0.795	0.556	0.239	5.8283e-86	1	ZFAS1
7.17329e-121	0.375682	0.804	0.566	0.238	2.34832e-116	1	PRKCB
1.23316e-268	0.553482	0.32	0.083	0.237	4.03699e-264	1	RP11-731F5.2
3.04136e-232	0.544759	0.346	0.109	0.237	9.95652e-228	1	KYNU
3.28565e-155	0.453617	0.433	0.196	0.237	1.07562e-150	1	LRMP
3.63496e-108	0.42446	0.805	0.569	0.236	1.18998e-103	1	EIF3L
1.32215e-97	0.383134	0.657	0.421	0.236	4.32834e-93	1	FAM107B
5.40971e-133	0.448603	0.486	0.25	0.236	1.77098e-128	1	PRMT1
5.45512e-102	0.40259	0.742	0.506	0.236	1.78584e-97	1	RPL36A
1.37461e-246	0.508535	0.329	0.094	0.235	4.50005e-242	1	HLA-DOA
1.12913e-168	0.552429	0.401	0.166	0.235	3.69643e-164	1	PPAPDC1B
1.83532e-77	0.267462	0.739	0.504	0.235	6.00829e-73	1	CNN2
8.92944e-108	0.387506	0.682	0.448	0.234	2.92323e-103	1	UBE2I
1.89496e-93	0.373343	0.669	0.435	0.234	6.20354e-89	1	TRMT112
1.8079e-155	0.500968	0.952	0.718	0.234	5.91852e-151	1	TOMM7
7.55769e-124	0.431796	0.919	0.685	0.234	2.47416e-119	1	CCNI
2.6921e-104	0.372951	0.846	0.612	0.234	8.81313e-100	1	HNRNPDL
8.52732e-82	0.33835	0.7	0.466	0.234	2.79159e-77	1	PTGES3
2.02449e-209	0.497088	0.35	0.117	0.233	6.62758e-205	1	CLIC4
1.20966e-84	0.353718	0.795	0.562	0.233	3.96006e-80	1	ATP6V1G1
2.28288e-275	0.490795	0.308	0.076	0.232	7.47346e-271	1	EBF1
3.93186e-71	0.290696	0.815	0.583	0.232	1.28717e-66	1	CNBP
2.02244e-104	0.425654	0.676	0.445	0.231	6.62085e-100	1	PHB2
3.01762e-139	0.348934	0.415	0.184	0.231	9.87878e-135	1	TRAF5
4.81577e-103	0.285113	0.84	0.609	0.231	1.57654e-98	1	FAM65B
1.85677e-93	0.358832	0.743	0.512	0.231	6.07851e-89	1	UBE2D2
6.89942e-80	0.288761	0.672	0.442	0.23	2.25866e-75	1	SEPT6
4.52658e-168	0.489251	0.396	0.166	0.23	1.48187e-163	1	FAM60A
8.86147e-121	0.293291	0.45	0.22	0.23	2.90098e-116	1	GGA2
2.97254e-141	0.450251	0.969	0.742	0.227	9.73122e-137	1	BTF3
4.38689e-212	0.59026	0.342	0.116	0.226	1.43614e-207	1	RNGTT
2.9792e-198	0.464618	0.343	0.117	0.226	9.75302e-194	1	STRBP
5.04539e-224	0.500816	0.325	0.099	0.226	1.65171e-219	1	CLECL1
4.4483e-273	0.487717	0.297	0.071	0.226	1.45624e-268	1	STAP1
1.1799e-253	0.554459	0.311	0.085	0.226	3.86265e-249	1	NEK6
1.74684e-150	0.502048	0.419	0.193	0.226	5.71862e-146	1	IMPDH2
1.18961e-125	0.316122	0.43	0.205	0.225	3.89443e-121	1	FCHSD2
1.89456e-283	0.547405	0.293	0.068	0.225	6.20223e-279	1	TSPAN13
2.67863e-111	0.31879	0.465	0.241	0.224	8.76904e-107	1	ARHGAP17
1.38835e-83	0.323287	0.644	0.42	0.224	4.54505e-79	1	SEC62
4.66224e-108	0.319698	0.484	0.26	0.224	1.52628e-103	1	PPP3CC
2.6162e-76	0.309119	0.727	0.503	0.224	8.56464e-72	1	ARL6IP5
4.80752e-158	0.389021	0.371	0.148	0.223	1.57384e-153	1	TP53INP1
3.4128e-241	0.486838	0.307	0.084	0.223	1.11725e-236	1	CYSLTR1
1.14897e-107	0.400078	0.948	0.725	0.223	3.76139e-103	1	PNRC1
3.27607e-100	0.409329	0.606	0.383	0.223	1.07249e-95	1	ST13
1.77448e-93	0.380232	0.664	0.442	0.222	5.80912e-89	1	EIF2S3
1.77715e-235	0.480184	0.306	0.084	0.222	5.81785e-231	1	PKIG
2.48716e-109	0.404498	0.529	0.308	0.221	8.1422e-105	1	R3HDM4
0	0.615993	0.232	0.015	0.217	0	1	TEX9
8.23255e-111	0.40153	0.929	0.713	0.216	2.69509e-106	1	LIMD2
2.55998e-88	0.401823	0.711	0.495	0.216	8.3806e-84	1	POLD4
1.14399e-76	0.336944	0.7	0.484	0.216	3.74507e-72	1	UXT
1.15849e-233	0.610422	0.979	0.764	0.215	3.79255e-229	1	RPL26
3.93088e-157	0.429818	0.346	0.132	0.214	1.28685e-152	1	GAPT
2.54093e-138	0.442985	0.97	0.756	0.214	8.31825e-134	1	SLC25A6
7.60989e-66	0.26192	0.836	0.622	0.214	2.49125e-61	1	CALM2
9.9526e-84	0.333731	0.784	0.571	0.213	3.25818e-79	1	EIF4B
2.44512e-282	0.476683	0.271	0.059	0.212	8.0046e-278	1	CDK14
1.92058e-102	0.381581	0.523	0.311	0.212	6.28739e-98	1	SND1
0	0.761406	0.998	0.786	0.212	0	1	CD52
2.90507e-85	0.362126	0.6	0.388	0.212	9.51034e-81	1	SEPT15
1.78955e-60	0.270062	0.931	0.72	0.211	5.85846e-56	1	YBX1
1.67443e-120	0.449259	0.403	0.192	0.211	5.48158e-116	1	SMIM14
1.27397e-103	0.324652	0.459	0.248	0.211	4.17058e-99	1	ANKRD13A
1.24675e-66	0.280228	0.724	0.513	0.211	4.08149e-62	1	LSM7
9.47412e-104	0.345211	0.415	0.206	0.209	3.10154e-99	1	SIT1
9.1334e-82	0.294863	0.579	0.37	0.209	2.99e-77	1	MIS18BP1
1.15773e-69	0.333291	0.812	0.604	0.208	3.79007e-65	1	UQCRH
3.50942e-101	0.341056	0.444	0.236	0.208	1.14888e-96	1	NCF4
7.96561e-69	0.286082	0.887	0.679	0.208	2.6077e-64	1	SRSF5
1.00844e-67	0.281008	0.714	0.506	0.208	3.30133e-63	1	YPEL3
5.91863e-105	0.304596	0.429	0.222	0.207	1.93758e-100	1	DNAJC10
3.93971e-59	0.277678	0.964	0.757	0.207	1.28974e-54	1	ARPC3
4.80662e-212	0.833602	0.291	0.085	0.206	1.57354e-207	1	STAG3
8.16157e-71	0.31677	0.931	0.726	0.205	2.67185e-66	1	COX7C
1.5849e-230	0.542334	0.281	0.076	0.205	5.18849e-226	1	JUP
1.19058e-94	0.374811	0.487	0.283	0.204	3.89761e-90	1	APEX1
2.51967e-83	0.353633	0.728	0.524	0.204	8.24864e-79	1	MTPN
1.09395e-82	0.285682	0.496	0.293	0.203	3.58126e-78	1	AL592183.1
1.12858e-120	0.309363	0.356	0.153	0.203	3.69464e-116	1	FCGR2B
2.15196e-215	0.651468	0.282	0.079	0.203	7.04487e-211	1	KIAA0125
5.35139e-202	0.575011	0.964	0.761	0.203	1.75188e-197	1	RPL27A
3.04137e-141	0.454855	0.989	0.786	0.203	9.95653e-137	1	PPIA
6.02029e-79	0.332597	0.898	0.696	0.202	1.97086e-74	1	RPL23
0	1.06487	0.998	0.796	0.202	0	1	RPS5
2.45552e-123	0.294602	0.354	0.153	0.201	8.03863e-119	1	CAMK1D
1.2073e-175	0.471872	0.302	0.102	0.2	3.95233e-171	1	P2RY10
1.50461e-147	0.322171	0.32	0.12	0.2	4.92563e-143	1	CR1
1.28997e-82	0.282076	0.49	0.29	0.2	4.22297e-78	1	SYTL1
1.61463e-81	0.292141	0.484	0.284	0.2	5.28583e-77	1	SH3BP5
1.5313e-203	0.450801	0.282	0.082	0.2	5.01302e-199	1	NAPSA
9.62178e-125	0.40803	0.982	0.782	0.2	3.14988e-120	1	RPL38
7.3852e-119	0.340866	0.362	0.163	0.199	2.41769e-114	1	NFKB2
4.99206e-61	0.289353	0.784	0.586	0.198	1.63425e-56	1	EIF3H
7.24557e-71	0.305508	0.662	0.464	0.198	2.37198e-66	1	ARF6
6.3902e-75	0.346271	0.698	0.5	0.198	2.09196e-70	1	NSA2
1.50447e-66	0.27558	0.588	0.39	0.198	4.9252e-62	1	LSM14A
1.54268e-69	0.308687	0.633	0.436	0.197	5.05029e-65	1	GTF3A
3.70008e-94	0.291842	0.415	0.218	0.197	1.21129e-89	1	ZCCHC7
8.03011e-86	0.334147	0.474	0.277	0.197	2.62882e-81	1	APPL1
3.1049e-70	0.336019	0.813	0.616	0.197	1.01645e-65	1	SMAP2
3.38981e-141	0.404101	0.326	0.13	0.196	1.10972e-136	1	CDCA7L
3.52377e-87	0.372759	0.497	0.301	0.196	1.15358e-82	1	FDFT1
2.28165e-78	0.255638	0.474	0.278	0.196	7.46943e-74	1	TMEM243
1.06253e-127	0.394565	0.347	0.152	0.195	3.47841e-123	1	ARL14EP
5.50341e-136	0.4177	0.983	0.788	0.195	1.80165e-131	1	RPL31
2.89503e-181	0.411002	0.28	0.086	0.194	9.47745e-177	1	CXCR5
5.66217e-161	0.350808	0.296	0.102	0.194	1.85363e-156	1	HIP1R
2.8256e-82	0.343346	0.505	0.311	0.194	9.25017e-78	1	CCT3
3.53423e-249	0.587585	0.989	0.795	0.194	1.157e-244	1	RPL27
2.01752e-103	0.362422	0.974	0.78	0.194	6.60476e-99	1	RPL7
9.14823e-53	0.255199	0.711	0.517	0.194	2.99486e-48	1	EIF5A
4.14947e-79	0.366213	0.538	0.345	0.193	1.35841e-74	1	FAM96A
3.54729e-124	0.317223	0.335	0.142	0.193	1.16128e-119	1	ITPR1
8.94068e-108	0.402171	0.383	0.19	0.193	2.92691e-103	1	ZNF581
3.0333e-76	0.36536	0.572	0.38	0.192	9.93012e-72	1	NME1-NME2
2.78694e-99	0.373695	0.406	0.215	0.191	9.1236e-95	1	PWP1
0	0.486035	0.212	0.021	0.191	0	1	GRAMD1C
7.02295e-199	0.389577	0.263	0.072	0.191	2.2991e-194	1	RP11-693J15.5
6.52407e-80	0.307206	0.5	0.309	0.191	2.13578e-75	1	SMARCC1
4.17059e-62	0.300929	0.612	0.421	0.191	1.36533e-57	1	NHP2L1
4.35032e-102	0.657586	0.568	0.377	0.191	1.42416e-97	1	RPS4Y1
1.06397e-87	0.256373	0.402	0.212	0.19	3.48311e-83	1	DAPP1
7.80285e-87	0.367921	0.437	0.248	0.189	2.55442e-82	1	CCDC50
5.86804e-75	0.320674	0.484	0.295	0.189	1.92102e-70	1	TAF7
9.8777e-82	0.260599	0.418	0.229	0.189	3.23366e-77	1	RP11-220I1.1
0	0.689106	0.992	0.803	0.189	0	1	RPS29
2.06315e-79	0.272493	0.425	0.237	0.188	6.75413e-75	1	SLC44A2
1.21274e-75	0.328639	0.482	0.294	0.188	3.97014e-71	1	MAT2B
1.18573e-68	0.290914	0.501	0.314	0.187	3.88173e-64	1	HDAC1
[truncated: 45,476 more rows]
