# Supplementary material for: TGFβ links EBV to multisystem inflammatory syndrome in children
Source: Nature. 2025 Mar 12;640(8059):762–71. doi: 10.1038/s41586-025-08697-6 (PMC12003184; doi:10.1038/s41586-025-08697-6)
Supplement: Supplementary file 1 — Supplementary Data 1–18 [file 41586_2025_8697_MOESM1_ESM.zip › 2023-07-11632E-SI Data/si_10.xlsx]

## Sheet: Enlarged_MISC_final
Patient	sex	age	ethnicity_country	BMI (kg/m²)	EBV-IgG	CMV-IgG	Conjunctivitis	Rash	Mucocutaneous	extremity_change	Lymph adenopathy	GI_involvement	abdominal_pain	vomitting	diarrhea	GI_others	GI_other_det	CNS_involvement	Headache	Altered mental state	Neuro_Others	Neuro_other_det	Peeling	Pernio	Renal_involvement	proteinuria	hematuria	Acute kidney injury	Renal_others	Renal_other_det	Arthritis	shock	Macrophage activation syndrome	pyuria	A_CRP (mg/dL)	A_DIMER (mg/l)	A_BNP	A_Ejection Fraction	PICU	RESP_SUP	RES_SUP_DET	Duration_hospitalization
Ankara_01	Male	4.51781	Turkey	15.2893	positive	positive	NO	NO	YES	NO	YES	YES	NO	NO	YES	NO		NO	NO	NO	NO		NO	NO	NO	NO	NO	NO			NO	NO	N	NO	12.55	80	102.3	NORMAL	NO	NO	NONE	5
Ankara_02	Male	12.6822	Turkey	23.1405	positive	positive	NO	NO	NO	NO	NO	YES	YES	YES	YES	NO		YES	NO	NO	YES	Myalgia	NO	NO	NO	NO	NO	NO			NO	YES	Y	NO	28.98	2.08	812.7	NORMAL	YES	NO	NONE	6
Ankara_03	Female	14.6767	Turkey	25.3391	positive	positive	YES	YES	YES	NO	YES	YES	YES	YES	NO	NO		YES	YES	NO	NO		NO	NO	YES	NO	YES	NO			NO	YES	N	NO	22.61	1.77	144.3	NORMAL	NO	NO	NONE	8
Ankara_04	Male	13.0767	Turkey	18.7305	positive	positive	YES	YES	YES	NO	YES	YES	YES	NO	YES	NO		NO	NO	NO	NO		NO	NO	NO	NO	NO	NO			NO	NO	N	NO	10.75	2.16	108.2	NORMAL	NO	NO	NONE	5
Ankara_05	Male	10.7288	Turkey	17.827	positive	positive	YES	NO	YES	NO	YES	YES	YES	YES	YES	YES		YES	YES	NO	YES	photofobia	NO	NO	NO	NO	NO	NO			NO	YES	Y	NO	13.68	1.21	43.3	DECREASED	YES	YES	Nasal oxygen	4
Ankara_06	Female	15.5479	Turkey	16.2278	negative	positive	YES	YES	YES	NO	NO	YES	NO	NO	YES	NO		YES	NO	YES	NO	Halucynation	NO	NO	YES	NO	NO	YES			NO	YES	N	NO	25.98	2.66	1464.3	DECREASED	YES	YES	Nasal oxygen	7
Ankara_07	Male	12.8274	Turkey	20.7612	positive	negative	NO	YES	NO	NO	YES	YES	YES	YES	NO	YES	Splenic infarction(ruled out SCA)	NO	NO	NO	NO		NO	NO	NO	NO	NO	NO			NO	YES	Y	NO	24.62	5.69	437	NORMAL	YES	YES	NIMV	6
Ankara_08	Male	8.72055	Turkey	17.2644	positive	positive	YES	YES	YES	YES	YES	YES	YES	YES	NO	NO		NO	NO	NO	NO		NO	NO	NO	NO	NO	NO			NO	NO	N	NO	5.66	2.25	112.7	NORMAL	NO	NO	NONE	3
Ankara_09	Female	8.11233	Turkey	13.8213	positive	positive	NO	NO	NO	NO	NO	YES	YES	YES	YES	YES	bloody diarrhea, ruled out infectious causes including salmonella, shigella, parazits, rotavirus	NO							NO	NO	NO	NO			NO	NO	N	NO	8.25	0.79	15.1	NORMAL	NO	NO	NONE	2
Ankara_10	Male	10.5452	Turkey	20.9184	positive	negative	YES	NO	YES	NO	YES	YES	YES	YES	YES	NO		NO	NO	NO	NO		NO	NO	NO	NO	NO	NO	NO		NO	NO	N	NO	23.95	2.01	1829	NORMAL	NO	NO	NONE	7
Ankara_11	Female	6.27945	Turkey	14.4873	positive	negative	NO	YES	YES	NO	NO	YES	YES	NO	YES	NO		NO	NO	NO	NO		NO	NO	YES	NO	NO	YES	YES	PYURIA; US: increased kidney echogenity	NO	YES	N	YES	41.78	30.97	140.5	DECREASED	YES	YES	Nasal oxygen	8
Ankara_12	Female	6.91507	Turkey	20.8505	positive	negative	YES	YES	YES	NO	NO	NO	NO	NO	NO	NO		NO	NO	NO	NO		NO	NO				NO	NO		NO	NO	N		26.94	2.36	196	NORMAL	NO	NO	NONE	4
Ankara_13	Male	11.3205	Turkey	31.5776	positive	positive	YES	YES	YES	NO	NO	YES	YES	YES	NO	NO		YES	YES	YES	NO		NO	NO	YES			YES	NO		NO	YES	Y		22	1.71	145	NORMAL	NO	NO	NONE	5
Ankara_14	Male	12.7781	Turkey	22.4766	positive	positive	YES	YES	YES	NO	NO	YES	YES	YES	YES	NO		YES	YES	NO	NO		NO	NO	NO	NO	NO	NO	NO		NO	YES	N	NO	10.21	6.82	47.2	NORMAL	NO	NO	NONE	7
Ankara_15	Female	11.0329	Turkey	23.7812	negative	negative	YES	NO	YES	NO	YES	YES	YES	NO	YES	NO		NO	NO	NO	NO		NO	NO	YES	NO	NO	YES	NO		NO	NO	Y	NO	28.55	9.93	626	NORMAL	NO	NO	NONE	6
Ankara_16	Female	0.745205	Turkey	18.4835	negative	negative	NO	NO	NO	NO	NO	YES	YES	YES	YES	NO		YES	YES	YES	YES	neck rigidity, findings of meningitis	NO	NO	YES	NO	NO	NO	YES	PYURİA	NO	NO	N	YES	7.64	4.59	87.2	NORMAL	YES	NO	NONE	11
Ankara_17	Female	3.33425	Turkey	14.4525	positive	positive	YES	YES	YES	NO	NO	YES	YES	NO	NO	NO		NO	NO	NO	NO		NO	NO	YES	NO	NO	NO	YES	PYURIA	YES	NO	N	YES	9.05	2.32	10	NORMAL	NO	NO	NONE	5
Ankara_18	Male	6.35616	Turkey	18.9349	positive	negative	YES	YES	YES	NO	NO	YES	YES	YES	YES	NO		NO	NO	NO	NO		NO	NO	NO	NO	NO	NO	NO		NO	NO	Y	NO	27.9	4.5	602.8	NORMAL	NO	NO	NONE	5
Ankara_19	Female	1.55342	Turkey	15.4321	positive	positive	NO	YES	NO	NO	YES	NO	NO	NO	NO	NO		NO	NO	NO	NO		NO	NO	YES	YES	YES	NO	PYURIA		NO	NO	N	YES	3.84	13.69	44	NORMAL	NO	NO	NONE	4
Ankara_20	Male	6.30685	Turkey	14.6103	positive	negative	YES	YES	YES	NO	YES	YES	YES	NO	NO	NO		NO	NO	NO	NO		NO	NO	NO	NO	NO	NO			NO	NO	N	NO	8.58	10.42	49.6	NORMAL	NO	NO	NONE	5
