# Supplementary material for: TGFβ links EBV to multisystem inflammatory syndrome in children
Source: Nature. 2025 Mar 12;640(8059):762–71. doi: 10.1038/s41586-025-08697-6 (PMC12003184; doi:10.1038/s41586-025-08697-6)
Supplement: Supplementary file 1 — Supplementary Data 1–18 [file 41586_2025_8697_MOESM1_ESM.zip › 2023-07-11632E-SI Data/SI_11.xlsx]

## Sheet: Tabelle1
Data previously published in: Bartsch, Y.C., Wang, C., Zohar, T. et al. Humoral signatures of protective and pathological SARS-CoV-2 infection in children. Nat Med 27, 454–462 (2021). https://doi.org/10.1038/s41591-021-01263-3; Supplementary Table 2 and Figure 5.
Pt ID	age [years]	sex	ethnicity	symptoms	hospital level of care	cardiac involvemet	EBV-IgG
Boston_1	1	male	african american	fever, chills	ward	coronary dilation	positive
Boston_2	2	female	asian	fever, fatigue	ward	mild pericardial effusion	positive
Boston_3	2.5	male	white	fever, rash, cough, sore throat	PICU	coronary dilation	positive
Boston_4	3.5	male	latino/ hispanic	fever, rash, cough, sore throat	PICU	coronary dilation	positive
Boston_5	7	female	unknown	fever, vomiting, diarrhea	PICU	decreased ventricular function	positive
Boston_6	8.3	male	african american	fever, myalgia	PICU	ventricular failure: ECMO	positive
Boston_7	10	male	latino/ hispanic	fever, rash	PICU	ventricular dilation and dysfunction	positive
Boston_8	12	male	latino/ hispanic	fever, rash, dyspnea	PICU	coronary dilation, myocarditis	positive
Boston_9	13.5	male	white	fever, chills, headache	PICU	myocarditis	positive
