# Supplementary material for: TGFβ links EBV to multisystem inflammatory syndrome in children
Source: Nature. 2025 Mar 12;640(8059):762–71. doi: 10.1038/s41586-025-08697-6 (PMC12003184; doi:10.1038/s41586-025-08697-6)
Supplement: Supplementary file 1 — Supplementary Data 1–18 [file 41586_2025_8697_MOESM1_ESM.zip › 2023-07-11632E-SI Data/SI_12.xlsx]

## Sheet: MIS-C vs controls
number of MIS-C patients in each age range with a positive or negative EBV or CMV serology										number of children (healthy or infected with SARS-CoV-2 that did not develop MIS-C later on) in each age range with a positive or negative EBV or CMV serology
MIS-C										healthy + infected with SARS-CoV-2 no MIS-C
age range	EBV-	EBV+		CMV-	CMV+		CMV-	CMV+		age range	EBV-	EBV+		CMV-	CMV+		CMV-	CMV+
0-3	3	6	0-9	11	20	0-3	2	5		0-3	12	2	0-9	48	23	0-3	8	6
3-5	1	8	9-19	6	15	3-5	1	9		3-5	16	9	9-19	46	27	3-5	17	8
6-14	7	31				6-14	13	17		6-14	39	54				6-14	61	32
15-16	1	5				15-16	1	2		15-16	5	3				15-16	5	3
17+	1	1				17+	0	2		17+	0	4				17+	2	2
age-matching: no in range indicates the test group. This was used to adjust (adj.) the relative frequencies of the control group. Next it was rarified so that no patient in the control group is counted twice.
		EBV			EBV			EBV					EBV
		healthy			adj.			adj. rarefied					A. Beer population
age range	no in range	negative	positive	total	negative	positive	total	negative	positive	total		age range	negative	positive	total
0 3	9	278	127	405	27.469	12.5488	40.0179	278.488	127.223	405.711		0 3	266	125	391
3 5	9	287	231	518	22.1721	17.8458	40.0179	224.786	180.925	405.711		3 5	271	222	493
6 14	38	655	1058	1713	64.6069	104.357	168.964	655	1058	1713		6 14	616	1004	1620
15 16	6	65	184	249	6.96429	19.7143	26.6786	70.6056	199.868	270.474		15 16	60	181	241
		1285	1600	2885	121.212	154.466	275.679	1228.88	1566.02	2794.89
age-matching: no in range indicates the test group. This was used to adjust (adj.) the relative frequencies of the control group. Next it was rarified so that no patient in the control group is counted twice.
		CMV			CMV			CMV					CMV
		healthy			adj.			adj. rarefied					Hoehl et. al. Population
age range	no in range	negative	positive	total	negative	positive	total	negative	positive	total		age range	negative	positive	total
0 9	31	1092.74	674.264	1767	1427.92	881.084	2309	1092.74	674.264	1767		0-9	1044.74	651.264	1696
9 19	21	1282.51	1026.49	2309	868.796	695.366	1564.16	664.86	532.14	1197		9-19	1236.51	999.492	2236
		2375.24	1700.76	4076	2296.71	1576.45	3873.16	1757.6	1206.4	2964			2281.24	1650.76	3932
age-matching: no in range indicates the test group. This was used to adjust (adj.) the relative frequencies of the control group. Next it was rarified so that no patient in the control group is counted twice.
		HSV-1						HSV-1
		Sauerbrei 2011 et. al.						adj. rarefied
age range	no in range	negative	positive	total			age range	negative	positive	total
2 3	2	121	29	150			2 3	60.5	14.5	75
4 6	2	91	59	150			4 6	45.5	29.5	75
7 9	4	83	67	150			7 9	83	67	150
13 15	2	64	86	150			13 15	32	43	75
total		359	241	600			total	221	154	375
age-matching: no in range indicates the test group. This was used to adjust (adj.) the relative frequencies of the control group. Next it was rarified so that no patient in the control group is counted twice.
		HHV6			HHV6			HHV6
		Enders et. al.			adj.			adj. rarefied
age range	no in range	negative	positive	total	negative	positive	total	negative	positive	total
>2 5	5	18	70	88	7.53099	29.2872	36.8182	4.79403	18.6435	23.4375
6 10	12	15	65	80	16.5682	71.7955	88.3636	10.5469	45.7031	56.25
11 20	16	18	57	75	28.2764	89.5418	117.818	18	57	75
		51	192	243	52.3755	190.624	243	33.3409	121.347	154.688

## Sheet: MIS-C vs no-MIS-C
number of MIS-C patients in each age range with a positive or negative EBV or CMV serology
MIS-C
age range	EBV-	EBV+		CMV-	CMV+	age range	CMV-	CMV+
0-3	3	6	0-9	11	20	0-3	2	5
3-5	1	8	9-19	6	15	3-5	1	9
6-14	7	31				6-14	13	17
15-16	1	5				15-16	1	2
17+	1	1				17+	0	2
	64			52			52
46	13	51		17	35		17	33
age-matching: no in range indicates the test group. This was used to adjust (adj.) the relative frequencies of the control group. Next it was rarified so that no patient in the control group is counted twice.
		EBV			EBV			EBV
		no MIS-C			adj.			adj. rarefied
age range	no in range	negative	positive	total	negative	positive	total	negative	positive	total
0 3	9	10	2	12	12.7734	2.55469	15.3281	8.75	1.75	10.5
3 5	9	12	7	19	9.68092	5.6472	15.3281	6.63158	3.86842	10.5
6 14	38	27	41	68	25.6972	39.0216	64.7188	17.6029	26.7304	44.3333
15 16	6	4	3	7	5.83929	4.37946	10.2188	4	3	7
17+	2	0	3	3	0	3.40625	3.40625	0	2.33333	2.33333
		53	56	109	53.9908	55.0092	109	36.9845	37.6821	74.6667
age-matching: no in range indicates the test group. This was used to adjust (adj.) the relative frequencies of the control group. Next it was rarified so that no patient in the control group is counted twice.
		CMV			CMV			CMV
		no MIS-C			adj.			adj. rarefied
age range	no in range	negative	positive	total	negative	positive	total	negative	positive	total
0 3	7	6	6	12	7.33654	7.33654	14.6731	5.25	5.25	10.5
3 5	10	13	6	19	14.3421	6.61943	20.9615	10.2632	4.73684	15
6 14	30	40	28	68	36.991	25.8937	62.8846	26.4706	18.5294	45
15 16	3	4	3	7	3.59341	2.69505	6.28846	2.57143	1.92857	4.5
17+	2	1	2	3	1.39744	2.79487	4.19231	1	50	51
		64	45	109	63.6604	45.3396	109	45.5552	80.4448	126

## Sheet: MIS-C vs high TGFb no MIS-c
number of patients in each age range and group with a positive or negative EBV serology
	MIS-C		no MIS-C high TGFb
age range	EBV-	EBV+	EBV-	EBV+
0-3	3	6	1	0
3-5	1	8	2	0
6-14	7	31	1	1
15-16	1	5	1	0
17+	1	1
age-matching: no in range indicates the test group. This was used to adjust (adj.) the relative frequencies of the control group (in this case MIS-C). Next it was rarified so that no patient in the control group is counted twice.
		EBV			EBV			EBV
		MIS-C			adj.			adj. rarefied
age range	no in range	negative	positive	total	negative	positive	total	negative	positive	total
0 3	1	3	6	9	3.44444	6.88889	10.3333	1.5	3	4.5
3 5	2	1	8	9	2.2963	18.3704	20.6667	1	8	9		81.4%
6 14	2	7	31	38	3.80702	16.8596	20.6667	1.65789	7.34211	9
15 16	1	1	5	6	1.72222	8.61111	10.3333	0.75	3.75	4.5
		12	50	62	11.27	50.73	62	4.90789	22.0921	27

## Sheet: no_MIS-C vs controls
number of children infected with SARS-CoV-2 infection in each age range with a positive or negative EBV or CMV serology													number of healthy children in each age range with a positive or negative EBV or CMV serology
infected with SARS-CoV-2 no MIS-C													healthy
age range	EBV-	EBV+	age range	CMV-	CMV+	age range	CMV-	CMV+					age range	EBV-	EBV+	age range	CMV-	CMV+	age range	CMV-	CMV+
0-3	10	2	0-9	31	19	0-3	6	6					0-3	2	0	0-9	17	4	0-3	2	0
3-5	12	7	9-19	32	27	3-5	13	6					3-5	4	2	9-19	14	0	3-5	4	2
6-14	27	41				6-14	40	28					6-14	12	13				6-14	21	4
15-16	4	3				15-16	4	3					15-16	1	0				15-16	1	0
17+	0	3				17+	1	2					17+	0	1				17+	1	0
age-matching: no in range indicates the test group. This was used to adjust (adj.) the relative frequencies of the control group. Next it was rarified so that no patient in the control group is counted twice.
		EBV			EBV			EBV					EBV
		healthy			adj.			adj. rarefied					A. Beer population
age range	no in range	negative	positive	total	negative	positive	total	negative	positive	total		age range	negative	positive	total	age range
0 3	12	268	125	393	214.539	100.065	314.604	197.961	92.3327	290.294		0 3	266	125	391	0-10
3 5	19	275	224	499	274.516	223.606	498.123	253.304	206.328	459.632		3 5	271	222	493	10-14
6 14	68	628	1017	1645	680.59	1102.17	1782.75	628	1017	1645		6 14	616	1004	1620	15-19
15 16	7	61	181	242	46.2589	137.26	183.519	42.6844	126.654	169.338		15 16	60	181	241
		1232	1547	2779	1215.9	1563.1	2779	1121.95	1442.31	2564.26
age-matching: no in range indicates the test group. This was used to adjust (adj.) the relative frequencies of the control group. Next it was rarified so that no patient in the control group is counted twice.
		CMV			CMV			CMV					CMV
		healthy			adj.			adj. rarefied					Hoehl et. al. Population
age range	no in range	negative	positive	total	negative	positive	total	negative	positive	total		age range	negative	positive	total
0 9	50	1061.74	655.264	1717	1125.26	694.467	1819.72	1061.74	655.264	1717		0 9	1044.74	651.264	1696
9 19	59	1250.51	999.492	2250	1193.42	953.86	2147.28	1126.05	900.014	2026.06		9 19	1236.51	999.492	2236
		2312.24	1654.76	3967	2318.67	1648.33	3967	2187.78	1555.28	3743.06			2281.24	1650.76	3932

## Sheet: age range, median, IQR, mean, S
	EBV serology		healthy during pandemic
n	64		35
age range	0.7	19.5	2.1	17.2
median	8.4		8.7
IQR	5.1	12.4	6.1	10
mean	8.7		8.5
SD	4.6		3.8
