# Supplementary material for: TGFβ links EBV to multisystem inflammatory syndrome in children
Source: Nature. 2025 Mar 12;640(8059):762–71. doi: 10.1038/s41586-025-08697-6 (PMC12003184; doi:10.1038/s41586-025-08697-6)
Supplement: Supplementary file 1 — Supplementary Data 1–18 [file 41586_2025_8697_MOESM1_ESM.zip › 2023-07-11632E-SI Data/SI_13.xlsx]

## Sheet: Tabelle1
Read_ID	Pos in EBV_Genome	Type	Gene_Name	Compplete annotation from NC_007605.gff
VH00206:3:AAACJYNHV:2:2411:35122:9406	158370	cds	glycoprotein BALF4	ID=cds84;Name=YP_401713.1;Parent=gene86;Note=glycoprotein BALF4%3B the Herpesviridae are non-segmented dsDNA viruses with genomes ranging from 120-230kbp%3B although herpes viruses vary greatly in sequence identity and homology%2C they all share four common elements: an envelope%2C a tegument which is composed of viral enzymes%2C a capsid of 162 capsomers%2C and a core composed of genomic DNA%3B …
VH00206:3:AAACJYNHV:2:2411:35425:9216	158370	cds	glycoprotein BALF4	ID=cds84;Name=YP_401713.1;Parent=gene86;Note=glycoprotein BALF4%3B the Herpesviridae are non-segmented dsDNA viruses with genomes ranging from 120-230kbp%3B although herpes viruses vary greatly in sequence identity and homology%2C they all share four common elements: an envelope%2C a tegument which is composed of viral enzymes%2C a capsid of 162 capsomers%2C and a core composed of genomic DNA%3B …
VH00206:3:AAACJYNHV:2:1608:55724:8421	159670	cds	BALF3	ID=cds86;Name=YP_401715.1;Parent=gene85;Note=herpesvirus core gene UL28 family;Dbxref=UniProtKB%2FTrEMBL:Q777A8,Genbank:YP_401715.1,GeneID:3783679;gbkey=CDS;product=BALF3;protein_id=YP_401715.1
VH00206:3:AAACJYNHV:2:1608:55724:8421	159670	cds	BARF0	ID=cds87;Name=YP_401716.1;Parent=gene87;Note=it is questionable whether a protein function is encoded;Dbxref=UniProtKB%2FTrEMBL:Q8AZJ4,Genbank:YP_401716.1,GeneID:3783682;exception=trans-splicing;gbkey=CDS;product=BARF0;protein_id=YP_401716.1
VH00206:3:AAACJYNHV:1:2609:33115:28489	156052	cds	BALF5	ID=cds83;Name=YP_401712.1;Parent=gene83;Note=herpesvirus core gene UL30 family;Dbxref=UniProtKB%2FTrEMBL:Q777B1,Genbank:YP_401712.1,GeneID:3783681;gbkey=CDS;product=BALF5;protein_id=YP_401712.1
VH00206:3:AAACJYNHV:1:1205:31922:16240	158370	cds	glycoprotein BALF4	ID=cds84;Name=YP_401713.1;Parent=gene86;Note=glycoprotein BALF4%3B the Herpesviridae are non-segmented dsDNA viruses with genomes ranging from 120-230kbp%3B although herpes viruses vary greatly in sequence identity and homology%2C they all share four common elements: an envelope%2C a tegument which is composed of viral enzymes%2C a capsid of 162 capsomers%2C and a core composed of genomic DNA%3B …
VH00206:3:AAACJYNHV:1:1107:17909:16505	146124	gene	RPMS1	ID=gene78;Name=RPMS1;Dbxref=GeneID:3783757;gbkey=Gene;gene=RPMS1;locus_tag=HHV4_RPMS1
VH00206:3:AAACJYNHV:2:1312:31221:10428	146158	gene	RPMS1	ID=gene78;Name=RPMS1;Dbxref=GeneID:3783757;gbkey=Gene;gene=RPMS1;locus_tag=HHV4_RPMS1
VH00206:3:AAACJYNHV:1:2204:22681:10031	155414	cds	RPMS1	ID=cds81;Name=YP_401710.1;Parent=rna17;Note=questionable whether a protein function is encoded;Dbxref=UniProtKB%2FTrEMBL:Q9Q2P0,Genbank:YP_401710.1,GeneID:3783757;gbkey=CDS;product=RPMS1;protein_id=YP_401710.1
VH00206:3:AAACJYNHV:1:2204:22681:10031	155414	cds	BALF5	ID=cds83;Name=YP_401712.1;Parent=gene83;Note=herpesvirus core gene UL30 family;Dbxref=UniProtKB%2FTrEMBL:Q777B1,Genbank:YP_401712.1,GeneID:3783681;gbkey=CDS;product=BALF5;protein_id=YP_401712.1
VH00206:3:AAACJYNHV:2:2605:44911:19004	151971	cds	BILF1	ID=cds82;Name=YP_401711.1;Parent=gene80;Dbxref=UniProtKB%2FTrEMBL:Q777B2,Genbank:YP_401711.1,GeneID:3783707;gbkey=CDS;product=BILF1;protein_id=YP_401711.1
VH00206:3:AAACJYNHV:2:1309:55402:47514	146200	gene	RPMS1	ID=gene78;Name=RPMS1;Dbxref=GeneID:3783757;gbkey=Gene;gene=RPMS1;locus_tag=HHV4_RPMS1
VH00206:3:AAACJYNHV:2:1110:13857:45280	148914	gene	RPMS1	ID=gene78;Name=RPMS1;Dbxref=GeneID:3783757;gbkey=Gene;gene=RPMS1;locus_tag=HHV4_RPMS1
VH00206:1:AAC7GW3M5:1:2205:67748:37594	149566	cds	hypothetical protein	ID=cds79;Name=YP_401708.1;Parent=gene82;Note=hypothetical protein%3B the Herpesviridae are non-segmented dsDNA viruses with genomes ranging from 120-230kbp%3B although herpes viruses vary greatly in sequence identity and homology%2C they all share four common elements: an envelope%2C a tegument which is composed of viral enzymes%2C a capsid of 162 capsomers%2C and a core composed of genomic DNA;D…
VH00206:1:AAC7GW3M5:1:1107:57011:22431	160334	cds	BALF3	ID=cds86;Name=YP_401715.1;Parent=gene85;Note=herpesvirus core gene UL28 family;Dbxref=UniProtKB%2FTrEMBL:Q777A8,Genbank:YP_401715.1,GeneID:3783679;gbkey=CDS;product=BALF3;protein_id=YP_401715.1
VH00206:1:AAC7GW3M5:1:1107:57011:22431	160334	cds	BARF0	ID=cds87;Name=YP_401716.1;Parent=gene87;Note=it is questionable whether a protein function is encoded;Dbxref=UniProtKB%2FTrEMBL:Q8AZJ4,Genbank:YP_401716.1,GeneID:3783682;exception=trans-splicing;gbkey=CDS;product=BARF0;protein_id=YP_401716.1
VH00206:1:AAC7GW3M5:1:2608:27055:34660	158984	cds	BALF3	ID=cds86;Name=YP_401715.1;Parent=gene85;Note=herpesvirus core gene UL28 family;Dbxref=UniProtKB%2FTrEMBL:Q777A8,Genbank:YP_401715.1,GeneID:3783679;gbkey=CDS;product=BALF3;protein_id=YP_401715.1
VH00206:1:AAC7GW3M5:1:2404:17455:48991	159678	cds	BALF3	ID=cds86;Name=YP_401715.1;Parent=gene85;Note=herpesvirus core gene UL28 family;Dbxref=UniProtKB%2FTrEMBL:Q777A8,Genbank:YP_401715.1,GeneID:3783679;gbkey=CDS;product=BALF3;protein_id=YP_401715.1
VH00206:1:AAC7GW3M5:1:2404:17455:48991	159678	cds	BARF0	ID=cds87;Name=YP_401716.1;Parent=gene87;Note=it is questionable whether a protein function is encoded;Dbxref=UniProtKB%2FTrEMBL:Q8AZJ4,Genbank:YP_401716.1,GeneID:3783682;exception=trans-splicing;gbkey=CDS;product=BARF0;protein_id=YP_401716.1
VH00206:1:AAC7GW3M5:1:2207:27169:12473	149566	cds	hypothetical protein	ID=cds79;Name=YP_401708.1;Parent=gene82;Note=hypothetical protein%3B the Herpesviridae are non-segmented dsDNA viruses with genomes ranging from 120-230kbp%3B although herpes viruses vary greatly in sequence identity and homology%2C they all share four common elements: an envelope%2C a tegument which is composed of viral enzymes%2C a capsid of 162 capsomers%2C and a core composed of genomic DNA;D…
VH00206:1:AAC7GW3M5:1:2108:21015:4124	139451	gene	RPMS1	ID=gene78;Name=RPMS1;Dbxref=GeneID:3783757;gbkey=Gene;gene=RPMS1;locus_tag=HHV4_RPMS1
VH00206:1:AAC7GW3M5:1:1401:40897:31574	158918	cds	glycoprotein BALF4	ID=cds84;Name=YP_401713.1;Parent=gene86;Note=glycoprotein BALF4%3B the Herpesviridae are non-segmented dsDNA viruses with genomes ranging from 120-230kbp%3B although herpes viruses vary greatly in sequence identity and homology%2C they all share four common elements: an envelope%2C a tegument which is composed of viral enzymes%2C a capsid of 162 capsomers%2C and a core composed of genomic DNA%3B …
VH00206:1:AAC7GW3M5:1:1401:40897:31574	158918	cds	BALF3	ID=cds86;Name=YP_401715.1;Parent=gene85;Note=herpesvirus core gene UL28 family;Dbxref=UniProtKB%2FTrEMBL:Q777A8,Genbank:YP_401715.1,GeneID:3783679;gbkey=CDS;product=BALF3;protein_id=YP_401715.1
VH00206:1:AAC7GW3M5:1:1304:34440:4824	160315	cds	BALF3	ID=cds86;Name=YP_401715.1;Parent=gene85;Note=herpesvirus core gene UL28 family;Dbxref=UniProtKB%2FTrEMBL:Q777A8,Genbank:YP_401715.1,GeneID:3783679;gbkey=CDS;product=BALF3;protein_id=YP_401715.1
VH00206:1:AAC7GW3M5:1:1304:34440:4824	160315	cds	BARF0	ID=cds87;Name=YP_401716.1;Parent=gene87;Note=it is questionable whether a protein function is encoded;Dbxref=UniProtKB%2FTrEMBL:Q8AZJ4,Genbank:YP_401716.1,GeneID:3783682;exception=trans-splicing;gbkey=CDS;product=BARF0;protein_id=YP_401716.1
VH00206:1:AAC7GW3M5:1:2303:63165:52777	158952	cds	glycoprotein BALF4	ID=cds84;Name=YP_401713.1;Parent=gene86;Note=glycoprotein BALF4%3B the Herpesviridae are non-segmented dsDNA viruses with genomes ranging from 120-230kbp%3B although herpes viruses vary greatly in sequence identity and homology%2C they all share four common elements: an envelope%2C a tegument which is composed of viral enzymes%2C a capsid of 162 capsomers%2C and a core composed of genomic DNA%3B …
VH00206:1:AAC7GW3M5:1:2303:63165:52777	158952	cds	BALF3	ID=cds86;Name=YP_401715.1;Parent=gene85;Note=herpesvirus core gene UL28 family;Dbxref=UniProtKB%2FTrEMBL:Q777A8,Genbank:YP_401715.1,GeneID:3783679;gbkey=CDS;product=BALF3;protein_id=YP_401715.1
VH00206:1:AAC7GW3M5:1:2301:66895:53666	159191	cds	BALF3	ID=cds86;Name=YP_401715.1;Parent=gene85;Note=herpesvirus core gene UL28 family;Dbxref=UniProtKB%2FTrEMBL:Q777A8,Genbank:YP_401715.1,GeneID:3783679;gbkey=CDS;product=BALF3;protein_id=YP_401715.1
VH00206:1:AAC7GW3M5:1:2301:66895:53666	159191	cds	BARF0	ID=cds87;Name=YP_401716.1;Parent=gene87;Note=it is questionable whether a protein function is encoded;Dbxref=UniProtKB%2FTrEMBL:Q8AZJ4,Genbank:YP_401716.1,GeneID:3783682;exception=trans-splicing;gbkey=CDS;product=BARF0;protein_id=YP_401716.1
VH00206:1:AAC7GW3M5:1:2310:10392:40756	158904	cds	glycoprotein BALF4	ID=cds84;Name=YP_401713.1;Parent=gene86;Note=glycoprotein BALF4%3B the Herpesviridae are non-segmented dsDNA viruses with genomes ranging from 120-230kbp%3B although herpes viruses vary greatly in sequence identity and homology%2C they all share four common elements: an envelope%2C a tegument which is composed of viral enzymes%2C a capsid of 162 capsomers%2C and a core composed of genomic DNA%3B …
VH00206:1:AAC7GW3M5:1:2310:10392:40756	158904	cds	BALF3	ID=cds86;Name=YP_401715.1;Parent=gene85;Note=herpesvirus core gene UL28 family;Dbxref=UniProtKB%2FTrEMBL:Q777A8,Genbank:YP_401715.1,GeneID:3783679;gbkey=CDS;product=BALF3;protein_id=YP_401715.1
VH00206:1:AAC7GW3M5:1:2404:18421:47609	159678	cds	BALF3	ID=cds86;Name=YP_401715.1;Parent=gene85;Note=herpesvirus core gene UL28 family;Dbxref=UniProtKB%2FTrEMBL:Q777A8,Genbank:YP_401715.1,GeneID:3783679;gbkey=CDS;product=BALF3;protein_id=YP_401715.1
VH00206:1:AAC7GW3M5:1:2404:18421:47609	159678	cds	BARF0	ID=cds87;Name=YP_401716.1;Parent=gene87;Note=it is questionable whether a protein function is encoded;Dbxref=UniProtKB%2FTrEMBL:Q8AZJ4,Genbank:YP_401716.1,GeneID:3783682;exception=trans-splicing;gbkey=CDS;product=BARF0;protein_id=YP_401716.1
VH00206:1:AAC7GW3M5:1:1410:30937:35891	158760	cds	glycoprotein BALF4	ID=cds84;Name=YP_401713.1;Parent=gene86;Note=glycoprotein BALF4%3B the Herpesviridae are non-segmented dsDNA viruses with genomes ranging from 120-230kbp%3B although herpes viruses vary greatly in sequence identity and homology%2C they all share four common elements: an envelope%2C a tegument which is composed of viral enzymes%2C a capsid of 162 capsomers%2C and a core composed of genomic DNA%3B …
VH00206:1:AAC7GW3M5:1:1410:30937:35891	158760	cds	A73	ID=cds85;Name=YP_401714.1;Parent=rna57;Note=questionable whether a protein function is encoded;Dbxref=UniProtKB%2FTrEMBL:Q9Q2P1,Genbank:YP_401714.1,GeneID:3783676;gbkey=CDS;product=A73;protein_id=YP_401714.1
VH00206:1:AAC7GW3M5:1:1410:30937:35891	158760	cds	BALF3	ID=cds86;Name=YP_401715.1;Parent=gene85;Note=herpesvirus core gene UL28 family;Dbxref=UniProtKB%2FTrEMBL:Q777A8,Genbank:YP_401715.1,GeneID:3783679;gbkey=CDS;product=BALF3;protein_id=YP_401715.1
VH00206:1:AAC7GW3M5:1:2304:15713:28773	158865	cds	glycoprotein BALF4	ID=cds84;Name=YP_401713.1;Parent=gene86;Note=glycoprotein BALF4%3B the Herpesviridae are non-segmented dsDNA viruses with genomes ranging from 120-230kbp%3B although herpes viruses vary greatly in sequence identity and homology%2C they all share four common elements: an envelope%2C a tegument which is composed of viral enzymes%2C a capsid of 162 capsomers%2C and a core composed of genomic DNA%3B …
VH00206:1:AAC7GW3M5:1:2304:15713:28773	158865	cds	BALF3	ID=cds86;Name=YP_401715.1;Parent=gene85;Note=herpesvirus core gene UL28 family;Dbxref=UniProtKB%2FTrEMBL:Q777A8,Genbank:YP_401715.1,GeneID:3783679;gbkey=CDS;product=BALF3;protein_id=YP_401715.1
VH00206:1:AAC7GW3M5:1:1202:62351:46132	146250	gene	RPMS1	ID=gene78;Name=RPMS1;Dbxref=GeneID:3783757;gbkey=Gene;gene=RPMS1;locus_tag=HHV4_RPMS1
VH00206:1:AAC7GW3M5:1:2403:32717:7834	156411	cds	glycoprotein BALF4	ID=cds84;Name=YP_401713.1;Parent=gene86;Note=glycoprotein BALF4%3B the Herpesviridae are non-segmented dsDNA viruses with genomes ranging from 120-230kbp%3B although herpes viruses vary greatly in sequence identity and homology%2C they all share four common elements: an envelope%2C a tegument which is composed of viral enzymes%2C a capsid of 162 capsomers%2C and a core composed of genomic DNA%3B …
VH00206:1:AAC7GW3M5:1:2209:63487:52644	152991	gene	RPMS1	ID=gene78;Name=RPMS1;Dbxref=GeneID:3783757;gbkey=Gene;gene=RPMS1;locus_tag=HHV4_RPMS1
VH00206:1:AAC7GW3M5:1:2209:63487:52644	152991	gene	BALF5	ID=gene83;Name=BALF5;Dbxref=GeneID:3783681;gbkey=Gene;gene=BALF5;locus_tag=HHV4_BALF5
VH00206:1:AAC7GW3M5:1:2310:67804:37878	160202	cds	BALF3	ID=cds86;Name=YP_401715.1;Parent=gene85;Note=herpesvirus core gene UL28 family;Dbxref=UniProtKB%2FTrEMBL:Q777A8,Genbank:YP_401715.1,GeneID:3783679;gbkey=CDS;product=BALF3;protein_id=YP_401715.1
VH00206:1:AAC7GW3M5:1:2310:67804:37878	160202	cds	BARF0	ID=cds87;Name=YP_401716.1;Parent=gene87;Note=it is questionable whether a protein function is encoded;Dbxref=UniProtKB%2FTrEMBL:Q8AZJ4,Genbank:YP_401716.1,GeneID:3783682;exception=trans-splicing;gbkey=CDS;product=BARF0;protein_id=YP_401716.1
VH00206:1:AAC7GW3M5:1:1505:61991:14498	159927	cds	A73	ID=cds85;Name=YP_401714.1;Parent=rna57;Note=questionable whether a protein function is encoded;Dbxref=UniProtKB%2FTrEMBL:Q9Q2P1,Genbank:YP_401714.1,GeneID:3783676;gbkey=CDS;product=A73;protein_id=YP_401714.1
VH00206:1:AAC7GW3M5:1:1505:61991:14498	159927	cds	BALF3	ID=cds86;Name=YP_401715.1;Parent=gene85;Note=herpesvirus core gene UL28 family;Dbxref=UniProtKB%2FTrEMBL:Q777A8,Genbank:YP_401715.1,GeneID:3783679;gbkey=CDS;product=BALF3;protein_id=YP_401715.1
VH00206:1:AAC7GW3M5:1:1505:61991:14498	159927	cds	BARF0	ID=cds87;Name=YP_401716.1;Parent=gene87;Note=it is questionable whether a protein function is encoded;Dbxref=UniProtKB%2FTrEMBL:Q8AZJ4,Genbank:YP_401716.1,GeneID:3783682;exception=trans-splicing;gbkey=CDS;product=BARF0;protein_id=YP_401716.1
VH00206:1:AAC7GW3M5:1:1302:43302:50940	159900	cds	A73	ID=cds85;Name=YP_401714.1;Parent=rna57;Note=questionable whether a protein function is encoded;Dbxref=UniProtKB%2FTrEMBL:Q9Q2P1,Genbank:YP_401714.1,GeneID:3783676;gbkey=CDS;product=A73;protein_id=YP_401714.1
VH00206:1:AAC7GW3M5:1:1302:43302:50940	159900	cds	BALF3	ID=cds86;Name=YP_401715.1;Parent=gene85;Note=herpesvirus core gene UL28 family;Dbxref=UniProtKB%2FTrEMBL:Q777A8,Genbank:YP_401715.1,GeneID:3783679;gbkey=CDS;product=BALF3;protein_id=YP_401715.1
VH00206:1:AAC7GW3M5:1:1302:43302:50940	159900	cds	BARF0	ID=cds87;Name=YP_401716.1;Parent=gene87;Note=it is questionable whether a protein function is encoded;Dbxref=UniProtKB%2FTrEMBL:Q8AZJ4,Genbank:YP_401716.1,GeneID:3783682;exception=trans-splicing;gbkey=CDS;product=BARF0;protein_id=YP_401716.1
VH00206:1:AAC7GW3M5:1:2607:62976:28205	149586	cds	hypothetical protein	ID=cds79;Name=YP_401708.1;Parent=gene82;Note=hypothetical protein%3B the Herpesviridae are non-segmented dsDNA viruses with genomes ranging from 120-230kbp%3B although herpes viruses vary greatly in sequence identity and homology%2C they all share four common elements: an envelope%2C a tegument which is composed of viral enzymes%2C a capsid of 162 capsomers%2C and a core composed of genomic DNA;D…
VH00206:1:AAC7GW3M5:1:2609:21678:32237	149627	cds	hypothetical protein	ID=cds79;Name=YP_401708.1;Parent=gene82;Note=hypothetical protein%3B the Herpesviridae are non-segmented dsDNA viruses with genomes ranging from 120-230kbp%3B although herpes viruses vary greatly in sequence identity and homology%2C they all share four common elements: an envelope%2C a tegument which is composed of viral enzymes%2C a capsid of 162 capsomers%2C and a core composed of genomic DNA;D…
VH00206:1:AAC7GW3M5:1:2310:55137:21730	159048	cds	BALF3	ID=cds86;Name=YP_401715.1;Parent=gene85;Note=herpesvirus core gene UL28 family;Dbxref=UniProtKB%2FTrEMBL:Q777A8,Genbank:YP_401715.1,GeneID:3783679;gbkey=CDS;product=BALF3;protein_id=YP_401715.1
VH00206:1:AAC7GW3M5:1:2310:55137:21730	159048	cds	BARF0	ID=cds87;Name=YP_401716.1;Parent=gene87;Note=it is questionable whether a protein function is encoded;Dbxref=UniProtKB%2FTrEMBL:Q8AZJ4,Genbank:YP_401716.1,GeneID:3783682;exception=trans-splicing;gbkey=CDS;product=BARF0;protein_id=YP_401716.1
VH00206:1:AAC7GW3M5:1:1509:67899:33808	160358	cds	BALF3	ID=cds86;Name=YP_401715.1;Parent=gene85;Note=herpesvirus core gene UL28 family;Dbxref=UniProtKB%2FTrEMBL:Q777A8,Genbank:YP_401715.1,GeneID:3783679;gbkey=CDS;product=BALF3;protein_id=YP_401715.1
VH00206:1:AAC7GW3M5:1:1509:67899:33808	160358	cds	BARF0	ID=cds87;Name=YP_401716.1;Parent=gene87;Note=it is questionable whether a protein function is encoded;Dbxref=UniProtKB%2FTrEMBL:Q8AZJ4,Genbank:YP_401716.1,GeneID:3783682;exception=trans-splicing;gbkey=CDS;product=BARF0;protein_id=YP_401716.1
VH00206:1:AAC7GW3M5:1:1309:24082:26728	158865	cds	glycoprotein BALF4	ID=cds84;Name=YP_401713.1;Parent=gene86;Note=glycoprotein BALF4%3B the Herpesviridae are non-segmented dsDNA viruses with genomes ranging from 120-230kbp%3B although herpes viruses vary greatly in sequence identity and homology%2C they all share four common elements: an envelope%2C a tegument which is composed of viral enzymes%2C a capsid of 162 capsomers%2C and a core composed of genomic DNA%3B …
VH00206:1:AAC7GW3M5:1:1309:24082:26728	158865	cds	BALF3	ID=cds86;Name=YP_401715.1;Parent=gene85;Note=herpesvirus core gene UL28 family;Dbxref=UniProtKB%2FTrEMBL:Q777A8,Genbank:YP_401715.1,GeneID:3783679;gbkey=CDS;product=BALF3;protein_id=YP_401715.1
VH00206:1:AAC7GW3M5:1:2604:57712:1208	159029	cds	BALF3	ID=cds86;Name=YP_401715.1;Parent=gene85;Note=herpesvirus core gene UL28 family;Dbxref=UniProtKB%2FTrEMBL:Q777A8,Genbank:YP_401715.1,GeneID:3783679;gbkey=CDS;product=BALF3;protein_id=YP_401715.1
VH00206:1:AAC7GW3M5:1:2604:57712:1208	159029	cds	BARF0	ID=cds87;Name=YP_401716.1;Parent=gene87;Note=it is questionable whether a protein function is encoded;Dbxref=UniProtKB%2FTrEMBL:Q8AZJ4,Genbank:YP_401716.1,GeneID:3783682;exception=trans-splicing;gbkey=CDS;product=BARF0;protein_id=YP_401716.1
VH00206:1:AAC7GW3M5:1:1203:23382:21333	159813	cds	A73	ID=cds85;Name=YP_401714.1;Parent=rna57;Note=questionable whether a protein function is encoded;Dbxref=UniProtKB%2FTrEMBL:Q9Q2P1,Genbank:YP_401714.1,GeneID:3783676;gbkey=CDS;product=A73;protein_id=YP_401714.1
VH00206:1:AAC7GW3M5:1:1203:23382:21333	159813	cds	BALF3	ID=cds86;Name=YP_401715.1;Parent=gene85;Note=herpesvirus core gene UL28 family;Dbxref=UniProtKB%2FTrEMBL:Q777A8,Genbank:YP_401715.1,GeneID:3783679;gbkey=CDS;product=BALF3;protein_id=YP_401715.1
VH00206:1:AAC7GW3M5:1:1203:23382:21333	159813	cds	BARF0	ID=cds87;Name=YP_401716.1;Parent=gene87;Note=it is questionable whether a protein function is encoded;Dbxref=UniProtKB%2FTrEMBL:Q8AZJ4,Genbank:YP_401716.1,GeneID:3783682;exception=trans-splicing;gbkey=CDS;product=BARF0;protein_id=YP_401716.1
VH00206:1:AAC7GW3M5:1:1107:43851:30098	152991	gene	RPMS1	ID=gene78;Name=RPMS1;Dbxref=GeneID:3783757;gbkey=Gene;gene=RPMS1;locus_tag=HHV4_RPMS1
VH00206:1:AAC7GW3M5:1:1107:43851:30098	152991	gene	BALF5	ID=gene83;Name=BALF5;Dbxref=GeneID:3783681;gbkey=Gene;gene=BALF5;locus_tag=HHV4_BALF5
VH00206:1:AAC7GW3M5:1:2608:40480:11356	149592	cds	hypothetical protein	ID=cds79;Name=YP_401708.1;Parent=gene82;Note=hypothetical protein%3B the Herpesviridae are non-segmented dsDNA viruses with genomes ranging from 120-230kbp%3B although herpes viruses vary greatly in sequence identity and homology%2C they all share four common elements: an envelope%2C a tegument which is composed of viral enzymes%2C a capsid of 162 capsomers%2C and a core composed of genomic DNA;D…
VH00206:1:AAC7GW3M5:1:1405:11774:15483	159899	cds	A73	ID=cds85;Name=YP_401714.1;Parent=rna57;Note=questionable whether a protein function is encoded;Dbxref=UniProtKB%2FTrEMBL:Q9Q2P1,Genbank:YP_401714.1,GeneID:3783676;gbkey=CDS;product=A73;protein_id=YP_401714.1
VH00206:1:AAC7GW3M5:1:1405:11774:15483	159899	cds	BALF3	ID=cds86;Name=YP_401715.1;Parent=gene85;Note=herpesvirus core gene UL28 family;Dbxref=UniProtKB%2FTrEMBL:Q777A8,Genbank:YP_401715.1,GeneID:3783679;gbkey=CDS;product=BALF3;protein_id=YP_401715.1
VH00206:1:AAC7GW3M5:1:1405:11774:15483	159899	cds	BARF0	ID=cds87;Name=YP_401716.1;Parent=gene87;Note=it is questionable whether a protein function is encoded;Dbxref=UniProtKB%2FTrEMBL:Q8AZJ4,Genbank:YP_401716.1,GeneID:3783682;exception=trans-splicing;gbkey=CDS;product=BARF0;protein_id=YP_401716.1
VH00206:1:AAC7GW3M5:1:1401:43131:30893	158918	cds	glycoprotein BALF4	ID=cds84;Name=YP_401713.1;Parent=gene86;Note=glycoprotein BALF4%3B the Herpesviridae are non-segmented dsDNA viruses with genomes ranging from 120-230kbp%3B although herpes viruses vary greatly in sequence identity and homology%2C they all share four common elements: an envelope%2C a tegument which is composed of viral enzymes%2C a capsid of 162 capsomers%2C and a core composed of genomic DNA%3B …
VH00206:1:AAC7GW3M5:1:1401:43131:30893	158918	cds	BALF3	ID=cds86;Name=YP_401715.1;Parent=gene85;Note=herpesvirus core gene UL28 family;Dbxref=UniProtKB%2FTrEMBL:Q777A8,Genbank:YP_401715.1,GeneID:3783679;gbkey=CDS;product=BALF3;protein_id=YP_401715.1
VH00206:1:AAC7GW3M5:1:2201:62578:43368	159981	cds	BALF3	ID=cds86;Name=YP_401715.1;Parent=gene85;Note=herpesvirus core gene UL28 family;Dbxref=UniProtKB%2FTrEMBL:Q777A8,Genbank:YP_401715.1,GeneID:3783679;gbkey=CDS;product=BALF3;protein_id=YP_401715.1
VH00206:1:AAC7GW3M5:1:2201:62578:43368	159981	cds	BARF0	ID=cds87;Name=YP_401716.1;Parent=gene87;Note=it is questionable whether a protein function is encoded;Dbxref=UniProtKB%2FTrEMBL:Q8AZJ4,Genbank:YP_401716.1,GeneID:3783682;exception=trans-splicing;gbkey=CDS;product=BARF0;protein_id=YP_401716.1
VH00206:1:AAC7GW3M5:1:2304:27548:5279	160315	cds	BALF3	ID=cds86;Name=YP_401715.1;Parent=gene85;Note=herpesvirus core gene UL28 family;Dbxref=UniProtKB%2FTrEMBL:Q777A8,Genbank:YP_401715.1,GeneID:3783679;gbkey=CDS;product=BALF3;protein_id=YP_401715.1
VH00206:1:AAC7GW3M5:1:2304:27548:5279	160315	cds	BARF0	ID=cds87;Name=YP_401716.1;Parent=gene87;Note=it is questionable whether a protein function is encoded;Dbxref=UniProtKB%2FTrEMBL:Q8AZJ4,Genbank:YP_401716.1,GeneID:3783682;exception=trans-splicing;gbkey=CDS;product=BARF0;protein_id=YP_401716.1
VH00206:1:AAC7GW3M5:1:2303:25957:7285	159015	cds	BALF3	ID=cds86;Name=YP_401715.1;Parent=gene85;Note=herpesvirus core gene UL28 family;Dbxref=UniProtKB%2FTrEMBL:Q777A8,Genbank:YP_401715.1,GeneID:3783679;gbkey=CDS;product=BALF3;protein_id=YP_401715.1
VH00206:1:AAC7GW3M5:1:2301:49494:37784	146232	gene	RPMS1	ID=gene78;Name=RPMS1;Dbxref=GeneID:3783757;gbkey=Gene;gene=RPMS1;locus_tag=HHV4_RPMS1
VH00206:1:AAC7GW3M5:1:1608:20295:29871	158984	cds	BALF3	ID=cds86;Name=YP_401715.1;Parent=gene85;Note=herpesvirus core gene UL28 family;Dbxref=UniProtKB%2FTrEMBL:Q777A8,Genbank:YP_401715.1,GeneID:3783679;gbkey=CDS;product=BALF3;protein_id=YP_401715.1
VH00206:1:AAC7GW3M5:1:2310:10127:40188	158904	cds	glycoprotein BALF4	ID=cds84;Name=YP_401713.1;Parent=gene86;Note=glycoprotein BALF4%3B the Herpesviridae are non-segmented dsDNA viruses with genomes ranging from 120-230kbp%3B although herpes viruses vary greatly in sequence identity and homology%2C they all share four common elements: an envelope%2C a tegument which is composed of viral enzymes%2C a capsid of 162 capsomers%2C and a core composed of genomic DNA%3B …
VH00206:1:AAC7GW3M5:1:2310:10127:40188	158904	cds	BALF3	ID=cds86;Name=YP_401715.1;Parent=gene85;Note=herpesvirus core gene UL28 family;Dbxref=UniProtKB%2FTrEMBL:Q777A8,Genbank:YP_401715.1,GeneID:3783679;gbkey=CDS;product=BALF3;protein_id=YP_401715.1
VH00206:1:AAC7GW3M5:1:2601:44552:28413	149928	cds	hypothetical protein	ID=cds79;Name=YP_401708.1;Parent=gene82;Note=hypothetical protein%3B the Herpesviridae are non-segmented dsDNA viruses with genomes ranging from 120-230kbp%3B although herpes viruses vary greatly in sequence identity and homology%2C they all share four common elements: an envelope%2C a tegument which is composed of viral enzymes%2C a capsid of 162 capsomers%2C and a core composed of genomic DNA;D…
VH00206:1:AAC7GW3M5:1:2511:12286:10882	139329	gene	RPMS1	ID=gene78;Name=RPMS1;Dbxref=GeneID:3783757;gbkey=Gene;gene=RPMS1;locus_tag=HHV4_RPMS1
VH00206:1:AAC7GW3M5:1:2205:67104:38427	149566	cds	hypothetical protein	ID=cds79;Name=YP_401708.1;Parent=gene82;Note=hypothetical protein%3B the Herpesviridae are non-segmented dsDNA viruses with genomes ranging from 120-230kbp%3B although herpes viruses vary greatly in sequence identity and homology%2C they all share four common elements: an envelope%2C a tegument which is composed of viral enzymes%2C a capsid of 162 capsomers%2C and a core composed of genomic DNA;D…
VH00206:1:AAC7GW3M5:1:1306:66895:28224	159748	cds	A73	ID=cds85;Name=YP_401714.1;Parent=rna57;Note=questionable whether a protein function is encoded;Dbxref=UniProtKB%2FTrEMBL:Q9Q2P1,Genbank:YP_401714.1,GeneID:3783676;gbkey=CDS;product=A73;protein_id=YP_401714.1
VH00206:1:AAC7GW3M5:1:1306:66895:28224	159748	cds	BALF3	ID=cds86;Name=YP_401715.1;Parent=gene85;Note=herpesvirus core gene UL28 family;Dbxref=UniProtKB%2FTrEMBL:Q777A8,Genbank:YP_401715.1,GeneID:3783679;gbkey=CDS;product=BALF3;protein_id=YP_401715.1
VH00206:1:AAC7GW3M5:1:1306:66895:28224	159748	cds	BARF0	ID=cds87;Name=YP_401716.1;Parent=gene87;Note=it is questionable whether a protein function is encoded;Dbxref=UniProtKB%2FTrEMBL:Q8AZJ4,Genbank:YP_401716.1,GeneID:3783682;exception=trans-splicing;gbkey=CDS;product=BARF0;protein_id=YP_401716.1
VH00206:1:AAC7GW3M5:1:2406:15296:7910	149636	cds	hypothetical protein	ID=cds79;Name=YP_401708.1;Parent=gene82;Note=hypothetical protein%3B the Herpesviridae are non-segmented dsDNA viruses with genomes ranging from 120-230kbp%3B although herpes viruses vary greatly in sequence identity and homology%2C they all share four common elements: an envelope%2C a tegument which is composed of viral enzymes%2C a capsid of 162 capsomers%2C and a core composed of genomic DNA;D…
VH00206:1:AAC7GW3M5:1:2102:48983:41929	158933	cds	glycoprotein BALF4	ID=cds84;Name=YP_401713.1;Parent=gene86;Note=glycoprotein BALF4%3B the Herpesviridae are non-segmented dsDNA viruses with genomes ranging from 120-230kbp%3B although herpes viruses vary greatly in sequence identity and homology%2C they all share four common elements: an envelope%2C a tegument which is composed of viral enzymes%2C a capsid of 162 capsomers%2C and a core composed of genomic DNA%3B …
VH00206:1:AAC7GW3M5:1:2102:48983:41929	158933	cds	BALF3	ID=cds86;Name=YP_401715.1;Parent=gene85;Note=herpesvirus core gene UL28 family;Dbxref=UniProtKB%2FTrEMBL:Q777A8,Genbank:YP_401715.1,GeneID:3783679;gbkey=CDS;product=BALF3;protein_id=YP_401715.1
VH00206:1:AAC7GW3M5:1:2110:58943:54234	149596	cds	hypothetical protein	ID=cds79;Name=YP_401708.1;Parent=gene82;Note=hypothetical protein%3B the Herpesviridae are non-segmented dsDNA viruses with genomes ranging from 120-230kbp%3B although herpes viruses vary greatly in sequence identity and homology%2C they all share four common elements: an envelope%2C a tegument which is composed of viral enzymes%2C a capsid of 162 capsomers%2C and a core composed of genomic DNA;D…
VH00206:1:AAC7GW3M5:1:2611:10941:29757	146249	gene	RPMS1	ID=gene78;Name=RPMS1;Dbxref=GeneID:3783757;gbkey=Gene;gene=RPMS1;locus_tag=HHV4_RPMS1
NB501243:173:H2GLCBGXF:4:21604:4791:19447	157224	cds	glycoprotein BALF4	ID=cds84;Name=YP_401713.1;Parent=gene86;Note=glycoprotein BALF4%3B the Herpesviridae are non-segmented dsDNA viruses with genomes ranging from 120-230kbp%3B although herpes viruses vary greatly in sequence identity and homology%2C they all share four common elements: an envelope%2C a tegument which is composed of viral enzymes%2C a capsid of 162 capsomers%2C and a core composed of genomic DNA%3B …
NB501243:173:H2GLCBGXF:3:23607:25599:15194	157209	cds	glycoprotein BALF4	ID=cds84;Name=YP_401713.1;Parent=gene86;Note=glycoprotein BALF4%3B the Herpesviridae are non-segmented dsDNA viruses with genomes ranging from 120-230kbp%3B although herpes viruses vary greatly in sequence identity and homology%2C they all share four common elements: an envelope%2C a tegument which is composed of viral enzymes%2C a capsid of 162 capsomers%2C and a core composed of genomic DNA%3B …
NB501243:173:H2GLCBGXF:1:21305:16081:13597	160105	cds	BALF3	ID=cds86;Name=YP_401715.1;Parent=gene85;Note=herpesvirus core gene UL28 family;Dbxref=UniProtKB%2FTrEMBL:Q777A8,Genbank:YP_401715.1,GeneID:3783679;gbkey=CDS;product=BALF3;protein_id=YP_401715.1
NB501243:173:H2GLCBGXF:1:21305:16081:13597	160105	cds	BARF0	ID=cds87;Name=YP_401716.1;Parent=gene87;Note=it is questionable whether a protein function is encoded;Dbxref=UniProtKB%2FTrEMBL:Q8AZJ4,Genbank:YP_401716.1,GeneID:3783682;exception=trans-splicing;gbkey=CDS;product=BARF0;protein_id=YP_401716.1
NB501243:173:H2GLCBGXF:3:11410:14335:7269	156386	cds	BALF5	ID=cds83;Name=YP_401712.1;Parent=gene83;Note=herpesvirus core gene UL30 family;Dbxref=UniProtKB%2FTrEMBL:Q777B1,Genbank:YP_401712.1,GeneID:3783681;gbkey=CDS;product=BALF5;protein_id=YP_401712.1
NB501243:173:H2GLCBGXF:3:11410:14335:7269	156386	cds	glycoprotein BALF4	ID=cds84;Name=YP_401713.1;Parent=gene86;Note=glycoprotein BALF4%3B the Herpesviridae are non-segmented dsDNA viruses with genomes ranging from 120-230kbp%3B although herpes viruses vary greatly in sequence identity and homology%2C they all share four common elements: an envelope%2C a tegument which is composed of viral enzymes%2C a capsid of 162 capsomers%2C and a core composed of genomic DNA%3B …
NB501243:173:H2GLCBGXF:2:21202:18521:5753	160231	cds	BALF3	ID=cds86;Name=YP_401715.1;Parent=gene85;Note=herpesvirus core gene UL28 family;Dbxref=UniProtKB%2FTrEMBL:Q777A8,Genbank:YP_401715.1,GeneID:3783679;gbkey=CDS;product=BALF3;protein_id=YP_401715.1
NB501243:173:H2GLCBGXF:2:21202:18521:5753	160231	cds	BARF0	ID=cds87;Name=YP_401716.1;Parent=gene87;Note=it is questionable whether a protein function is encoded;Dbxref=UniProtKB%2FTrEMBL:Q8AZJ4,Genbank:YP_401716.1,GeneID:3783682;exception=trans-splicing;gbkey=CDS;product=BARF0;protein_id=YP_401716.1
NB501243:173:H2GLCBGXF:3:13409:12158:5566	156501	cds	glycoprotein BALF4	ID=cds84;Name=YP_401713.1;Parent=gene86;Note=glycoprotein BALF4%3B the Herpesviridae are non-segmented dsDNA viruses with genomes ranging from 120-230kbp%3B although herpes viruses vary greatly in sequence identity and homology%2C they all share four common elements: an envelope%2C a tegument which is composed of viral enzymes%2C a capsid of 162 capsomers%2C and a core composed of genomic DNA%3B …
NB501243:173:H2GLCBGXF:1:22112:9509:2023	156551	cds	glycoprotein BALF4	ID=cds84;Name=YP_401713.1;Parent=gene86;Note=glycoprotein BALF4%3B the Herpesviridae are non-segmented dsDNA viruses with genomes ranging from 120-230kbp%3B although herpes viruses vary greatly in sequence identity and homology%2C they all share four common elements: an envelope%2C a tegument which is composed of viral enzymes%2C a capsid of 162 capsomers%2C and a core composed of genomic DNA%3B …
NB501243:173:H2GLCBGXF:1:23110:7496:1467	159926	cds	A73	ID=cds85;Name=YP_401714.1;Parent=rna57;Note=questionable whether a protein function is encoded;Dbxref=UniProtKB%2FTrEMBL:Q9Q2P1,Genbank:YP_401714.1,GeneID:3783676;gbkey=CDS;product=A73;protein_id=YP_401714.1
NB501243:173:H2GLCBGXF:1:23110:7496:1467	159926	cds	BALF3	ID=cds86;Name=YP_401715.1;Parent=gene85;Note=herpesvirus core gene UL28 family;Dbxref=UniProtKB%2FTrEMBL:Q777A8,Genbank:YP_401715.1,GeneID:3783679;gbkey=CDS;product=BALF3;protein_id=YP_401715.1
NB501243:173:H2GLCBGXF:1:23110:7496:1467	159926	cds	BARF0	ID=cds87;Name=YP_401716.1;Parent=gene87;Note=it is questionable whether a protein function is encoded;Dbxref=UniProtKB%2FTrEMBL:Q8AZJ4,Genbank:YP_401716.1,GeneID:3783682;exception=trans-splicing;gbkey=CDS;product=BARF0;protein_id=YP_401716.1
NB501243:173:H2GLCBGXF:2:21107:4903:17269	159902	cds	A73	ID=cds85;Name=YP_401714.1;Parent=rna57;Note=questionable whether a protein function is encoded;Dbxref=UniProtKB%2FTrEMBL:Q9Q2P1,Genbank:YP_401714.1,GeneID:3783676;gbkey=CDS;product=A73;protein_id=YP_401714.1
NB501243:173:H2GLCBGXF:2:21107:4903:17269	159902	cds	BALF3	ID=cds86;Name=YP_401715.1;Parent=gene85;Note=herpesvirus core gene UL28 family;Dbxref=UniProtKB%2FTrEMBL:Q777A8,Genbank:YP_401715.1,GeneID:3783679;gbkey=CDS;product=BALF3;protein_id=YP_401715.1
NB501243:173:H2GLCBGXF:2:21107:4903:17269	159902	cds	BARF0	ID=cds87;Name=YP_401716.1;Parent=gene87;Note=it is questionable whether a protein function is encoded;Dbxref=UniProtKB%2FTrEMBL:Q8AZJ4,Genbank:YP_401716.1,GeneID:3783682;exception=trans-splicing;gbkey=CDS;product=BARF0;protein_id=YP_401716.1
NB501243:173:H2GLCBGXF:4:13404:8136:9529	160099	cds	BALF3	ID=cds86;Name=YP_401715.1;Parent=gene85;Note=herpesvirus core gene UL28 family;Dbxref=UniProtKB%2FTrEMBL:Q777A8,Genbank:YP_401715.1,GeneID:3783679;gbkey=CDS;product=BALF3;protein_id=YP_401715.1
NB501243:173:H2GLCBGXF:4:13404:8136:9529	160099	cds	BARF0	ID=cds87;Name=YP_401716.1;Parent=gene87;Note=it is questionable whether a protein function is encoded;Dbxref=UniProtKB%2FTrEMBL:Q8AZJ4,Genbank:YP_401716.1,GeneID:3783682;exception=trans-splicing;gbkey=CDS;product=BARF0;protein_id=YP_401716.1
NB501243:173:H2GLCBGXF:2:23304:26239:7127	160010	cds	BALF3	ID=cds86;Name=YP_401715.1;Parent=gene85;Note=herpesvirus core gene UL28 family;Dbxref=UniProtKB%2FTrEMBL:Q777A8,Genbank:YP_401715.1,GeneID:3783679;gbkey=CDS;product=BALF3;protein_id=YP_401715.1
NB501243:173:H2GLCBGXF:2:23304:26239:7127	160010	cds	BARF0	ID=cds87;Name=YP_401716.1;Parent=gene87;Note=it is questionable whether a protein function is encoded;Dbxref=UniProtKB%2FTrEMBL:Q8AZJ4,Genbank:YP_401716.1,GeneID:3783682;exception=trans-splicing;gbkey=CDS;product=BARF0;protein_id=YP_401716.1
NB501243:173:H2GLCBGXF:1:11203:14705:3540	156508	cds	glycoprotein BALF4	ID=cds84;Name=YP_401713.1;Parent=gene86;Note=glycoprotein BALF4%3B the Herpesviridae are non-segmented dsDNA viruses with genomes ranging from 120-230kbp%3B although herpes viruses vary greatly in sequence identity and homology%2C they all share four common elements: an envelope%2C a tegument which is composed of viral enzymes%2C a capsid of 162 capsomers%2C and a core composed of genomic DNA%3B …
NB501243:173:H2GLCBGXF:1:11101:22623:1971	158632	cds	glycoprotein BALF4	ID=cds84;Name=YP_401713.1;Parent=gene86;Note=glycoprotein BALF4%3B the Herpesviridae are non-segmented dsDNA viruses with genomes ranging from 120-230kbp%3B although herpes viruses vary greatly in sequence identity and homology%2C they all share four common elements: an envelope%2C a tegument which is composed of viral enzymes%2C a capsid of 162 capsomers%2C and a core composed of genomic DNA%3B …
NB501243:173:H2GLCBGXF:1:11101:22623:1971	158632	cds	A73	ID=cds85;Name=YP_401714.1;Parent=rna57;Note=questionable whether a protein function is encoded;Dbxref=UniProtKB%2FTrEMBL:Q9Q2P1,Genbank:YP_401714.1,GeneID:3783676;gbkey=CDS;product=A73;protein_id=YP_401714.1
NB501243:173:H2GLCBGXF:1:11210:17736:17451	160197	cds	BALF3	ID=cds86;Name=YP_401715.1;Parent=gene85;Note=herpesvirus core gene UL28 family;Dbxref=UniProtKB%2FTrEMBL:Q777A8,Genbank:YP_401715.1,GeneID:3783679;gbkey=CDS;product=BALF3;protein_id=YP_401715.1
NB501243:173:H2GLCBGXF:1:11210:17736:17451	160197	cds	BARF0	ID=cds87;Name=YP_401716.1;Parent=gene87;Note=it is questionable whether a protein function is encoded;Dbxref=UniProtKB%2FTrEMBL:Q8AZJ4,Genbank:YP_401716.1,GeneID:3783682;exception=trans-splicing;gbkey=CDS;product=BARF0;protein_id=YP_401716.1
NB501243:173:H2GLCBGXF:4:21410:20082:6464	160258	cds	BALF3	ID=cds86;Name=YP_401715.1;Parent=gene85;Note=herpesvirus core gene UL28 family;Dbxref=UniProtKB%2FTrEMBL:Q777A8,Genbank:YP_401715.1,GeneID:3783679;gbkey=CDS;product=BALF3;protein_id=YP_401715.1
NB501243:173:H2GLCBGXF:4:21410:20082:6464	160258	cds	BARF0	ID=cds87;Name=YP_401716.1;Parent=gene87;Note=it is questionable whether a protein function is encoded;Dbxref=UniProtKB%2FTrEMBL:Q8AZJ4,Genbank:YP_401716.1,GeneID:3783682;exception=trans-splicing;gbkey=CDS;product=BARF0;protein_id=YP_401716.1
NB501243:173:H2GLCBGXF:4:11503:17106:19201	160218	cds	BALF3	ID=cds86;Name=YP_401715.1;Parent=gene85;Note=herpesvirus core gene UL28 family;Dbxref=UniProtKB%2FTrEMBL:Q777A8,Genbank:YP_401715.1,GeneID:3783679;gbkey=CDS;product=BALF3;protein_id=YP_401715.1
NB501243:173:H2GLCBGXF:4:11503:17106:19201	160218	cds	BARF0	ID=cds87;Name=YP_401716.1;Parent=gene87;Note=it is questionable whether a protein function is encoded;Dbxref=UniProtKB%2FTrEMBL:Q8AZJ4,Genbank:YP_401716.1,GeneID:3783682;exception=trans-splicing;gbkey=CDS;product=BARF0;protein_id=YP_401716.1
NB501243:173:H2GLCBGXF:4:22407:18553:1940	138352	gene	BILF2	ID=gene77;Name=BILF2;Dbxref=GeneID:3783708;gbkey=Gene;gene=BILF2;locus_tag=HHV4_BILF2
NB501243:173:H2GLCBGXF:4:22407:18553:1940	138352	gene	RPMS1	ID=gene78;Name=RPMS1;Dbxref=GeneID:3783757;gbkey=Gene;gene=RPMS1;locus_tag=HHV4_RPMS1
NB501243:191:HNNYNBGXF:1:21209:23636:2121	146223	gene	RPMS1	ID=gene78;Name=RPMS1;Dbxref=GeneID:3783757;gbkey=Gene;gene=RPMS1;locus_tag=HHV4_RPMS1
NB501243:191:HNNYNBGXF:1:13204:12159:11208	166642	cds	BNLF2b	ID=cds91;Name=YP_401720.1;Parent=gene93;Dbxref=UniProtKB%2FTrEMBL:Q8AZJ3,Genbank:YP_401720.1,GeneID:3783721;gbkey=CDS;product=BNLF2b;protein_id=YP_401720.1
NB501243:191:HNNYNBGXF:2:21302:22182:9631	166633	cds	BNLF2b	ID=cds91;Name=YP_401720.1;Parent=gene93;Dbxref=UniProtKB%2FTrEMBL:Q8AZJ3,Genbank:YP_401720.1,GeneID:3783721;gbkey=CDS;product=BNLF2b;protein_id=YP_401720.1
NB501243:191:HNNYNBGXF:1:23111:10261:1787	166592	cds	BNLF2b	ID=cds91;Name=YP_401720.1;Parent=gene93;Dbxref=UniProtKB%2FTrEMBL:Q8AZJ3,Genbank:YP_401720.1,GeneID:3783721;gbkey=CDS;product=BNLF2b;protein_id=YP_401720.1
NB501243:191:HNNYNBGXF:4:11606:20245:5531	166610	cds	BNLF2b	ID=cds91;Name=YP_401720.1;Parent=gene93;Dbxref=UniProtKB%2FTrEMBL:Q8AZJ3,Genbank:YP_401720.1,GeneID:3783721;gbkey=CDS;product=BNLF2b;protein_id=YP_401720.1
NB501243:191:HNNYNBGXF:3:21411:15612:17885	166181	cds	K15	ID=cds0;Name=YP_401631.1;Parent=rna0;Dbxref=UniProtKB%2FTrEMBL:Q777H4,Genbank:YP_401631.1,GeneID:3783751;gbkey=CDS;product=K15;protein_id=YP_401631.1
NB501243:191:HNNYNBGXF:3:13507:8334:11036	166125	cds	K15	ID=cds0;Name=YP_401631.1;Parent=rna0;Dbxref=UniProtKB%2FTrEMBL:Q777H4,Genbank:YP_401631.1,GeneID:3783751;gbkey=CDS;product=K15;protein_id=YP_401631.1
NB501243:191:HNNYNBGXF:1:23106:5713:17184	166143	cds	K15	ID=cds0;Name=YP_401631.1;Parent=rna0;Dbxref=UniProtKB%2FTrEMBL:Q777H4,Genbank:YP_401631.1,GeneID:3783751;gbkey=CDS;product=K15;protein_id=YP_401631.1
NB501243:191:HNNYNBGXF:4:23604:18178:17356	166203	cds	K15	ID=cds0;Name=YP_401631.1;Parent=rna0;Dbxref=UniProtKB%2FTrEMBL:Q777H4,Genbank:YP_401631.1,GeneID:3783751;gbkey=CDS;product=K15;protein_id=YP_401631.1
NB501243:191:HNNYNBGXF:2:23112:19916:7860	166172	cds	K15	ID=cds0;Name=YP_401631.1;Parent=rna0;Dbxref=UniProtKB%2FTrEMBL:Q777H4,Genbank:YP_401631.1,GeneID:3783751;gbkey=CDS;product=K15;protein_id=YP_401631.1
NB501243:191:HNNYNBGXF:3:12405:17663:5180	160420	cds	BALF3	ID=cds86;Name=YP_401715.1;Parent=gene85;Note=herpesvirus core gene UL28 family;Dbxref=UniProtKB%2FTrEMBL:Q777A8,Genbank:YP_401715.1,GeneID:3783679;gbkey=CDS;product=BALF3;protein_id=YP_401715.1
NB501243:191:HNNYNBGXF:3:12405:17663:5180	160420	cds	BARF0	ID=cds87;Name=YP_401716.1;Parent=gene87;Note=it is questionable whether a protein function is encoded;Dbxref=UniProtKB%2FTrEMBL:Q8AZJ4,Genbank:YP_401716.1,GeneID:3783682;exception=trans-splicing;gbkey=CDS;product=BARF0;protein_id=YP_401716.1
NB501243:214:HF7LLBGXG:4:11505:2123:2359	159932	cds	A73	ID=cds85;Name=YP_401714.1;Parent=rna57;Note=questionable whether a protein function is encoded;Dbxref=UniProtKB%2FTrEMBL:Q9Q2P1,Genbank:YP_401714.1,GeneID:3783676;gbkey=CDS;product=A73;protein_id=YP_401714.1
NB501243:214:HF7LLBGXG:4:11505:2123:2359	159932	cds	BALF3	ID=cds86;Name=YP_401715.1;Parent=gene85;Note=herpesvirus core gene UL28 family;Dbxref=UniProtKB%2FTrEMBL:Q777A8,Genbank:YP_401715.1,GeneID:3783679;gbkey=CDS;product=BALF3;protein_id=YP_401715.1
NB501243:214:HF7LLBGXG:4:11505:2123:2359	159932	cds	BARF0	ID=cds87;Name=YP_401716.1;Parent=gene87;Note=it is questionable whether a protein function is encoded;Dbxref=UniProtKB%2FTrEMBL:Q8AZJ4,Genbank:YP_401716.1,GeneID:3783682;exception=trans-splicing;gbkey=CDS;product=BARF0;protein_id=YP_401716.1
NB501243:214:HF7LLBGXG:2:22103:22897:14654	160268	cds	BALF3	ID=cds86;Name=YP_401715.1;Parent=gene85;Note=herpesvirus core gene UL28 family;Dbxref=UniProtKB%2FTrEMBL:Q777A8,Genbank:YP_401715.1,GeneID:3783679;gbkey=CDS;product=BALF3;protein_id=YP_401715.1
NB501243:214:HF7LLBGXG:2:22103:22897:14654	160268	cds	BARF0	ID=cds87;Name=YP_401716.1;Parent=gene87;Note=it is questionable whether a protein function is encoded;Dbxref=UniProtKB%2FTrEMBL:Q8AZJ4,Genbank:YP_401716.1,GeneID:3783682;exception=trans-splicing;gbkey=CDS;product=BARF0;protein_id=YP_401716.1
NB501243:214:HF7LLBGXG:3:23411:4727:16137	159531	cds	BALF3	ID=cds86;Name=YP_401715.1;Parent=gene85;Note=herpesvirus core gene UL28 family;Dbxref=UniProtKB%2FTrEMBL:Q777A8,Genbank:YP_401715.1,GeneID:3783679;gbkey=CDS;product=BALF3;protein_id=YP_401715.1
NB501243:214:HF7LLBGXG:3:23411:4727:16137	159531	cds	BARF0	ID=cds87;Name=YP_401716.1;Parent=gene87;Note=it is questionable whether a protein function is encoded;Dbxref=UniProtKB%2FTrEMBL:Q8AZJ4,Genbank:YP_401716.1,GeneID:3783682;exception=trans-splicing;gbkey=CDS;product=BARF0;protein_id=YP_401716.1
NB501243:213:HF5JGBGXG:1:12203:4004:9935	159878	cds	A73	ID=cds85;Name=YP_401714.1;Parent=rna57;Note=questionable whether a protein function is encoded;Dbxref=UniProtKB%2FTrEMBL:Q9Q2P1,Genbank:YP_401714.1,GeneID:3783676;gbkey=CDS;product=A73;protein_id=YP_401714.1
NB501243:213:HF5JGBGXG:1:12203:4004:9935	159878	cds	BALF3	ID=cds86;Name=YP_401715.1;Parent=gene85;Note=herpesvirus core gene UL28 family;Dbxref=UniProtKB%2FTrEMBL:Q777A8,Genbank:YP_401715.1,GeneID:3783679;gbkey=CDS;product=BALF3;protein_id=YP_401715.1
NB501243:213:HF5JGBGXG:1:12203:4004:9935	159878	cds	BARF0	ID=cds87;Name=YP_401716.1;Parent=gene87;Note=it is questionable whether a protein function is encoded;Dbxref=UniProtKB%2FTrEMBL:Q8AZJ4,Genbank:YP_401716.1,GeneID:3783682;exception=trans-splicing;gbkey=CDS;product=BARF0;protein_id=YP_401716.1
NB501243:213:HF5JGBGXG:2:22112:5400:11499	160979	cds	BALF3	ID=cds86;Name=YP_401715.1;Parent=gene85;Note=herpesvirus core gene UL28 family;Dbxref=UniProtKB%2FTrEMBL:Q777A8,Genbank:YP_401715.1,GeneID:3783679;gbkey=CDS;product=BALF3;protein_id=YP_401715.1
NB501243:213:HF5JGBGXG:2:22112:5400:11499	160979	cds	single-stranded DNA binding protein	ID=cds88;Name=YP_401717.1;Parent=gene88;Note=single-stranded DNA binding protein%3B the Herpesviridae are non-segmented dsDNA viruses with genomes ranging from 120-230kbp%3B although herpes viruses vary greatly in sequence identity and homology%2C they all share four common elements: an envelope%2C a tegument which is composed of viral enzymes%2C a capsid of 162 capsomers%2C and a core composed o…
NB501243:213:HF5JGBGXG:3:21606:9641:18994	158662	cds	glycoprotein BALF4	ID=cds84;Name=YP_401713.1;Parent=gene86;Note=glycoprotein BALF4%3B the Herpesviridae are non-segmented dsDNA viruses with genomes ranging from 120-230kbp%3B although herpes viruses vary greatly in sequence identity and homology%2C they all share four common elements: an envelope%2C a tegument which is composed of viral enzymes%2C a capsid of 162 capsomers%2C and a core composed of genomic DNA%3B …
NB501243:213:HF5JGBGXG:3:21606:9641:18994	158662	cds	A73	ID=cds85;Name=YP_401714.1;Parent=rna57;Note=questionable whether a protein function is encoded;Dbxref=UniProtKB%2FTrEMBL:Q9Q2P1,Genbank:YP_401714.1,GeneID:3783676;gbkey=CDS;product=A73;protein_id=YP_401714.1
NB501243:213:HF5JGBGXG:2:11306:21920:4077	149698	cds	hypothetical protein	ID=cds79;Name=YP_401708.1;Parent=gene82;Note=hypothetical protein%3B the Herpesviridae are non-segmented dsDNA viruses with genomes ranging from 120-230kbp%3B although herpes viruses vary greatly in sequence identity and homology%2C they all share four common elements: an envelope%2C a tegument which is composed of viral enzymes%2C a capsid of 162 capsomers%2C and a core composed of genomic DNA;D…
NB501243:213:HF5JGBGXG:2:13105:6965:6614	145795	gene	RPMS1	ID=gene78;Name=RPMS1;Dbxref=GeneID:3783757;gbkey=Gene;gene=RPMS1;locus_tag=HHV4_RPMS1
NB501243:190:HNMMLBGXF:3:13402:22935:5272	42932	gene	EBNA-1	ID=gene4;Name=EBNA-1;Dbxref=GeneID:3783709;gbkey=Gene;gene=EBNA-1;locus_tag=HHV4_EBNA-1.1
NB501243:190:HNMMLBGXF:3:13402:22935:5272	42932	gene	EBNA-3B%2FEBNA-3C	ID=gene5;Name=EBNA-3B%2FEBNA-3C;Dbxref=GeneID:3783763;gbkey=Gene;gene=EBNA-3B%2FEBNA-3C;locus_tag=HHV4_EBNA-3B%2FEBNA-3C
NB501243:190:HNMMLBGXF:3:13402:22935:5272	42932	gene	EBNA-3A	ID=gene6;Name=EBNA-3A;Dbxref=GeneID:3783762;gbkey=Gene;gene=EBNA-3A;locus_tag=HHV4_EBNA-3A
NB501243:190:HNMMLBGXF:3:13402:22935:5272	42932	gene	BHRF1	ID=gene18;Name=BHRF1;Note=can also be expressed from Cp or Wp type of spliced RNA;Dbxref=GeneID:3783706;gbkey=Gene;gene=BHRF1;locus_tag=HHV4_BHRF1
NB501243:190:HNMMLBGXF:2:12207:6248:11935	168217	cds	LMP-1	ID=cds93;Name=YP_401722.1;Parent=rna58;Dbxref=UniProtKB%2FTrEMBL:Q777A4,Genbank:YP_401722.1,GeneID:3783750;gbkey=CDS;product=LMP-1;protein_id=YP_401722.1
NB501243:190:HNMMLBGXF:4:13402:8827:20344	168225	cds	LMP-1	ID=cds93;Name=YP_401722.1;Parent=rna58;Dbxref=UniProtKB%2FTrEMBL:Q777A4,Genbank:YP_401722.1,GeneID:3783750;gbkey=CDS;product=LMP-1;protein_id=YP_401722.1
NB501243:190:HNMMLBGXF:3:23408:21081:20110	35407	cds	EBNA-LP	ID=cds5;Name=YP_401636.1;Parent=rna9;Dbxref=UniProtKB%2FTrEMBL:Q8AZK7,Genbank:YP_401636.1,GeneID:3783746;gbkey=CDS;product=EBNA-LP;protein_id=YP_401636.1
NB501243:190:HNMMLBGXF:1:22306:20706:9360	149591	cds	hypothetical protein	ID=cds79;Name=YP_401708.1;Parent=gene82;Note=hypothetical protein%3B the Herpesviridae are non-segmented dsDNA viruses with genomes ranging from 120-230kbp%3B although herpes viruses vary greatly in sequence identity and homology%2C they all share four common elements: an envelope%2C a tegument which is composed of viral enzymes%2C a capsid of 162 capsomers%2C and a core composed of genomic DNA;D…
NB501243:190:HNMMLBGXF:4:12406:24554:4876	160038	cds	BALF3	ID=cds86;Name=YP_401715.1;Parent=gene85;Note=herpesvirus core gene UL28 family;Dbxref=UniProtKB%2FTrEMBL:Q777A8,Genbank:YP_401715.1,GeneID:3783679;gbkey=CDS;product=BALF3;protein_id=YP_401715.1
NB501243:190:HNMMLBGXF:4:12406:24554:4876	160038	cds	BARF0	ID=cds87;Name=YP_401716.1;Parent=gene87;Note=it is questionable whether a protein function is encoded;Dbxref=UniProtKB%2FTrEMBL:Q8AZJ4,Genbank:YP_401716.1,GeneID:3783682;exception=trans-splicing;gbkey=CDS;product=BARF0;protein_id=YP_401716.1
NB501243:190:HNMMLBGXF:1:11205:19448:7197	48897	cds	BFRF2	ID=cds20;Name=YP_401650.1;Parent=gene23;Dbxref=UniProtKB%2FTrEMBL:Q777G6,Genbank:YP_401650.1,GeneID:3783700;gbkey=CDS;product=BFRF2;protein_id=YP_401650.1
NB501243:190:HNMMLBGXF:2:11101:14527:18252	48955	cds	BFRF2	ID=cds20;Name=YP_401650.1;Parent=gene23;Dbxref=UniProtKB%2FTrEMBL:Q777G6,Genbank:YP_401650.1,GeneID:3783700;gbkey=CDS;product=BFRF2;protein_id=YP_401650.1
NB501243:190:HNMMLBGXF:3:13504:13992:19357	43031	gene	EBNA-1	ID=gene4;Name=EBNA-1;Dbxref=GeneID:3783709;gbkey=Gene;gene=EBNA-1;locus_tag=HHV4_EBNA-1.1
NB501243:190:HNMMLBGXF:3:13504:13992:19357	43031	gene	EBNA-3B%2FEBNA-3C	ID=gene5;Name=EBNA-3B%2FEBNA-3C;Dbxref=GeneID:3783763;gbkey=Gene;gene=EBNA-3B%2FEBNA-3C;locus_tag=HHV4_EBNA-3B%2FEBNA-3C
NB501243:190:HNMMLBGXF:3:13504:13992:19357	43031	gene	EBNA-3A	ID=gene6;Name=EBNA-3A;Dbxref=GeneID:3783762;gbkey=Gene;gene=EBNA-3A;locus_tag=HHV4_EBNA-3A
NB501243:190:HNMMLBGXF:3:13504:13992:19357	43031	gene	BHRF1	ID=gene18;Name=BHRF1;Note=can also be expressed from Cp or Wp type of spliced RNA;Dbxref=GeneID:3783706;gbkey=Gene;gene=BHRF1;locus_tag=HHV4_BHRF1
NB501243:190:HNMMLBGXF:4:21406:19138:3532	149783	cds	hypothetical protein	ID=cds79;Name=YP_401708.1;Parent=gene82;Note=hypothetical protein%3B the Herpesviridae are non-segmented dsDNA viruses with genomes ranging from 120-230kbp%3B although herpes viruses vary greatly in sequence identity and homology%2C they all share four common elements: an envelope%2C a tegument which is composed of viral enzymes%2C a capsid of 162 capsomers%2C and a core composed of genomic DNA;D…
NB501243:190:HNMMLBGXF:1:11107:11406:7853	43084	gene	EBNA-1	ID=gene4;Name=EBNA-1;Dbxref=GeneID:3783709;gbkey=Gene;gene=EBNA-1;locus_tag=HHV4_EBNA-1.1
NB501243:190:HNMMLBGXF:1:11107:11406:7853	43084	gene	EBNA-3B%2FEBNA-3C	ID=gene5;Name=EBNA-3B%2FEBNA-3C;Dbxref=GeneID:3783763;gbkey=Gene;gene=EBNA-3B%2FEBNA-3C;locus_tag=HHV4_EBNA-3B%2FEBNA-3C
NB501243:190:HNMMLBGXF:1:11107:11406:7853	43084	gene	EBNA-3A	ID=gene6;Name=EBNA-3A;Dbxref=GeneID:3783762;gbkey=Gene;gene=EBNA-3A;locus_tag=HHV4_EBNA-3A
NB501243:190:HNMMLBGXF:1:11107:11406:7853	43084	gene	BHRF1	ID=gene18;Name=BHRF1;Note=can also be expressed from Cp or Wp type of spliced RNA;Dbxref=GeneID:3783706;gbkey=Gene;gene=BHRF1;locus_tag=HHV4_BHRF1
NB501243:190:HNMMLBGXF:2:21311:23785:3286	159665	cds	BALF3	ID=cds86;Name=YP_401715.1;Parent=gene85;Note=herpesvirus core gene UL28 family;Dbxref=UniProtKB%2FTrEMBL:Q777A8,Genbank:YP_401715.1,GeneID:3783679;gbkey=CDS;product=BALF3;protein_id=YP_401715.1
NB501243:190:HNMMLBGXF:2:21311:23785:3286	159665	cds	BARF0	ID=cds87;Name=YP_401716.1;Parent=gene87;Note=it is questionable whether a protein function is encoded;Dbxref=UniProtKB%2FTrEMBL:Q8AZJ4,Genbank:YP_401716.1,GeneID:3783682;exception=trans-splicing;gbkey=CDS;product=BARF0;protein_id=YP_401716.1
NB501243:190:HNMMLBGXF:2:22312:10470:3712	159021	cds	BALF3	ID=cds86;Name=YP_401715.1;Parent=gene85;Note=herpesvirus core gene UL28 family;Dbxref=UniProtKB%2FTrEMBL:Q777A8,Genbank:YP_401715.1,GeneID:3783679;gbkey=CDS;product=BALF3;protein_id=YP_401715.1
NB501243:190:HNMMLBGXF:4:11406:19168:10889	156842	cds	glycoprotein BALF4	ID=cds84;Name=YP_401713.1;Parent=gene86;Note=glycoprotein BALF4%3B the Herpesviridae are non-segmented dsDNA viruses with genomes ranging from 120-230kbp%3B although herpes viruses vary greatly in sequence identity and homology%2C they all share four common elements: an envelope%2C a tegument which is composed of viral enzymes%2C a capsid of 162 capsomers%2C and a core composed of genomic DNA%3B …
NB501243:190:HNMMLBGXF:4:11406:19168:10889	156842	cds	A73	ID=cds85;Name=YP_401714.1;Parent=rna57;Note=questionable whether a protein function is encoded;Dbxref=UniProtKB%2FTrEMBL:Q9Q2P1,Genbank:YP_401714.1,GeneID:3783676;gbkey=CDS;product=A73;protein_id=YP_401714.1
NB501243:190:HNMMLBGXF:4:11606:2233:8238	11719	gene	EBNA-1	ID=gene4;Name=EBNA-1;Dbxref=GeneID:3783709;gbkey=Gene;gene=EBNA-1;locus_tag=HHV4_EBNA-1.1
NB501243:190:HNMMLBGXF:4:11606:2233:8238	11719	gene	EBNA-3B%2FEBNA-3C	ID=gene5;Name=EBNA-3B%2FEBNA-3C;Dbxref=GeneID:3783763;gbkey=Gene;gene=EBNA-3B%2FEBNA-3C;locus_tag=HHV4_EBNA-3B%2FEBNA-3C
NB501243:190:HNMMLBGXF:4:11606:2233:8238	11719	gene	EBNA-3A	ID=gene6;Name=EBNA-3A;Dbxref=GeneID:3783762;gbkey=Gene;gene=EBNA-3A;locus_tag=HHV4_EBNA-3A
NB501243:190:HNMMLBGXF:4:11606:2233:8238	11719	gene	EBNA-2	ID=gene7;Name=EBNA-2;Dbxref=GeneID:3783761;gbkey=Gene;gene=EBNA-2;locus_tag=HHV4_EBNA-2
NB501243:190:HNMMLBGXF:4:22401:9044:18382	160316	cds	BALF3	ID=cds86;Name=YP_401715.1;Parent=gene85;Note=herpesvirus core gene UL28 family;Dbxref=UniProtKB%2FTrEMBL:Q777A8,Genbank:YP_401715.1,GeneID:3783679;gbkey=CDS;product=BALF3;protein_id=YP_401715.1
NB501243:190:HNMMLBGXF:4:22401:9044:18382	160316	cds	BARF0	ID=cds87;Name=YP_401716.1;Parent=gene87;Note=it is questionable whether a protein function is encoded;Dbxref=UniProtKB%2FTrEMBL:Q8AZJ4,Genbank:YP_401716.1,GeneID:3783682;exception=trans-splicing;gbkey=CDS;product=BARF0;protein_id=YP_401716.1
NB501243:190:HNMMLBGXF:1:11208:8671:14794	160205	cds	BALF3	ID=cds86;Name=YP_401715.1;Parent=gene85;Note=herpesvirus core gene UL28 family;Dbxref=UniProtKB%2FTrEMBL:Q777A8,Genbank:YP_401715.1,GeneID:3783679;gbkey=CDS;product=BALF3;protein_id=YP_401715.1
NB501243:190:HNMMLBGXF:1:11208:8671:14794	160205	cds	BARF0	ID=cds87;Name=YP_401716.1;Parent=gene87;Note=it is questionable whether a protein function is encoded;Dbxref=UniProtKB%2FTrEMBL:Q8AZJ4,Genbank:YP_401716.1,GeneID:3783682;exception=trans-splicing;gbkey=CDS;product=BARF0;protein_id=YP_401716.1
NB501243:190:HNMMLBGXF:4:12611:12422:15342	159780	cds	A73	ID=cds85;Name=YP_401714.1;Parent=rna57;Note=questionable whether a protein function is encoded;Dbxref=UniProtKB%2FTrEMBL:Q9Q2P1,Genbank:YP_401714.1,GeneID:3783676;gbkey=CDS;product=A73;protein_id=YP_401714.1
NB501243:190:HNMMLBGXF:4:12611:12422:15342	159780	cds	BALF3	ID=cds86;Name=YP_401715.1;Parent=gene85;Note=herpesvirus core gene UL28 family;Dbxref=UniProtKB%2FTrEMBL:Q777A8,Genbank:YP_401715.1,GeneID:3783679;gbkey=CDS;product=BALF3;protein_id=YP_401715.1
NB501243:190:HNMMLBGXF:4:12611:12422:15342	159780	cds	BARF0	ID=cds87;Name=YP_401716.1;Parent=gene87;Note=it is questionable whether a protein function is encoded;Dbxref=UniProtKB%2FTrEMBL:Q8AZJ4,Genbank:YP_401716.1,GeneID:3783682;exception=trans-splicing;gbkey=CDS;product=BARF0;protein_id=YP_401716.1
NB501243:190:HNMMLBGXF:1:23101:14120:3154	159967	cds	BALF3	ID=cds86;Name=YP_401715.1;Parent=gene85;Note=herpesvirus core gene UL28 family;Dbxref=UniProtKB%2FTrEMBL:Q777A8,Genbank:YP_401715.1,GeneID:3783679;gbkey=CDS;product=BALF3;protein_id=YP_401715.1
NB501243:190:HNMMLBGXF:1:23101:14120:3154	159967	cds	BARF0	ID=cds87;Name=YP_401716.1;Parent=gene87;Note=it is questionable whether a protein function is encoded;Dbxref=UniProtKB%2FTrEMBL:Q8AZJ4,Genbank:YP_401716.1,GeneID:3783682;exception=trans-splicing;gbkey=CDS;product=BARF0;protein_id=YP_401716.1
NB501243:190:HNMMLBGXF:3:22409:1777:7094	42352	cds	BHRF1	ID=cds15;Name=YP_401646.1;Parent=gene18;Dbxref=UniProtKB%2FTrEMBL:Q777H0,Genbank:YP_401646.1,GeneID:3783706;gbkey=CDS;product=BHRF1;protein_id=YP_401646.1
NB501243:190:HNMMLBGXF:1:13101:7416:7070	42836	gene	EBNA-1	ID=gene4;Name=EBNA-1;Dbxref=GeneID:3783709;gbkey=Gene;gene=EBNA-1;locus_tag=HHV4_EBNA-1.1
NB501243:190:HNMMLBGXF:1:13101:7416:7070	42836	gene	EBNA-3B%2FEBNA-3C	ID=gene5;Name=EBNA-3B%2FEBNA-3C;Dbxref=GeneID:3783763;gbkey=Gene;gene=EBNA-3B%2FEBNA-3C;locus_tag=HHV4_EBNA-3B%2FEBNA-3C
NB501243:190:HNMMLBGXF:1:13101:7416:7070	42836	gene	EBNA-3A	ID=gene6;Name=EBNA-3A;Dbxref=GeneID:3783762;gbkey=Gene;gene=EBNA-3A;locus_tag=HHV4_EBNA-3A
NB501243:190:HNMMLBGXF:1:13101:7416:7070	42836	gene	BHRF1	ID=gene18;Name=BHRF1;Note=can also be expressed from Cp or Wp type of spliced RNA;Dbxref=GeneID:3783706;gbkey=Gene;gene=BHRF1;locus_tag=HHV4_BHRF1
NB501243:190:HNMMLBGXF:1:11110:21510:16443	42924	gene	EBNA-1	ID=gene4;Name=EBNA-1;Dbxref=GeneID:3783709;gbkey=Gene;gene=EBNA-1;locus_tag=HHV4_EBNA-1.1
NB501243:190:HNMMLBGXF:1:11110:21510:16443	42924	gene	EBNA-3B%2FEBNA-3C	ID=gene5;Name=EBNA-3B%2FEBNA-3C;Dbxref=GeneID:3783763;gbkey=Gene;gene=EBNA-3B%2FEBNA-3C;locus_tag=HHV4_EBNA-3B%2FEBNA-3C
NB501243:190:HNMMLBGXF:1:11110:21510:16443	42924	gene	EBNA-3A	ID=gene6;Name=EBNA-3A;Dbxref=GeneID:3783762;gbkey=Gene;gene=EBNA-3A;locus_tag=HHV4_EBNA-3A
NB501243:190:HNMMLBGXF:1:11110:21510:16443	42924	gene	BHRF1	ID=gene18;Name=BHRF1;Note=can also be expressed from Cp or Wp type of spliced RNA;Dbxref=GeneID:3783706;gbkey=Gene;gene=BHRF1;locus_tag=HHV4_BHRF1
NB501243:190:HNMMLBGXF:1:12307:13283:2433	42818	gene	EBNA-1	ID=gene4;Name=EBNA-1;Dbxref=GeneID:3783709;gbkey=Gene;gene=EBNA-1;locus_tag=HHV4_EBNA-1.1
NB501243:190:HNMMLBGXF:1:12307:13283:2433	42818	gene	EBNA-3B%2FEBNA-3C	ID=gene5;Name=EBNA-3B%2FEBNA-3C;Dbxref=GeneID:3783763;gbkey=Gene;gene=EBNA-3B%2FEBNA-3C;locus_tag=HHV4_EBNA-3B%2FEBNA-3C
NB501243:190:HNMMLBGXF:1:12307:13283:2433	42818	gene	EBNA-3A	ID=gene6;Name=EBNA-3A;Dbxref=GeneID:3783762;gbkey=Gene;gene=EBNA-3A;locus_tag=HHV4_EBNA-3A
NB501243:190:HNMMLBGXF:1:12307:13283:2433	42818	gene	BHRF1	ID=gene18;Name=BHRF1;Note=can also be expressed from Cp or Wp type of spliced RNA;Dbxref=GeneID:3783706;gbkey=Gene;gene=BHRF1;locus_tag=HHV4_BHRF1
NB501243:190:HNMMLBGXF:3:11603:2589:9432	42834	gene	EBNA-1	ID=gene4;Name=EBNA-1;Dbxref=GeneID:3783709;gbkey=Gene;gene=EBNA-1;locus_tag=HHV4_EBNA-1.1
NB501243:190:HNMMLBGXF:3:11603:2589:9432	42834	gene	EBNA-3B%2FEBNA-3C	ID=gene5;Name=EBNA-3B%2FEBNA-3C;Dbxref=GeneID:3783763;gbkey=Gene;gene=EBNA-3B%2FEBNA-3C;locus_tag=HHV4_EBNA-3B%2FEBNA-3C
NB501243:190:HNMMLBGXF:3:11603:2589:9432	42834	gene	EBNA-3A	ID=gene6;Name=EBNA-3A;Dbxref=GeneID:3783762;gbkey=Gene;gene=EBNA-3A;locus_tag=HHV4_EBNA-3A
NB501243:190:HNMMLBGXF:3:11603:2589:9432	42834	gene	BHRF1	ID=gene18;Name=BHRF1;Note=can also be expressed from Cp or Wp type of spliced RNA;Dbxref=GeneID:3783706;gbkey=Gene;gene=BHRF1;locus_tag=HHV4_BHRF1
NB501243:190:HNMMLBGXF:1:21110:17541:17738	28810	cds	BWRF1	ID=cds10;Name=YP_401641.1;Parent=gene14;Note=questionable whether a protein function is encoded;Dbxref=UniProtKB%2FTrEMBL:Q8AZK2,Genbank:YP_401641.1,GeneID:3783738;gbkey=CDS;product=BWRF1;protein_id=YP_401641.1
NB501243:190:HNMMLBGXF:4:12408:20898:4001	32360	gene	EBNA-1	ID=gene4;Name=EBNA-1;Dbxref=GeneID:3783709;gbkey=Gene;gene=EBNA-1;locus_tag=HHV4_EBNA-1.1
NB501243:190:HNMMLBGXF:4:12408:20898:4001	32360	gene	EBNA-3B%2FEBNA-3C	ID=gene5;Name=EBNA-3B%2FEBNA-3C;Dbxref=GeneID:3783763;gbkey=Gene;gene=EBNA-3B%2FEBNA-3C;locus_tag=HHV4_EBNA-3B%2FEBNA-3C
NB501243:190:HNMMLBGXF:4:12408:20898:4001	32360	gene	EBNA-3A	ID=gene6;Name=EBNA-3A;Dbxref=GeneID:3783762;gbkey=Gene;gene=EBNA-3A;locus_tag=HHV4_EBNA-3A
NB501243:190:HNMMLBGXF:4:12408:20898:4001	32360	gene	EBNA-2	ID=gene7;Name=EBNA-2;Dbxref=GeneID:3783761;gbkey=Gene;gene=EBNA-2;locus_tag=HHV4_EBNA-2
NB501243:190:HNMMLBGXF:4:12408:20898:4001	32360	gene	EBNA-LP	ID=gene9;Name=EBNA-LP;Dbxref=GeneID:3783746;gbkey=Gene;gene=EBNA-LP;locus_tag=HHV4_EBNA-LP
NB501243:190:HNMMLBGXF:4:23508:11753:3645	37091	cds	EBNA-2	ID=cds13;Name=YP_401644.1;Parent=rna8;Dbxref=UniProtKB%2FTrEMBL:Q777H1,Genbank:YP_401644.1,GeneID:3783761;gbkey=CDS;product=EBNA-2;protein_id=YP_401644.1
NB501243:190:HNMMLBGXF:2:13212:18655:8603	43001	gene	EBNA-1	ID=gene4;Name=EBNA-1;Dbxref=GeneID:3783709;gbkey=Gene;gene=EBNA-1;locus_tag=HHV4_EBNA-1.1
NB501243:190:HNMMLBGXF:2:13212:18655:8603	43001	gene	EBNA-3B%2FEBNA-3C	ID=gene5;Name=EBNA-3B%2FEBNA-3C;Dbxref=GeneID:3783763;gbkey=Gene;gene=EBNA-3B%2FEBNA-3C;locus_tag=HHV4_EBNA-3B%2FEBNA-3C
NB501243:190:HNMMLBGXF:2:13212:18655:8603	43001	gene	EBNA-3A	ID=gene6;Name=EBNA-3A;Dbxref=GeneID:3783762;gbkey=Gene;gene=EBNA-3A;locus_tag=HHV4_EBNA-3A
NB501243:190:HNMMLBGXF:2:13212:18655:8603	43001	gene	BHRF1	ID=gene18;Name=BHRF1;Note=can also be expressed from Cp or Wp type of spliced RNA;Dbxref=GeneID:3783706;gbkey=Gene;gene=BHRF1;locus_tag=HHV4_BHRF1
NB501243:190:HNMMLBGXF:1:23110:20996:11925	27321	gene	EBNA-1	ID=gene4;Name=EBNA-1;Dbxref=GeneID:3783709;gbkey=Gene;gene=EBNA-1;locus_tag=HHV4_EBNA-1.1
NB501243:190:HNMMLBGXF:1:23110:20996:11925	27321	gene	EBNA-3B%2FEBNA-3C	ID=gene5;Name=EBNA-3B%2FEBNA-3C;Dbxref=GeneID:3783763;gbkey=Gene;gene=EBNA-3B%2FEBNA-3C;locus_tag=HHV4_EBNA-3B%2FEBNA-3C
NB501243:190:HNMMLBGXF:1:23110:20996:11925	27321	gene	EBNA-3A	ID=gene6;Name=EBNA-3A;Dbxref=GeneID:3783762;gbkey=Gene;gene=EBNA-3A;locus_tag=HHV4_EBNA-3A
NB501243:190:HNMMLBGXF:1:23110:20996:11925	27321	gene	EBNA-2	ID=gene7;Name=EBNA-2;Dbxref=GeneID:3783761;gbkey=Gene;gene=EBNA-2;locus_tag=HHV4_EBNA-2
NB501243:190:HNMMLBGXF:1:23110:20996:11925	27321	gene	EBNA-LP	ID=gene9;Name=EBNA-LP;Dbxref=GeneID:3783746;gbkey=Gene;gene=EBNA-LP;locus_tag=HHV4_EBNA-LP
NB501243:190:HNMMLBGXF:4:23508:8066:5948	159815	cds	A73	ID=cds85;Name=YP_401714.1;Parent=rna57;Note=questionable whether a protein function is encoded;Dbxref=UniProtKB%2FTrEMBL:Q9Q2P1,Genbank:YP_401714.1,GeneID:3783676;gbkey=CDS;product=A73;protein_id=YP_401714.1
NB501243:190:HNMMLBGXF:4:23508:8066:5948	159815	cds	BALF3	ID=cds86;Name=YP_401715.1;Parent=gene85;Note=herpesvirus core gene UL28 family;Dbxref=UniProtKB%2FTrEMBL:Q777A8,Genbank:YP_401715.1,GeneID:3783679;gbkey=CDS;product=BALF3;protein_id=YP_401715.1
NB501243:190:HNMMLBGXF:4:23508:8066:5948	159815	cds	BARF0	ID=cds87;Name=YP_401716.1;Parent=gene87;Note=it is questionable whether a protein function is encoded;Dbxref=UniProtKB%2FTrEMBL:Q8AZJ4,Genbank:YP_401716.1,GeneID:3783682;exception=trans-splicing;gbkey=CDS;product=BARF0;protein_id=YP_401716.1
NB501243:190:HNMMLBGXF:2:23101:17258:11050	43073	gene	EBNA-1	ID=gene4;Name=EBNA-1;Dbxref=GeneID:3783709;gbkey=Gene;gene=EBNA-1;locus_tag=HHV4_EBNA-1.1
NB501243:190:HNMMLBGXF:2:23101:17258:11050	43073	gene	EBNA-3B%2FEBNA-3C	ID=gene5;Name=EBNA-3B%2FEBNA-3C;Dbxref=GeneID:3783763;gbkey=Gene;gene=EBNA-3B%2FEBNA-3C;locus_tag=HHV4_EBNA-3B%2FEBNA-3C
NB501243:190:HNMMLBGXF:2:23101:17258:11050	43073	gene	EBNA-3A	ID=gene6;Name=EBNA-3A;Dbxref=GeneID:3783762;gbkey=Gene;gene=EBNA-3A;locus_tag=HHV4_EBNA-3A
NB501243:190:HNMMLBGXF:2:23101:17258:11050	43073	gene	BHRF1	ID=gene18;Name=BHRF1;Note=can also be expressed from Cp or Wp type of spliced RNA;Dbxref=GeneID:3783706;gbkey=Gene;gene=BHRF1;locus_tag=HHV4_BHRF1
NB501243:190:HNMMLBGXF:2:13305:1899:18937	22643	cds	BWRF1	ID=cds8;Name=YP_401639.1;Parent=gene12;Note=questionable whether a protein function is encoded;Dbxref=UniProtKB%2FTrEMBL:Q8AZK4,Genbank:YP_401639.1,GeneID:3783736;gbkey=CDS;product=BWRF1;protein_id=YP_401639.1
NB501243:190:HNMMLBGXF:1:21108:23595:3999	36227	cds	EBNA-2	ID=cds13;Name=YP_401644.1;Parent=rna8;Dbxref=UniProtKB%2FTrEMBL:Q777H1,Genbank:YP_401644.1,GeneID:3783761;gbkey=CDS;product=EBNA-2;protein_id=YP_401644.1
NB501243:190:HNMMLBGXF:2:13209:14281:16234	149913	cds	hypothetical protein	ID=cds79;Name=YP_401708.1;Parent=gene82;Note=hypothetical protein%3B the Herpesviridae are non-segmented dsDNA viruses with genomes ranging from 120-230kbp%3B although herpes viruses vary greatly in sequence identity and homology%2C they all share four common elements: an envelope%2C a tegument which is composed of viral enzymes%2C a capsid of 162 capsomers%2C and a core composed of genomic DNA;D…
NB501243:190:HNMMLBGXF:3:23411:4717:18981	36545	cds	EBNA-2	ID=cds13;Name=YP_401644.1;Parent=rna8;Dbxref=UniProtKB%2FTrEMBL:Q777H1,Genbank:YP_401644.1,GeneID:3783761;gbkey=CDS;product=EBNA-2;protein_id=YP_401644.1
NB501243:190:HNMMLBGXF:1:21110:6359:4912	42545	cds	BHRF1	ID=cds15;Name=YP_401646.1;Parent=gene18;Dbxref=UniProtKB%2FTrEMBL:Q777H0,Genbank:YP_401646.1,GeneID:3783706;gbkey=CDS;product=BHRF1;protein_id=YP_401646.1
NB501243:190:HNMMLBGXF:3:11502:10953:18035	95550	cds	BRRF2	ID=cds44;Name=YP_401676.1;Parent=gene45;Dbxref=UniProtKB%2FTrEMBL:Q777E2,Genbank:YP_401676.1,GeneID:3783729;gbkey=CDS;product=BRRF2;protein_id=YP_401676.1
NB501243:190:HNMMLBGXF:3:11606:16460:11512	95687	cds	BRRF2	ID=cds44;Name=YP_401676.1;Parent=gene45;Dbxref=UniProtKB%2FTrEMBL:Q777E2,Genbank:YP_401676.1,GeneID:3783729;gbkey=CDS;product=BRRF2;protein_id=YP_401676.1
NB501243:190:HNMMLBGXF:3:11606:16460:11512	95687	cds	EBNA-1	ID=cds45;Name=YP_401677.1;Parent=rna14;Dbxref=UniProtKB%2FTrEMBL:Q777E1,Genbank:YP_401677.1,GeneID:3783774;gbkey=CDS;product=EBNA-1;protein_id=YP_401677.1
NB501243:190:HNMMLBGXF:1:13306:23027:6283	95678	cds	BRRF2	ID=cds44;Name=YP_401676.1;Parent=gene45;Dbxref=UniProtKB%2FTrEMBL:Q777E2,Genbank:YP_401676.1,GeneID:3783729;gbkey=CDS;product=BRRF2;protein_id=YP_401676.1
NB501243:190:HNMMLBGXF:1:13306:23027:6283	95678	cds	EBNA-1	ID=cds45;Name=YP_401677.1;Parent=rna14;Dbxref=UniProtKB%2FTrEMBL:Q777E1,Genbank:YP_401677.1,GeneID:3783774;gbkey=CDS;product=EBNA-1;protein_id=YP_401677.1
NB501243:190:HNMMLBGXF:2:21202:20465:2322	97106	cds	EBNA-1	ID=cds45;Name=YP_401677.1;Parent=rna14;Dbxref=UniProtKB%2FTrEMBL:Q777E1,Genbank:YP_401677.1,GeneID:3783774;gbkey=CDS;product=EBNA-1;protein_id=YP_401677.1
NB501243:190:HNMMLBGXF:1:12212:7355:12191	42237	cds	BHRF1	ID=cds15;Name=YP_401646.1;Parent=gene18;Dbxref=UniProtKB%2FTrEMBL:Q777H0,Genbank:YP_401646.1,GeneID:3783706;gbkey=CDS;product=BHRF1;protein_id=YP_401646.1
NB501243:190:HNMMLBGXF:1:13209:24734:8507	42426	cds	BHRF1	ID=cds15;Name=YP_401646.1;Parent=gene18;Dbxref=UniProtKB%2FTrEMBL:Q777H0,Genbank:YP_401646.1,GeneID:3783706;gbkey=CDS;product=BHRF1;protein_id=YP_401646.1
NB501243:190:HNMMLBGXF:4:13612:14483:12721	42299	cds	BHRF1	ID=cds15;Name=YP_401646.1;Parent=gene18;Dbxref=UniProtKB%2FTrEMBL:Q777H0,Genbank:YP_401646.1,GeneID:3783706;gbkey=CDS;product=BHRF1;protein_id=YP_401646.1
NB501243:190:HNMMLBGXF:3:21511:22498:17590	43059	gene	EBNA-1	ID=gene4;Name=EBNA-1;Dbxref=GeneID:3783709;gbkey=Gene;gene=EBNA-1;locus_tag=HHV4_EBNA-1.1
NB501243:190:HNMMLBGXF:3:21511:22498:17590	43059	gene	EBNA-3B%2FEBNA-3C	ID=gene5;Name=EBNA-3B%2FEBNA-3C;Dbxref=GeneID:3783763;gbkey=Gene;gene=EBNA-3B%2FEBNA-3C;locus_tag=HHV4_EBNA-3B%2FEBNA-3C
NB501243:190:HNMMLBGXF:3:21511:22498:17590	43059	gene	EBNA-3A	ID=gene6;Name=EBNA-3A;Dbxref=GeneID:3783762;gbkey=Gene;gene=EBNA-3A;locus_tag=HHV4_EBNA-3A
NB501243:190:HNMMLBGXF:3:21511:22498:17590	43059	gene	BHRF1	ID=gene18;Name=BHRF1;Note=can also be expressed from Cp or Wp type of spliced RNA;Dbxref=GeneID:3783706;gbkey=Gene;gene=BHRF1;locus_tag=HHV4_BHRF1
NB501243:190:HNMMLBGXF:4:21412:25645:8494	30115	cds	EBNA-LP	ID=cds5;Name=YP_401636.1;Parent=rna9;Dbxref=UniProtKB%2FTrEMBL:Q8AZK7,Genbank:YP_401636.1,GeneID:3783746;gbkey=CDS;product=EBNA-LP;protein_id=YP_401636.1
NB501243:190:HNMMLBGXF:1:22211:5013:15426	37045	cds	EBNA-2	ID=cds13;Name=YP_401644.1;Parent=rna8;Dbxref=UniProtKB%2FTrEMBL:Q777H1,Genbank:YP_401644.1,GeneID:3783761;gbkey=CDS;product=EBNA-2;protein_id=YP_401644.1
NB501243:190:HNMMLBGXF:1:23205:17018:18969	36848	cds	EBNA-2	ID=cds13;Name=YP_401644.1;Parent=rna8;Dbxref=UniProtKB%2FTrEMBL:Q777H1,Genbank:YP_401644.1,GeneID:3783761;gbkey=CDS;product=EBNA-2;protein_id=YP_401644.1
NB501243:190:HNMMLBGXF:2:12207:11767:14138	11851	gene	EBNA-1	ID=gene4;Name=EBNA-1;Dbxref=GeneID:3783709;gbkey=Gene;gene=EBNA-1;locus_tag=HHV4_EBNA-1.1
NB501243:190:HNMMLBGXF:2:12207:11767:14138	11851	gene	EBNA-3B%2FEBNA-3C	ID=gene5;Name=EBNA-3B%2FEBNA-3C;Dbxref=GeneID:3783763;gbkey=Gene;gene=EBNA-3B%2FEBNA-3C;locus_tag=HHV4_EBNA-3B%2FEBNA-3C
NB501243:190:HNMMLBGXF:2:12207:11767:14138	11851	gene	EBNA-3A	ID=gene6;Name=EBNA-3A;Dbxref=GeneID:3783762;gbkey=Gene;gene=EBNA-3A;locus_tag=HHV4_EBNA-3A
NB501243:190:HNMMLBGXF:2:12207:11767:14138	11851	gene	EBNA-2	ID=gene7;Name=EBNA-2;Dbxref=GeneID:3783761;gbkey=Gene;gene=EBNA-2;locus_tag=HHV4_EBNA-2
NB501243:190:HNMMLBGXF:1:21303:15279:17514	41809	gene	EBNA-1	ID=gene4;Name=EBNA-1;Dbxref=GeneID:3783709;gbkey=Gene;gene=EBNA-1;locus_tag=HHV4_EBNA-1.1
NB501243:190:HNMMLBGXF:1:21303:15279:17514	41809	gene	EBNA-3B%2FEBNA-3C	ID=gene5;Name=EBNA-3B%2FEBNA-3C;Dbxref=GeneID:3783763;gbkey=Gene;gene=EBNA-3B%2FEBNA-3C;locus_tag=HHV4_EBNA-3B%2FEBNA-3C
NB501243:190:HNMMLBGXF:1:21303:15279:17514	41809	gene	EBNA-3A	ID=gene6;Name=EBNA-3A;Dbxref=GeneID:3783762;gbkey=Gene;gene=EBNA-3A;locus_tag=HHV4_EBNA-3A
NB501243:190:HNMMLBGXF:1:21303:15279:17514	41809	gene	BHRF1	ID=gene18;Name=BHRF1;Note=can also be expressed from Cp or Wp type of spliced RNA;Dbxref=GeneID:3783706;gbkey=Gene;gene=BHRF1;locus_tag=HHV4_BHRF1
NB501243:190:HNMMLBGXF:1:21201:26423:8844	18464	gene	EBNA-1	ID=gene4;Name=EBNA-1;Dbxref=GeneID:3783709;gbkey=Gene;gene=EBNA-1;locus_tag=HHV4_EBNA-1.1
NB501243:190:HNMMLBGXF:1:21201:26423:8844	18464	gene	EBNA-3B%2FEBNA-3C	ID=gene5;Name=EBNA-3B%2FEBNA-3C;Dbxref=GeneID:3783763;gbkey=Gene;gene=EBNA-3B%2FEBNA-3C;locus_tag=HHV4_EBNA-3B%2FEBNA-3C
NB501243:190:HNMMLBGXF:1:21201:26423:8844	18464	gene	EBNA-3A	ID=gene6;Name=EBNA-3A;Dbxref=GeneID:3783762;gbkey=Gene;gene=EBNA-3A;locus_tag=HHV4_EBNA-3A
NB501243:190:HNMMLBGXF:1:21201:26423:8844	18464	gene	EBNA-2	ID=gene7;Name=EBNA-2;Dbxref=GeneID:3783761;gbkey=Gene;gene=EBNA-2;locus_tag=HHV4_EBNA-2
NB501243:190:HNMMLBGXF:1:21201:26423:8844	18464	gene	EBNA-LP	ID=gene9;Name=EBNA-LP;Dbxref=GeneID:3783746;gbkey=Gene;gene=EBNA-LP;locus_tag=HHV4_EBNA-LP
NB501243:190:HNMMLBGXF:4:13602:16525:17145	43087	gene	EBNA-1	ID=gene4;Name=EBNA-1;Dbxref=GeneID:3783709;gbkey=Gene;gene=EBNA-1;locus_tag=HHV4_EBNA-1.1
NB501243:190:HNMMLBGXF:4:13602:16525:17145	43087	gene	EBNA-3B%2FEBNA-3C	ID=gene5;Name=EBNA-3B%2FEBNA-3C;Dbxref=GeneID:3783763;gbkey=Gene;gene=EBNA-3B%2FEBNA-3C;locus_tag=HHV4_EBNA-3B%2FEBNA-3C
NB501243:190:HNMMLBGXF:4:13602:16525:17145	43087	gene	EBNA-3A	ID=gene6;Name=EBNA-3A;Dbxref=GeneID:3783762;gbkey=Gene;gene=EBNA-3A;locus_tag=HHV4_EBNA-3A
NB501243:190:HNMMLBGXF:4:13602:16525:17145	43087	gene	BHRF1	ID=gene18;Name=BHRF1;Note=can also be expressed from Cp or Wp type of spliced RNA;Dbxref=GeneID:3783706;gbkey=Gene;gene=BHRF1;locus_tag=HHV4_BHRF1
NB501243:190:HNMMLBGXF:2:22110:14081:13451	152638	cds	BILF1	ID=cds82;Name=YP_401711.1;Parent=gene80;Dbxref=UniProtKB%2FTrEMBL:Q777B2,Genbank:YP_401711.1,GeneID:3783707;gbkey=CDS;product=BILF1;protein_id=YP_401711.1
NB501243:190:HNMMLBGXF:1:11208:18392:14877	152590	cds	BILF1	ID=cds82;Name=YP_401711.1;Parent=gene80;Dbxref=UniProtKB%2FTrEMBL:Q777B2,Genbank:YP_401711.1,GeneID:3783707;gbkey=CDS;product=BILF1;protein_id=YP_401711.1
NB501243:190:HNMMLBGXF:3:13609:22072:9938	152607	cds	BILF1	ID=cds82;Name=YP_401711.1;Parent=gene80;Dbxref=UniProtKB%2FTrEMBL:Q777B2,Genbank:YP_401711.1,GeneID:3783707;gbkey=CDS;product=BILF1;protein_id=YP_401711.1
NB501243:190:HNMMLBGXF:1:23310:24392:7281	42352	cds	BHRF1	ID=cds15;Name=YP_401646.1;Parent=gene18;Dbxref=UniProtKB%2FTrEMBL:Q777H0,Genbank:YP_401646.1,GeneID:3783706;gbkey=CDS;product=BHRF1;protein_id=YP_401646.1
NB501243:190:HNMMLBGXF:3:12401:16245:5322	140206	gene	RPMS1	ID=gene78;Name=RPMS1;Dbxref=GeneID:3783757;gbkey=Gene;gene=RPMS1;locus_tag=HHV4_RPMS1
NB501243:190:HNMMLBGXF:1:21208:25896:3291	140240	gene	RPMS1	ID=gene78;Name=RPMS1;Dbxref=GeneID:3783757;gbkey=Gene;gene=RPMS1;locus_tag=HHV4_RPMS1
NB501243:190:HNMMLBGXF:2:23201:24423:2999	36923	cds	EBNA-2	ID=cds13;Name=YP_401644.1;Parent=rna8;Dbxref=UniProtKB%2FTrEMBL:Q777H1,Genbank:YP_401644.1,GeneID:3783761;gbkey=CDS;product=EBNA-2;protein_id=YP_401644.1
NB501243:190:HNMMLBGXF:2:13308:16639:4704	36884	cds	EBNA-2	ID=cds13;Name=YP_401644.1;Parent=rna8;Dbxref=UniProtKB%2FTrEMBL:Q777H1,Genbank:YP_401644.1,GeneID:3783761;gbkey=CDS;product=EBNA-2;protein_id=YP_401644.1
NB501243:190:HNMMLBGXF:4:22511:21402:5514	28858	cds	BWRF1	ID=cds10;Name=YP_401641.1;Parent=gene14;Note=questionable whether a protein function is encoded;Dbxref=UniProtKB%2FTrEMBL:Q8AZK2,Genbank:YP_401641.1,GeneID:3783738;gbkey=CDS;product=BWRF1;protein_id=YP_401641.1
NB501243:190:HNMMLBGXF:1:11212:14718:19406	28253	cds	BWRF1	ID=cds10;Name=YP_401641.1;Parent=gene14;Note=questionable whether a protein function is encoded;Dbxref=UniProtKB%2FTrEMBL:Q8AZK2,Genbank:YP_401641.1,GeneID:3783738;gbkey=CDS;product=BWRF1;protein_id=YP_401641.1
NB501243:190:HNMMLBGXF:3:11504:17873:18152	34356	cds	BWRF1	ID=cds12;Name=YP_401643.1;Parent=gene16;Note=questionable whether a protein function is encoded;Dbxref=UniProtKB%2FTrEMBL:Q8AZK0,Genbank:YP_401643.1,GeneID:3783740;gbkey=CDS;product=BWRF1;protein_id=YP_401643.1
NB501243:190:HNMMLBGXF:4:12504:19495:18334	43072	gene	EBNA-1	ID=gene4;Name=EBNA-1;Dbxref=GeneID:3783709;gbkey=Gene;gene=EBNA-1;locus_tag=HHV4_EBNA-1.1
NB501243:190:HNMMLBGXF:4:12504:19495:18334	43072	gene	EBNA-3B%2FEBNA-3C	ID=gene5;Name=EBNA-3B%2FEBNA-3C;Dbxref=GeneID:3783763;gbkey=Gene;gene=EBNA-3B%2FEBNA-3C;locus_tag=HHV4_EBNA-3B%2FEBNA-3C
NB501243:190:HNMMLBGXF:4:12504:19495:18334	43072	gene	EBNA-3A	ID=gene6;Name=EBNA-3A;Dbxref=GeneID:3783762;gbkey=Gene;gene=EBNA-3A;locus_tag=HHV4_EBNA-3A
NB501243:190:HNMMLBGXF:4:12504:19495:18334	43072	gene	BHRF1	ID=gene18;Name=BHRF1;Note=can also be expressed from Cp or Wp type of spliced RNA;Dbxref=GeneID:3783706;gbkey=Gene;gene=BHRF1;locus_tag=HHV4_BHRF1
NB501243:190:HNMMLBGXF:2:12207:8924:8698	43053	gene	EBNA-1	ID=gene4;Name=EBNA-1;Dbxref=GeneID:3783709;gbkey=Gene;gene=EBNA-1;locus_tag=HHV4_EBNA-1.1
NB501243:190:HNMMLBGXF:2:12207:8924:8698	43053	gene	EBNA-3B%2FEBNA-3C	ID=gene5;Name=EBNA-3B%2FEBNA-3C;Dbxref=GeneID:3783763;gbkey=Gene;gene=EBNA-3B%2FEBNA-3C;locus_tag=HHV4_EBNA-3B%2FEBNA-3C
NB501243:190:HNMMLBGXF:2:12207:8924:8698	43053	gene	EBNA-3A	ID=gene6;Name=EBNA-3A;Dbxref=GeneID:3783762;gbkey=Gene;gene=EBNA-3A;locus_tag=HHV4_EBNA-3A
NB501243:190:HNMMLBGXF:2:12207:8924:8698	43053	gene	BHRF1	ID=gene18;Name=BHRF1;Note=can also be expressed from Cp or Wp type of spliced RNA;Dbxref=GeneID:3783706;gbkey=Gene;gene=BHRF1;locus_tag=HHV4_BHRF1
NB501243:190:HNMMLBGXF:3:22402:23147:11740	88662	cds	EBNA-3C	ID=cds39;Name=YP_401671.1;Parent=rna6;Note=EBNA-3C%3B the Herpesviridae are non-segmented dsDNA viruses with genomes ranging from 120-230kbp%3B although herpes viruses vary greatly in sequence identity and homology%2C they all share four common elements: an envelope%2C a tegument which is composed of viral enzymes%2C a capsid of 162 capsomers%2C and a core composed of genomic DNA%3B EBNA-3C%2C EB…
NB501243:190:HNMMLBGXF:2:13104:14696:19247	82771	cds	EBNA-3A	ID=cds37;Name=YP_401669.1;Parent=rna7;Note=EBNA-3A%3B the Herpesviridae are non-segmented dsDNA viruses with genomes ranging from 120-230kbp%3B although herpes viruses vary greatly in sequence identity and homology%2C they all share four common elements: an envelope%2C a tegument which is composed of viral enzymes%2C a capsid of 162 capsomers%2C and a core composed of genomic DNA%3B EBNA-3C%2C EB…
NB501243:190:HNMMLBGXF:1:22210:26165:3188	82553	cds	EBNA-3A	ID=cds37;Name=YP_401669.1;Parent=rna7;Note=EBNA-3A%3B the Herpesviridae are non-segmented dsDNA viruses with genomes ranging from 120-230kbp%3B although herpes viruses vary greatly in sequence identity and homology%2C they all share four common elements: an envelope%2C a tegument which is composed of viral enzymes%2C a capsid of 162 capsomers%2C and a core composed of genomic DNA%3B EBNA-3C%2C EB…
NB501243:190:HNMMLBGXF:2:22211:5090:10916	43102	gene	EBNA-1	ID=gene4;Name=EBNA-1;Dbxref=GeneID:3783709;gbkey=Gene;gene=EBNA-1;locus_tag=HHV4_EBNA-1.1
NB501243:190:HNMMLBGXF:2:22211:5090:10916	43102	gene	EBNA-3B%2FEBNA-3C	ID=gene5;Name=EBNA-3B%2FEBNA-3C;Dbxref=GeneID:3783763;gbkey=Gene;gene=EBNA-3B%2FEBNA-3C;locus_tag=HHV4_EBNA-3B%2FEBNA-3C
NB501243:190:HNMMLBGXF:2:22211:5090:10916	43102	gene	EBNA-3A	ID=gene6;Name=EBNA-3A;Dbxref=GeneID:3783762;gbkey=Gene;gene=EBNA-3A;locus_tag=HHV4_EBNA-3A
NB501243:190:HNMMLBGXF:2:22211:5090:10916	43102	gene	BHRF1	ID=gene18;Name=BHRF1;Note=can also be expressed from Cp or Wp type of spliced RNA;Dbxref=GeneID:3783706;gbkey=Gene;gene=BHRF1;locus_tag=HHV4_BHRF1
NB501243:190:HNMMLBGXF:2:21105:20932:2512	160283	cds	BALF3	ID=cds86;Name=YP_401715.1;Parent=gene85;Note=herpesvirus core gene UL28 family;Dbxref=UniProtKB%2FTrEMBL:Q777A8,Genbank:YP_401715.1,GeneID:3783679;gbkey=CDS;product=BALF3;protein_id=YP_401715.1
NB501243:190:HNMMLBGXF:2:21105:20932:2512	160283	cds	BARF0	ID=cds87;Name=YP_401716.1;Parent=gene87;Note=it is questionable whether a protein function is encoded;Dbxref=UniProtKB%2FTrEMBL:Q8AZJ4,Genbank:YP_401716.1,GeneID:3783682;exception=trans-splicing;gbkey=CDS;product=BARF0;protein_id=YP_401716.1
NB501243:190:HNMMLBGXF:2:21108:7438:7512	97528	cds	EBNA-1	ID=cds45;Name=YP_401677.1;Parent=rna14;Dbxref=UniProtKB%2FTrEMBL:Q777E1,Genbank:YP_401677.1,GeneID:3783774;gbkey=CDS;product=EBNA-1;protein_id=YP_401677.1
NB501243:190:HNMMLBGXF:3:23409:17507:15494	11390	gene	EBNA-1	ID=gene4;Name=EBNA-1;Dbxref=GeneID:3783709;gbkey=Gene;gene=EBNA-1;locus_tag=HHV4_EBNA-1.1
NB501243:190:HNMMLBGXF:3:23409:17507:15494	11390	gene	EBNA-3B%2FEBNA-3C	ID=gene5;Name=EBNA-3B%2FEBNA-3C;Dbxref=GeneID:3783763;gbkey=Gene;gene=EBNA-3B%2FEBNA-3C;locus_tag=HHV4_EBNA-3B%2FEBNA-3C
NB501243:190:HNMMLBGXF:3:23409:17507:15494	11390	gene	EBNA-3A	ID=gene6;Name=EBNA-3A;Dbxref=GeneID:3783762;gbkey=Gene;gene=EBNA-3A;locus_tag=HHV4_EBNA-3A
NB501243:190:HNMMLBGXF:3:23409:17507:15494	11390	gene	EBNA-2	ID=gene7;Name=EBNA-2;Dbxref=GeneID:3783761;gbkey=Gene;gene=EBNA-2;locus_tag=HHV4_EBNA-2
NB501243:190:HNMMLBGXF:3:23606:10021:14564	166677	cds	BNLF2b	ID=cds91;Name=YP_401720.1;Parent=gene93;Dbxref=UniProtKB%2FTrEMBL:Q8AZJ3,Genbank:YP_401720.1,GeneID:3783721;gbkey=CDS;product=BNLF2b;protein_id=YP_401720.1
NB501243:190:HNMMLBGXF:3:21606:8714:2140	168794	cds	LMP-1	ID=cds93;Name=YP_401722.1;Parent=rna58;Dbxref=UniProtKB%2FTrEMBL:Q777A4,Genbank:YP_401722.1,GeneID:3783750;gbkey=CDS;product=LMP-1;protein_id=YP_401722.1
NB501243:190:HNMMLBGXF:1:12105:5019:13977	168887	cds	LMP-1	ID=cds93;Name=YP_401722.1;Parent=rna58;Dbxref=UniProtKB%2FTrEMBL:Q777A4,Genbank:YP_401722.1,GeneID:3783750;gbkey=CDS;product=LMP-1;protein_id=YP_401722.1
NB501243:190:HNMMLBGXF:3:22401:24503:9000	168846	cds	LMP-1	ID=cds93;Name=YP_401722.1;Parent=rna58;Dbxref=UniProtKB%2FTrEMBL:Q777A4,Genbank:YP_401722.1,GeneID:3783750;gbkey=CDS;product=LMP-1;protein_id=YP_401722.1
NB501243:176:H2TNWBGXF:1:11211:7048:11477	144509	gene	RPMS1	ID=gene78;Name=RPMS1;Dbxref=GeneID:3783757;gbkey=Gene;gene=RPMS1;locus_tag=HHV4_RPMS1
NB501243:176:H2TNWBGXF:3:23504:4502:20210	158741	cds	glycoprotein BALF4	ID=cds84;Name=YP_401713.1;Parent=gene86;Note=glycoprotein BALF4%3B the Herpesviridae are non-segmented dsDNA viruses with genomes ranging from 120-230kbp%3B although herpes viruses vary greatly in sequence identity and homology%2C they all share four common elements: an envelope%2C a tegument which is composed of viral enzymes%2C a capsid of 162 capsomers%2C and a core composed of genomic DNA%3B …
NB501243:176:H2TNWBGXF:3:23504:4502:20210	158741	cds	A73	ID=cds85;Name=YP_401714.1;Parent=rna57;Note=questionable whether a protein function is encoded;Dbxref=UniProtKB%2FTrEMBL:Q9Q2P1,Genbank:YP_401714.1,GeneID:3783676;gbkey=CDS;product=A73;protein_id=YP_401714.1
NB501243:191:HNNYNBGXF:2:11310:5090:4003	150415	cds	hypothetical protein	ID=cds79;Name=YP_401708.1;Parent=gene82;Note=hypothetical protein%3B the Herpesviridae are non-segmented dsDNA viruses with genomes ranging from 120-230kbp%3B although herpes viruses vary greatly in sequence identity and homology%2C they all share four common elements: an envelope%2C a tegument which is composed of viral enzymes%2C a capsid of 162 capsomers%2C and a core composed of genomic DNA;D…
NB501243:191:HNNYNBGXF:2:11310:5090:4003	150415	cds	LF1	ID=cds80;Name=YP_401709.1;Parent=gene81;Note=derived from herpesvirus dUTPase;Dbxref=UniProtKB%2FTrEMBL:Q8AZJ5,Genbank:YP_401709.1,GeneID:3783747;gbkey=CDS;product=LF1;protein_id=YP_401709.1
NB501243:191:HNNYNBGXF:2:11310:5090:4003	150415	cds	RPMS1	ID=cds81;Name=YP_401710.1;Parent=rna17;Note=questionable whether a protein function is encoded;Dbxref=UniProtKB%2FTrEMBL:Q9Q2P0,Genbank:YP_401710.1,GeneID:3783757;gbkey=CDS;product=RPMS1;protein_id=YP_401710.1
NB501243:191:HNNYNBGXF:2:12105:17647:9407	150412	cds	hypothetical protein	ID=cds79;Name=YP_401708.1;Parent=gene82;Note=hypothetical protein%3B the Herpesviridae are non-segmented dsDNA viruses with genomes ranging from 120-230kbp%3B although herpes viruses vary greatly in sequence identity and homology%2C they all share four common elements: an envelope%2C a tegument which is composed of viral enzymes%2C a capsid of 162 capsomers%2C and a core composed of genomic DNA;D…
NB501243:191:HNNYNBGXF:2:12105:17647:9407	150412	cds	LF1	ID=cds80;Name=YP_401709.1;Parent=gene81;Note=derived from herpesvirus dUTPase;Dbxref=UniProtKB%2FTrEMBL:Q8AZJ5,Genbank:YP_401709.1,GeneID:3783747;gbkey=CDS;product=LF1;protein_id=YP_401709.1
NB501243:191:HNNYNBGXF:2:12105:17647:9407	150412	cds	RPMS1	ID=cds81;Name=YP_401710.1;Parent=rna17;Note=questionable whether a protein function is encoded;Dbxref=UniProtKB%2FTrEMBL:Q9Q2P0,Genbank:YP_401710.1,GeneID:3783757;gbkey=CDS;product=RPMS1;protein_id=YP_401710.1
NB501243:191:HNNYNBGXF:1:22304:23252:8006	150497	cds	LF1	ID=cds80;Name=YP_401709.1;Parent=gene81;Note=derived from herpesvirus dUTPase;Dbxref=UniProtKB%2FTrEMBL:Q8AZJ5,Genbank:YP_401709.1,GeneID:3783747;gbkey=CDS;product=LF1;protein_id=YP_401709.1
NB501243:191:HNNYNBGXF:3:23501:13993:5099	148166	gene	RPMS1	ID=gene78;Name=RPMS1;Dbxref=GeneID:3783757;gbkey=Gene;gene=RPMS1;locus_tag=HHV4_RPMS1
NB501243:191:HNNYNBGXF:2:11308:15539:14403	159912	cds	A73	ID=cds85;Name=YP_401714.1;Parent=rna57;Note=questionable whether a protein function is encoded;Dbxref=UniProtKB%2FTrEMBL:Q9Q2P1,Genbank:YP_401714.1,GeneID:3783676;gbkey=CDS;product=A73;protein_id=YP_401714.1
NB501243:191:HNNYNBGXF:2:11308:15539:14403	159912	cds	BALF3	ID=cds86;Name=YP_401715.1;Parent=gene85;Note=herpesvirus core gene UL28 family;Dbxref=UniProtKB%2FTrEMBL:Q777A8,Genbank:YP_401715.1,GeneID:3783679;gbkey=CDS;product=BALF3;protein_id=YP_401715.1
NB501243:191:HNNYNBGXF:2:11308:15539:14403	159912	cds	BARF0	ID=cds87;Name=YP_401716.1;Parent=gene87;Note=it is questionable whether a protein function is encoded;Dbxref=UniProtKB%2FTrEMBL:Q8AZJ4,Genbank:YP_401716.1,GeneID:3783682;exception=trans-splicing;gbkey=CDS;product=BARF0;protein_id=YP_401716.1
NB501243:191:HNNYNBGXF:2:21310:16600:11130	159920	cds	A73	ID=cds85;Name=YP_401714.1;Parent=rna57;Note=questionable whether a protein function is encoded;Dbxref=UniProtKB%2FTrEMBL:Q9Q2P1,Genbank:YP_401714.1,GeneID:3783676;gbkey=CDS;product=A73;protein_id=YP_401714.1
NB501243:191:HNNYNBGXF:2:21310:16600:11130	159920	cds	BALF3	ID=cds86;Name=YP_401715.1;Parent=gene85;Note=herpesvirus core gene UL28 family;Dbxref=UniProtKB%2FTrEMBL:Q777A8,Genbank:YP_401715.1,GeneID:3783679;gbkey=CDS;product=BALF3;protein_id=YP_401715.1
NB501243:191:HNNYNBGXF:2:21310:16600:11130	159920	cds	BARF0	ID=cds87;Name=YP_401716.1;Parent=gene87;Note=it is questionable whether a protein function is encoded;Dbxref=UniProtKB%2FTrEMBL:Q8AZJ4,Genbank:YP_401716.1,GeneID:3783682;exception=trans-splicing;gbkey=CDS;product=BARF0;protein_id=YP_401716.1
NB501243:191:HNNYNBGXF:3:22403:13650:4099	159815	cds	A73	ID=cds85;Name=YP_401714.1;Parent=rna57;Note=questionable whether a protein function is encoded;Dbxref=UniProtKB%2FTrEMBL:Q9Q2P1,Genbank:YP_401714.1,GeneID:3783676;gbkey=CDS;product=A73;protein_id=YP_401714.1
NB501243:191:HNNYNBGXF:3:22403:13650:4099	159815	cds	BALF3	ID=cds86;Name=YP_401715.1;Parent=gene85;Note=herpesvirus core gene UL28 family;Dbxref=UniProtKB%2FTrEMBL:Q777A8,Genbank:YP_401715.1,GeneID:3783679;gbkey=CDS;product=BALF3;protein_id=YP_401715.1
NB501243:191:HNNYNBGXF:3:22403:13650:4099	159815	cds	BARF0	ID=cds87;Name=YP_401716.1;Parent=gene87;Note=it is questionable whether a protein function is encoded;Dbxref=UniProtKB%2FTrEMBL:Q8AZJ4,Genbank:YP_401716.1,GeneID:3783682;exception=trans-splicing;gbkey=CDS;product=BARF0;protein_id=YP_401716.1
NB501243:213:HF5JGBGXG:3:11602:11343:10748	146211	gene	RPMS1	ID=gene78;Name=RPMS1;Dbxref=GeneID:3783757;gbkey=Gene;gene=RPMS1;locus_tag=HHV4_RPMS1
NB501243:213:HF5JGBGXG:4:12609:2828:10695	146188	gene	RPMS1	ID=gene78;Name=RPMS1;Dbxref=GeneID:3783757;gbkey=Gene;gene=RPMS1;locus_tag=HHV4_RPMS1
NB501243:213:HF5JGBGXG:4:23507:25352:12347	146134	gene	RPMS1	ID=gene78;Name=RPMS1;Dbxref=GeneID:3783757;gbkey=Gene;gene=RPMS1;locus_tag=HHV4_RPMS1
NB501243:213:HF5JGBGXG:1:23102:17629:14364	146127	gene	RPMS1	ID=gene78;Name=RPMS1;Dbxref=GeneID:3783757;gbkey=Gene;gene=RPMS1;locus_tag=HHV4_RPMS1
NB501243:213:HF5JGBGXG:3:22410:13536:12761	146127	gene	RPMS1	ID=gene78;Name=RPMS1;Dbxref=GeneID:3783757;gbkey=Gene;gene=RPMS1;locus_tag=HHV4_RPMS1
NB501243:213:HF5JGBGXG:1:23304:22260:19068	146083	gene	RPMS1	ID=gene78;Name=RPMS1;Dbxref=GeneID:3783757;gbkey=Gene;gene=RPMS1;locus_tag=HHV4_RPMS1
NB501243:213:HF5JGBGXG:1:13202:8797:10014	158987	cds	BALF3	ID=cds86;Name=YP_401715.1;Parent=gene85;Note=herpesvirus core gene UL28 family;Dbxref=UniProtKB%2FTrEMBL:Q777A8,Genbank:YP_401715.1,GeneID:3783679;gbkey=CDS;product=BALF3;protein_id=YP_401715.1
NB501243:213:HF5JGBGXG:1:13308:5396:9599	148198	gene	RPMS1	ID=gene78;Name=RPMS1;Dbxref=GeneID:3783757;gbkey=Gene;gene=RPMS1;locus_tag=HHV4_RPMS1
NB501243:213:HF5JGBGXG:3:23409:6543:10916	148221	gene	RPMS1	ID=gene78;Name=RPMS1;Dbxref=GeneID:3783757;gbkey=Gene;gene=RPMS1;locus_tag=HHV4_RPMS1
NB501243:213:HF5JGBGXG:3:11503:16222:9251	139354	gene	RPMS1	ID=gene78;Name=RPMS1;Dbxref=GeneID:3783757;gbkey=Gene;gene=RPMS1;locus_tag=HHV4_RPMS1
NB501243:213:HF5JGBGXG:2:13208:10932:10738	159716	cds	A73	ID=cds85;Name=YP_401714.1;Parent=rna57;Note=questionable whether a protein function is encoded;Dbxref=UniProtKB%2FTrEMBL:Q9Q2P1,Genbank:YP_401714.1,GeneID:3783676;gbkey=CDS;product=A73;protein_id=YP_401714.1
NB501243:213:HF5JGBGXG:2:13208:10932:10738	159716	cds	BALF3	ID=cds86;Name=YP_401715.1;Parent=gene85;Note=herpesvirus core gene UL28 family;Dbxref=UniProtKB%2FTrEMBL:Q777A8,Genbank:YP_401715.1,GeneID:3783679;gbkey=CDS;product=BALF3;protein_id=YP_401715.1
NB501243:213:HF5JGBGXG:2:13208:10932:10738	159716	cds	BARF0	ID=cds87;Name=YP_401716.1;Parent=gene87;Note=it is questionable whether a protein function is encoded;Dbxref=UniProtKB%2FTrEMBL:Q8AZJ4,Genbank:YP_401716.1,GeneID:3783682;exception=trans-splicing;gbkey=CDS;product=BARF0;protein_id=YP_401716.1
NB501243:213:HF5JGBGXG:4:22412:24720:18564	160133	cds	BALF3	ID=cds86;Name=YP_401715.1;Parent=gene85;Note=herpesvirus core gene UL28 family;Dbxref=UniProtKB%2FTrEMBL:Q777A8,Genbank:YP_401715.1,GeneID:3783679;gbkey=CDS;product=BALF3;protein_id=YP_401715.1
NB501243:213:HF5JGBGXG:4:22412:24720:18564	160133	cds	BARF0	ID=cds87;Name=YP_401716.1;Parent=gene87;Note=it is questionable whether a protein function is encoded;Dbxref=UniProtKB%2FTrEMBL:Q8AZJ4,Genbank:YP_401716.1,GeneID:3783682;exception=trans-splicing;gbkey=CDS;product=BARF0;protein_id=YP_401716.1
NB501243:175:H2HG3BGXF:1:23112:13068:7742	151503	cds	LF1	ID=cds80;Name=YP_401709.1;Parent=gene81;Note=derived from herpesvirus dUTPase;Dbxref=UniProtKB%2FTrEMBL:Q8AZJ5,Genbank:YP_401709.1,GeneID:3783747;gbkey=CDS;product=LF1;protein_id=YP_401709.1
NB501243:175:H2HG3BGXF:3:13505:7475:13342	146134	gene	RPMS1	ID=gene78;Name=RPMS1;Dbxref=GeneID:3783757;gbkey=Gene;gene=RPMS1;locus_tag=HHV4_RPMS1
NB501243:175:H2HG3BGXF:4:13402:12895:8200	159752	cds	A73	ID=cds85;Name=YP_401714.1;Parent=rna57;Note=questionable whether a protein function is encoded;Dbxref=UniProtKB%2FTrEMBL:Q9Q2P1,Genbank:YP_401714.1,GeneID:3783676;gbkey=CDS;product=A73;protein_id=YP_401714.1
NB501243:175:H2HG3BGXF:4:13402:12895:8200	159752	cds	BALF3	ID=cds86;Name=YP_401715.1;Parent=gene85;Note=herpesvirus core gene UL28 family;Dbxref=UniProtKB%2FTrEMBL:Q777A8,Genbank:YP_401715.1,GeneID:3783679;gbkey=CDS;product=BALF3;protein_id=YP_401715.1
NB501243:175:H2HG3BGXF:4:13402:12895:8200	159752	cds	BARF0	ID=cds87;Name=YP_401716.1;Parent=gene87;Note=it is questionable whether a protein function is encoded;Dbxref=UniProtKB%2FTrEMBL:Q8AZJ4,Genbank:YP_401716.1,GeneID:3783682;exception=trans-splicing;gbkey=CDS;product=BARF0;protein_id=YP_401716.1
NB501243:175:H2HG3BGXF:3:12508:16545:7744	160223	cds	BALF3	ID=cds86;Name=YP_401715.1;Parent=gene85;Note=herpesvirus core gene UL28 family;Dbxref=UniProtKB%2FTrEMBL:Q777A8,Genbank:YP_401715.1,GeneID:3783679;gbkey=CDS;product=BALF3;protein_id=YP_401715.1
NB501243:175:H2HG3BGXF:3:12508:16545:7744	160223	cds	BARF0	ID=cds87;Name=YP_401716.1;Parent=gene87;Note=it is questionable whether a protein function is encoded;Dbxref=UniProtKB%2FTrEMBL:Q8AZJ4,Genbank:YP_401716.1,GeneID:3783682;exception=trans-splicing;gbkey=CDS;product=BARF0;protein_id=YP_401716.1
NB501243:175:H2HG3BGXF:1:12109:6858:19315	166029	cds	K15	ID=cds0;Name=YP_401631.1;Parent=rna0;Dbxref=UniProtKB%2FTrEMBL:Q777H4,Genbank:YP_401631.1,GeneID:3783751;gbkey=CDS;product=K15;protein_id=YP_401631.1
NB501243:175:H2HG3BGXF:3:13412:13963:4689	159830	cds	A73	ID=cds85;Name=YP_401714.1;Parent=rna57;Note=questionable whether a protein function is encoded;Dbxref=UniProtKB%2FTrEMBL:Q9Q2P1,Genbank:YP_401714.1,GeneID:3783676;gbkey=CDS;product=A73;protein_id=YP_401714.1
NB501243:175:H2HG3BGXF:3:13412:13963:4689	159830	cds	BALF3	ID=cds86;Name=YP_401715.1;Parent=gene85;Note=herpesvirus core gene UL28 family;Dbxref=UniProtKB%2FTrEMBL:Q777A8,Genbank:YP_401715.1,GeneID:3783679;gbkey=CDS;product=BALF3;protein_id=YP_401715.1
NB501243:175:H2HG3BGXF:3:13412:13963:4689	159830	cds	BARF0	ID=cds87;Name=YP_401716.1;Parent=gene87;Note=it is questionable whether a protein function is encoded;Dbxref=UniProtKB%2FTrEMBL:Q8AZJ4,Genbank:YP_401716.1,GeneID:3783682;exception=trans-splicing;gbkey=CDS;product=BARF0;protein_id=YP_401716.1
NB501243:175:H2HG3BGXF:1:23212:18241:2498	159225	cds	BALF3	ID=cds86;Name=YP_401715.1;Parent=gene85;Note=herpesvirus core gene UL28 family;Dbxref=UniProtKB%2FTrEMBL:Q777A8,Genbank:YP_401715.1,GeneID:3783679;gbkey=CDS;product=BALF3;protein_id=YP_401715.1
NB501243:175:H2HG3BGXF:1:23212:18241:2498	159225	cds	BARF0	ID=cds87;Name=YP_401716.1;Parent=gene87;Note=it is questionable whether a protein function is encoded;Dbxref=UniProtKB%2FTrEMBL:Q8AZJ4,Genbank:YP_401716.1,GeneID:3783682;exception=trans-splicing;gbkey=CDS;product=BARF0;protein_id=YP_401716.1
NB501243:175:H2HG3BGXF:3:13610:9815:10415	160365	cds	BALF3	ID=cds86;Name=YP_401715.1;Parent=gene85;Note=herpesvirus core gene UL28 family;Dbxref=UniProtKB%2FTrEMBL:Q777A8,Genbank:YP_401715.1,GeneID:3783679;gbkey=CDS;product=BALF3;protein_id=YP_401715.1
NB501243:175:H2HG3BGXF:3:13610:9815:10415	160365	cds	BARF0	ID=cds87;Name=YP_401716.1;Parent=gene87;Note=it is questionable whether a protein function is encoded;Dbxref=UniProtKB%2FTrEMBL:Q8AZJ4,Genbank:YP_401716.1,GeneID:3783682;exception=trans-splicing;gbkey=CDS;product=BARF0;protein_id=YP_401716.1
NB501243:175:H2HG3BGXF:3:12603:24958:1910	150925	cds	LF1	ID=cds80;Name=YP_401709.1;Parent=gene81;Note=derived from herpesvirus dUTPase;Dbxref=UniProtKB%2FTrEMBL:Q8AZJ5,Genbank:YP_401709.1,GeneID:3783747;gbkey=CDS;product=LF1;protein_id=YP_401709.1
NB501243:175:H2HG3BGXF:4:11612:8860:5182	150978	cds	LF1	ID=cds80;Name=YP_401709.1;Parent=gene81;Note=derived from herpesvirus dUTPase;Dbxref=UniProtKB%2FTrEMBL:Q8AZJ5,Genbank:YP_401709.1,GeneID:3783747;gbkey=CDS;product=LF1;protein_id=YP_401709.1
NB501243:175:H2HG3BGXF:3:12408:19301:13567	146235	gene	RPMS1	ID=gene78;Name=RPMS1;Dbxref=GeneID:3783757;gbkey=Gene;gene=RPMS1;locus_tag=HHV4_RPMS1
NB501243:213:HF5JGBGXG:3:21407:9093:19909	148413	gene	RPMS1	ID=gene78;Name=RPMS1;Dbxref=GeneID:3783757;gbkey=Gene;gene=RPMS1;locus_tag=HHV4_RPMS1
NB501243:213:HF5JGBGXG:2:22207:4499:10497	147378	gene	RPMS1	ID=gene78;Name=RPMS1;Dbxref=GeneID:3783757;gbkey=Gene;gene=RPMS1;locus_tag=HHV4_RPMS1
NB501243:213:HF5JGBGXG:2:11211:23792:10362	147399	gene	RPMS1	ID=gene78;Name=RPMS1;Dbxref=GeneID:3783757;gbkey=Gene;gene=RPMS1;locus_tag=HHV4_RPMS1
NB501243:213:HF5JGBGXG:4:21411:4591:2582	151622	cds	LF1	ID=cds80;Name=YP_401709.1;Parent=gene81;Note=derived from herpesvirus dUTPase;Dbxref=UniProtKB%2FTrEMBL:Q8AZJ5,Genbank:YP_401709.1,GeneID:3783747;gbkey=CDS;product=LF1;protein_id=YP_401709.1
NB501243:213:HF5JGBGXG:4:21411:4591:2582	151622	cds	BILF1	ID=cds82;Name=YP_401711.1;Parent=gene80;Dbxref=UniProtKB%2FTrEMBL:Q777B2,Genbank:YP_401711.1,GeneID:3783707;gbkey=CDS;product=BILF1;protein_id=YP_401711.1
NB501243:213:HF5JGBGXG:3:11602:13860:6363	151640	cds	LF1	ID=cds80;Name=YP_401709.1;Parent=gene81;Note=derived from herpesvirus dUTPase;Dbxref=UniProtKB%2FTrEMBL:Q8AZJ5,Genbank:YP_401709.1,GeneID:3783747;gbkey=CDS;product=LF1;protein_id=YP_401709.1
NB501243:213:HF5JGBGXG:3:11602:13860:6363	151640	cds	BILF1	ID=cds82;Name=YP_401711.1;Parent=gene80;Dbxref=UniProtKB%2FTrEMBL:Q777B2,Genbank:YP_401711.1,GeneID:3783707;gbkey=CDS;product=BILF1;protein_id=YP_401711.1
NB501243:213:HF5JGBGXG:3:12507:21234:1869	151518	cds	LF1	ID=cds80;Name=YP_401709.1;Parent=gene81;Note=derived from herpesvirus dUTPase;Dbxref=UniProtKB%2FTrEMBL:Q8AZJ5,Genbank:YP_401709.1,GeneID:3783747;gbkey=CDS;product=LF1;protein_id=YP_401709.1
NB501243:213:HF5JGBGXG:4:22507:25852:11010	166159	cds	K15	ID=cds0;Name=YP_401631.1;Parent=rna0;Dbxref=UniProtKB%2FTrEMBL:Q777H4,Genbank:YP_401631.1,GeneID:3783751;gbkey=CDS;product=K15;protein_id=YP_401631.1
NB501243:213:HF5JGBGXG:2:22109:16251:16013	166298	cds	K15	ID=cds0;Name=YP_401631.1;Parent=rna0;Dbxref=UniProtKB%2FTrEMBL:Q777H4,Genbank:YP_401631.1,GeneID:3783751;gbkey=CDS;product=K15;protein_id=YP_401631.1
NB501243:213:HF5JGBGXG:1:23311:19741:14262	166208	cds	K15	ID=cds0;Name=YP_401631.1;Parent=rna0;Dbxref=UniProtKB%2FTrEMBL:Q777H4,Genbank:YP_401631.1,GeneID:3783751;gbkey=CDS;product=K15;protein_id=YP_401631.1
NB501243:213:HF5JGBGXG:3:21409:18501:4354	140549	cds	LF3	ID=cds78;Name=YP_401707.1;Parent=gene79;Note=questionable whether a protein function is encoded;Dbxref=Genbank:YP_401707.1,GeneID:3783749;gbkey=CDS;product=LF3;protein_id=YP_401707.1
NB501243:213:HF5JGBGXG:2:23104:13028:8713	140613	cds	LF3	ID=cds78;Name=YP_401707.1;Parent=gene79;Note=questionable whether a protein function is encoded;Dbxref=Genbank:YP_401707.1,GeneID:3783749;gbkey=CDS;product=LF3;protein_id=YP_401707.1
NB501243:213:HF5JGBGXG:1:21108:23001:12557	159985	cds	BALF3	ID=cds86;Name=YP_401715.1;Parent=gene85;Note=herpesvirus core gene UL28 family;Dbxref=UniProtKB%2FTrEMBL:Q777A8,Genbank:YP_401715.1,GeneID:3783679;gbkey=CDS;product=BALF3;protein_id=YP_401715.1
NB501243:213:HF5JGBGXG:1:21108:23001:12557	159985	cds	BARF0	ID=cds87;Name=YP_401716.1;Parent=gene87;Note=it is questionable whether a protein function is encoded;Dbxref=UniProtKB%2FTrEMBL:Q8AZJ4,Genbank:YP_401716.1,GeneID:3783682;exception=trans-splicing;gbkey=CDS;product=BARF0;protein_id=YP_401716.1
NB501243:213:HF5JGBGXG:2:11204:26043:9439	150819	cds	LF1	ID=cds80;Name=YP_401709.1;Parent=gene81;Note=derived from herpesvirus dUTPase;Dbxref=UniProtKB%2FTrEMBL:Q8AZJ5,Genbank:YP_401709.1,GeneID:3783747;gbkey=CDS;product=LF1;protein_id=YP_401709.1
NB501243:213:HF5JGBGXG:2:21203:13903:4021	156335	cds	BALF5	ID=cds83;Name=YP_401712.1;Parent=gene83;Note=herpesvirus core gene UL30 family;Dbxref=UniProtKB%2FTrEMBL:Q777B1,Genbank:YP_401712.1,GeneID:3783681;gbkey=CDS;product=BALF5;protein_id=YP_401712.1
NB501243:213:HF5JGBGXG:2:21203:13903:4021	156335	cds	glycoprotein BALF4	ID=cds84;Name=YP_401713.1;Parent=gene86;Note=glycoprotein BALF4%3B the Herpesviridae are non-segmented dsDNA viruses with genomes ranging from 120-230kbp%3B although herpes viruses vary greatly in sequence identity and homology%2C they all share four common elements: an envelope%2C a tegument which is composed of viral enzymes%2C a capsid of 162 capsomers%2C and a core composed of genomic DNA%3B …
NB501243:213:HF5JGBGXG:3:11509:15043:15049	159343	cds	BALF3	ID=cds86;Name=YP_401715.1;Parent=gene85;Note=herpesvirus core gene UL28 family;Dbxref=UniProtKB%2FTrEMBL:Q777A8,Genbank:YP_401715.1,GeneID:3783679;gbkey=CDS;product=BALF3;protein_id=YP_401715.1
NB501243:213:HF5JGBGXG:3:11509:15043:15049	159343	cds	BARF0	ID=cds87;Name=YP_401716.1;Parent=gene87;Note=it is questionable whether a protein function is encoded;Dbxref=UniProtKB%2FTrEMBL:Q8AZJ4,Genbank:YP_401716.1,GeneID:3783682;exception=trans-splicing;gbkey=CDS;product=BARF0;protein_id=YP_401716.1
NB501243:213:HF5JGBGXG:2:21111:12325:19405	1324	cds	LMP-2B	ID=cds1;Name=YP_401632.1;Parent=rna1;Note=N-terminally truncated form of LMP-2A;Dbxref=UniProtKB%2FTrEMBL:Q8AZK9,Genbank:YP_401632.1,GeneID:3783760;gbkey=CDS;product=LMP-2B;protein_id=YP_401632.1
NB501243:213:HF5JGBGXG:4:11405:10236:17838	1358	cds	LMP-2B	ID=cds1;Name=YP_401632.1;Parent=rna1;Note=N-terminally truncated form of LMP-2A;Dbxref=UniProtKB%2FTrEMBL:Q8AZK9,Genbank:YP_401632.1,GeneID:3783760;gbkey=CDS;product=LMP-2B;protein_id=YP_401632.1
NB501243:213:HF5JGBGXG:3:22602:25376:3746	1374	cds	LMP-2B	ID=cds1;Name=YP_401632.1;Parent=rna1;Note=N-terminally truncated form of LMP-2A;Dbxref=UniProtKB%2FTrEMBL:Q8AZK9,Genbank:YP_401632.1,GeneID:3783760;gbkey=CDS;product=LMP-2B;protein_id=YP_401632.1
NB501243:213:HF5JGBGXG:4:11405:26517:10646	1274	cds	LMP-2B	ID=cds1;Name=YP_401632.1;Parent=rna1;Note=N-terminally truncated form of LMP-2A;Dbxref=UniProtKB%2FTrEMBL:Q8AZK9,Genbank:YP_401632.1,GeneID:3783760;gbkey=CDS;product=LMP-2B;protein_id=YP_401632.1
NB501243:213:HF5JGBGXG:4:11405:26517:10646	1274	cds	LMP-2B	ID=cds1;Name=YP_401632.1;Parent=rna1;Note=N-terminally truncated form of LMP-2A;Dbxref=UniProtKB%2FTrEMBL:Q8AZK9,Genbank:YP_401632.1,GeneID:3783760;gbkey=CDS;product=LMP-2B;protein_id=YP_401632.1
NB501243:213:HF5JGBGXG:1:23212:11633:10450	158699	cds	glycoprotein BALF4	ID=cds84;Name=YP_401713.1;Parent=gene86;Note=glycoprotein BALF4%3B the Herpesviridae are non-segmented dsDNA viruses with genomes ranging from 120-230kbp%3B although herpes viruses vary greatly in sequence identity and homology%2C they all share four common elements: an envelope%2C a tegument which is composed of viral enzymes%2C a capsid of 162 capsomers%2C and a core composed of genomic DNA%3B …
NB501243:213:HF5JGBGXG:1:23212:11633:10450	158699	cds	A73	ID=cds85;Name=YP_401714.1;Parent=rna57;Note=questionable whether a protein function is encoded;Dbxref=UniProtKB%2FTrEMBL:Q9Q2P1,Genbank:YP_401714.1,GeneID:3783676;gbkey=CDS;product=A73;protein_id=YP_401714.1
NB501243:213:HF5JGBGXG:1:23207:22209:11981	138403	gene	RPMS1	ID=gene78;Name=RPMS1;Dbxref=GeneID:3783757;gbkey=Gene;gene=RPMS1;locus_tag=HHV4_RPMS1
NB501243:213:HF5JGBGXG:3:13502:25951:7416	158642	cds	glycoprotein BALF4	ID=cds84;Name=YP_401713.1;Parent=gene86;Note=glycoprotein BALF4%3B the Herpesviridae are non-segmented dsDNA viruses with genomes ranging from 120-230kbp%3B although herpes viruses vary greatly in sequence identity and homology%2C they all share four common elements: an envelope%2C a tegument which is composed of viral enzymes%2C a capsid of 162 capsomers%2C and a core composed of genomic DNA%3B …
NB501243:213:HF5JGBGXG:3:13502:25951:7416	158642	cds	A73	ID=cds85;Name=YP_401714.1;Parent=rna57;Note=questionable whether a protein function is encoded;Dbxref=UniProtKB%2FTrEMBL:Q9Q2P1,Genbank:YP_401714.1,GeneID:3783676;gbkey=CDS;product=A73;protein_id=YP_401714.1
NB501243:213:HF5JGBGXG:1:13201:21650:9834	154296	cds	BALF5	ID=cds83;Name=YP_401712.1;Parent=gene83;Note=herpesvirus core gene UL30 family;Dbxref=UniProtKB%2FTrEMBL:Q777B1,Genbank:YP_401712.1,GeneID:3783681;gbkey=CDS;product=BALF5;protein_id=YP_401712.1
NB501243:213:HF5JGBGXG:1:22212:18090:15652	151594	cds	LF1	ID=cds80;Name=YP_401709.1;Parent=gene81;Note=derived from herpesvirus dUTPase;Dbxref=UniProtKB%2FTrEMBL:Q8AZJ5,Genbank:YP_401709.1,GeneID:3783747;gbkey=CDS;product=LF1;protein_id=YP_401709.1
NB501243:213:HF5JGBGXG:2:11207:11368:9693	147185	gene	RPMS1	ID=gene78;Name=RPMS1;Dbxref=GeneID:3783757;gbkey=Gene;gene=RPMS1;locus_tag=HHV4_RPMS1
NB501243:213:HF5JGBGXG:4:13511:9361:3286	147093	gene	RPMS1	ID=gene78;Name=RPMS1;Dbxref=GeneID:3783757;gbkey=Gene;gene=RPMS1;locus_tag=HHV4_RPMS1
NB501243:213:HF5JGBGXG:4:23609:23908:10763	149116	cds	hypothetical protein	ID=cds79;Name=YP_401708.1;Parent=gene82;Note=hypothetical protein%3B the Herpesviridae are non-segmented dsDNA viruses with genomes ranging from 120-230kbp%3B although herpes viruses vary greatly in sequence identity and homology%2C they all share four common elements: an envelope%2C a tegument which is composed of viral enzymes%2C a capsid of 162 capsomers%2C and a core composed of genomic DNA;D…
NB501243:213:HF5JGBGXG:4:13411:5255:2599	149126	cds	hypothetical protein	ID=cds79;Name=YP_401708.1;Parent=gene82;Note=hypothetical protein%3B the Herpesviridae are non-segmented dsDNA viruses with genomes ranging from 120-230kbp%3B although herpes viruses vary greatly in sequence identity and homology%2C they all share four common elements: an envelope%2C a tegument which is composed of viral enzymes%2C a capsid of 162 capsomers%2C and a core composed of genomic DNA;D…
NB501243:213:HF5JGBGXG:3:13404:9314:1459	149130	cds	hypothetical protein	ID=cds79;Name=YP_401708.1;Parent=gene82;Note=hypothetical protein%3B the Herpesviridae are non-segmented dsDNA viruses with genomes ranging from 120-230kbp%3B although herpes viruses vary greatly in sequence identity and homology%2C they all share four common elements: an envelope%2C a tegument which is composed of viral enzymes%2C a capsid of 162 capsomers%2C and a core composed of genomic DNA;D…
NB501243:213:HF5JGBGXG:2:22210:14414:12754	148502	gene	RPMS1	ID=gene78;Name=RPMS1;Dbxref=GeneID:3783757;gbkey=Gene;gene=RPMS1;locus_tag=HHV4_RPMS1
NB501243:213:HF5JGBGXG:4:22403:4678:6927	148419	gene	RPMS1	ID=gene78;Name=RPMS1;Dbxref=GeneID:3783757;gbkey=Gene;gene=RPMS1;locus_tag=HHV4_RPMS1
NB501243:213:HF5JGBGXG:1:22302:18819:5300	148442	gene	RPMS1	ID=gene78;Name=RPMS1;Dbxref=GeneID:3783757;gbkey=Gene;gene=RPMS1;locus_tag=HHV4_RPMS1
NB501243:213:HF5JGBGXG:4:23507:21064:19102	148467	gene	RPMS1	ID=gene78;Name=RPMS1;Dbxref=GeneID:3783757;gbkey=Gene;gene=RPMS1;locus_tag=HHV4_RPMS1
NB501243:213:HF5JGBGXG:1:13309:15537:16137	159623	cds	BALF3	ID=cds86;Name=YP_401715.1;Parent=gene85;Note=herpesvirus core gene UL28 family;Dbxref=UniProtKB%2FTrEMBL:Q777A8,Genbank:YP_401715.1,GeneID:3783679;gbkey=CDS;product=BALF3;protein_id=YP_401715.1
NB501243:213:HF5JGBGXG:1:13309:15537:16137	159623	cds	BARF0	ID=cds87;Name=YP_401716.1;Parent=gene87;Note=it is questionable whether a protein function is encoded;Dbxref=UniProtKB%2FTrEMBL:Q8AZJ4,Genbank:YP_401716.1,GeneID:3783682;exception=trans-splicing;gbkey=CDS;product=BARF0;protein_id=YP_401716.1
NB501243:213:HF5JGBGXG:4:23402:6894:4769	146219	gene	RPMS1	ID=gene78;Name=RPMS1;Dbxref=GeneID:3783757;gbkey=Gene;gene=RPMS1;locus_tag=HHV4_RPMS1
NB501243:213:HF5JGBGXG:2:12311:17825:19855	156159	cds	BALF5	ID=cds83;Name=YP_401712.1;Parent=gene83;Note=herpesvirus core gene UL30 family;Dbxref=UniProtKB%2FTrEMBL:Q777B1,Genbank:YP_401712.1,GeneID:3783681;gbkey=CDS;product=BALF5;protein_id=YP_401712.1
NB501243:213:HF5JGBGXG:3:21412:16001:7210	156116	cds	BALF5	ID=cds83;Name=YP_401712.1;Parent=gene83;Note=herpesvirus core gene UL30 family;Dbxref=UniProtKB%2FTrEMBL:Q777B1,Genbank:YP_401712.1,GeneID:3783681;gbkey=CDS;product=BALF5;protein_id=YP_401712.1
NB501243:213:HF5JGBGXG:3:13408:7009:14596	144518	gene	RPMS1	ID=gene78;Name=RPMS1;Dbxref=GeneID:3783757;gbkey=Gene;gene=RPMS1;locus_tag=HHV4_RPMS1
NB501243:213:HF5JGBGXG:4:22603:25228:13291	144393	gene	RPMS1	ID=gene78;Name=RPMS1;Dbxref=GeneID:3783757;gbkey=Gene;gene=RPMS1;locus_tag=HHV4_RPMS1
NB501243:213:HF5JGBGXG:4:23611:26606:13669	149622	cds	hypothetical protein	ID=cds79;Name=YP_401708.1;Parent=gene82;Note=hypothetical protein%3B the Herpesviridae are non-segmented dsDNA viruses with genomes ranging from 120-230kbp%3B although herpes viruses vary greatly in sequence identity and homology%2C they all share four common elements: an envelope%2C a tegument which is composed of viral enzymes%2C a capsid of 162 capsomers%2C and a core composed of genomic DNA;D…
NB501243:213:HF5JGBGXG:1:11102:26173:15283	149583	cds	hypothetical protein	ID=cds79;Name=YP_401708.1;Parent=gene82;Note=hypothetical protein%3B the Herpesviridae are non-segmented dsDNA viruses with genomes ranging from 120-230kbp%3B although herpes viruses vary greatly in sequence identity and homology%2C they all share four common elements: an envelope%2C a tegument which is composed of viral enzymes%2C a capsid of 162 capsomers%2C and a core composed of genomic DNA;D…
NB501243:213:HF5JGBGXG:2:22304:12722:13461	155497	cds	RPMS1	ID=cds81;Name=YP_401710.1;Parent=rna17;Note=questionable whether a protein function is encoded;Dbxref=UniProtKB%2FTrEMBL:Q9Q2P0,Genbank:YP_401710.1,GeneID:3783757;gbkey=CDS;product=RPMS1;protein_id=YP_401710.1
NB501243:213:HF5JGBGXG:2:22304:12722:13461	155497	cds	BALF5	ID=cds83;Name=YP_401712.1;Parent=gene83;Note=herpesvirus core gene UL30 family;Dbxref=UniProtKB%2FTrEMBL:Q777B1,Genbank:YP_401712.1,GeneID:3783681;gbkey=CDS;product=BALF5;protein_id=YP_401712.1
NB501243:213:HF5JGBGXG:2:13104:10587:11548	157891	cds	glycoprotein BALF4	ID=cds84;Name=YP_401713.1;Parent=gene86;Note=glycoprotein BALF4%3B the Herpesviridae are non-segmented dsDNA viruses with genomes ranging from 120-230kbp%3B although herpes viruses vary greatly in sequence identity and homology%2C they all share four common elements: an envelope%2C a tegument which is composed of viral enzymes%2C a capsid of 162 capsomers%2C and a core composed of genomic DNA%3B …
NB501243:213:HF5JGBGXG:1:11211:26140:18265	157945	cds	glycoprotein BALF4	ID=cds84;Name=YP_401713.1;Parent=gene86;Note=glycoprotein BALF4%3B the Herpesviridae are non-segmented dsDNA viruses with genomes ranging from 120-230kbp%3B although herpes viruses vary greatly in sequence identity and homology%2C they all share four common elements: an envelope%2C a tegument which is composed of viral enzymes%2C a capsid of 162 capsomers%2C and a core composed of genomic DNA%3B …
NB501243:213:HF5JGBGXG:4:21602:10370:3489	140082	gene	RPMS1	ID=gene78;Name=RPMS1;Dbxref=GeneID:3783757;gbkey=Gene;gene=RPMS1;locus_tag=HHV4_RPMS1
NB501243:213:HF5JGBGXG:2:22206:2616:15120	140142	gene	RPMS1	ID=gene78;Name=RPMS1;Dbxref=GeneID:3783757;gbkey=Gene;gene=RPMS1;locus_tag=HHV4_RPMS1
NB501243:213:HF5JGBGXG:4:21602:15524:8642	140055	gene	RPMS1	ID=gene78;Name=RPMS1;Dbxref=GeneID:3783757;gbkey=Gene;gene=RPMS1;locus_tag=HHV4_RPMS1
NB501243:213:HF5JGBGXG:3:13404:8816:9657	140197	gene	RPMS1	ID=gene78;Name=RPMS1;Dbxref=GeneID:3783757;gbkey=Gene;gene=RPMS1;locus_tag=HHV4_RPMS1
NB501243:213:HF5JGBGXG:3:22512:7872:8725	166206	cds	K15	ID=cds0;Name=YP_401631.1;Parent=rna0;Dbxref=UniProtKB%2FTrEMBL:Q777H4,Genbank:YP_401631.1,GeneID:3783751;gbkey=CDS;product=K15;protein_id=YP_401631.1
NB501243:213:HF5JGBGXG:2:12105:12617:6176	159931	cds	A73	ID=cds85;Name=YP_401714.1;Parent=rna57;Note=questionable whether a protein function is encoded;Dbxref=UniProtKB%2FTrEMBL:Q9Q2P1,Genbank:YP_401714.1,GeneID:3783676;gbkey=CDS;product=A73;protein_id=YP_401714.1
NB501243:213:HF5JGBGXG:2:12105:12617:6176	159931	cds	BALF3	ID=cds86;Name=YP_401715.1;Parent=gene85;Note=herpesvirus core gene UL28 family;Dbxref=UniProtKB%2FTrEMBL:Q777A8,Genbank:YP_401715.1,GeneID:3783679;gbkey=CDS;product=BALF3;protein_id=YP_401715.1
NB501243:213:HF5JGBGXG:2:12105:12617:6176	159931	cds	BARF0	ID=cds87;Name=YP_401716.1;Parent=gene87;Note=it is questionable whether a protein function is encoded;Dbxref=UniProtKB%2FTrEMBL:Q8AZJ4,Genbank:YP_401716.1,GeneID:3783682;exception=trans-splicing;gbkey=CDS;product=BARF0;protein_id=YP_401716.1
NB501243:213:HF5JGBGXG:3:22509:2285:4513	157859	cds	glycoprotein BALF4	ID=cds84;Name=YP_401713.1;Parent=gene86;Note=glycoprotein BALF4%3B the Herpesviridae are non-segmented dsDNA viruses with genomes ranging from 120-230kbp%3B although herpes viruses vary greatly in sequence identity and homology%2C they all share four common elements: an envelope%2C a tegument which is composed of viral enzymes%2C a capsid of 162 capsomers%2C and a core composed of genomic DNA%3B …
NB501243:213:HF5JGBGXG:1:23211:26562:17503	151993	cds	BILF1	ID=cds82;Name=YP_401711.1;Parent=gene80;Dbxref=UniProtKB%2FTrEMBL:Q777B2,Genbank:YP_401711.1,GeneID:3783707;gbkey=CDS;product=BILF1;protein_id=YP_401711.1
NB501243:213:HF5JGBGXG:4:13602:10478:19768	159198	cds	BALF3	ID=cds86;Name=YP_401715.1;Parent=gene85;Note=herpesvirus core gene UL28 family;Dbxref=UniProtKB%2FTrEMBL:Q777A8,Genbank:YP_401715.1,GeneID:3783679;gbkey=CDS;product=BALF3;protein_id=YP_401715.1
NB501243:213:HF5JGBGXG:4:13602:10478:19768	159198	cds	BARF0	ID=cds87;Name=YP_401716.1;Parent=gene87;Note=it is questionable whether a protein function is encoded;Dbxref=UniProtKB%2FTrEMBL:Q8AZJ4,Genbank:YP_401716.1,GeneID:3783682;exception=trans-splicing;gbkey=CDS;product=BARF0;protein_id=YP_401716.1
NB501243:213:HF5JGBGXG:3:22605:24680:13051	140047	gene	RPMS1	ID=gene78;Name=RPMS1;Dbxref=GeneID:3783757;gbkey=Gene;gene=RPMS1;locus_tag=HHV4_RPMS1
NB501243:213:HF5JGBGXG:3:13405:10104:4351	160139	cds	BALF3	ID=cds86;Name=YP_401715.1;Parent=gene85;Note=herpesvirus core gene UL28 family;Dbxref=UniProtKB%2FTrEMBL:Q777A8,Genbank:YP_401715.1,GeneID:3783679;gbkey=CDS;product=BALF3;protein_id=YP_401715.1
NB501243:213:HF5JGBGXG:3:13405:10104:4351	160139	cds	BARF0	ID=cds87;Name=YP_401716.1;Parent=gene87;Note=it is questionable whether a protein function is encoded;Dbxref=UniProtKB%2FTrEMBL:Q8AZJ4,Genbank:YP_401716.1,GeneID:3783682;exception=trans-splicing;gbkey=CDS;product=BARF0;protein_id=YP_401716.1
NB501243:213:HF5JGBGXG:1:23105:6041:16084	149561	cds	hypothetical protein	ID=cds79;Name=YP_401708.1;Parent=gene82;Note=hypothetical protein%3B the Herpesviridae are non-segmented dsDNA viruses with genomes ranging from 120-230kbp%3B although herpes viruses vary greatly in sequence identity and homology%2C they all share four common elements: an envelope%2C a tegument which is composed of viral enzymes%2C a capsid of 162 capsomers%2C and a core composed of genomic DNA;D…
NB501243:213:HF5JGBGXG:4:22603:21842:18966	not found.
NB501243:213:HF5JGBGXG:2:21202:25394:1733	166070	cds	K15	ID=cds0;Name=YP_401631.1;Parent=rna0;Dbxref=UniProtKB%2FTrEMBL:Q777H4,Genbank:YP_401631.1,GeneID:3783751;gbkey=CDS;product=K15;protein_id=YP_401631.1
NB501243:213:HF5JGBGXG:1:12301:16139:1960	166170	cds	K15	ID=cds0;Name=YP_401631.1;Parent=rna0;Dbxref=UniProtKB%2FTrEMBL:Q777H4,Genbank:YP_401631.1,GeneID:3783751;gbkey=CDS;product=K15;protein_id=YP_401631.1
NB501243:213:HF5JGBGXG:4:22410:2978:11975	166178	cds	K15	ID=cds0;Name=YP_401631.1;Parent=rna0;Dbxref=UniProtKB%2FTrEMBL:Q777H4,Genbank:YP_401631.1,GeneID:3783751;gbkey=CDS;product=K15;protein_id=YP_401631.1
NB501243:213:HF5JGBGXG:4:21401:22377:10317	166191	cds	K15	ID=cds0;Name=YP_401631.1;Parent=rna0;Dbxref=UniProtKB%2FTrEMBL:Q777H4,Genbank:YP_401631.1,GeneID:3783751;gbkey=CDS;product=K15;protein_id=YP_401631.1
NB501243:213:HF5JGBGXG:3:22412:11346:12270	166228	cds	K15	ID=cds0;Name=YP_401631.1;Parent=rna0;Dbxref=UniProtKB%2FTrEMBL:Q777H4,Genbank:YP_401631.1,GeneID:3783751;gbkey=CDS;product=K15;protein_id=YP_401631.1
NB501243:213:HF5JGBGXG:4:23505:5918:13963	160170	cds	BALF3	ID=cds86;Name=YP_401715.1;Parent=gene85;Note=herpesvirus core gene UL28 family;Dbxref=UniProtKB%2FTrEMBL:Q777A8,Genbank:YP_401715.1,GeneID:3783679;gbkey=CDS;product=BALF3;protein_id=YP_401715.1
NB501243:213:HF5JGBGXG:4:23505:5918:13963	160170	cds	BARF0	ID=cds87;Name=YP_401716.1;Parent=gene87;Note=it is questionable whether a protein function is encoded;Dbxref=UniProtKB%2FTrEMBL:Q8AZJ4,Genbank:YP_401716.1,GeneID:3783682;exception=trans-splicing;gbkey=CDS;product=BARF0;protein_id=YP_401716.1
NB501243:213:HF5JGBGXG:4:21601:13538:15485	160063	cds	BALF3	ID=cds86;Name=YP_401715.1;Parent=gene85;Note=herpesvirus core gene UL28 family;Dbxref=UniProtKB%2FTrEMBL:Q777A8,Genbank:YP_401715.1,GeneID:3783679;gbkey=CDS;product=BALF3;protein_id=YP_401715.1
NB501243:213:HF5JGBGXG:4:21601:13538:15485	160063	cds	BARF0	ID=cds87;Name=YP_401716.1;Parent=gene87;Note=it is questionable whether a protein function is encoded;Dbxref=UniProtKB%2FTrEMBL:Q8AZJ4,Genbank:YP_401716.1,GeneID:3783682;exception=trans-splicing;gbkey=CDS;product=BARF0;protein_id=YP_401716.1
NB501243:213:HF5JGBGXG:3:21507:19460:14941	148918	gene	RPMS1	ID=gene78;Name=RPMS1;Dbxref=GeneID:3783757;gbkey=Gene;gene=RPMS1;locus_tag=HHV4_RPMS1
NB501243:213:HF5JGBGXG:3:13512:6059:6161	155495	cds	RPMS1	ID=cds81;Name=YP_401710.1;Parent=rna17;Note=questionable whether a protein function is encoded;Dbxref=UniProtKB%2FTrEMBL:Q9Q2P0,Genbank:YP_401710.1,GeneID:3783757;gbkey=CDS;product=RPMS1;protein_id=YP_401710.1
NB501243:213:HF5JGBGXG:3:13512:6059:6161	155495	cds	BALF5	ID=cds83;Name=YP_401712.1;Parent=gene83;Note=herpesvirus core gene UL30 family;Dbxref=UniProtKB%2FTrEMBL:Q777B1,Genbank:YP_401712.1,GeneID:3783681;gbkey=CDS;product=BALF5;protein_id=YP_401712.1
NB501243:213:HF5JGBGXG:3:22512:5211:8802	155403	cds	RPMS1	ID=cds81;Name=YP_401710.1;Parent=rna17;Note=questionable whether a protein function is encoded;Dbxref=UniProtKB%2FTrEMBL:Q9Q2P0,Genbank:YP_401710.1,GeneID:3783757;gbkey=CDS;product=RPMS1;protein_id=YP_401710.1
NB501243:213:HF5JGBGXG:3:22512:5211:8802	155403	cds	BALF5	ID=cds83;Name=YP_401712.1;Parent=gene83;Note=herpesvirus core gene UL30 family;Dbxref=UniProtKB%2FTrEMBL:Q777B1,Genbank:YP_401712.1,GeneID:3783681;gbkey=CDS;product=BALF5;protein_id=YP_401712.1
NB501243:213:HF5JGBGXG:3:21408:13723:12566	155462	cds	RPMS1	ID=cds81;Name=YP_401710.1;Parent=rna17;Note=questionable whether a protein function is encoded;Dbxref=UniProtKB%2FTrEMBL:Q9Q2P0,Genbank:YP_401710.1,GeneID:3783757;gbkey=CDS;product=RPMS1;protein_id=YP_401710.1
NB501243:213:HF5JGBGXG:3:21408:13723:12566	155462	cds	BALF5	ID=cds83;Name=YP_401712.1;Parent=gene83;Note=herpesvirus core gene UL30 family;Dbxref=UniProtKB%2FTrEMBL:Q777B1,Genbank:YP_401712.1,GeneID:3783681;gbkey=CDS;product=BALF5;protein_id=YP_401712.1
NB501243:213:HF5JGBGXG:2:11211:14889:11292	155443	cds	RPMS1	ID=cds81;Name=YP_401710.1;Parent=rna17;Note=questionable whether a protein function is encoded;Dbxref=UniProtKB%2FTrEMBL:Q9Q2P0,Genbank:YP_401710.1,GeneID:3783757;gbkey=CDS;product=RPMS1;protein_id=YP_401710.1
NB501243:213:HF5JGBGXG:2:11211:14889:11292	155443	cds	BALF5	ID=cds83;Name=YP_401712.1;Parent=gene83;Note=herpesvirus core gene UL30 family;Dbxref=UniProtKB%2FTrEMBL:Q777B1,Genbank:YP_401712.1,GeneID:3783681;gbkey=CDS;product=BALF5;protein_id=YP_401712.1
NB501243:213:HF5JGBGXG:4:21506:5586:19590	155506	cds	RPMS1	ID=cds81;Name=YP_401710.1;Parent=rna17;Note=questionable whether a protein function is encoded;Dbxref=UniProtKB%2FTrEMBL:Q9Q2P0,Genbank:YP_401710.1,GeneID:3783757;gbkey=CDS;product=RPMS1;protein_id=YP_401710.1
NB501243:213:HF5JGBGXG:4:21506:5586:19590	155506	cds	BALF5	ID=cds83;Name=YP_401712.1;Parent=gene83;Note=herpesvirus core gene UL30 family;Dbxref=UniProtKB%2FTrEMBL:Q777B1,Genbank:YP_401712.1,GeneID:3783681;gbkey=CDS;product=BALF5;protein_id=YP_401712.1
NB501243:213:HF5JGBGXG:1:11208:10627:17023	158706	cds	glycoprotein BALF4	ID=cds84;Name=YP_401713.1;Parent=gene86;Note=glycoprotein BALF4%3B the Herpesviridae are non-segmented dsDNA viruses with genomes ranging from 120-230kbp%3B although herpes viruses vary greatly in sequence identity and homology%2C they all share four common elements: an envelope%2C a tegument which is composed of viral enzymes%2C a capsid of 162 capsomers%2C and a core composed of genomic DNA%3B …
NB501243:213:HF5JGBGXG:1:11208:10627:17023	158706	cds	A73	ID=cds85;Name=YP_401714.1;Parent=rna57;Note=questionable whether a protein function is encoded;Dbxref=UniProtKB%2FTrEMBL:Q9Q2P1,Genbank:YP_401714.1,GeneID:3783676;gbkey=CDS;product=A73;protein_id=YP_401714.1
NB501243:213:HF5JGBGXG:4:23408:1417:8522	146178	gene	RPMS1	ID=gene78;Name=RPMS1;Dbxref=GeneID:3783757;gbkey=Gene;gene=RPMS1;locus_tag=HHV4_RPMS1
NB501243:213:HF5JGBGXG:4:23501:25209:11613	138553	gene	RPMS1	ID=gene78;Name=RPMS1;Dbxref=GeneID:3783757;gbkey=Gene;gene=RPMS1;locus_tag=HHV4_RPMS1
NB501243:213:HF5JGBGXG:2:22109:18325:7962	138545	gene	RPMS1	ID=gene78;Name=RPMS1;Dbxref=GeneID:3783757;gbkey=Gene;gene=RPMS1;locus_tag=HHV4_RPMS1
NB501243:213:HF5JGBGXG:2:11305:25734:16267	149908	cds	hypothetical protein	ID=cds79;Name=YP_401708.1;Parent=gene82;Note=hypothetical protein%3B the Herpesviridae are non-segmented dsDNA viruses with genomes ranging from 120-230kbp%3B although herpes viruses vary greatly in sequence identity and homology%2C they all share four common elements: an envelope%2C a tegument which is composed of viral enzymes%2C a capsid of 162 capsomers%2C and a core composed of genomic DNA;D…
NB501243:213:HF5JGBGXG:4:11602:7854:5840	149908	cds	hypothetical protein	ID=cds79;Name=YP_401708.1;Parent=gene82;Note=hypothetical protein%3B the Herpesviridae are non-segmented dsDNA viruses with genomes ranging from 120-230kbp%3B although herpes viruses vary greatly in sequence identity and homology%2C they all share four common elements: an envelope%2C a tegument which is composed of viral enzymes%2C a capsid of 162 capsomers%2C and a core composed of genomic DNA;D…
NB501243:213:HF5JGBGXG:3:22604:21464:14840	149827	cds	hypothetical protein	ID=cds79;Name=YP_401708.1;Parent=gene82;Note=hypothetical protein%3B the Herpesviridae are non-segmented dsDNA viruses with genomes ranging from 120-230kbp%3B although herpes viruses vary greatly in sequence identity and homology%2C they all share four common elements: an envelope%2C a tegument which is composed of viral enzymes%2C a capsid of 162 capsomers%2C and a core composed of genomic DNA;D…
NB501243:213:HF5JGBGXG:1:22302:3060:12286	146225	gene	RPMS1	ID=gene78;Name=RPMS1;Dbxref=GeneID:3783757;gbkey=Gene;gene=RPMS1;locus_tag=HHV4_RPMS1
NB501243:213:HF5JGBGXG:4:12404:4478:17177	155500	cds	RPMS1	ID=cds81;Name=YP_401710.1;Parent=rna17;Note=questionable whether a protein function is encoded;Dbxref=UniProtKB%2FTrEMBL:Q9Q2P0,Genbank:YP_401710.1,GeneID:3783757;gbkey=CDS;product=RPMS1;protein_id=YP_401710.1
NB501243:213:HF5JGBGXG:4:12404:4478:17177	155500	cds	BALF5	ID=cds83;Name=YP_401712.1;Parent=gene83;Note=herpesvirus core gene UL30 family;Dbxref=UniProtKB%2FTrEMBL:Q777B1,Genbank:YP_401712.1,GeneID:3783681;gbkey=CDS;product=BALF5;protein_id=YP_401712.1
NB501243:213:HF5JGBGXG:1:11206:7558:19650	159555	cds	BALF3	ID=cds86;Name=YP_401715.1;Parent=gene85;Note=herpesvirus core gene UL28 family;Dbxref=UniProtKB%2FTrEMBL:Q777A8,Genbank:YP_401715.1,GeneID:3783679;gbkey=CDS;product=BALF3;protein_id=YP_401715.1
NB501243:213:HF5JGBGXG:1:11206:7558:19650	159555	cds	BARF0	ID=cds87;Name=YP_401716.1;Parent=gene87;Note=it is questionable whether a protein function is encoded;Dbxref=UniProtKB%2FTrEMBL:Q8AZJ4,Genbank:YP_401716.1,GeneID:3783682;exception=trans-splicing;gbkey=CDS;product=BARF0;protein_id=YP_401716.1
NB501243:213:HF5JGBGXG:4:12501:5849:3909	146575	gene	RPMS1	ID=gene78;Name=RPMS1;Dbxref=GeneID:3783757;gbkey=Gene;gene=RPMS1;locus_tag=HHV4_RPMS1
NB501243:213:HF5JGBGXG:4:21403:23305:2758	140557	cds	LF3	ID=cds78;Name=YP_401707.1;Parent=gene79;Note=questionable whether a protein function is encoded;Dbxref=Genbank:YP_401707.1,GeneID:3783749;gbkey=CDS;product=LF3;protein_id=YP_401707.1
NB501243:213:HF5JGBGXG:3:13502:9465:1272	140545	cds	LF3	ID=cds78;Name=YP_401707.1;Parent=gene79;Note=questionable whether a protein function is encoded;Dbxref=Genbank:YP_401707.1,GeneID:3783749;gbkey=CDS;product=LF3;protein_id=YP_401707.1
NB501243:213:HF5JGBGXG:4:23404:2921:7629	160368	cds	BALF3	ID=cds86;Name=YP_401715.1;Parent=gene85;Note=herpesvirus core gene UL28 family;Dbxref=UniProtKB%2FTrEMBL:Q777A8,Genbank:YP_401715.1,GeneID:3783679;gbkey=CDS;product=BALF3;protein_id=YP_401715.1
NB501243:213:HF5JGBGXG:4:23404:2921:7629	160368	cds	BARF0	ID=cds87;Name=YP_401716.1;Parent=gene87;Note=it is questionable whether a protein function is encoded;Dbxref=UniProtKB%2FTrEMBL:Q8AZJ4,Genbank:YP_401716.1,GeneID:3783682;exception=trans-splicing;gbkey=CDS;product=BARF0;protein_id=YP_401716.1
NB501243:213:HF5JGBGXG:3:11409:23864:9048	138450	gene	RPMS1	ID=gene78;Name=RPMS1;Dbxref=GeneID:3783757;gbkey=Gene;gene=RPMS1;locus_tag=HHV4_RPMS1
NB501243:213:HF5JGBGXG:2:22209:11300:6284	1375	cds	LMP-2B	ID=cds1;Name=YP_401632.1;Parent=rna1;Note=N-terminally truncated form of LMP-2A;Dbxref=UniProtKB%2FTrEMBL:Q8AZK9,Genbank:YP_401632.1,GeneID:3783760;gbkey=CDS;product=LMP-2B;protein_id=YP_401632.1
NB501243:213:HF5JGBGXG:1:22309:20367:19090	1320	cds	LMP-2B	ID=cds1;Name=YP_401632.1;Parent=rna1;Note=N-terminally truncated form of LMP-2A;Dbxref=UniProtKB%2FTrEMBL:Q8AZK9,Genbank:YP_401632.1,GeneID:3783760;gbkey=CDS;product=LMP-2B;protein_id=YP_401632.1
NB501243:213:HF5JGBGXG:2:23308:9223:2699	1358	cds	LMP-2B	ID=cds1;Name=YP_401632.1;Parent=rna1;Note=N-terminally truncated form of LMP-2A;Dbxref=UniProtKB%2FTrEMBL:Q8AZK9,Genbank:YP_401632.1,GeneID:3783760;gbkey=CDS;product=LMP-2B;protein_id=YP_401632.1
NB501243:213:HF5JGBGXG:3:11612:12476:5318	1386	cds	LMP-2B	ID=cds1;Name=YP_401632.1;Parent=rna1;Note=N-terminally truncated form of LMP-2A;Dbxref=UniProtKB%2FTrEMBL:Q8AZK9,Genbank:YP_401632.1,GeneID:3783760;gbkey=CDS;product=LMP-2B;protein_id=YP_401632.1
NB501243:213:HF5JGBGXG:4:21611:15984:5876	1348	cds	LMP-2B	ID=cds1;Name=YP_401632.1;Parent=rna1;Note=N-terminally truncated form of LMP-2A;Dbxref=UniProtKB%2FTrEMBL:Q8AZK9,Genbank:YP_401632.1,GeneID:3783760;gbkey=CDS;product=LMP-2B;protein_id=YP_401632.1
NB501243:213:HF5JGBGXG:3:11412:3969:1624	1326	cds	LMP-2B	ID=cds1;Name=YP_401632.1;Parent=rna1;Note=N-terminally truncated form of LMP-2A;Dbxref=UniProtKB%2FTrEMBL:Q8AZK9,Genbank:YP_401632.1,GeneID:3783760;gbkey=CDS;product=LMP-2B;protein_id=YP_401632.1
NB501243:213:HF5JGBGXG:3:11410:6128:6791	160126	cds	BALF3	ID=cds86;Name=YP_401715.1;Parent=gene85;Note=herpesvirus core gene UL28 family;Dbxref=UniProtKB%2FTrEMBL:Q777A8,Genbank:YP_401715.1,GeneID:3783679;gbkey=CDS;product=BALF3;protein_id=YP_401715.1
NB501243:213:HF5JGBGXG:3:11410:6128:6791	160126	cds	BARF0	ID=cds87;Name=YP_401716.1;Parent=gene87;Note=it is questionable whether a protein function is encoded;Dbxref=UniProtKB%2FTrEMBL:Q8AZJ4,Genbank:YP_401716.1,GeneID:3783682;exception=trans-splicing;gbkey=CDS;product=BARF0;protein_id=YP_401716.1
NB501243:213:HF5JGBGXG:3:13511:25337:7580	159732	cds	A73	ID=cds85;Name=YP_401714.1;Parent=rna57;Note=questionable whether a protein function is encoded;Dbxref=UniProtKB%2FTrEMBL:Q9Q2P1,Genbank:YP_401714.1,GeneID:3783676;gbkey=CDS;product=A73;protein_id=YP_401714.1
NB501243:213:HF5JGBGXG:3:13511:25337:7580	159732	cds	BALF3	ID=cds86;Name=YP_401715.1;Parent=gene85;Note=herpesvirus core gene UL28 family;Dbxref=UniProtKB%2FTrEMBL:Q777A8,Genbank:YP_401715.1,GeneID:3783679;gbkey=CDS;product=BALF3;protein_id=YP_401715.1
NB501243:213:HF5JGBGXG:3:13511:25337:7580	159732	cds	BARF0	ID=cds87;Name=YP_401716.1;Parent=gene87;Note=it is questionable whether a protein function is encoded;Dbxref=UniProtKB%2FTrEMBL:Q8AZJ4,Genbank:YP_401716.1,GeneID:3783682;exception=trans-splicing;gbkey=CDS;product=BARF0;protein_id=YP_401716.1
NB501243:213:HF5JGBGXG:2:12301:5577:17405	158997	cds	BALF3	ID=cds86;Name=YP_401715.1;Parent=gene85;Note=herpesvirus core gene UL28 family;Dbxref=UniProtKB%2FTrEMBL:Q777A8,Genbank:YP_401715.1,GeneID:3783679;gbkey=CDS;product=BALF3;protein_id=YP_401715.1
NB501243:213:HF5JGBGXG:2:23103:23737:4817	147329	gene	RPMS1	ID=gene78;Name=RPMS1;Dbxref=GeneID:3783757;gbkey=Gene;gene=RPMS1;locus_tag=HHV4_RPMS1
NB501243:213:HF5JGBGXG:1:11208:18395:19936	148395	gene	RPMS1	ID=gene78;Name=RPMS1;Dbxref=GeneID:3783757;gbkey=Gene;gene=RPMS1;locus_tag=HHV4_RPMS1
NB501243:213:HF5JGBGXG:3:23604:7209:11658	148395	gene	RPMS1	ID=gene78;Name=RPMS1;Dbxref=GeneID:3783757;gbkey=Gene;gene=RPMS1;locus_tag=HHV4_RPMS1
NB501243:213:HF5JGBGXG:1:13309:11995:14588	148385	gene	RPMS1	ID=gene78;Name=RPMS1;Dbxref=GeneID:3783757;gbkey=Gene;gene=RPMS1;locus_tag=HHV4_RPMS1
NB501243:213:HF5JGBGXG:3:12404:5012:18409	1381	cds	LMP-2B	ID=cds1;Name=YP_401632.1;Parent=rna1;Note=N-terminally truncated form of LMP-2A;Dbxref=UniProtKB%2FTrEMBL:Q8AZK9,Genbank:YP_401632.1,GeneID:3783760;gbkey=CDS;product=LMP-2B;protein_id=YP_401632.1
NB501243:213:HF5JGBGXG:2:23202:14081:18786	1385	cds	LMP-2B	ID=cds1;Name=YP_401632.1;Parent=rna1;Note=N-terminally truncated form of LMP-2A;Dbxref=UniProtKB%2FTrEMBL:Q8AZK9,Genbank:YP_401632.1,GeneID:3783760;gbkey=CDS;product=LMP-2B;protein_id=YP_401632.1
NB501243:213:HF5JGBGXG:4:11608:26358:11981	137946	cds	membrane glycoprotein	ID=cds77;Name=YP_401706.1;Parent=gene77;Note=contains Ig domain;Dbxref=UniProtKB%2FTrEMBL:Q777B4,Genbank:YP_401706.1,GeneID:3783708;gbkey=CDS;product=membrane glycoprotein;protein_id=YP_401706.1
NB501243:213:HF5JGBGXG:1:22306:16887:11831	139638	gene	RPMS1	ID=gene78;Name=RPMS1;Dbxref=GeneID:3783757;gbkey=Gene;gene=RPMS1;locus_tag=HHV4_RPMS1
NB501243:213:HF5JGBGXG:3:11606:6242:2260	166111	cds	K15	ID=cds0;Name=YP_401631.1;Parent=rna0;Dbxref=UniProtKB%2FTrEMBL:Q777H4,Genbank:YP_401631.1,GeneID:3783751;gbkey=CDS;product=K15;protein_id=YP_401631.1
NB501243:213:HF5JGBGXG:4:23409:19114:16135	146565	gene	RPMS1	ID=gene78;Name=RPMS1;Dbxref=GeneID:3783757;gbkey=Gene;gene=RPMS1;locus_tag=HHV4_RPMS1
NB501243:176:H2TNWBGXF:2:12102:21587:2746	156575	cds	glycoprotein BALF4	ID=cds84;Name=YP_401713.1;Parent=gene86;Note=glycoprotein BALF4%3B the Herpesviridae are non-segmented dsDNA viruses with genomes ranging from 120-230kbp%3B although herpes viruses vary greatly in sequence identity and homology%2C they all share four common elements: an envelope%2C a tegument which is composed of viral enzymes%2C a capsid of 162 capsomers%2C and a core composed of genomic DNA%3B …
NB501243:176:H2TNWBGXF:2:12102:21587:2746	156575	cds	A73	ID=cds85;Name=YP_401714.1;Parent=rna57;Note=questionable whether a protein function is encoded;Dbxref=UniProtKB%2FTrEMBL:Q9Q2P1,Genbank:YP_401714.1,GeneID:3783676;gbkey=CDS;product=A73;protein_id=YP_401714.1
NB501243:176:H2TNWBGXF:1:11301:13552:14313	156537	cds	glycoprotein BALF4	ID=cds84;Name=YP_401713.1;Parent=gene86;Note=glycoprotein BALF4%3B the Herpesviridae are non-segmented dsDNA viruses with genomes ranging from 120-230kbp%3B although herpes viruses vary greatly in sequence identity and homology%2C they all share four common elements: an envelope%2C a tegument which is composed of viral enzymes%2C a capsid of 162 capsomers%2C and a core composed of genomic DNA%3B …
NB501243:176:H2TNWBGXF:4:12612:26238:5220	160293	cds	BALF3	ID=cds86;Name=YP_401715.1;Parent=gene85;Note=herpesvirus core gene UL28 family;Dbxref=UniProtKB%2FTrEMBL:Q777A8,Genbank:YP_401715.1,GeneID:3783679;gbkey=CDS;product=BALF3;protein_id=YP_401715.1
NB501243:176:H2TNWBGXF:4:12612:26238:5220	160293	cds	BARF0	ID=cds87;Name=YP_401716.1;Parent=gene87;Note=it is questionable whether a protein function is encoded;Dbxref=UniProtKB%2FTrEMBL:Q8AZJ4,Genbank:YP_401716.1,GeneID:3783682;exception=trans-splicing;gbkey=CDS;product=BARF0;protein_id=YP_401716.1
NB501243:176:H2TNWBGXF:3:11605:8077:4723	155485	cds	RPMS1	ID=cds81;Name=YP_401710.1;Parent=rna17;Note=questionable whether a protein function is encoded;Dbxref=UniProtKB%2FTrEMBL:Q9Q2P0,Genbank:YP_401710.1,GeneID:3783757;gbkey=CDS;product=RPMS1;protein_id=YP_401710.1
NB501243:176:H2TNWBGXF:3:11605:8077:4723	155485	cds	BALF5	ID=cds83;Name=YP_401712.1;Parent=gene83;Note=herpesvirus core gene UL30 family;Dbxref=UniProtKB%2FTrEMBL:Q777B1,Genbank:YP_401712.1,GeneID:3783681;gbkey=CDS;product=BALF5;protein_id=YP_401712.1
NB501243:176:H2TNWBGXF:3:13510:18894:12341	158677	cds	glycoprotein BALF4	ID=cds84;Name=YP_401713.1;Parent=gene86;Note=glycoprotein BALF4%3B the Herpesviridae are non-segmented dsDNA viruses with genomes ranging from 120-230kbp%3B although herpes viruses vary greatly in sequence identity and homology%2C they all share four common elements: an envelope%2C a tegument which is composed of viral enzymes%2C a capsid of 162 capsomers%2C and a core composed of genomic DNA%3B …
NB501243:176:H2TNWBGXF:3:13510:18894:12341	158677	cds	A73	ID=cds85;Name=YP_401714.1;Parent=rna57;Note=questionable whether a protein function is encoded;Dbxref=UniProtKB%2FTrEMBL:Q9Q2P1,Genbank:YP_401714.1,GeneID:3783676;gbkey=CDS;product=A73;protein_id=YP_401714.1
NB501243:176:H2TNWBGXF:3:11606:25499:8409	140563	cds	LF3	ID=cds78;Name=YP_401707.1;Parent=gene79;Note=questionable whether a protein function is encoded;Dbxref=Genbank:YP_401707.1,GeneID:3783749;gbkey=CDS;product=LF3;protein_id=YP_401707.1
NB501243:176:H2TNWBGXF:4:12410:8755:9074	140563	cds	LF3	ID=cds78;Name=YP_401707.1;Parent=gene79;Note=questionable whether a protein function is encoded;Dbxref=Genbank:YP_401707.1,GeneID:3783749;gbkey=CDS;product=LF3;protein_id=YP_401707.1
NB501243:176:H2TNWBGXF:2:12205:4145:7721	160157	cds	BALF3	ID=cds86;Name=YP_401715.1;Parent=gene85;Note=herpesvirus core gene UL28 family;Dbxref=UniProtKB%2FTrEMBL:Q777A8,Genbank:YP_401715.1,GeneID:3783679;gbkey=CDS;product=BALF3;protein_id=YP_401715.1
NB501243:176:H2TNWBGXF:2:12205:4145:7721	160157	cds	BARF0	ID=cds87;Name=YP_401716.1;Parent=gene87;Note=it is questionable whether a protein function is encoded;Dbxref=UniProtKB%2FTrEMBL:Q8AZJ4,Genbank:YP_401716.1,GeneID:3783682;exception=trans-splicing;gbkey=CDS;product=BARF0;protein_id=YP_401716.1
NB501243:176:H2TNWBGXF:2:11110:16437:6529	160126	cds	BALF3	ID=cds86;Name=YP_401715.1;Parent=gene85;Note=herpesvirus core gene UL28 family;Dbxref=UniProtKB%2FTrEMBL:Q777A8,Genbank:YP_401715.1,GeneID:3783679;gbkey=CDS;product=BALF3;protein_id=YP_401715.1
NB501243:176:H2TNWBGXF:2:11110:16437:6529	160126	cds	BARF0	ID=cds87;Name=YP_401716.1;Parent=gene87;Note=it is questionable whether a protein function is encoded;Dbxref=UniProtKB%2FTrEMBL:Q8AZJ4,Genbank:YP_401716.1,GeneID:3783682;exception=trans-splicing;gbkey=CDS;product=BARF0;protein_id=YP_401716.1
NB501243:176:H2TNWBGXF:4:11404:17062:5947	160121	cds	BALF3	ID=cds86;Name=YP_401715.1;Parent=gene85;Note=herpesvirus core gene UL28 family;Dbxref=UniProtKB%2FTrEMBL:Q777A8,Genbank:YP_401715.1,GeneID:3783679;gbkey=CDS;product=BALF3;protein_id=YP_401715.1
NB501243:176:H2TNWBGXF:4:11404:17062:5947	160121	cds	BARF0	ID=cds87;Name=YP_401716.1;Parent=gene87;Note=it is questionable whether a protein function is encoded;Dbxref=UniProtKB%2FTrEMBL:Q8AZJ4,Genbank:YP_401716.1,GeneID:3783682;exception=trans-splicing;gbkey=CDS;product=BARF0;protein_id=YP_401716.1
NB501243:176:H2TNWBGXF:1:13108:17657:17644	159799	cds	A73	ID=cds85;Name=YP_401714.1;Parent=rna57;Note=questionable whether a protein function is encoded;Dbxref=UniProtKB%2FTrEMBL:Q9Q2P1,Genbank:YP_401714.1,GeneID:3783676;gbkey=CDS;product=A73;protein_id=YP_401714.1
NB501243:176:H2TNWBGXF:1:13108:17657:17644	159799	cds	BALF3	ID=cds86;Name=YP_401715.1;Parent=gene85;Note=herpesvirus core gene UL28 family;Dbxref=UniProtKB%2FTrEMBL:Q777A8,Genbank:YP_401715.1,GeneID:3783679;gbkey=CDS;product=BALF3;protein_id=YP_401715.1
NB501243:176:H2TNWBGXF:1:13108:17657:17644	159799	cds	BARF0	ID=cds87;Name=YP_401716.1;Parent=gene87;Note=it is questionable whether a protein function is encoded;Dbxref=UniProtKB%2FTrEMBL:Q8AZJ4,Genbank:YP_401716.1,GeneID:3783682;exception=trans-splicing;gbkey=CDS;product=BARF0;protein_id=YP_401716.1
NB501243:176:H2TNWBGXF:1:11108:16247:12804	159787	cds	A73	ID=cds85;Name=YP_401714.1;Parent=rna57;Note=questionable whether a protein function is encoded;Dbxref=UniProtKB%2FTrEMBL:Q9Q2P1,Genbank:YP_401714.1,GeneID:3783676;gbkey=CDS;product=A73;protein_id=YP_401714.1
NB501243:176:H2TNWBGXF:1:11108:16247:12804	159787	cds	BALF3	ID=cds86;Name=YP_401715.1;Parent=gene85;Note=herpesvirus core gene UL28 family;Dbxref=UniProtKB%2FTrEMBL:Q777A8,Genbank:YP_401715.1,GeneID:3783679;gbkey=CDS;product=BALF3;protein_id=YP_401715.1
NB501243:176:H2TNWBGXF:1:11108:16247:12804	159787	cds	BARF0	ID=cds87;Name=YP_401716.1;Parent=gene87;Note=it is questionable whether a protein function is encoded;Dbxref=UniProtKB%2FTrEMBL:Q8AZJ4,Genbank:YP_401716.1,GeneID:3783682;exception=trans-splicing;gbkey=CDS;product=BARF0;protein_id=YP_401716.1
NB501243:176:H2TNWBGXF:4:23504:25193:17856	159779	cds	A73	ID=cds85;Name=YP_401714.1;Parent=rna57;Note=questionable whether a protein function is encoded;Dbxref=UniProtKB%2FTrEMBL:Q9Q2P1,Genbank:YP_401714.1,GeneID:3783676;gbkey=CDS;product=A73;protein_id=YP_401714.1
NB501243:176:H2TNWBGXF:4:23504:25193:17856	159779	cds	BALF3	ID=cds86;Name=YP_401715.1;Parent=gene85;Note=herpesvirus core gene UL28 family;Dbxref=UniProtKB%2FTrEMBL:Q777A8,Genbank:YP_401715.1,GeneID:3783679;gbkey=CDS;product=BALF3;protein_id=YP_401715.1
NB501243:176:H2TNWBGXF:4:23504:25193:17856	159779	cds	BARF0	ID=cds87;Name=YP_401716.1;Parent=gene87;Note=it is questionable whether a protein function is encoded;Dbxref=UniProtKB%2FTrEMBL:Q8AZJ4,Genbank:YP_401716.1,GeneID:3783682;exception=trans-splicing;gbkey=CDS;product=BARF0;protein_id=YP_401716.1
NB501243:176:H2TNWBGXF:3:23404:11434:19451	158626	cds	glycoprotein BALF4	ID=cds84;Name=YP_401713.1;Parent=gene86;Note=glycoprotein BALF4%3B the Herpesviridae are non-segmented dsDNA viruses with genomes ranging from 120-230kbp%3B although herpes viruses vary greatly in sequence identity and homology%2C they all share four common elements: an envelope%2C a tegument which is composed of viral enzymes%2C a capsid of 162 capsomers%2C and a core composed of genomic DNA%3B …
NB501243:176:H2TNWBGXF:3:23404:11434:19451	158626	cds	A73	ID=cds85;Name=YP_401714.1;Parent=rna57;Note=questionable whether a protein function is encoded;Dbxref=UniProtKB%2FTrEMBL:Q9Q2P1,Genbank:YP_401714.1,GeneID:3783676;gbkey=CDS;product=A73;protein_id=YP_401714.1
NB501243:176:H2TNWBGXF:1:22304:24663:11993	140155	gene	RPMS1	ID=gene78;Name=RPMS1;Dbxref=GeneID:3783757;gbkey=Gene;gene=RPMS1;locus_tag=HHV4_RPMS1
NB501243:176:H2TNWBGXF:4:22410:16908:16242	155455	cds	RPMS1	ID=cds81;Name=YP_401710.1;Parent=rna17;Note=questionable whether a protein function is encoded;Dbxref=UniProtKB%2FTrEMBL:Q9Q2P0,Genbank:YP_401710.1,GeneID:3783757;gbkey=CDS;product=RPMS1;protein_id=YP_401710.1
NB501243:176:H2TNWBGXF:4:22410:16908:16242	155455	cds	BALF5	ID=cds83;Name=YP_401712.1;Parent=gene83;Note=herpesvirus core gene UL30 family;Dbxref=UniProtKB%2FTrEMBL:Q777B1,Genbank:YP_401712.1,GeneID:3783681;gbkey=CDS;product=BALF5;protein_id=YP_401712.1
NB501243:176:H2TNWBGXF:1:21305:26327:15514	159970	cds	BALF3	ID=cds86;Name=YP_401715.1;Parent=gene85;Note=herpesvirus core gene UL28 family;Dbxref=UniProtKB%2FTrEMBL:Q777A8,Genbank:YP_401715.1,GeneID:3783679;gbkey=CDS;product=BALF3;protein_id=YP_401715.1
NB501243:176:H2TNWBGXF:1:21305:26327:15514	159970	cds	BARF0	ID=cds87;Name=YP_401716.1;Parent=gene87;Note=it is questionable whether a protein function is encoded;Dbxref=UniProtKB%2FTrEMBL:Q8AZJ4,Genbank:YP_401716.1,GeneID:3783682;exception=trans-splicing;gbkey=CDS;product=BARF0;protein_id=YP_401716.1
NB501243:176:H2TNWBGXF:2:21202:12899:6993	159239	cds	BALF3	ID=cds86;Name=YP_401715.1;Parent=gene85;Note=herpesvirus core gene UL28 family;Dbxref=UniProtKB%2FTrEMBL:Q777A8,Genbank:YP_401715.1,GeneID:3783679;gbkey=CDS;product=BALF3;protein_id=YP_401715.1
NB501243:176:H2TNWBGXF:2:21202:12899:6993	159239	cds	BARF0	ID=cds87;Name=YP_401716.1;Parent=gene87;Note=it is questionable whether a protein function is encoded;Dbxref=UniProtKB%2FTrEMBL:Q8AZJ4,Genbank:YP_401716.1,GeneID:3783682;exception=trans-splicing;gbkey=CDS;product=BARF0;protein_id=YP_401716.1
NB501243:176:H2TNWBGXF:4:21407:25350:10031	159291	cds	BALF3	ID=cds86;Name=YP_401715.1;Parent=gene85;Note=herpesvirus core gene UL28 family;Dbxref=UniProtKB%2FTrEMBL:Q777A8,Genbank:YP_401715.1,GeneID:3783679;gbkey=CDS;product=BALF3;protein_id=YP_401715.1
NB501243:176:H2TNWBGXF:4:21407:25350:10031	159291	cds	BARF0	ID=cds87;Name=YP_401716.1;Parent=gene87;Note=it is questionable whether a protein function is encoded;Dbxref=UniProtKB%2FTrEMBL:Q8AZJ4,Genbank:YP_401716.1,GeneID:3783682;exception=trans-splicing;gbkey=CDS;product=BARF0;protein_id=YP_401716.1
NB501243:176:H2TNWBGXF:2:12112:24489:6702	159239	cds	BALF3	ID=cds86;Name=YP_401715.1;Parent=gene85;Note=herpesvirus core gene UL28 family;Dbxref=UniProtKB%2FTrEMBL:Q777A8,Genbank:YP_401715.1,GeneID:3783679;gbkey=CDS;product=BALF3;protein_id=YP_401715.1
NB501243:176:H2TNWBGXF:2:12112:24489:6702	159239	cds	BARF0	ID=cds87;Name=YP_401716.1;Parent=gene87;Note=it is questionable whether a protein function is encoded;Dbxref=UniProtKB%2FTrEMBL:Q8AZJ4,Genbank:YP_401716.1,GeneID:3783682;exception=trans-splicing;gbkey=CDS;product=BARF0;protein_id=YP_401716.1
NB501243:175:H2HG3BGXF:1:21307:4695:3498	149986	cds	hypothetical protein	ID=cds79;Name=YP_401708.1;Parent=gene82;Note=hypothetical protein%3B the Herpesviridae are non-segmented dsDNA viruses with genomes ranging from 120-230kbp%3B although herpes viruses vary greatly in sequence identity and homology%2C they all share four common elements: an envelope%2C a tegument which is composed of viral enzymes%2C a capsid of 162 capsomers%2C and a core composed of genomic DNA;D…
NB501243:175:H2HG3BGXF:2:22305:15299:8767	150119	cds	hypothetical protein	ID=cds79;Name=YP_401708.1;Parent=gene82;Note=hypothetical protein%3B the Herpesviridae are non-segmented dsDNA viruses with genomes ranging from 120-230kbp%3B although herpes viruses vary greatly in sequence identity and homology%2C they all share four common elements: an envelope%2C a tegument which is composed of viral enzymes%2C a capsid of 162 capsomers%2C and a core composed of genomic DNA;D…
NB501243:175:H2HG3BGXF:2:22310:22261:18511	150135	cds	hypothetical protein	ID=cds79;Name=YP_401708.1;Parent=gene82;Note=hypothetical protein%3B the Herpesviridae are non-segmented dsDNA viruses with genomes ranging from 120-230kbp%3B although herpes viruses vary greatly in sequence identity and homology%2C they all share four common elements: an envelope%2C a tegument which is composed of viral enzymes%2C a capsid of 162 capsomers%2C and a core composed of genomic DNA;D…
NB501243:175:H2HG3BGXF:1:22301:10728:18946	150100	cds	hypothetical protein	ID=cds79;Name=YP_401708.1;Parent=gene82;Note=hypothetical protein%3B the Herpesviridae are non-segmented dsDNA viruses with genomes ranging from 120-230kbp%3B although herpes viruses vary greatly in sequence identity and homology%2C they all share four common elements: an envelope%2C a tegument which is composed of viral enzymes%2C a capsid of 162 capsomers%2C and a core composed of genomic DNA;D…
NB501243:175:H2HG3BGXF:4:12508:13021:1118	150225	cds	hypothetical protein	ID=cds79;Name=YP_401708.1;Parent=gene82;Note=hypothetical protein%3B the Herpesviridae are non-segmented dsDNA viruses with genomes ranging from 120-230kbp%3B although herpes viruses vary greatly in sequence identity and homology%2C they all share four common elements: an envelope%2C a tegument which is composed of viral enzymes%2C a capsid of 162 capsomers%2C and a core composed of genomic DNA;D…
NB501243:175:H2HG3BGXF:4:12508:13021:1118	150225	cds	LF1	ID=cds80;Name=YP_401709.1;Parent=gene81;Note=derived from herpesvirus dUTPase;Dbxref=UniProtKB%2FTrEMBL:Q8AZJ5,Genbank:YP_401709.1,GeneID:3783747;gbkey=CDS;product=LF1;protein_id=YP_401709.1
NB501243:175:H2HG3BGXF:4:12508:13021:1118	150225	cds	RPMS1	ID=cds81;Name=YP_401710.1;Parent=rna17;Note=questionable whether a protein function is encoded;Dbxref=UniProtKB%2FTrEMBL:Q9Q2P0,Genbank:YP_401710.1,GeneID:3783757;gbkey=CDS;product=RPMS1;protein_id=YP_401710.1
NB501243:175:H2HG3BGXF:3:12511:21510:5493	150063	cds	hypothetical protein	ID=cds79;Name=YP_401708.1;Parent=gene82;Note=hypothetical protein%3B the Herpesviridae are non-segmented dsDNA viruses with genomes ranging from 120-230kbp%3B although herpes viruses vary greatly in sequence identity and homology%2C they all share four common elements: an envelope%2C a tegument which is composed of viral enzymes%2C a capsid of 162 capsomers%2C and a core composed of genomic DNA;D…
NB501243:175:H2HG3BGXF:3:21501:18726:11606	150123	cds	hypothetical protein	ID=cds79;Name=YP_401708.1;Parent=gene82;Note=hypothetical protein%3B the Herpesviridae are non-segmented dsDNA viruses with genomes ranging from 120-230kbp%3B although herpes viruses vary greatly in sequence identity and homology%2C they all share four common elements: an envelope%2C a tegument which is composed of viral enzymes%2C a capsid of 162 capsomers%2C and a core composed of genomic DNA;D…
NB501243:175:H2HG3BGXF:1:12207:1479:17963	150059	cds	hypothetical protein	ID=cds79;Name=YP_401708.1;Parent=gene82;Note=hypothetical protein%3B the Herpesviridae are non-segmented dsDNA viruses with genomes ranging from 120-230kbp%3B although herpes viruses vary greatly in sequence identity and homology%2C they all share four common elements: an envelope%2C a tegument which is composed of viral enzymes%2C a capsid of 162 capsomers%2C and a core composed of genomic DNA;D…
NB501243:175:H2HG3BGXF:3:21402:11481:2372	150068	cds	hypothetical protein	ID=cds79;Name=YP_401708.1;Parent=gene82;Note=hypothetical protein%3B the Herpesviridae are non-segmented dsDNA viruses with genomes ranging from 120-230kbp%3B although herpes viruses vary greatly in sequence identity and homology%2C they all share four common elements: an envelope%2C a tegument which is composed of viral enzymes%2C a capsid of 162 capsomers%2C and a core composed of genomic DNA;D…
NB501243:175:H2HG3BGXF:4:11411:3977:5529	139542	gene	RPMS1	ID=gene78;Name=RPMS1;Dbxref=GeneID:3783757;gbkey=Gene;gene=RPMS1;locus_tag=HHV4_RPMS1
NB501243:175:H2HG3BGXF:1:22211:25411:12931	139577	gene	RPMS1	ID=gene78;Name=RPMS1;Dbxref=GeneID:3783757;gbkey=Gene;gene=RPMS1;locus_tag=HHV4_RPMS1
NB501243:175:H2HG3BGXF:2:23102:25898:9589	159960	cds	A73	ID=cds85;Name=YP_401714.1;Parent=rna57;Note=questionable whether a protein function is encoded;Dbxref=UniProtKB%2FTrEMBL:Q9Q2P1,Genbank:YP_401714.1,GeneID:3783676;gbkey=CDS;product=A73;protein_id=YP_401714.1
NB501243:175:H2HG3BGXF:2:23102:25898:9589	159960	cds	BALF3	ID=cds86;Name=YP_401715.1;Parent=gene85;Note=herpesvirus core gene UL28 family;Dbxref=UniProtKB%2FTrEMBL:Q777A8,Genbank:YP_401715.1,GeneID:3783679;gbkey=CDS;product=BALF3;protein_id=YP_401715.1
NB501243:175:H2HG3BGXF:2:23102:25898:9589	159960	cds	BARF0	ID=cds87;Name=YP_401716.1;Parent=gene87;Note=it is questionable whether a protein function is encoded;Dbxref=UniProtKB%2FTrEMBL:Q8AZJ4,Genbank:YP_401716.1,GeneID:3783682;exception=trans-splicing;gbkey=CDS;product=BARF0;protein_id=YP_401716.1
NB501243:175:H2HG3BGXF:2:11106:13680:4113	159960	cds	A73	ID=cds85;Name=YP_401714.1;Parent=rna57;Note=questionable whether a protein function is encoded;Dbxref=UniProtKB%2FTrEMBL:Q9Q2P1,Genbank:YP_401714.1,GeneID:3783676;gbkey=CDS;product=A73;protein_id=YP_401714.1
NB501243:175:H2HG3BGXF:2:11106:13680:4113	159960	cds	BALF3	ID=cds86;Name=YP_401715.1;Parent=gene85;Note=herpesvirus core gene UL28 family;Dbxref=UniProtKB%2FTrEMBL:Q777A8,Genbank:YP_401715.1,GeneID:3783679;gbkey=CDS;product=BALF3;protein_id=YP_401715.1
NB501243:175:H2HG3BGXF:2:11106:13680:4113	159960	cds	BARF0	ID=cds87;Name=YP_401716.1;Parent=gene87;Note=it is questionable whether a protein function is encoded;Dbxref=UniProtKB%2FTrEMBL:Q8AZJ4,Genbank:YP_401716.1,GeneID:3783682;exception=trans-splicing;gbkey=CDS;product=BARF0;protein_id=YP_401716.1
NB501243:175:H2HG3BGXF:2:12212:5123:11019	149014	cds	hypothetical protein	ID=cds79;Name=YP_401708.1;Parent=gene82;Note=hypothetical protein%3B the Herpesviridae are non-segmented dsDNA viruses with genomes ranging from 120-230kbp%3B although herpes viruses vary greatly in sequence identity and homology%2C they all share four common elements: an envelope%2C a tegument which is composed of viral enzymes%2C a capsid of 162 capsomers%2C and a core composed of genomic DNA;D…
NB501243:175:H2HG3BGXF:4:13609:9571:1922	160119	cds	BALF3	ID=cds86;Name=YP_401715.1;Parent=gene85;Note=herpesvirus core gene UL28 family;Dbxref=UniProtKB%2FTrEMBL:Q777A8,Genbank:YP_401715.1,GeneID:3783679;gbkey=CDS;product=BALF3;protein_id=YP_401715.1
NB501243:175:H2HG3BGXF:4:13609:9571:1922	160119	cds	BARF0	ID=cds87;Name=YP_401716.1;Parent=gene87;Note=it is questionable whether a protein function is encoded;Dbxref=UniProtKB%2FTrEMBL:Q8AZJ4,Genbank:YP_401716.1,GeneID:3783682;exception=trans-splicing;gbkey=CDS;product=BARF0;protein_id=YP_401716.1
NB501243:175:H2HG3BGXF:2:22101:20091:13392	160128	cds	BALF3	ID=cds86;Name=YP_401715.1;Parent=gene85;Note=herpesvirus core gene UL28 family;Dbxref=UniProtKB%2FTrEMBL:Q777A8,Genbank:YP_401715.1,GeneID:3783679;gbkey=CDS;product=BALF3;protein_id=YP_401715.1
NB501243:175:H2HG3BGXF:2:22101:20091:13392	160128	cds	BARF0	ID=cds87;Name=YP_401716.1;Parent=gene87;Note=it is questionable whether a protein function is encoded;Dbxref=UniProtKB%2FTrEMBL:Q8AZJ4,Genbank:YP_401716.1,GeneID:3783682;exception=trans-splicing;gbkey=CDS;product=BARF0;protein_id=YP_401716.1
NB501243:175:H2HG3BGXF:3:13402:18058:3576	160090	cds	BALF3	ID=cds86;Name=YP_401715.1;Parent=gene85;Note=herpesvirus core gene UL28 family;Dbxref=UniProtKB%2FTrEMBL:Q777A8,Genbank:YP_401715.1,GeneID:3783679;gbkey=CDS;product=BALF3;protein_id=YP_401715.1
NB501243:175:H2HG3BGXF:3:13402:18058:3576	160090	cds	BARF0	ID=cds87;Name=YP_401716.1;Parent=gene87;Note=it is questionable whether a protein function is encoded;Dbxref=UniProtKB%2FTrEMBL:Q8AZJ4,Genbank:YP_401716.1,GeneID:3783682;exception=trans-splicing;gbkey=CDS;product=BARF0;protein_id=YP_401716.1
NB501243:175:H2HG3BGXF:2:11210:19007:7048	140111	gene	RPMS1	ID=gene78;Name=RPMS1;Dbxref=GeneID:3783757;gbkey=Gene;gene=RPMS1;locus_tag=HHV4_RPMS1
NB501243:175:H2HG3BGXF:2:13203:17131:8223	140113	gene	RPMS1	ID=gene78;Name=RPMS1;Dbxref=GeneID:3783757;gbkey=Gene;gene=RPMS1;locus_tag=HHV4_RPMS1
NB501243:175:H2HG3BGXF:2:13104:26352:5929	140090	gene	RPMS1	ID=gene78;Name=RPMS1;Dbxref=GeneID:3783757;gbkey=Gene;gene=RPMS1;locus_tag=HHV4_RPMS1
NB501243:175:H2HG3BGXF:1:21102:11103:19353	140035	gene	RPMS1	ID=gene78;Name=RPMS1;Dbxref=GeneID:3783757;gbkey=Gene;gene=RPMS1;locus_tag=HHV4_RPMS1
NB501243:175:H2HG3BGXF:1:13107:19530:15215	140001	gene	RPMS1	ID=gene78;Name=RPMS1;Dbxref=GeneID:3783757;gbkey=Gene;gene=RPMS1;locus_tag=HHV4_RPMS1
NB501243:175:H2HG3BGXF:1:11109:11446:7084	140090	gene	RPMS1	ID=gene78;Name=RPMS1;Dbxref=GeneID:3783757;gbkey=Gene;gene=RPMS1;locus_tag=HHV4_RPMS1
NB501243:175:H2HG3BGXF:4:12610:16108:3549	159659	cds	BALF3	ID=cds86;Name=YP_401715.1;Parent=gene85;Note=herpesvirus core gene UL28 family;Dbxref=UniProtKB%2FTrEMBL:Q777A8,Genbank:YP_401715.1,GeneID:3783679;gbkey=CDS;product=BALF3;protein_id=YP_401715.1
NB501243:175:H2HG3BGXF:4:12610:16108:3549	159659	cds	BARF0	ID=cds87;Name=YP_401716.1;Parent=gene87;Note=it is questionable whether a protein function is encoded;Dbxref=UniProtKB%2FTrEMBL:Q8AZJ4,Genbank:YP_401716.1,GeneID:3783682;exception=trans-splicing;gbkey=CDS;product=BARF0;protein_id=YP_401716.1
NB501243:175:H2HG3BGXF:4:22402:24204:14378	160216	cds	BALF3	ID=cds86;Name=YP_401715.1;Parent=gene85;Note=herpesvirus core gene UL28 family;Dbxref=UniProtKB%2FTrEMBL:Q777A8,Genbank:YP_401715.1,GeneID:3783679;gbkey=CDS;product=BALF3;protein_id=YP_401715.1
NB501243:175:H2HG3BGXF:4:22402:24204:14378	160216	cds	BARF0	ID=cds87;Name=YP_401716.1;Parent=gene87;Note=it is questionable whether a protein function is encoded;Dbxref=UniProtKB%2FTrEMBL:Q8AZJ4,Genbank:YP_401716.1,GeneID:3783682;exception=trans-splicing;gbkey=CDS;product=BARF0;protein_id=YP_401716.1
NB501243:175:H2HG3BGXF:1:23102:6453:15165	159612	cds	BALF3	ID=cds86;Name=YP_401715.1;Parent=gene85;Note=herpesvirus core gene UL28 family;Dbxref=UniProtKB%2FTrEMBL:Q777A8,Genbank:YP_401715.1,GeneID:3783679;gbkey=CDS;product=BALF3;protein_id=YP_401715.1
NB501243:175:H2HG3BGXF:1:23102:6453:15165	159612	cds	BARF0	ID=cds87;Name=YP_401716.1;Parent=gene87;Note=it is questionable whether a protein function is encoded;Dbxref=UniProtKB%2FTrEMBL:Q8AZJ4,Genbank:YP_401716.1,GeneID:3783682;exception=trans-splicing;gbkey=CDS;product=BARF0;protein_id=YP_401716.1
NB501243:175:H2HG3BGXF:4:22407:15221:1229	139522	gene	RPMS1	ID=gene78;Name=RPMS1;Dbxref=GeneID:3783757;gbkey=Gene;gene=RPMS1;locus_tag=HHV4_RPMS1
NB501243:175:H2HG3BGXF:2:22306:7419:7810	139523	gene	RPMS1	ID=gene78;Name=RPMS1;Dbxref=GeneID:3783757;gbkey=Gene;gene=RPMS1;locus_tag=HHV4_RPMS1
NB501243:175:H2HG3BGXF:4:21602:23845:12719	159659	cds	BALF3	ID=cds86;Name=YP_401715.1;Parent=gene85;Note=herpesvirus core gene UL28 family;Dbxref=UniProtKB%2FTrEMBL:Q777A8,Genbank:YP_401715.1,GeneID:3783679;gbkey=CDS;product=BALF3;protein_id=YP_401715.1
NB501243:175:H2HG3BGXF:4:21602:23845:12719	159659	cds	BARF0	ID=cds87;Name=YP_401716.1;Parent=gene87;Note=it is questionable whether a protein function is encoded;Dbxref=UniProtKB%2FTrEMBL:Q8AZJ4,Genbank:YP_401716.1,GeneID:3783682;exception=trans-splicing;gbkey=CDS;product=BARF0;protein_id=YP_401716.1
NB501243:175:H2HG3BGXF:3:12508:23235:11635	160104	cds	BALF3	ID=cds86;Name=YP_401715.1;Parent=gene85;Note=herpesvirus core gene UL28 family;Dbxref=UniProtKB%2FTrEMBL:Q777A8,Genbank:YP_401715.1,GeneID:3783679;gbkey=CDS;product=BALF3;protein_id=YP_401715.1
NB501243:175:H2HG3BGXF:3:12508:23235:11635	160104	cds	BARF0	ID=cds87;Name=YP_401716.1;Parent=gene87;Note=it is questionable whether a protein function is encoded;Dbxref=UniProtKB%2FTrEMBL:Q8AZJ4,Genbank:YP_401716.1,GeneID:3783682;exception=trans-splicing;gbkey=CDS;product=BARF0;protein_id=YP_401716.1
NB501243:175:H2HG3BGXF:2:12305:17018:5457	159911	cds	A73	ID=cds85;Name=YP_401714.1;Parent=rna57;Note=questionable whether a protein function is encoded;Dbxref=UniProtKB%2FTrEMBL:Q9Q2P1,Genbank:YP_401714.1,GeneID:3783676;gbkey=CDS;product=A73;protein_id=YP_401714.1
NB501243:175:H2HG3BGXF:2:12305:17018:5457	159911	cds	BALF3	ID=cds86;Name=YP_401715.1;Parent=gene85;Note=herpesvirus core gene UL28 family;Dbxref=UniProtKB%2FTrEMBL:Q777A8,Genbank:YP_401715.1,GeneID:3783679;gbkey=CDS;product=BALF3;protein_id=YP_401715.1
NB501243:175:H2HG3BGXF:2:12305:17018:5457	159911	cds	BARF0	ID=cds87;Name=YP_401716.1;Parent=gene87;Note=it is questionable whether a protein function is encoded;Dbxref=UniProtKB%2FTrEMBL:Q8AZJ4,Genbank:YP_401716.1,GeneID:3783682;exception=trans-splicing;gbkey=CDS;product=BARF0;protein_id=YP_401716.1
NB501243:175:H2HG3BGXF:1:11101:12253:18752	159912	cds	A73	ID=cds85;Name=YP_401714.1;Parent=rna57;Note=questionable whether a protein function is encoded;Dbxref=UniProtKB%2FTrEMBL:Q9Q2P1,Genbank:YP_401714.1,GeneID:3783676;gbkey=CDS;product=A73;protein_id=YP_401714.1
NB501243:175:H2HG3BGXF:1:11101:12253:18752	159912	cds	BALF3	ID=cds86;Name=YP_401715.1;Parent=gene85;Note=herpesvirus core gene UL28 family;Dbxref=UniProtKB%2FTrEMBL:Q777A8,Genbank:YP_401715.1,GeneID:3783679;gbkey=CDS;product=BALF3;protein_id=YP_401715.1
NB501243:175:H2HG3BGXF:1:11101:12253:18752	159912	cds	BARF0	ID=cds87;Name=YP_401716.1;Parent=gene87;Note=it is questionable whether a protein function is encoded;Dbxref=UniProtKB%2FTrEMBL:Q8AZJ4,Genbank:YP_401716.1,GeneID:3783682;exception=trans-splicing;gbkey=CDS;product=BARF0;protein_id=YP_401716.1
NB501243:175:H2HG3BGXF:1:13108:1282:18856	159912	cds	A73	ID=cds85;Name=YP_401714.1;Parent=rna57;Note=questionable whether a protein function is encoded;Dbxref=UniProtKB%2FTrEMBL:Q9Q2P1,Genbank:YP_401714.1,GeneID:3783676;gbkey=CDS;product=A73;protein_id=YP_401714.1
NB501243:175:H2HG3BGXF:1:13108:1282:18856	159912	cds	BALF3	ID=cds86;Name=YP_401715.1;Parent=gene85;Note=herpesvirus core gene UL28 family;Dbxref=UniProtKB%2FTrEMBL:Q777A8,Genbank:YP_401715.1,GeneID:3783679;gbkey=CDS;product=BALF3;protein_id=YP_401715.1
NB501243:175:H2HG3BGXF:1:13108:1282:18856	159912	cds	BARF0	ID=cds87;Name=YP_401716.1;Parent=gene87;Note=it is questionable whether a protein function is encoded;Dbxref=UniProtKB%2FTrEMBL:Q8AZJ4,Genbank:YP_401716.1,GeneID:3783682;exception=trans-splicing;gbkey=CDS;product=BARF0;protein_id=YP_401716.1
NB501243:175:H2HG3BGXF:1:13109:26722:18860	159912	cds	A73	ID=cds85;Name=YP_401714.1;Parent=rna57;Note=questionable whether a protein function is encoded;Dbxref=UniProtKB%2FTrEMBL:Q9Q2P1,Genbank:YP_401714.1,GeneID:3783676;gbkey=CDS;product=A73;protein_id=YP_401714.1
NB501243:175:H2HG3BGXF:1:13109:26722:18860	159912	cds	BALF3	ID=cds86;Name=YP_401715.1;Parent=gene85;Note=herpesvirus core gene UL28 family;Dbxref=UniProtKB%2FTrEMBL:Q777A8,Genbank:YP_401715.1,GeneID:3783679;gbkey=CDS;product=BALF3;protein_id=YP_401715.1
NB501243:175:H2HG3BGXF:1:13109:26722:18860	159912	cds	BARF0	ID=cds87;Name=YP_401716.1;Parent=gene87;Note=it is questionable whether a protein function is encoded;Dbxref=UniProtKB%2FTrEMBL:Q8AZJ4,Genbank:YP_401716.1,GeneID:3783682;exception=trans-splicing;gbkey=CDS;product=BARF0;protein_id=YP_401716.1
NB501243:175:H2HG3BGXF:3:23604:13575:6665	159880	cds	A73	ID=cds85;Name=YP_401714.1;Parent=rna57;Note=questionable whether a protein function is encoded;Dbxref=UniProtKB%2FTrEMBL:Q9Q2P1,Genbank:YP_401714.1,GeneID:3783676;gbkey=CDS;product=A73;protein_id=YP_401714.1
NB501243:175:H2HG3BGXF:3:23604:13575:6665	159880	cds	BALF3	ID=cds86;Name=YP_401715.1;Parent=gene85;Note=herpesvirus core gene UL28 family;Dbxref=UniProtKB%2FTrEMBL:Q777A8,Genbank:YP_401715.1,GeneID:3783679;gbkey=CDS;product=BALF3;protein_id=YP_401715.1
NB501243:175:H2HG3BGXF:3:23604:13575:6665	159880	cds	BARF0	ID=cds87;Name=YP_401716.1;Parent=gene87;Note=it is questionable whether a protein function is encoded;Dbxref=UniProtKB%2FTrEMBL:Q8AZJ4,Genbank:YP_401716.1,GeneID:3783682;exception=trans-splicing;gbkey=CDS;product=BARF0;protein_id=YP_401716.1
NB501243:175:H2HG3BGXF:2:12104:19655:19575	159405	cds	BALF3	ID=cds86;Name=YP_401715.1;Parent=gene85;Note=herpesvirus core gene UL28 family;Dbxref=UniProtKB%2FTrEMBL:Q777A8,Genbank:YP_401715.1,GeneID:3783679;gbkey=CDS;product=BALF3;protein_id=YP_401715.1
NB501243:175:H2HG3BGXF:2:12104:19655:19575	159405	cds	BARF0	ID=cds87;Name=YP_401716.1;Parent=gene87;Note=it is questionable whether a protein function is encoded;Dbxref=UniProtKB%2FTrEMBL:Q8AZJ4,Genbank:YP_401716.1,GeneID:3783682;exception=trans-splicing;gbkey=CDS;product=BARF0;protein_id=YP_401716.1
NB501243:175:H2HG3BGXF:4:13506:2593:5180	159775	cds	A73	ID=cds85;Name=YP_401714.1;Parent=rna57;Note=questionable whether a protein function is encoded;Dbxref=UniProtKB%2FTrEMBL:Q9Q2P1,Genbank:YP_401714.1,GeneID:3783676;gbkey=CDS;product=A73;protein_id=YP_401714.1
NB501243:175:H2HG3BGXF:4:13506:2593:5180	159775	cds	BALF3	ID=cds86;Name=YP_401715.1;Parent=gene85;Note=herpesvirus core gene UL28 family;Dbxref=UniProtKB%2FTrEMBL:Q777A8,Genbank:YP_401715.1,GeneID:3783679;gbkey=CDS;product=BALF3;protein_id=YP_401715.1
NB501243:175:H2HG3BGXF:4:13506:2593:5180	159775	cds	BARF0	ID=cds87;Name=YP_401716.1;Parent=gene87;Note=it is questionable whether a protein function is encoded;Dbxref=UniProtKB%2FTrEMBL:Q8AZJ4,Genbank:YP_401716.1,GeneID:3783682;exception=trans-splicing;gbkey=CDS;product=BARF0;protein_id=YP_401716.1
NB501243:175:H2HG3BGXF:2:22201:18155:17831	160222	cds	BALF3	ID=cds86;Name=YP_401715.1;Parent=gene85;Note=herpesvirus core gene UL28 family;Dbxref=UniProtKB%2FTrEMBL:Q777A8,Genbank:YP_401715.1,GeneID:3783679;gbkey=CDS;product=BALF3;protein_id=YP_401715.1
NB501243:175:H2HG3BGXF:2:22201:18155:17831	160222	cds	BARF0	ID=cds87;Name=YP_401716.1;Parent=gene87;Note=it is questionable whether a protein function is encoded;Dbxref=UniProtKB%2FTrEMBL:Q8AZJ4,Genbank:YP_401716.1,GeneID:3783682;exception=trans-splicing;gbkey=CDS;product=BARF0;protein_id=YP_401716.1
NB501243:175:H2HG3BGXF:1:22201:23271:12305	148304	gene	RPMS1	ID=gene78;Name=RPMS1;Dbxref=GeneID:3783757;gbkey=Gene;gene=RPMS1;locus_tag=HHV4_RPMS1
NB501243:175:H2HG3BGXF:4:11512:5615:14995	159860	cds	A73	ID=cds85;Name=YP_401714.1;Parent=rna57;Note=questionable whether a protein function is encoded;Dbxref=UniProtKB%2FTrEMBL:Q9Q2P1,Genbank:YP_401714.1,GeneID:3783676;gbkey=CDS;product=A73;protein_id=YP_401714.1
NB501243:175:H2HG3BGXF:4:11512:5615:14995	159860	cds	BALF3	ID=cds86;Name=YP_401715.1;Parent=gene85;Note=herpesvirus core gene UL28 family;Dbxref=UniProtKB%2FTrEMBL:Q777A8,Genbank:YP_401715.1,GeneID:3783679;gbkey=CDS;product=BALF3;protein_id=YP_401715.1
NB501243:175:H2HG3BGXF:4:11512:5615:14995	159860	cds	BARF0	ID=cds87;Name=YP_401716.1;Parent=gene87;Note=it is questionable whether a protein function is encoded;Dbxref=UniProtKB%2FTrEMBL:Q8AZJ4,Genbank:YP_401716.1,GeneID:3783682;exception=trans-splicing;gbkey=CDS;product=BARF0;protein_id=YP_401716.1
NB501243:175:H2HG3BGXF:1:11305:16094:4824	159884	cds	A73	ID=cds85;Name=YP_401714.1;Parent=rna57;Note=questionable whether a protein function is encoded;Dbxref=UniProtKB%2FTrEMBL:Q9Q2P1,Genbank:YP_401714.1,GeneID:3783676;gbkey=CDS;product=A73;protein_id=YP_401714.1
NB501243:175:H2HG3BGXF:1:11305:16094:4824	159884	cds	BALF3	ID=cds86;Name=YP_401715.1;Parent=gene85;Note=herpesvirus core gene UL28 family;Dbxref=UniProtKB%2FTrEMBL:Q777A8,Genbank:YP_401715.1,GeneID:3783679;gbkey=CDS;product=BALF3;protein_id=YP_401715.1
NB501243:175:H2HG3BGXF:1:11305:16094:4824	159884	cds	BARF0	ID=cds87;Name=YP_401716.1;Parent=gene87;Note=it is questionable whether a protein function is encoded;Dbxref=UniProtKB%2FTrEMBL:Q8AZJ4,Genbank:YP_401716.1,GeneID:3783682;exception=trans-splicing;gbkey=CDS;product=BARF0;protein_id=YP_401716.1
NB501243:175:H2HG3BGXF:3:11502:16112:11186	160204	cds	BALF3	ID=cds86;Name=YP_401715.1;Parent=gene85;Note=herpesvirus core gene UL28 family;Dbxref=UniProtKB%2FTrEMBL:Q777A8,Genbank:YP_401715.1,GeneID:3783679;gbkey=CDS;product=BALF3;protein_id=YP_401715.1
NB501243:175:H2HG3BGXF:3:11502:16112:11186	160204	cds	BARF0	ID=cds87;Name=YP_401716.1;Parent=gene87;Note=it is questionable whether a protein function is encoded;Dbxref=UniProtKB%2FTrEMBL:Q8AZJ4,Genbank:YP_401716.1,GeneID:3783682;exception=trans-splicing;gbkey=CDS;product=BARF0;protein_id=YP_401716.1
NB501243:175:H2HG3BGXF:3:11602:25838:12502	159799	cds	A73	ID=cds85;Name=YP_401714.1;Parent=rna57;Note=questionable whether a protein function is encoded;Dbxref=UniProtKB%2FTrEMBL:Q9Q2P1,Genbank:YP_401714.1,GeneID:3783676;gbkey=CDS;product=A73;protein_id=YP_401714.1
NB501243:175:H2HG3BGXF:3:11602:25838:12502	159799	cds	BALF3	ID=cds86;Name=YP_401715.1;Parent=gene85;Note=herpesvirus core gene UL28 family;Dbxref=UniProtKB%2FTrEMBL:Q777A8,Genbank:YP_401715.1,GeneID:3783679;gbkey=CDS;product=BALF3;protein_id=YP_401715.1
NB501243:175:H2HG3BGXF:3:11602:25838:12502	159799	cds	BARF0	ID=cds87;Name=YP_401716.1;Parent=gene87;Note=it is questionable whether a protein function is encoded;Dbxref=UniProtKB%2FTrEMBL:Q8AZJ4,Genbank:YP_401716.1,GeneID:3783682;exception=trans-splicing;gbkey=CDS;product=BARF0;protein_id=YP_401716.1
NB501243:175:H2HG3BGXF:2:12304:7801:16949	159474	cds	BALF3	ID=cds86;Name=YP_401715.1;Parent=gene85;Note=herpesvirus core gene UL28 family;Dbxref=UniProtKB%2FTrEMBL:Q777A8,Genbank:YP_401715.1,GeneID:3783679;gbkey=CDS;product=BALF3;protein_id=YP_401715.1
NB501243:175:H2HG3BGXF:2:12304:7801:16949	159474	cds	BARF0	ID=cds87;Name=YP_401716.1;Parent=gene87;Note=it is questionable whether a protein function is encoded;Dbxref=UniProtKB%2FTrEMBL:Q8AZJ4,Genbank:YP_401716.1,GeneID:3783682;exception=trans-splicing;gbkey=CDS;product=BARF0;protein_id=YP_401716.1
NB501243:175:H2HG3BGXF:1:22206:20827:11992	160243	cds	BALF3	ID=cds86;Name=YP_401715.1;Parent=gene85;Note=herpesvirus core gene UL28 family;Dbxref=UniProtKB%2FTrEMBL:Q777A8,Genbank:YP_401715.1,GeneID:3783679;gbkey=CDS;product=BALF3;protein_id=YP_401715.1
NB501243:175:H2HG3BGXF:1:22206:20827:11992	160243	cds	BARF0	ID=cds87;Name=YP_401716.1;Parent=gene87;Note=it is questionable whether a protein function is encoded;Dbxref=UniProtKB%2FTrEMBL:Q8AZJ4,Genbank:YP_401716.1,GeneID:3783682;exception=trans-splicing;gbkey=CDS;product=BARF0;protein_id=YP_401716.1
NB501243:175:H2HG3BGXF:1:13111:24274:18257	160345	cds	BALF3	ID=cds86;Name=YP_401715.1;Parent=gene85;Note=herpesvirus core gene UL28 family;Dbxref=UniProtKB%2FTrEMBL:Q777A8,Genbank:YP_401715.1,GeneID:3783679;gbkey=CDS;product=BALF3;protein_id=YP_401715.1
NB501243:175:H2HG3BGXF:1:13111:24274:18257	160345	cds	BARF0	ID=cds87;Name=YP_401716.1;Parent=gene87;Note=it is questionable whether a protein function is encoded;Dbxref=UniProtKB%2FTrEMBL:Q8AZJ4,Genbank:YP_401716.1,GeneID:3783682;exception=trans-splicing;gbkey=CDS;product=BARF0;protein_id=YP_401716.1
NB501243:175:H2HG3BGXF:4:13403:12454:17770	160333	cds	BALF3	ID=cds86;Name=YP_401715.1;Parent=gene85;Note=herpesvirus core gene UL28 family;Dbxref=UniProtKB%2FTrEMBL:Q777A8,Genbank:YP_401715.1,GeneID:3783679;gbkey=CDS;product=BALF3;protein_id=YP_401715.1
NB501243:175:H2HG3BGXF:4:13403:12454:17770	160333	cds	BARF0	ID=cds87;Name=YP_401716.1;Parent=gene87;Note=it is questionable whether a protein function is encoded;Dbxref=UniProtKB%2FTrEMBL:Q8AZJ4,Genbank:YP_401716.1,GeneID:3783682;exception=trans-splicing;gbkey=CDS;product=BARF0;protein_id=YP_401716.1
NB501243:175:H2HG3BGXF:4:21508:7528:8234	160345	cds	BALF3	ID=cds86;Name=YP_401715.1;Parent=gene85;Note=herpesvirus core gene UL28 family;Dbxref=UniProtKB%2FTrEMBL:Q777A8,Genbank:YP_401715.1,GeneID:3783679;gbkey=CDS;product=BALF3;protein_id=YP_401715.1
NB501243:175:H2HG3BGXF:4:21508:7528:8234	160345	cds	BARF0	ID=cds87;Name=YP_401716.1;Parent=gene87;Note=it is questionable whether a protein function is encoded;Dbxref=UniProtKB%2FTrEMBL:Q8AZJ4,Genbank:YP_401716.1,GeneID:3783682;exception=trans-splicing;gbkey=CDS;product=BARF0;protein_id=YP_401716.1
NB501243:175:H2HG3BGXF:4:23412:6147:10206	160379	cds	BALF3	ID=cds86;Name=YP_401715.1;Parent=gene85;Note=herpesvirus core gene UL28 family;Dbxref=UniProtKB%2FTrEMBL:Q777A8,Genbank:YP_401715.1,GeneID:3783679;gbkey=CDS;product=BALF3;protein_id=YP_401715.1
NB501243:175:H2HG3BGXF:4:23412:6147:10206	160379	cds	BARF0	ID=cds87;Name=YP_401716.1;Parent=gene87;Note=it is questionable whether a protein function is encoded;Dbxref=UniProtKB%2FTrEMBL:Q8AZJ4,Genbank:YP_401716.1,GeneID:3783682;exception=trans-splicing;gbkey=CDS;product=BARF0;protein_id=YP_401716.1
NB501243:175:H2HG3BGXF:1:23111:17701:14123	160192	cds	BALF3	ID=cds86;Name=YP_401715.1;Parent=gene85;Note=herpesvirus core gene UL28 family;Dbxref=UniProtKB%2FTrEMBL:Q777A8,Genbank:YP_401715.1,GeneID:3783679;gbkey=CDS;product=BALF3;protein_id=YP_401715.1
NB501243:175:H2HG3BGXF:1:23111:17701:14123	160192	cds	BARF0	ID=cds87;Name=YP_401716.1;Parent=gene87;Note=it is questionable whether a protein function is encoded;Dbxref=UniProtKB%2FTrEMBL:Q8AZJ4,Genbank:YP_401716.1,GeneID:3783682;exception=trans-splicing;gbkey=CDS;product=BARF0;protein_id=YP_401716.1
NB501243:175:H2HG3BGXF:1:22212:19325:12575	160045	cds	BALF3	ID=cds86;Name=YP_401715.1;Parent=gene85;Note=herpesvirus core gene UL28 family;Dbxref=UniProtKB%2FTrEMBL:Q777A8,Genbank:YP_401715.1,GeneID:3783679;gbkey=CDS;product=BALF3;protein_id=YP_401715.1
NB501243:175:H2HG3BGXF:1:22212:19325:12575	160045	cds	BARF0	ID=cds87;Name=YP_401716.1;Parent=gene87;Note=it is questionable whether a protein function is encoded;Dbxref=UniProtKB%2FTrEMBL:Q8AZJ4,Genbank:YP_401716.1,GeneID:3783682;exception=trans-splicing;gbkey=CDS;product=BARF0;protein_id=YP_401716.1
NB501243:175:H2HG3BGXF:3:22610:9655:7997	159769	cds	A73	ID=cds85;Name=YP_401714.1;Parent=rna57;Note=questionable whether a protein function is encoded;Dbxref=UniProtKB%2FTrEMBL:Q9Q2P1,Genbank:YP_401714.1,GeneID:3783676;gbkey=CDS;product=A73;protein_id=YP_401714.1
NB501243:175:H2HG3BGXF:3:22610:9655:7997	159769	cds	BALF3	ID=cds86;Name=YP_401715.1;Parent=gene85;Note=herpesvirus core gene UL28 family;Dbxref=UniProtKB%2FTrEMBL:Q777A8,Genbank:YP_401715.1,GeneID:3783679;gbkey=CDS;product=BALF3;protein_id=YP_401715.1
NB501243:175:H2HG3BGXF:3:22610:9655:7997	159769	cds	BARF0	ID=cds87;Name=YP_401716.1;Parent=gene87;Note=it is questionable whether a protein function is encoded;Dbxref=UniProtKB%2FTrEMBL:Q8AZJ4,Genbank:YP_401716.1,GeneID:3783682;exception=trans-splicing;gbkey=CDS;product=BARF0;protein_id=YP_401716.1
NB501243:175:H2HG3BGXF:2:13301:2486:2442	156327	cds	BALF5	ID=cds83;Name=YP_401712.1;Parent=gene83;Note=herpesvirus core gene UL30 family;Dbxref=UniProtKB%2FTrEMBL:Q777B1,Genbank:YP_401712.1,GeneID:3783681;gbkey=CDS;product=BALF5;protein_id=YP_401712.1
NB501243:175:H2HG3BGXF:2:13301:2486:2442	156327	cds	glycoprotein BALF4	ID=cds84;Name=YP_401713.1;Parent=gene86;Note=glycoprotein BALF4%3B the Herpesviridae are non-segmented dsDNA viruses with genomes ranging from 120-230kbp%3B although herpes viruses vary greatly in sequence identity and homology%2C they all share four common elements: an envelope%2C a tegument which is composed of viral enzymes%2C a capsid of 162 capsomers%2C and a core composed of genomic DNA%3B …
NB501243:175:H2HG3BGXF:2:12308:11443:19800	160150	cds	BALF3	ID=cds86;Name=YP_401715.1;Parent=gene85;Note=herpesvirus core gene UL28 family;Dbxref=UniProtKB%2FTrEMBL:Q777A8,Genbank:YP_401715.1,GeneID:3783679;gbkey=CDS;product=BALF3;protein_id=YP_401715.1
NB501243:175:H2HG3BGXF:2:12308:11443:19800	160150	cds	BARF0	ID=cds87;Name=YP_401716.1;Parent=gene87;Note=it is questionable whether a protein function is encoded;Dbxref=UniProtKB%2FTrEMBL:Q8AZJ4,Genbank:YP_401716.1,GeneID:3783682;exception=trans-splicing;gbkey=CDS;product=BARF0;protein_id=YP_401716.1
NB501243:175:H2HG3BGXF:4:23404:5813:15696	140255	gene	RPMS1	ID=gene78;Name=RPMS1;Dbxref=GeneID:3783757;gbkey=Gene;gene=RPMS1;locus_tag=HHV4_RPMS1
NB501243:175:H2HG3BGXF:3:13605:14395:5944	140152	gene	RPMS1	ID=gene78;Name=RPMS1;Dbxref=GeneID:3783757;gbkey=Gene;gene=RPMS1;locus_tag=HHV4_RPMS1
NB501243:175:H2HG3BGXF:1:21305:9647:13560	140280	gene	RPMS1	ID=gene78;Name=RPMS1;Dbxref=GeneID:3783757;gbkey=Gene;gene=RPMS1;locus_tag=HHV4_RPMS1
NB501243:190:HNMMLBGXF:3:22405:9547:2201	43162	gene	EBNA-1	ID=gene4;Name=EBNA-1;Dbxref=GeneID:3783709;gbkey=Gene;gene=EBNA-1;locus_tag=HHV4_EBNA-1.1
NB501243:190:HNMMLBGXF:3:22405:9547:2201	43162	gene	EBNA-3B%2FEBNA-3C	ID=gene5;Name=EBNA-3B%2FEBNA-3C;Dbxref=GeneID:3783763;gbkey=Gene;gene=EBNA-3B%2FEBNA-3C;locus_tag=HHV4_EBNA-3B%2FEBNA-3C
NB501243:190:HNMMLBGXF:3:22405:9547:2201	43162	gene	EBNA-3A	ID=gene6;Name=EBNA-3A;Dbxref=GeneID:3783762;gbkey=Gene;gene=EBNA-3A;locus_tag=HHV4_EBNA-3A
NB501243:190:HNMMLBGXF:3:22405:9547:2201	43162	gene	BHRF1	ID=gene18;Name=BHRF1;Note=can also be expressed from Cp or Wp type of spliced RNA;Dbxref=GeneID:3783706;gbkey=Gene;gene=BHRF1;locus_tag=HHV4_BHRF1
NB501243:190:HNMMLBGXF:3:21407:11736:18721	28548	cds	BWRF1	ID=cds10;Name=YP_401641.1;Parent=gene14;Note=questionable whether a protein function is encoded;Dbxref=UniProtKB%2FTrEMBL:Q8AZK2,Genbank:YP_401641.1,GeneID:3783738;gbkey=CDS;product=BWRF1;protein_id=YP_401641.1
NB501243:190:HNMMLBGXF:4:22612:21737:4768	19648	cds	BWRF1	ID=cds7;Name=YP_401638.1;Parent=gene11;Note=questionable whether a protein function is encoded;Dbxref=UniProtKB%2FTrEMBL:Q8AZK5,Genbank:YP_401638.1,GeneID:3783735;gbkey=CDS;product=BWRF1;protein_id=YP_401638.1
NB501243:190:HNMMLBGXF:3:23501:22324:8343	96767	cds	EBNA-1	ID=cds45;Name=YP_401677.1;Parent=rna14;Dbxref=UniProtKB%2FTrEMBL:Q777E1,Genbank:YP_401677.1,GeneID:3783774;gbkey=CDS;product=EBNA-1;protein_id=YP_401677.1
NB501243:190:HNMMLBGXF:2:21108:7282:4438	96779	cds	EBNA-1	ID=cds45;Name=YP_401677.1;Parent=rna14;Dbxref=UniProtKB%2FTrEMBL:Q777E1,Genbank:YP_401677.1,GeneID:3783774;gbkey=CDS;product=EBNA-1;protein_id=YP_401677.1
NB501243:190:HNMMLBGXF:4:12502:4742:17333	42628	cds	BHRF1	ID=cds15;Name=YP_401646.1;Parent=gene18;Dbxref=UniProtKB%2FTrEMBL:Q777H0,Genbank:YP_401646.1,GeneID:3783706;gbkey=CDS;product=BHRF1;protein_id=YP_401646.1
NB501243:190:HNMMLBGXF:3:21504:16390:1148	42628	cds	BHRF1	ID=cds15;Name=YP_401646.1;Parent=gene18;Dbxref=UniProtKB%2FTrEMBL:Q777H0,Genbank:YP_401646.1,GeneID:3783706;gbkey=CDS;product=BHRF1;protein_id=YP_401646.1
NB501243:190:HNMMLBGXF:1:11311:17658:15169	42555	cds	BHRF1	ID=cds15;Name=YP_401646.1;Parent=gene18;Dbxref=UniProtKB%2FTrEMBL:Q777H0,Genbank:YP_401646.1,GeneID:3783706;gbkey=CDS;product=BHRF1;protein_id=YP_401646.1
NB501243:190:HNMMLBGXF:2:11307:19345:15821	11290	gene	EBNA-1	ID=gene4;Name=EBNA-1;Dbxref=GeneID:3783709;gbkey=Gene;gene=EBNA-1;locus_tag=HHV4_EBNA-1.1
NB501243:190:HNMMLBGXF:2:11307:19345:15821	11290	gene	EBNA-3B%2FEBNA-3C	ID=gene5;Name=EBNA-3B%2FEBNA-3C;Dbxref=GeneID:3783763;gbkey=Gene;gene=EBNA-3B%2FEBNA-3C;locus_tag=HHV4_EBNA-3B%2FEBNA-3C
NB501243:190:HNMMLBGXF:2:11307:19345:15821	11290	gene	EBNA-3A	ID=gene6;Name=EBNA-3A;Dbxref=GeneID:3783762;gbkey=Gene;gene=EBNA-3A;locus_tag=HHV4_EBNA-3A
NB501243:190:HNMMLBGXF:2:11307:19345:15821	11290	gene	EBNA-2	ID=gene7;Name=EBNA-2;Dbxref=GeneID:3783761;gbkey=Gene;gene=EBNA-2;locus_tag=HHV4_EBNA-2
NB501243:190:HNMMLBGXF:1:23102:6519:4464	28316	cds	BWRF1	ID=cds10;Name=YP_401641.1;Parent=gene14;Note=questionable whether a protein function is encoded;Dbxref=UniProtKB%2FTrEMBL:Q8AZK2,Genbank:YP_401641.1,GeneID:3783738;gbkey=CDS;product=BWRF1;protein_id=YP_401641.1
NB501243:190:HNMMLBGXF:2:23110:18933:18357	22200	cds	BWRF1	ID=cds8;Name=YP_401639.1;Parent=gene12;Note=questionable whether a protein function is encoded;Dbxref=UniProtKB%2FTrEMBL:Q8AZK4,Genbank:YP_401639.1,GeneID:3783736;gbkey=CDS;product=BWRF1;protein_id=YP_401639.1
NB501243:190:HNMMLBGXF:4:12605:12885:16662	34488	cds	BWRF1	ID=cds12;Name=YP_401643.1;Parent=gene16;Note=questionable whether a protein function is encoded;Dbxref=UniProtKB%2FTrEMBL:Q8AZK0,Genbank:YP_401643.1,GeneID:3783740;gbkey=CDS;product=BWRF1;protein_id=YP_401643.1
NB501243:190:HNMMLBGXF:2:21101:24848:7936	42948	gene	EBNA-1	ID=gene4;Name=EBNA-1;Dbxref=GeneID:3783709;gbkey=Gene;gene=EBNA-1;locus_tag=HHV4_EBNA-1.1
NB501243:190:HNMMLBGXF:2:21101:24848:7936	42948	gene	EBNA-3B%2FEBNA-3C	ID=gene5;Name=EBNA-3B%2FEBNA-3C;Dbxref=GeneID:3783763;gbkey=Gene;gene=EBNA-3B%2FEBNA-3C;locus_tag=HHV4_EBNA-3B%2FEBNA-3C
NB501243:190:HNMMLBGXF:2:21101:24848:7936	42948	gene	EBNA-3A	ID=gene6;Name=EBNA-3A;Dbxref=GeneID:3783762;gbkey=Gene;gene=EBNA-3A;locus_tag=HHV4_EBNA-3A
NB501243:190:HNMMLBGXF:2:21101:24848:7936	42948	gene	BHRF1	ID=gene18;Name=BHRF1;Note=can also be expressed from Cp or Wp type of spliced RNA;Dbxref=GeneID:3783706;gbkey=Gene;gene=BHRF1;locus_tag=HHV4_BHRF1
NB501243:190:HNMMLBGXF:4:21602:25924:17881	88680	cds	EBNA-3C	ID=cds39;Name=YP_401671.1;Parent=rna6;Note=EBNA-3C%3B the Herpesviridae are non-segmented dsDNA viruses with genomes ranging from 120-230kbp%3B although herpes viruses vary greatly in sequence identity and homology%2C they all share four common elements: an envelope%2C a tegument which is composed of viral enzymes%2C a capsid of 162 capsomers%2C and a core composed of genomic DNA%3B EBNA-3C%2C EB…
NB501243:190:HNMMLBGXF:3:22407:5783:20307	88603	cds	EBNA-3C	ID=cds39;Name=YP_401671.1;Parent=rna6;Note=EBNA-3C%3B the Herpesviridae are non-segmented dsDNA viruses with genomes ranging from 120-230kbp%3B although herpes viruses vary greatly in sequence identity and homology%2C they all share four common elements: an envelope%2C a tegument which is composed of viral enzymes%2C a capsid of 162 capsomers%2C and a core composed of genomic DNA%3B EBNA-3C%2C EB…
NB501243:190:HNMMLBGXF:3:13607:22517:10952	88680	cds	EBNA-3C	ID=cds39;Name=YP_401671.1;Parent=rna6;Note=EBNA-3C%3B the Herpesviridae are non-segmented dsDNA viruses with genomes ranging from 120-230kbp%3B although herpes viruses vary greatly in sequence identity and homology%2C they all share four common elements: an envelope%2C a tegument which is composed of viral enzymes%2C a capsid of 162 capsomers%2C and a core composed of genomic DNA%3B EBNA-3C%2C EB…
NB501243:190:HNMMLBGXF:2:22206:6085:6779	37408	cds	EBNA-2	ID=cds13;Name=YP_401644.1;Parent=rna8;Dbxref=UniProtKB%2FTrEMBL:Q777H1,Genbank:YP_401644.1,GeneID:3783761;gbkey=CDS;product=EBNA-2;protein_id=YP_401644.1
NB501243:190:HNMMLBGXF:3:11504:24980:8958	160198	cds	BALF3	ID=cds86;Name=YP_401715.1;Parent=gene85;Note=herpesvirus core gene UL28 family;Dbxref=UniProtKB%2FTrEMBL:Q777A8,Genbank:YP_401715.1,GeneID:3783679;gbkey=CDS;product=BALF3;protein_id=YP_401715.1
NB501243:190:HNMMLBGXF:3:11504:24980:8958	160198	cds	BARF0	ID=cds87;Name=YP_401716.1;Parent=gene87;Note=it is questionable whether a protein function is encoded;Dbxref=UniProtKB%2FTrEMBL:Q8AZJ4,Genbank:YP_401716.1,GeneID:3783682;exception=trans-splicing;gbkey=CDS;product=BARF0;protein_id=YP_401716.1
NB501243:190:HNMMLBGXF:4:11504:15896:14734	160211	cds	BALF3	ID=cds86;Name=YP_401715.1;Parent=gene85;Note=herpesvirus core gene UL28 family;Dbxref=UniProtKB%2FTrEMBL:Q777A8,Genbank:YP_401715.1,GeneID:3783679;gbkey=CDS;product=BALF3;protein_id=YP_401715.1
NB501243:190:HNMMLBGXF:4:11504:15896:14734	160211	cds	BARF0	ID=cds87;Name=YP_401716.1;Parent=gene87;Note=it is questionable whether a protein function is encoded;Dbxref=UniProtKB%2FTrEMBL:Q8AZJ4,Genbank:YP_401716.1,GeneID:3783682;exception=trans-splicing;gbkey=CDS;product=BARF0;protein_id=YP_401716.1
NB501243:190:HNMMLBGXF:1:13106:23524:14145	159911	cds	A73	ID=cds85;Name=YP_401714.1;Parent=rna57;Note=questionable whether a protein function is encoded;Dbxref=UniProtKB%2FTrEMBL:Q9Q2P1,Genbank:YP_401714.1,GeneID:3783676;gbkey=CDS;product=A73;protein_id=YP_401714.1
NB501243:190:HNMMLBGXF:1:13106:23524:14145	159911	cds	BALF3	ID=cds86;Name=YP_401715.1;Parent=gene85;Note=herpesvirus core gene UL28 family;Dbxref=UniProtKB%2FTrEMBL:Q777A8,Genbank:YP_401715.1,GeneID:3783679;gbkey=CDS;product=BALF3;protein_id=YP_401715.1
NB501243:190:HNMMLBGXF:1:13106:23524:14145	159911	cds	BARF0	ID=cds87;Name=YP_401716.1;Parent=gene87;Note=it is questionable whether a protein function is encoded;Dbxref=UniProtKB%2FTrEMBL:Q8AZJ4,Genbank:YP_401716.1,GeneID:3783682;exception=trans-splicing;gbkey=CDS;product=BARF0;protein_id=YP_401716.1
NB501243:190:HNMMLBGXF:2:11112:19143:13293	160099	cds	BALF3	ID=cds86;Name=YP_401715.1;Parent=gene85;Note=herpesvirus core gene UL28 family;Dbxref=UniProtKB%2FTrEMBL:Q777A8,Genbank:YP_401715.1,GeneID:3783679;gbkey=CDS;product=BALF3;protein_id=YP_401715.1
NB501243:190:HNMMLBGXF:2:11112:19143:13293	160099	cds	BARF0	ID=cds87;Name=YP_401716.1;Parent=gene87;Note=it is questionable whether a protein function is encoded;Dbxref=UniProtKB%2FTrEMBL:Q8AZJ4,Genbank:YP_401716.1,GeneID:3783682;exception=trans-splicing;gbkey=CDS;product=BARF0;protein_id=YP_401716.1
NB501243:190:HNMMLBGXF:1:12207:10864:16918	160179	cds	BALF3	ID=cds86;Name=YP_401715.1;Parent=gene85;Note=herpesvirus core gene UL28 family;Dbxref=UniProtKB%2FTrEMBL:Q777A8,Genbank:YP_401715.1,GeneID:3783679;gbkey=CDS;product=BALF3;protein_id=YP_401715.1
NB501243:190:HNMMLBGXF:1:12207:10864:16918	160179	cds	BARF0	ID=cds87;Name=YP_401716.1;Parent=gene87;Note=it is questionable whether a protein function is encoded;Dbxref=UniProtKB%2FTrEMBL:Q8AZJ4,Genbank:YP_401716.1,GeneID:3783682;exception=trans-splicing;gbkey=CDS;product=BARF0;protein_id=YP_401716.1
NB501243:190:HNMMLBGXF:1:21312:15012:3312	159980	cds	BALF3	ID=cds86;Name=YP_401715.1;Parent=gene85;Note=herpesvirus core gene UL28 family;Dbxref=UniProtKB%2FTrEMBL:Q777A8,Genbank:YP_401715.1,GeneID:3783679;gbkey=CDS;product=BALF3;protein_id=YP_401715.1
NB501243:190:HNMMLBGXF:1:21312:15012:3312	159980	cds	BARF0	ID=cds87;Name=YP_401716.1;Parent=gene87;Note=it is questionable whether a protein function is encoded;Dbxref=UniProtKB%2FTrEMBL:Q8AZJ4,Genbank:YP_401716.1,GeneID:3783682;exception=trans-splicing;gbkey=CDS;product=BARF0;protein_id=YP_401716.1
NB501243:190:HNMMLBGXF:4:12512:7316:11000	160089	cds	BALF3	ID=cds86;Name=YP_401715.1;Parent=gene85;Note=herpesvirus core gene UL28 family;Dbxref=UniProtKB%2FTrEMBL:Q777A8,Genbank:YP_401715.1,GeneID:3783679;gbkey=CDS;product=BALF3;protein_id=YP_401715.1
NB501243:190:HNMMLBGXF:4:12512:7316:11000	160089	cds	BARF0	ID=cds87;Name=YP_401716.1;Parent=gene87;Note=it is questionable whether a protein function is encoded;Dbxref=UniProtKB%2FTrEMBL:Q8AZJ4,Genbank:YP_401716.1,GeneID:3783682;exception=trans-splicing;gbkey=CDS;product=BARF0;protein_id=YP_401716.1
NB501243:190:HNMMLBGXF:2:13304:24832:14861	160050	cds	BALF3	ID=cds86;Name=YP_401715.1;Parent=gene85;Note=herpesvirus core gene UL28 family;Dbxref=UniProtKB%2FTrEMBL:Q777A8,Genbank:YP_401715.1,GeneID:3783679;gbkey=CDS;product=BALF3;protein_id=YP_401715.1
NB501243:190:HNMMLBGXF:2:13304:24832:14861	160050	cds	BARF0	ID=cds87;Name=YP_401716.1;Parent=gene87;Note=it is questionable whether a protein function is encoded;Dbxref=UniProtKB%2FTrEMBL:Q8AZJ4,Genbank:YP_401716.1,GeneID:3783682;exception=trans-splicing;gbkey=CDS;product=BARF0;protein_id=YP_401716.1
NB501243:190:HNMMLBGXF:2:13204:18325:17971	160059	cds	BALF3	ID=cds86;Name=YP_401715.1;Parent=gene85;Note=herpesvirus core gene UL28 family;Dbxref=UniProtKB%2FTrEMBL:Q777A8,Genbank:YP_401715.1,GeneID:3783679;gbkey=CDS;product=BALF3;protein_id=YP_401715.1
NB501243:190:HNMMLBGXF:2:13204:18325:17971	160059	cds	BARF0	ID=cds87;Name=YP_401716.1;Parent=gene87;Note=it is questionable whether a protein function is encoded;Dbxref=UniProtKB%2FTrEMBL:Q8AZJ4,Genbank:YP_401716.1,GeneID:3783682;exception=trans-splicing;gbkey=CDS;product=BARF0;protein_id=YP_401716.1
NB501243:190:HNMMLBGXF:1:13208:13939:13596	27029	cds	EBNA-LP	ID=cds5;Name=YP_401636.1;Parent=rna9;Dbxref=UniProtKB%2FTrEMBL:Q8AZK7,Genbank:YP_401636.1,GeneID:3783746;gbkey=CDS;product=EBNA-LP;protein_id=YP_401636.1
NB501243:190:HNMMLBGXF:2:11101:8824:15438	23936	cds	EBNA-LP	ID=cds5;Name=YP_401636.1;Parent=rna9;Dbxref=UniProtKB%2FTrEMBL:Q8AZK7,Genbank:YP_401636.1,GeneID:3783746;gbkey=CDS;product=EBNA-LP;protein_id=YP_401636.1
NB501243:190:HNMMLBGXF:2:21303:16711:2196	36137	cds	EBNA-2	ID=cds13;Name=YP_401644.1;Parent=rna8;Dbxref=UniProtKB%2FTrEMBL:Q777H1,Genbank:YP_401644.1,GeneID:3783761;gbkey=CDS;product=EBNA-2;protein_id=YP_401644.1
NB501243:190:HNMMLBGXF:1:11306:22132:12594	36137	cds	EBNA-2	ID=cds13;Name=YP_401644.1;Parent=rna8;Dbxref=UniProtKB%2FTrEMBL:Q777H1,Genbank:YP_401644.1,GeneID:3783761;gbkey=CDS;product=EBNA-2;protein_id=YP_401644.1
NB501243:190:HNMMLBGXF:4:22606:8738:17966	43075	gene	EBNA-1	ID=gene4;Name=EBNA-1;Dbxref=GeneID:3783709;gbkey=Gene;gene=EBNA-1;locus_tag=HHV4_EBNA-1.1
NB501243:190:HNMMLBGXF:4:22606:8738:17966	43075	gene	EBNA-3B%2FEBNA-3C	ID=gene5;Name=EBNA-3B%2FEBNA-3C;Dbxref=GeneID:3783763;gbkey=Gene;gene=EBNA-3B%2FEBNA-3C;locus_tag=HHV4_EBNA-3B%2FEBNA-3C
NB501243:190:HNMMLBGXF:4:22606:8738:17966	43075	gene	EBNA-3A	ID=gene6;Name=EBNA-3A;Dbxref=GeneID:3783762;gbkey=Gene;gene=EBNA-3A;locus_tag=HHV4_EBNA-3A
NB501243:190:HNMMLBGXF:4:22606:8738:17966	43075	gene	BHRF1	ID=gene18;Name=BHRF1;Note=can also be expressed from Cp or Wp type of spliced RNA;Dbxref=GeneID:3783706;gbkey=Gene;gene=BHRF1;locus_tag=HHV4_BHRF1
NB501243:190:HNMMLBGXF:2:23111:21438:13328	76759	cds	BLRF2	ID=cds34;Name=YP_401666.1;Parent=gene38;Dbxref=UniProtKB%2FTrEMBL:Q777F1,Genbank:YP_401666.1,GeneID:3783717;gbkey=CDS;product=BLRF2;protein_id=YP_401666.1
NB501243:190:HNMMLBGXF:1:21204:18452:5748	76781	cds	BLRF2	ID=cds34;Name=YP_401666.1;Parent=gene38;Dbxref=UniProtKB%2FTrEMBL:Q777F1,Genbank:YP_401666.1,GeneID:3783717;gbkey=CDS;product=BLRF2;protein_id=YP_401666.1
NB501243:190:HNMMLBGXF:1:22202:3057:5619	160436	cds	BALF3	ID=cds86;Name=YP_401715.1;Parent=gene85;Note=herpesvirus core gene UL28 family;Dbxref=UniProtKB%2FTrEMBL:Q777A8,Genbank:YP_401715.1,GeneID:3783679;gbkey=CDS;product=BALF3;protein_id=YP_401715.1
NB501243:190:HNMMLBGXF:1:22202:3057:5619	160436	cds	BARF0	ID=cds87;Name=YP_401716.1;Parent=gene87;Note=it is questionable whether a protein function is encoded;Dbxref=UniProtKB%2FTrEMBL:Q8AZJ4,Genbank:YP_401716.1,GeneID:3783682;exception=trans-splicing;gbkey=CDS;product=BARF0;protein_id=YP_401716.1
NB501243:190:HNMMLBGXF:4:21408:14717:11576	159883	cds	A73	ID=cds85;Name=YP_401714.1;Parent=rna57;Note=questionable whether a protein function is encoded;Dbxref=UniProtKB%2FTrEMBL:Q9Q2P1,Genbank:YP_401714.1,GeneID:3783676;gbkey=CDS;product=A73;protein_id=YP_401714.1
NB501243:190:HNMMLBGXF:4:21408:14717:11576	159883	cds	BALF3	ID=cds86;Name=YP_401715.1;Parent=gene85;Note=herpesvirus core gene UL28 family;Dbxref=UniProtKB%2FTrEMBL:Q777A8,Genbank:YP_401715.1,GeneID:3783679;gbkey=CDS;product=BALF3;protein_id=YP_401715.1
NB501243:190:HNMMLBGXF:4:21408:14717:11576	159883	cds	BARF0	ID=cds87;Name=YP_401716.1;Parent=gene87;Note=it is questionable whether a protein function is encoded;Dbxref=UniProtKB%2FTrEMBL:Q8AZJ4,Genbank:YP_401716.1,GeneID:3783682;exception=trans-splicing;gbkey=CDS;product=BARF0;protein_id=YP_401716.1
NB501243:190:HNMMLBGXF:4:11410:20209:15285	22177	cds	BWRF1	ID=cds8;Name=YP_401639.1;Parent=gene12;Note=questionable whether a protein function is encoded;Dbxref=UniProtKB%2FTrEMBL:Q8AZK4,Genbank:YP_401639.1,GeneID:3783736;gbkey=CDS;product=BWRF1;protein_id=YP_401639.1
NB501243:190:HNMMLBGXF:2:21207:21970:1528	34440	cds	BWRF1	ID=cds12;Name=YP_401643.1;Parent=gene16;Note=questionable whether a protein function is encoded;Dbxref=UniProtKB%2FTrEMBL:Q8AZK0,Genbank:YP_401643.1,GeneID:3783740;gbkey=CDS;product=BWRF1;protein_id=YP_401643.1
NB501243:190:HNMMLBGXF:1:23205:10849:5670	11567	gene	EBNA-1	ID=gene4;Name=EBNA-1;Dbxref=GeneID:3783709;gbkey=Gene;gene=EBNA-1;locus_tag=HHV4_EBNA-1.1
NB501243:190:HNMMLBGXF:1:23205:10849:5670	11567	gene	EBNA-3B%2FEBNA-3C	ID=gene5;Name=EBNA-3B%2FEBNA-3C;Dbxref=GeneID:3783763;gbkey=Gene;gene=EBNA-3B%2FEBNA-3C;locus_tag=HHV4_EBNA-3B%2FEBNA-3C
NB501243:190:HNMMLBGXF:1:23205:10849:5670	11567	gene	EBNA-3A	ID=gene6;Name=EBNA-3A;Dbxref=GeneID:3783762;gbkey=Gene;gene=EBNA-3A;locus_tag=HHV4_EBNA-3A
NB501243:190:HNMMLBGXF:1:23205:10849:5670	11567	gene	EBNA-2	ID=gene7;Name=EBNA-2;Dbxref=GeneID:3783761;gbkey=Gene;gene=EBNA-2;locus_tag=HHV4_EBNA-2
NB501243:190:HNMMLBGXF:1:21108:9395:10240	11519	gene	EBNA-1	ID=gene4;Name=EBNA-1;Dbxref=GeneID:3783709;gbkey=Gene;gene=EBNA-1;locus_tag=HHV4_EBNA-1.1
NB501243:190:HNMMLBGXF:1:21108:9395:10240	11519	gene	EBNA-3B%2FEBNA-3C	ID=gene5;Name=EBNA-3B%2FEBNA-3C;Dbxref=GeneID:3783763;gbkey=Gene;gene=EBNA-3B%2FEBNA-3C;locus_tag=HHV4_EBNA-3B%2FEBNA-3C
NB501243:190:HNMMLBGXF:1:21108:9395:10240	11519	gene	EBNA-3A	ID=gene6;Name=EBNA-3A;Dbxref=GeneID:3783762;gbkey=Gene;gene=EBNA-3A;locus_tag=HHV4_EBNA-3A
NB501243:190:HNMMLBGXF:1:21108:9395:10240	11519	gene	EBNA-2	ID=gene7;Name=EBNA-2;Dbxref=GeneID:3783761;gbkey=Gene;gene=EBNA-2;locus_tag=HHV4_EBNA-2
NB501243:190:HNMMLBGXF:2:12107:10346:8472	11461	gene	EBNA-1	ID=gene4;Name=EBNA-1;Dbxref=GeneID:3783709;gbkey=Gene;gene=EBNA-1;locus_tag=HHV4_EBNA-1.1
NB501243:190:HNMMLBGXF:2:12107:10346:8472	11461	gene	EBNA-3B%2FEBNA-3C	ID=gene5;Name=EBNA-3B%2FEBNA-3C;Dbxref=GeneID:3783763;gbkey=Gene;gene=EBNA-3B%2FEBNA-3C;locus_tag=HHV4_EBNA-3B%2FEBNA-3C
NB501243:190:HNMMLBGXF:2:12107:10346:8472	11461	gene	EBNA-3A	ID=gene6;Name=EBNA-3A;Dbxref=GeneID:3783762;gbkey=Gene;gene=EBNA-3A;locus_tag=HHV4_EBNA-3A
NB501243:190:HNMMLBGXF:2:12107:10346:8472	11461	gene	EBNA-2	ID=gene7;Name=EBNA-2;Dbxref=GeneID:3783761;gbkey=Gene;gene=EBNA-2;locus_tag=HHV4_EBNA-2
NB501243:190:HNMMLBGXF:2:21207:8702:2126	11536	gene	EBNA-1	ID=gene4;Name=EBNA-1;Dbxref=GeneID:3783709;gbkey=Gene;gene=EBNA-1;locus_tag=HHV4_EBNA-1.1
NB501243:190:HNMMLBGXF:2:21207:8702:2126	11536	gene	EBNA-3B%2FEBNA-3C	ID=gene5;Name=EBNA-3B%2FEBNA-3C;Dbxref=GeneID:3783763;gbkey=Gene;gene=EBNA-3B%2FEBNA-3C;locus_tag=HHV4_EBNA-3B%2FEBNA-3C
NB501243:190:HNMMLBGXF:2:21207:8702:2126	11536	gene	EBNA-3A	ID=gene6;Name=EBNA-3A;Dbxref=GeneID:3783762;gbkey=Gene;gene=EBNA-3A;locus_tag=HHV4_EBNA-3A
NB501243:190:HNMMLBGXF:2:21207:8702:2126	11536	gene	EBNA-2	ID=gene7;Name=EBNA-2;Dbxref=GeneID:3783761;gbkey=Gene;gene=EBNA-2;locus_tag=HHV4_EBNA-2
NB501243:190:HNMMLBGXF:3:23401:25112:4750	11441	gene	EBNA-1	ID=gene4;Name=EBNA-1;Dbxref=GeneID:3783709;gbkey=Gene;gene=EBNA-1;locus_tag=HHV4_EBNA-1.1
NB501243:190:HNMMLBGXF:3:23401:25112:4750	11441	gene	EBNA-3B%2FEBNA-3C	ID=gene5;Name=EBNA-3B%2FEBNA-3C;Dbxref=GeneID:3783763;gbkey=Gene;gene=EBNA-3B%2FEBNA-3C;locus_tag=HHV4_EBNA-3B%2FEBNA-3C
NB501243:190:HNMMLBGXF:3:23401:25112:4750	11441	gene	EBNA-3A	ID=gene6;Name=EBNA-3A;Dbxref=GeneID:3783762;gbkey=Gene;gene=EBNA-3A;locus_tag=HHV4_EBNA-3A
NB501243:190:HNMMLBGXF:3:23401:25112:4750	11441	gene	EBNA-2	ID=gene7;Name=EBNA-2;Dbxref=GeneID:3783761;gbkey=Gene;gene=EBNA-2;locus_tag=HHV4_EBNA-2
NB501243:190:HNMMLBGXF:2:12107:21816:2438	11626	gene	EBNA-1	ID=gene4;Name=EBNA-1;Dbxref=GeneID:3783709;gbkey=Gene;gene=EBNA-1;locus_tag=HHV4_EBNA-1.1
NB501243:190:HNMMLBGXF:2:12107:21816:2438	11626	gene	EBNA-3B%2FEBNA-3C	ID=gene5;Name=EBNA-3B%2FEBNA-3C;Dbxref=GeneID:3783763;gbkey=Gene;gene=EBNA-3B%2FEBNA-3C;locus_tag=HHV4_EBNA-3B%2FEBNA-3C
NB501243:190:HNMMLBGXF:2:12107:21816:2438	11626	gene	EBNA-3A	ID=gene6;Name=EBNA-3A;Dbxref=GeneID:3783762;gbkey=Gene;gene=EBNA-3A;locus_tag=HHV4_EBNA-3A
NB501243:190:HNMMLBGXF:2:12107:21816:2438	11626	gene	EBNA-2	ID=gene7;Name=EBNA-2;Dbxref=GeneID:3783761;gbkey=Gene;gene=EBNA-2;locus_tag=HHV4_EBNA-2
NB501243:190:HNMMLBGXF:1:21304:24174:14647	11354	gene	EBNA-1	ID=gene4;Name=EBNA-1;Dbxref=GeneID:3783709;gbkey=Gene;gene=EBNA-1;locus_tag=HHV4_EBNA-1.1
NB501243:190:HNMMLBGXF:1:21304:24174:14647	11354	gene	EBNA-3B%2FEBNA-3C	ID=gene5;Name=EBNA-3B%2FEBNA-3C;Dbxref=GeneID:3783763;gbkey=Gene;gene=EBNA-3B%2FEBNA-3C;locus_tag=HHV4_EBNA-3B%2FEBNA-3C
NB501243:190:HNMMLBGXF:1:21304:24174:14647	11354	gene	EBNA-3A	ID=gene6;Name=EBNA-3A;Dbxref=GeneID:3783762;gbkey=Gene;gene=EBNA-3A;locus_tag=HHV4_EBNA-3A
NB501243:190:HNMMLBGXF:1:21304:24174:14647	11354	gene	EBNA-2	ID=gene7;Name=EBNA-2;Dbxref=GeneID:3783761;gbkey=Gene;gene=EBNA-2;locus_tag=HHV4_EBNA-2
NB501243:190:HNMMLBGXF:2:11106:11760:1900	11649	gene	EBNA-1	ID=gene4;Name=EBNA-1;Dbxref=GeneID:3783709;gbkey=Gene;gene=EBNA-1;locus_tag=HHV4_EBNA-1.1
NB501243:190:HNMMLBGXF:2:11106:11760:1900	11649	gene	EBNA-3B%2FEBNA-3C	ID=gene5;Name=EBNA-3B%2FEBNA-3C;Dbxref=GeneID:3783763;gbkey=Gene;gene=EBNA-3B%2FEBNA-3C;locus_tag=HHV4_EBNA-3B%2FEBNA-3C
NB501243:190:HNMMLBGXF:2:11106:11760:1900	11649	gene	EBNA-3A	ID=gene6;Name=EBNA-3A;Dbxref=GeneID:3783762;gbkey=Gene;gene=EBNA-3A;locus_tag=HHV4_EBNA-3A
NB501243:190:HNMMLBGXF:2:11106:11760:1900	11649	gene	EBNA-2	ID=gene7;Name=EBNA-2;Dbxref=GeneID:3783761;gbkey=Gene;gene=EBNA-2;locus_tag=HHV4_EBNA-2
NB501243:190:HNMMLBGXF:1:22111:4447:19309	11441	gene	EBNA-1	ID=gene4;Name=EBNA-1;Dbxref=GeneID:3783709;gbkey=Gene;gene=EBNA-1;locus_tag=HHV4_EBNA-1.1
NB501243:190:HNMMLBGXF:1:22111:4447:19309	11441	gene	EBNA-3B%2FEBNA-3C	ID=gene5;Name=EBNA-3B%2FEBNA-3C;Dbxref=GeneID:3783763;gbkey=Gene;gene=EBNA-3B%2FEBNA-3C;locus_tag=HHV4_EBNA-3B%2FEBNA-3C
NB501243:190:HNMMLBGXF:1:22111:4447:19309	11441	gene	EBNA-3A	ID=gene6;Name=EBNA-3A;Dbxref=GeneID:3783762;gbkey=Gene;gene=EBNA-3A;locus_tag=HHV4_EBNA-3A
NB501243:190:HNMMLBGXF:1:22111:4447:19309	11441	gene	EBNA-2	ID=gene7;Name=EBNA-2;Dbxref=GeneID:3783761;gbkey=Gene;gene=EBNA-2;locus_tag=HHV4_EBNA-2
NB501243:190:HNMMLBGXF:1:22102:6501:12910	11513	gene	EBNA-1	ID=gene4;Name=EBNA-1;Dbxref=GeneID:3783709;gbkey=Gene;gene=EBNA-1;locus_tag=HHV4_EBNA-1.1
NB501243:190:HNMMLBGXF:1:22102:6501:12910	11513	gene	EBNA-3B%2FEBNA-3C	ID=gene5;Name=EBNA-3B%2FEBNA-3C;Dbxref=GeneID:3783763;gbkey=Gene;gene=EBNA-3B%2FEBNA-3C;locus_tag=HHV4_EBNA-3B%2FEBNA-3C
NB501243:190:HNMMLBGXF:1:22102:6501:12910	11513	gene	EBNA-3A	ID=gene6;Name=EBNA-3A;Dbxref=GeneID:3783762;gbkey=Gene;gene=EBNA-3A;locus_tag=HHV4_EBNA-3A
NB501243:190:HNMMLBGXF:1:22102:6501:12910	11513	gene	EBNA-2	ID=gene7;Name=EBNA-2;Dbxref=GeneID:3783761;gbkey=Gene;gene=EBNA-2;locus_tag=HHV4_EBNA-2
NB501243:190:HNMMLBGXF:1:11103:8665:14494	11418	gene	EBNA-1	ID=gene4;Name=EBNA-1;Dbxref=GeneID:3783709;gbkey=Gene;gene=EBNA-1;locus_tag=HHV4_EBNA-1.1
NB501243:190:HNMMLBGXF:1:11103:8665:14494	11418	gene	EBNA-3B%2FEBNA-3C	ID=gene5;Name=EBNA-3B%2FEBNA-3C;Dbxref=GeneID:3783763;gbkey=Gene;gene=EBNA-3B%2FEBNA-3C;locus_tag=HHV4_EBNA-3B%2FEBNA-3C
NB501243:190:HNMMLBGXF:1:11103:8665:14494	11418	gene	EBNA-3A	ID=gene6;Name=EBNA-3A;Dbxref=GeneID:3783762;gbkey=Gene;gene=EBNA-3A;locus_tag=HHV4_EBNA-3A
NB501243:190:HNMMLBGXF:1:11103:8665:14494	11418	gene	EBNA-2	ID=gene7;Name=EBNA-2;Dbxref=GeneID:3783761;gbkey=Gene;gene=EBNA-2;locus_tag=HHV4_EBNA-2
NB501243:190:HNMMLBGXF:1:11202:6736:7785	11376	gene	EBNA-1	ID=gene4;Name=EBNA-1;Dbxref=GeneID:3783709;gbkey=Gene;gene=EBNA-1;locus_tag=HHV4_EBNA-1.1
NB501243:190:HNMMLBGXF:1:11202:6736:7785	11376	gene	EBNA-3B%2FEBNA-3C	ID=gene5;Name=EBNA-3B%2FEBNA-3C;Dbxref=GeneID:3783763;gbkey=Gene;gene=EBNA-3B%2FEBNA-3C;locus_tag=HHV4_EBNA-3B%2FEBNA-3C
NB501243:190:HNMMLBGXF:1:11202:6736:7785	11376	gene	EBNA-3A	ID=gene6;Name=EBNA-3A;Dbxref=GeneID:3783762;gbkey=Gene;gene=EBNA-3A;locus_tag=HHV4_EBNA-3A
NB501243:190:HNMMLBGXF:1:11202:6736:7785	11376	gene	EBNA-2	ID=gene7;Name=EBNA-2;Dbxref=GeneID:3783761;gbkey=Gene;gene=EBNA-2;locus_tag=HHV4_EBNA-2
NB501243:190:HNMMLBGXF:1:13209:15197:11257	96909	cds	EBNA-1	ID=cds45;Name=YP_401677.1;Parent=rna14;Dbxref=UniProtKB%2FTrEMBL:Q777E1,Genbank:YP_401677.1,GeneID:3783774;gbkey=CDS;product=EBNA-1;protein_id=YP_401677.1
NB501243:190:HNMMLBGXF:2:23207:7432:11358	96848	cds	EBNA-1	ID=cds45;Name=YP_401677.1;Parent=rna14;Dbxref=UniProtKB%2FTrEMBL:Q777E1,Genbank:YP_401677.1,GeneID:3783774;gbkey=CDS;product=EBNA-1;protein_id=YP_401677.1
NB501243:190:HNMMLBGXF:3:22407:3546:11315	43026	gene	EBNA-1	ID=gene4;Name=EBNA-1;Dbxref=GeneID:3783709;gbkey=Gene;gene=EBNA-1;locus_tag=HHV4_EBNA-1.1
NB501243:190:HNMMLBGXF:3:22407:3546:11315	43026	gene	EBNA-3B%2FEBNA-3C	ID=gene5;Name=EBNA-3B%2FEBNA-3C;Dbxref=GeneID:3783763;gbkey=Gene;gene=EBNA-3B%2FEBNA-3C;locus_tag=HHV4_EBNA-3B%2FEBNA-3C
NB501243:190:HNMMLBGXF:3:22407:3546:11315	43026	gene	EBNA-3A	ID=gene6;Name=EBNA-3A;Dbxref=GeneID:3783762;gbkey=Gene;gene=EBNA-3A;locus_tag=HHV4_EBNA-3A
NB501243:190:HNMMLBGXF:3:22407:3546:11315	43026	gene	BHRF1	ID=gene18;Name=BHRF1;Note=can also be expressed from Cp or Wp type of spliced RNA;Dbxref=GeneID:3783706;gbkey=Gene;gene=BHRF1;locus_tag=HHV4_BHRF1
NB501243:190:HNMMLBGXF:1:12104:16588:18335	96889	cds	EBNA-1	ID=cds45;Name=YP_401677.1;Parent=rna14;Dbxref=UniProtKB%2FTrEMBL:Q777E1,Genbank:YP_401677.1,GeneID:3783774;gbkey=CDS;product=EBNA-1;protein_id=YP_401677.1
NB501243:190:HNMMLBGXF:1:11109:24748:7968	43093	gene	EBNA-1	ID=gene4;Name=EBNA-1;Dbxref=GeneID:3783709;gbkey=Gene;gene=EBNA-1;locus_tag=HHV4_EBNA-1.1
NB501243:190:HNMMLBGXF:1:11109:24748:7968	43093	gene	EBNA-3B%2FEBNA-3C	ID=gene5;Name=EBNA-3B%2FEBNA-3C;Dbxref=GeneID:3783763;gbkey=Gene;gene=EBNA-3B%2FEBNA-3C;locus_tag=HHV4_EBNA-3B%2FEBNA-3C
NB501243:190:HNMMLBGXF:1:11109:24748:7968	43093	gene	EBNA-3A	ID=gene6;Name=EBNA-3A;Dbxref=GeneID:3783762;gbkey=Gene;gene=EBNA-3A;locus_tag=HHV4_EBNA-3A
NB501243:190:HNMMLBGXF:1:11109:24748:7968	43093	gene	BHRF1	ID=gene18;Name=BHRF1;Note=can also be expressed from Cp or Wp type of spliced RNA;Dbxref=GeneID:3783706;gbkey=Gene;gene=BHRF1;locus_tag=HHV4_BHRF1
NB501243:190:HNMMLBGXF:4:11407:2298:11103	48748	cds	BFRF2	ID=cds20;Name=YP_401650.1;Parent=gene23;Dbxref=UniProtKB%2FTrEMBL:Q777G6,Genbank:YP_401650.1,GeneID:3783700;gbkey=CDS;product=BFRF2;protein_id=YP_401650.1
NB501243:190:HNMMLBGXF:1:11106:20811:15198	146659	gene	RPMS1	ID=gene78;Name=RPMS1;Dbxref=GeneID:3783757;gbkey=Gene;gene=RPMS1;locus_tag=HHV4_RPMS1
NB501243:190:HNMMLBGXF:4:13611:19302:1584	not found.
NB501243:190:HNMMLBGXF:3:22501:24644:8914	43083	gene	EBNA-1	ID=gene4;Name=EBNA-1;Dbxref=GeneID:3783709;gbkey=Gene;gene=EBNA-1;locus_tag=HHV4_EBNA-1.1
NB501243:190:HNMMLBGXF:3:22501:24644:8914	43083	gene	EBNA-3B%2FEBNA-3C	ID=gene5;Name=EBNA-3B%2FEBNA-3C;Dbxref=GeneID:3783763;gbkey=Gene;gene=EBNA-3B%2FEBNA-3C;locus_tag=HHV4_EBNA-3B%2FEBNA-3C
NB501243:190:HNMMLBGXF:3:22501:24644:8914	43083	gene	EBNA-3A	ID=gene6;Name=EBNA-3A;Dbxref=GeneID:3783762;gbkey=Gene;gene=EBNA-3A;locus_tag=HHV4_EBNA-3A
NB501243:190:HNMMLBGXF:3:22501:24644:8914	43083	gene	BHRF1	ID=gene18;Name=BHRF1;Note=can also be expressed from Cp or Wp type of spliced RNA;Dbxref=GeneID:3783706;gbkey=Gene;gene=BHRF1;locus_tag=HHV4_BHRF1
NB501243:190:HNMMLBGXF:1:22212:10246:2349	42483	cds	BHRF1	ID=cds15;Name=YP_401646.1;Parent=gene18;Dbxref=UniProtKB%2FTrEMBL:Q777H0,Genbank:YP_401646.1,GeneID:3783706;gbkey=CDS;product=BHRF1;protein_id=YP_401646.1
NB501243:190:HNMMLBGXF:3:23504:21200:8177	14622	cds	EBNA-LP	ID=cds5;Name=YP_401636.1;Parent=rna9;Dbxref=UniProtKB%2FTrEMBL:Q8AZK7,Genbank:YP_401636.1,GeneID:3783746;gbkey=CDS;product=EBNA-LP;protein_id=YP_401636.1
NB501243:190:HNMMLBGXF:3:23504:21200:8177	14622	cds	EBNA-LP	ID=cds5;Name=YP_401636.1;Parent=rna9;Dbxref=UniProtKB%2FTrEMBL:Q8AZK7,Genbank:YP_401636.1,GeneID:3783746;gbkey=CDS;product=EBNA-LP;protein_id=YP_401636.1
NB501243:190:HNMMLBGXF:3:12612:9853:16346	36708	cds	EBNA-2	ID=cds13;Name=YP_401644.1;Parent=rna8;Dbxref=UniProtKB%2FTrEMBL:Q777H1,Genbank:YP_401644.1,GeneID:3783761;gbkey=CDS;product=EBNA-2;protein_id=YP_401644.1
NB501243:190:HNMMLBGXF:2:21101:22033:4642	160386	cds	BALF3	ID=cds86;Name=YP_401715.1;Parent=gene85;Note=herpesvirus core gene UL28 family;Dbxref=UniProtKB%2FTrEMBL:Q777A8,Genbank:YP_401715.1,GeneID:3783679;gbkey=CDS;product=BALF3;protein_id=YP_401715.1
NB501243:190:HNMMLBGXF:2:21101:22033:4642	160386	cds	BARF0	ID=cds87;Name=YP_401716.1;Parent=gene87;Note=it is questionable whether a protein function is encoded;Dbxref=UniProtKB%2FTrEMBL:Q8AZJ4,Genbank:YP_401716.1,GeneID:3783682;exception=trans-splicing;gbkey=CDS;product=BARF0;protein_id=YP_401716.1
NB501243:190:HNMMLBGXF:3:13408:12269:19031	160144	cds	BALF3	ID=cds86;Name=YP_401715.1;Parent=gene85;Note=herpesvirus core gene UL28 family;Dbxref=UniProtKB%2FTrEMBL:Q777A8,Genbank:YP_401715.1,GeneID:3783679;gbkey=CDS;product=BALF3;protein_id=YP_401715.1
NB501243:190:HNMMLBGXF:3:13408:12269:19031	160144	cds	BARF0	ID=cds87;Name=YP_401716.1;Parent=gene87;Note=it is questionable whether a protein function is encoded;Dbxref=UniProtKB%2FTrEMBL:Q8AZJ4,Genbank:YP_401716.1,GeneID:3783682;exception=trans-splicing;gbkey=CDS;product=BARF0;protein_id=YP_401716.1
NB501243:190:HNMMLBGXF:4:21408:19317:16639	160239	cds	BALF3	ID=cds86;Name=YP_401715.1;Parent=gene85;Note=herpesvirus core gene UL28 family;Dbxref=UniProtKB%2FTrEMBL:Q777A8,Genbank:YP_401715.1,GeneID:3783679;gbkey=CDS;product=BALF3;protein_id=YP_401715.1
NB501243:190:HNMMLBGXF:4:21408:19317:16639	160239	cds	BARF0	ID=cds87;Name=YP_401716.1;Parent=gene87;Note=it is questionable whether a protein function is encoded;Dbxref=UniProtKB%2FTrEMBL:Q8AZJ4,Genbank:YP_401716.1,GeneID:3783682;exception=trans-splicing;gbkey=CDS;product=BARF0;protein_id=YP_401716.1
NB501243:190:HNMMLBGXF:2:13310:15815:4281	159798	cds	A73	ID=cds85;Name=YP_401714.1;Parent=rna57;Note=questionable whether a protein function is encoded;Dbxref=UniProtKB%2FTrEMBL:Q9Q2P1,Genbank:YP_401714.1,GeneID:3783676;gbkey=CDS;product=A73;protein_id=YP_401714.1
NB501243:190:HNMMLBGXF:2:13310:15815:4281	159798	cds	BALF3	ID=cds86;Name=YP_401715.1;Parent=gene85;Note=herpesvirus core gene UL28 family;Dbxref=UniProtKB%2FTrEMBL:Q777A8,Genbank:YP_401715.1,GeneID:3783679;gbkey=CDS;product=BALF3;protein_id=YP_401715.1
NB501243:190:HNMMLBGXF:2:13310:15815:4281	159798	cds	BARF0	ID=cds87;Name=YP_401716.1;Parent=gene87;Note=it is questionable whether a protein function is encoded;Dbxref=UniProtKB%2FTrEMBL:Q8AZJ4,Genbank:YP_401716.1,GeneID:3783682;exception=trans-splicing;gbkey=CDS;product=BARF0;protein_id=YP_401716.1
NB501243:190:HNMMLBGXF:2:12211:4128:20331	159775	cds	A73	ID=cds85;Name=YP_401714.1;Parent=rna57;Note=questionable whether a protein function is encoded;Dbxref=UniProtKB%2FTrEMBL:Q9Q2P1,Genbank:YP_401714.1,GeneID:3783676;gbkey=CDS;product=A73;protein_id=YP_401714.1
NB501243:190:HNMMLBGXF:2:12211:4128:20331	159775	cds	BALF3	ID=cds86;Name=YP_401715.1;Parent=gene85;Note=herpesvirus core gene UL28 family;Dbxref=UniProtKB%2FTrEMBL:Q777A8,Genbank:YP_401715.1,GeneID:3783679;gbkey=CDS;product=BALF3;protein_id=YP_401715.1
NB501243:190:HNMMLBGXF:2:12211:4128:20331	159775	cds	BARF0	ID=cds87;Name=YP_401716.1;Parent=gene87;Note=it is questionable whether a protein function is encoded;Dbxref=UniProtKB%2FTrEMBL:Q8AZJ4,Genbank:YP_401716.1,GeneID:3783682;exception=trans-splicing;gbkey=CDS;product=BARF0;protein_id=YP_401716.1
NB501243:190:HNMMLBGXF:3:13412:23458:6104	26791	cds	EBNA-LP	ID=cds5;Name=YP_401636.1;Parent=rna9;Dbxref=UniProtKB%2FTrEMBL:Q8AZK7,Genbank:YP_401636.1,GeneID:3783746;gbkey=CDS;product=EBNA-LP;protein_id=YP_401636.1
NB501243:190:HNMMLBGXF:2:21309:4610:5907	20714	cds	EBNA-LP	ID=cds5;Name=YP_401636.1;Parent=rna9;Dbxref=UniProtKB%2FTrEMBL:Q8AZK7,Genbank:YP_401636.1,GeneID:3783746;gbkey=CDS;product=EBNA-LP;protein_id=YP_401636.1
NB501243:190:HNMMLBGXF:3:12403:15511:5380	17636	cds	EBNA-LP	ID=cds5;Name=YP_401636.1;Parent=rna9;Dbxref=UniProtKB%2FTrEMBL:Q8AZK7,Genbank:YP_401636.1,GeneID:3783746;gbkey=CDS;product=EBNA-LP;protein_id=YP_401636.1
NB501243:190:HNMMLBGXF:2:23311:2696:18658	26808	cds	EBNA-LP	ID=cds5;Name=YP_401636.1;Parent=rna9;Dbxref=UniProtKB%2FTrEMBL:Q8AZK7,Genbank:YP_401636.1,GeneID:3783746;gbkey=CDS;product=EBNA-LP;protein_id=YP_401636.1
NB501243:190:HNMMLBGXF:3:22606:14750:1866	1560	cds	LMP-2B	ID=cds1;Name=YP_401632.1;Parent=rna1;Note=N-terminally truncated form of LMP-2A;Dbxref=UniProtKB%2FTrEMBL:Q8AZK9,Genbank:YP_401632.1,GeneID:3783760;gbkey=CDS;product=LMP-2B;protein_id=YP_401632.1
NB501243:190:HNMMLBGXF:3:22606:14750:1866	1560	cds	LMP-2B	ID=cds1;Name=YP_401632.1;Parent=rna1;Note=N-terminally truncated form of LMP-2A;Dbxref=UniProtKB%2FTrEMBL:Q8AZK9,Genbank:YP_401632.1,GeneID:3783760;gbkey=CDS;product=LMP-2B;protein_id=YP_401632.1
NB501243:190:HNMMLBGXF:1:21306:22056:1972	55204	cds	BPLF1	ID=cds22;Name=YP_401652.1;Parent=gene26;Note=herpesvirus core gene UL36 family;Dbxref=UniProtKB%2FTrEMBL:Q777G4,Genbank:YP_401652.1,GeneID:3783726;gbkey=CDS;product=BPLF1;protein_id=YP_401652.1
NB501243:190:HNMMLBGXF:3:22506:13924:19521	55174	cds	BPLF1	ID=cds22;Name=YP_401652.1;Parent=gene26;Note=herpesvirus core gene UL36 family;Dbxref=UniProtKB%2FTrEMBL:Q777G4,Genbank:YP_401652.1,GeneID:3783726;gbkey=CDS;product=BPLF1;protein_id=YP_401652.1
NB501243:190:HNMMLBGXF:2:13108:4598:9340	43116	gene	EBNA-1	ID=gene4;Name=EBNA-1;Dbxref=GeneID:3783709;gbkey=Gene;gene=EBNA-1;locus_tag=HHV4_EBNA-1.1
NB501243:190:HNMMLBGXF:2:13108:4598:9340	43116	gene	EBNA-3B%2FEBNA-3C	ID=gene5;Name=EBNA-3B%2FEBNA-3C;Dbxref=GeneID:3783763;gbkey=Gene;gene=EBNA-3B%2FEBNA-3C;locus_tag=HHV4_EBNA-3B%2FEBNA-3C
NB501243:190:HNMMLBGXF:2:13108:4598:9340	43116	gene	EBNA-3A	ID=gene6;Name=EBNA-3A;Dbxref=GeneID:3783762;gbkey=Gene;gene=EBNA-3A;locus_tag=HHV4_EBNA-3A
NB501243:190:HNMMLBGXF:2:13108:4598:9340	43116	gene	BHRF1	ID=gene18;Name=BHRF1;Note=can also be expressed from Cp or Wp type of spliced RNA;Dbxref=GeneID:3783706;gbkey=Gene;gene=BHRF1;locus_tag=HHV4_BHRF1
NB501243:190:HNMMLBGXF:2:11302:14434:7018	37525	cds	EBNA-2	ID=cds13;Name=YP_401644.1;Parent=rna8;Dbxref=UniProtKB%2FTrEMBL:Q777H1,Genbank:YP_401644.1,GeneID:3783761;gbkey=CDS;product=EBNA-2;protein_id=YP_401644.1
NB501243:190:HNMMLBGXF:2:23203:3241:14925	37546	cds	EBNA-2	ID=cds13;Name=YP_401644.1;Parent=rna8;Dbxref=UniProtKB%2FTrEMBL:Q777H1,Genbank:YP_401644.1,GeneID:3783761;gbkey=CDS;product=EBNA-2;protein_id=YP_401644.1
NB501243:190:HNMMLBGXF:2:22110:7188:5452	37433	cds	EBNA-2	ID=cds13;Name=YP_401644.1;Parent=rna8;Dbxref=UniProtKB%2FTrEMBL:Q777H1,Genbank:YP_401644.1,GeneID:3783761;gbkey=CDS;product=EBNA-2;protein_id=YP_401644.1
NB501243:190:HNMMLBGXF:4:12502:19202:4151	83174	cds	EBNA-3B	ID=cds38;Name=YP_401670.1;Parent=rna5;Note=EBNA-3B%3B the Herpesviridae are non-segmented dsDNA viruses with genomes ranging from 120-230kbp%3B although herpes viruses vary greatly in sequence identity and homology%2C they all share four common elements: an envelope%2C a tegument which is composed of viral enzymes%2C a capsid of 162 capsomers%2C and a core composed of genomic DNA%3B EBNA-3C%2C EB…
NB501243:190:HNMMLBGXF:4:11509:19444:19304	15988	cds	BWRF1	ID=cds6;Name=YP_401637.1;Parent=gene10;Note=questionable whether a protein function is encoded;Dbxref=UniProtKB%2FTrEMBL:Q8AZK6,Genbank:YP_401637.1,GeneID:3783734;gbkey=CDS;product=BWRF1;protein_id=YP_401637.1
NB501243:190:HNMMLBGXF:2:22212:1844:10457	31314	cds	BWRF1	ID=cds11;Name=YP_401642.1;Parent=gene15;Note=questionable whether a protein function is encoded;Dbxref=UniProtKB%2FTrEMBL:Q8AZK1,Genbank:YP_401642.1,GeneID:3783739;gbkey=CDS;product=BWRF1;protein_id=YP_401642.1
NB501243:190:HNMMLBGXF:3:21610:5780:7775	34408	cds	BWRF1	ID=cds12;Name=YP_401643.1;Parent=gene16;Note=questionable whether a protein function is encoded;Dbxref=UniProtKB%2FTrEMBL:Q8AZK0,Genbank:YP_401643.1,GeneID:3783740;gbkey=CDS;product=BWRF1;protein_id=YP_401643.1
NB501243:190:HNMMLBGXF:3:11407:24454:14133	159922	cds	A73	ID=cds85;Name=YP_401714.1;Parent=rna57;Note=questionable whether a protein function is encoded;Dbxref=UniProtKB%2FTrEMBL:Q9Q2P1,Genbank:YP_401714.1,GeneID:3783676;gbkey=CDS;product=A73;protein_id=YP_401714.1
NB501243:190:HNMMLBGXF:3:11407:24454:14133	159922	cds	BALF3	ID=cds86;Name=YP_401715.1;Parent=gene85;Note=herpesvirus core gene UL28 family;Dbxref=UniProtKB%2FTrEMBL:Q777A8,Genbank:YP_401715.1,GeneID:3783679;gbkey=CDS;product=BALF3;protein_id=YP_401715.1
NB501243:190:HNMMLBGXF:3:11407:24454:14133	159922	cds	BARF0	ID=cds87;Name=YP_401716.1;Parent=gene87;Note=it is questionable whether a protein function is encoded;Dbxref=UniProtKB%2FTrEMBL:Q8AZJ4,Genbank:YP_401716.1,GeneID:3783682;exception=trans-splicing;gbkey=CDS;product=BARF0;protein_id=YP_401716.1
NB501243:190:HNMMLBGXF:2:12104:2014:14055	159824	cds	A73	ID=cds85;Name=YP_401714.1;Parent=rna57;Note=questionable whether a protein function is encoded;Dbxref=UniProtKB%2FTrEMBL:Q9Q2P1,Genbank:YP_401714.1,GeneID:3783676;gbkey=CDS;product=A73;protein_id=YP_401714.1
NB501243:190:HNMMLBGXF:2:12104:2014:14055	159824	cds	BALF3	ID=cds86;Name=YP_401715.1;Parent=gene85;Note=herpesvirus core gene UL28 family;Dbxref=UniProtKB%2FTrEMBL:Q777A8,Genbank:YP_401715.1,GeneID:3783679;gbkey=CDS;product=BALF3;protein_id=YP_401715.1
NB501243:190:HNMMLBGXF:2:12104:2014:14055	159824	cds	BARF0	ID=cds87;Name=YP_401716.1;Parent=gene87;Note=it is questionable whether a protein function is encoded;Dbxref=UniProtKB%2FTrEMBL:Q8AZJ4,Genbank:YP_401716.1,GeneID:3783682;exception=trans-splicing;gbkey=CDS;product=BARF0;protein_id=YP_401716.1
NB501243:190:HNMMLBGXF:3:12604:19097:1282	159947	cds	A73	ID=cds85;Name=YP_401714.1;Parent=rna57;Note=questionable whether a protein function is encoded;Dbxref=UniProtKB%2FTrEMBL:Q9Q2P1,Genbank:YP_401714.1,GeneID:3783676;gbkey=CDS;product=A73;protein_id=YP_401714.1
NB501243:190:HNMMLBGXF:3:12604:19097:1282	159947	cds	BALF3	ID=cds86;Name=YP_401715.1;Parent=gene85;Note=herpesvirus core gene UL28 family;Dbxref=UniProtKB%2FTrEMBL:Q777A8,Genbank:YP_401715.1,GeneID:3783679;gbkey=CDS;product=BALF3;protein_id=YP_401715.1
NB501243:190:HNMMLBGXF:3:12604:19097:1282	159947	cds	BARF0	ID=cds87;Name=YP_401716.1;Parent=gene87;Note=it is questionable whether a protein function is encoded;Dbxref=UniProtKB%2FTrEMBL:Q8AZJ4,Genbank:YP_401716.1,GeneID:3783682;exception=trans-splicing;gbkey=CDS;product=BARF0;protein_id=YP_401716.1
NB501243:190:HNMMLBGXF:2:21306:2015:4115	159742	cds	A73	ID=cds85;Name=YP_401714.1;Parent=rna57;Note=questionable whether a protein function is encoded;Dbxref=UniProtKB%2FTrEMBL:Q9Q2P1,Genbank:YP_401714.1,GeneID:3783676;gbkey=CDS;product=A73;protein_id=YP_401714.1
NB501243:190:HNMMLBGXF:2:21306:2015:4115	159742	cds	BALF3	ID=cds86;Name=YP_401715.1;Parent=gene85;Note=herpesvirus core gene UL28 family;Dbxref=UniProtKB%2FTrEMBL:Q777A8,Genbank:YP_401715.1,GeneID:3783679;gbkey=CDS;product=BALF3;protein_id=YP_401715.1
NB501243:190:HNMMLBGXF:2:21306:2015:4115	159742	cds	BARF0	ID=cds87;Name=YP_401716.1;Parent=gene87;Note=it is questionable whether a protein function is encoded;Dbxref=UniProtKB%2FTrEMBL:Q8AZJ4,Genbank:YP_401716.1,GeneID:3783682;exception=trans-splicing;gbkey=CDS;product=BARF0;protein_id=YP_401716.1
NB501243:190:HNMMLBGXF:3:13411:4723:7400	159874	cds	A73	ID=cds85;Name=YP_401714.1;Parent=rna57;Note=questionable whether a protein function is encoded;Dbxref=UniProtKB%2FTrEMBL:Q9Q2P1,Genbank:YP_401714.1,GeneID:3783676;gbkey=CDS;product=A73;protein_id=YP_401714.1
NB501243:190:HNMMLBGXF:3:13411:4723:7400	159874	cds	BALF3	ID=cds86;Name=YP_401715.1;Parent=gene85;Note=herpesvirus core gene UL28 family;Dbxref=UniProtKB%2FTrEMBL:Q777A8,Genbank:YP_401715.1,GeneID:3783679;gbkey=CDS;product=BALF3;protein_id=YP_401715.1
NB501243:190:HNMMLBGXF:3:13411:4723:7400	159874	cds	BARF0	ID=cds87;Name=YP_401716.1;Parent=gene87;Note=it is questionable whether a protein function is encoded;Dbxref=UniProtKB%2FTrEMBL:Q8AZJ4,Genbank:YP_401716.1,GeneID:3783682;exception=trans-splicing;gbkey=CDS;product=BARF0;protein_id=YP_401716.1
NB501243:190:HNMMLBGXF:2:13111:17190:2896	160374	cds	BALF3	ID=cds86;Name=YP_401715.1;Parent=gene85;Note=herpesvirus core gene UL28 family;Dbxref=UniProtKB%2FTrEMBL:Q777A8,Genbank:YP_401715.1,GeneID:3783679;gbkey=CDS;product=BALF3;protein_id=YP_401715.1
NB501243:190:HNMMLBGXF:2:13111:17190:2896	160374	cds	BARF0	ID=cds87;Name=YP_401716.1;Parent=gene87;Note=it is questionable whether a protein function is encoded;Dbxref=UniProtKB%2FTrEMBL:Q8AZJ4,Genbank:YP_401716.1,GeneID:3783682;exception=trans-splicing;gbkey=CDS;product=BARF0;protein_id=YP_401716.1
NB501243:190:HNMMLBGXF:3:11505:6215:17184	73821	cds	helicase-primase primase subunit BSLF1	ID=cds30;Name=YP_401662.1;Parent=gene33;Note=helicase-primase primase subunit%3B the Herpesviridae are non-segmented dsDNA viruses with genomes ranging from 120-230kbp%3B although herpes viruses vary greatly in sequence identity and homology%2C they all share four common elements: an envelope%2C a tegument which is composed of viral enzymes%2C a capsid of 162 capsomers%2C and a core composed of g…
NB501243:190:HNMMLBGXF:4:11405:22127:14548	17770	cds	EBNA-LP	ID=cds5;Name=YP_401636.1;Parent=rna9;Dbxref=UniProtKB%2FTrEMBL:Q8AZK7,Genbank:YP_401636.1,GeneID:3783746;gbkey=CDS;product=EBNA-LP;protein_id=YP_401636.1
NB501243:190:HNMMLBGXF:4:11405:22127:14548	17770	cds	EBNA-LP	ID=cds5;Name=YP_401636.1;Parent=rna9;Dbxref=UniProtKB%2FTrEMBL:Q8AZK7,Genbank:YP_401636.1,GeneID:3783746;gbkey=CDS;product=EBNA-LP;protein_id=YP_401636.1
NB501243:190:HNMMLBGXF:3:23404:9524:7582	159883	cds	A73	ID=cds85;Name=YP_401714.1;Parent=rna57;Note=questionable whether a protein function is encoded;Dbxref=UniProtKB%2FTrEMBL:Q9Q2P1,Genbank:YP_401714.1,GeneID:3783676;gbkey=CDS;product=A73;protein_id=YP_401714.1
NB501243:190:HNMMLBGXF:3:23404:9524:7582	159883	cds	BALF3	ID=cds86;Name=YP_401715.1;Parent=gene85;Note=herpesvirus core gene UL28 family;Dbxref=UniProtKB%2FTrEMBL:Q777A8,Genbank:YP_401715.1,GeneID:3783679;gbkey=CDS;product=BALF3;protein_id=YP_401715.1
NB501243:190:HNMMLBGXF:3:23404:9524:7582	159883	cds	BARF0	ID=cds87;Name=YP_401716.1;Parent=gene87;Note=it is questionable whether a protein function is encoded;Dbxref=UniProtKB%2FTrEMBL:Q8AZJ4,Genbank:YP_401716.1,GeneID:3783682;exception=trans-splicing;gbkey=CDS;product=BARF0;protein_id=YP_401716.1
NB501243:190:HNMMLBGXF:1:11111:25633:5740	11868	gene	EBNA-1	ID=gene4;Name=EBNA-1;Dbxref=GeneID:3783709;gbkey=Gene;gene=EBNA-1;locus_tag=HHV4_EBNA-1.1
NB501243:190:HNMMLBGXF:1:11111:25633:5740	11868	gene	EBNA-3B%2FEBNA-3C	ID=gene5;Name=EBNA-3B%2FEBNA-3C;Dbxref=GeneID:3783763;gbkey=Gene;gene=EBNA-3B%2FEBNA-3C;locus_tag=HHV4_EBNA-3B%2FEBNA-3C
NB501243:190:HNMMLBGXF:1:11111:25633:5740	11868	gene	EBNA-3A	ID=gene6;Name=EBNA-3A;Dbxref=GeneID:3783762;gbkey=Gene;gene=EBNA-3A;locus_tag=HHV4_EBNA-3A
NB501243:190:HNMMLBGXF:1:11111:25633:5740	11868	gene	EBNA-2	ID=gene7;Name=EBNA-2;Dbxref=GeneID:3783761;gbkey=Gene;gene=EBNA-2;locus_tag=HHV4_EBNA-2
NB501243:190:HNMMLBGXF:1:13106:8110:16629	26979	cds	EBNA-LP	ID=cds5;Name=YP_401636.1;Parent=rna9;Dbxref=UniProtKB%2FTrEMBL:Q8AZK7,Genbank:YP_401636.1,GeneID:3783746;gbkey=CDS;product=EBNA-LP;protein_id=YP_401636.1
NB501243:190:HNMMLBGXF:1:13106:8110:16629	26979	cds	EBNA-LP	ID=cds5;Name=YP_401636.1;Parent=rna9;Dbxref=UniProtKB%2FTrEMBL:Q8AZK7,Genbank:YP_401636.1,GeneID:3783746;gbkey=CDS;product=EBNA-LP;protein_id=YP_401636.1
NB501243:190:HNMMLBGXF:2:23102:18542:14792	83948	cds	EBNA-3B	ID=cds38;Name=YP_401670.1;Parent=rna5;Note=EBNA-3B%3B the Herpesviridae are non-segmented dsDNA viruses with genomes ranging from 120-230kbp%3B although herpes viruses vary greatly in sequence identity and homology%2C they all share four common elements: an envelope%2C a tegument which is composed of viral enzymes%2C a capsid of 162 capsomers%2C and a core composed of genomic DNA%3B EBNA-3C%2C EB…
NB501243:190:HNMMLBGXF:4:23409:9708:7302	83941	cds	EBNA-3B	ID=cds38;Name=YP_401670.1;Parent=rna5;Note=EBNA-3B%3B the Herpesviridae are non-segmented dsDNA viruses with genomes ranging from 120-230kbp%3B although herpes viruses vary greatly in sequence identity and homology%2C they all share four common elements: an envelope%2C a tegument which is composed of viral enzymes%2C a capsid of 162 capsomers%2C and a core composed of genomic DNA%3B EBNA-3C%2C EB…
NB501243:190:HNMMLBGXF:1:21106:1320:16544	13265	cds	BWRF1	ID=cds4;Name=YP_401635.1;Parent=gene8;Note=questionable whether a protein function is encoded;Dbxref=UniProtKB%2FTrEMBL:Q8AZK8,Genbank:YP_401635.1,GeneID:3783691;gbkey=CDS;product=BWRF1;protein_id=YP_401635.1
NB501243:190:HNMMLBGXF:1:21107:26755:16554	13265	cds	BWRF1	ID=cds4;Name=YP_401635.1;Parent=gene8;Note=questionable whether a protein function is encoded;Dbxref=UniProtKB%2FTrEMBL:Q8AZK8,Genbank:YP_401635.1,GeneID:3783691;gbkey=CDS;product=BWRF1;protein_id=YP_401635.1
NB501243:190:HNMMLBGXF:4:11405:17219:17885	28841	cds	BWRF1	ID=cds10;Name=YP_401641.1;Parent=gene14;Note=questionable whether a protein function is encoded;Dbxref=UniProtKB%2FTrEMBL:Q8AZK2,Genbank:YP_401641.1,GeneID:3783738;gbkey=CDS;product=BWRF1;protein_id=YP_401641.1
NB501243:190:HNMMLBGXF:3:22405:24804:8855	97176	cds	EBNA-1	ID=cds45;Name=YP_401677.1;Parent=rna14;Dbxref=UniProtKB%2FTrEMBL:Q777E1,Genbank:YP_401677.1,GeneID:3783774;gbkey=CDS;product=EBNA-1;protein_id=YP_401677.1
NB501243:190:HNMMLBGXF:4:13407:16271:17682	97121	cds	EBNA-1	ID=cds45;Name=YP_401677.1;Parent=rna14;Dbxref=UniProtKB%2FTrEMBL:Q777E1,Genbank:YP_401677.1,GeneID:3783774;gbkey=CDS;product=EBNA-1;protein_id=YP_401677.1
NB501243:190:HNMMLBGXF:1:21308:6475:3217	97269	cds	EBNA-1	ID=cds45;Name=YP_401677.1;Parent=rna14;Dbxref=UniProtKB%2FTrEMBL:Q777E1,Genbank:YP_401677.1,GeneID:3783774;gbkey=CDS;product=EBNA-1;protein_id=YP_401677.1
NB501243:190:HNMMLBGXF:1:13103:25617:6640	89388	cds	BZLF2	ID=cds40;Name=YP_401672.1;Parent=gene41;Note=contains C-type lectin domain;Dbxref=UniProtKB%2FTrEMBL:Q777E6,Genbank:YP_401672.1,GeneID:3783745;gbkey=CDS;product=BZLF2;protein_id=YP_401672.1
NB501243:190:HNMMLBGXF:2:22304:3245:19524	89274	cds	BZLF2	ID=cds40;Name=YP_401672.1;Parent=gene41;Note=contains C-type lectin domain;Dbxref=UniProtKB%2FTrEMBL:Q777E6,Genbank:YP_401672.1,GeneID:3783745;gbkey=CDS;product=BZLF2;protein_id=YP_401672.1
NB501243:190:HNMMLBGXF:3:22404:25334:15280	89703	cds	BZLF2	ID=cds40;Name=YP_401672.1;Parent=gene41;Note=contains C-type lectin domain;Dbxref=UniProtKB%2FTrEMBL:Q777E6,Genbank:YP_401672.1,GeneID:3783745;gbkey=CDS;product=BZLF2;protein_id=YP_401672.1
NB501243:190:HNMMLBGXF:2:23207:14567:17525	89637	cds	BZLF2	ID=cds40;Name=YP_401672.1;Parent=gene41;Note=contains C-type lectin domain;Dbxref=UniProtKB%2FTrEMBL:Q777E6,Genbank:YP_401672.1,GeneID:3783745;gbkey=CDS;product=BZLF2;protein_id=YP_401672.1
NB501243:190:HNMMLBGXF:4:13610:23444:13275	11365	gene	EBNA-1	ID=gene4;Name=EBNA-1;Dbxref=GeneID:3783709;gbkey=Gene;gene=EBNA-1;locus_tag=HHV4_EBNA-1.1
NB501243:190:HNMMLBGXF:4:13610:23444:13275	11365	gene	EBNA-3B%2FEBNA-3C	ID=gene5;Name=EBNA-3B%2FEBNA-3C;Dbxref=GeneID:3783763;gbkey=Gene;gene=EBNA-3B%2FEBNA-3C;locus_tag=HHV4_EBNA-3B%2FEBNA-3C
NB501243:190:HNMMLBGXF:4:13610:23444:13275	11365	gene	EBNA-3A	ID=gene6;Name=EBNA-3A;Dbxref=GeneID:3783762;gbkey=Gene;gene=EBNA-3A;locus_tag=HHV4_EBNA-3A
NB501243:190:HNMMLBGXF:4:13610:23444:13275	11365	gene	EBNA-2	ID=gene7;Name=EBNA-2;Dbxref=GeneID:3783761;gbkey=Gene;gene=EBNA-2;locus_tag=HHV4_EBNA-2
NB501243:190:HNMMLBGXF:4:12507:2204:18031	11264	gene	EBNA-1	ID=gene4;Name=EBNA-1;Dbxref=GeneID:3783709;gbkey=Gene;gene=EBNA-1;locus_tag=HHV4_EBNA-1.1
NB501243:190:HNMMLBGXF:4:12507:2204:18031	11264	gene	EBNA-3B%2FEBNA-3C	ID=gene5;Name=EBNA-3B%2FEBNA-3C;Dbxref=GeneID:3783763;gbkey=Gene;gene=EBNA-3B%2FEBNA-3C;locus_tag=HHV4_EBNA-3B%2FEBNA-3C
NB501243:190:HNMMLBGXF:4:12507:2204:18031	11264	gene	EBNA-3A	ID=gene6;Name=EBNA-3A;Dbxref=GeneID:3783762;gbkey=Gene;gene=EBNA-3A;locus_tag=HHV4_EBNA-3A
NB501243:190:HNMMLBGXF:4:12507:2204:18031	11264	gene	EBNA-2	ID=gene7;Name=EBNA-2;Dbxref=GeneID:3783761;gbkey=Gene;gene=EBNA-2;locus_tag=HHV4_EBNA-2
NB501243:190:HNMMLBGXF:2:21309:3514:8799	43125	gene	EBNA-1	ID=gene4;Name=EBNA-1;Dbxref=GeneID:3783709;gbkey=Gene;gene=EBNA-1;locus_tag=HHV4_EBNA-1.1
NB501243:190:HNMMLBGXF:2:21309:3514:8799	43125	gene	EBNA-3B%2FEBNA-3C	ID=gene5;Name=EBNA-3B%2FEBNA-3C;Dbxref=GeneID:3783763;gbkey=Gene;gene=EBNA-3B%2FEBNA-3C;locus_tag=HHV4_EBNA-3B%2FEBNA-3C
NB501243:190:HNMMLBGXF:2:21309:3514:8799	43125	gene	EBNA-3A	ID=gene6;Name=EBNA-3A;Dbxref=GeneID:3783762;gbkey=Gene;gene=EBNA-3A;locus_tag=HHV4_EBNA-3A
NB501243:190:HNMMLBGXF:2:21309:3514:8799	43125	gene	BHRF1	ID=gene18;Name=BHRF1;Note=can also be expressed from Cp or Wp type of spliced RNA;Dbxref=GeneID:3783706;gbkey=Gene;gene=BHRF1;locus_tag=HHV4_BHRF1
NB501243:190:HNMMLBGXF:4:11412:21271:11275	43100	gene	EBNA-1	ID=gene4;Name=EBNA-1;Dbxref=GeneID:3783709;gbkey=Gene;gene=EBNA-1;locus_tag=HHV4_EBNA-1.1
NB501243:190:HNMMLBGXF:4:11412:21271:11275	43100	gene	EBNA-3B%2FEBNA-3C	ID=gene5;Name=EBNA-3B%2FEBNA-3C;Dbxref=GeneID:3783763;gbkey=Gene;gene=EBNA-3B%2FEBNA-3C;locus_tag=HHV4_EBNA-3B%2FEBNA-3C
NB501243:190:HNMMLBGXF:4:11412:21271:11275	43100	gene	EBNA-3A	ID=gene6;Name=EBNA-3A;Dbxref=GeneID:3783762;gbkey=Gene;gene=EBNA-3A;locus_tag=HHV4_EBNA-3A
NB501243:190:HNMMLBGXF:4:11412:21271:11275	43100	gene	BHRF1	ID=gene18;Name=BHRF1;Note=can also be expressed from Cp or Wp type of spliced RNA;Dbxref=GeneID:3783706;gbkey=Gene;gene=BHRF1;locus_tag=HHV4_BHRF1
NB501243:190:HNMMLBGXF:1:12211:23740:13140	160276	cds	BALF3	ID=cds86;Name=YP_401715.1;Parent=gene85;Note=herpesvirus core gene UL28 family;Dbxref=UniProtKB%2FTrEMBL:Q777A8,Genbank:YP_401715.1,GeneID:3783679;gbkey=CDS;product=BALF3;protein_id=YP_401715.1
NB501243:190:HNMMLBGXF:1:12211:23740:13140	160276	cds	BARF0	ID=cds87;Name=YP_401716.1;Parent=gene87;Note=it is questionable whether a protein function is encoded;Dbxref=UniProtKB%2FTrEMBL:Q8AZJ4,Genbank:YP_401716.1,GeneID:3783682;exception=trans-splicing;gbkey=CDS;product=BARF0;protein_id=YP_401716.1
NB501243:190:HNMMLBGXF:3:21507:16773:13255	160263	cds	BALF3	ID=cds86;Name=YP_401715.1;Parent=gene85;Note=herpesvirus core gene UL28 family;Dbxref=UniProtKB%2FTrEMBL:Q777A8,Genbank:YP_401715.1,GeneID:3783679;gbkey=CDS;product=BALF3;protein_id=YP_401715.1
NB501243:190:HNMMLBGXF:3:21507:16773:13255	160263	cds	BARF0	ID=cds87;Name=YP_401716.1;Parent=gene87;Note=it is questionable whether a protein function is encoded;Dbxref=UniProtKB%2FTrEMBL:Q8AZJ4,Genbank:YP_401716.1,GeneID:3783682;exception=trans-splicing;gbkey=CDS;product=BARF0;protein_id=YP_401716.1
NB501243:190:HNMMLBGXF:1:22110:2439:4650	160219	cds	BALF3	ID=cds86;Name=YP_401715.1;Parent=gene85;Note=herpesvirus core gene UL28 family;Dbxref=UniProtKB%2FTrEMBL:Q777A8,Genbank:YP_401715.1,GeneID:3783679;gbkey=CDS;product=BALF3;protein_id=YP_401715.1
NB501243:190:HNMMLBGXF:1:22110:2439:4650	160219	cds	BARF0	ID=cds87;Name=YP_401716.1;Parent=gene87;Note=it is questionable whether a protein function is encoded;Dbxref=UniProtKB%2FTrEMBL:Q8AZJ4,Genbank:YP_401716.1,GeneID:3783682;exception=trans-splicing;gbkey=CDS;product=BARF0;protein_id=YP_401716.1
NB501243:190:HNMMLBGXF:4:23407:14330:19442	160263	cds	BALF3	ID=cds86;Name=YP_401715.1;Parent=gene85;Note=herpesvirus core gene UL28 family;Dbxref=UniProtKB%2FTrEMBL:Q777A8,Genbank:YP_401715.1,GeneID:3783679;gbkey=CDS;product=BALF3;protein_id=YP_401715.1
NB501243:190:HNMMLBGXF:4:23407:14330:19442	160263	cds	BARF0	ID=cds87;Name=YP_401716.1;Parent=gene87;Note=it is questionable whether a protein function is encoded;Dbxref=UniProtKB%2FTrEMBL:Q8AZJ4,Genbank:YP_401716.1,GeneID:3783682;exception=trans-splicing;gbkey=CDS;product=BARF0;protein_id=YP_401716.1
NB501243:190:HNMMLBGXF:4:11501:17323:9976	160219	cds	BALF3	ID=cds86;Name=YP_401715.1;Parent=gene85;Note=herpesvirus core gene UL28 family;Dbxref=UniProtKB%2FTrEMBL:Q777A8,Genbank:YP_401715.1,GeneID:3783679;gbkey=CDS;product=BALF3;protein_id=YP_401715.1
NB501243:190:HNMMLBGXF:4:11501:17323:9976	160219	cds	BARF0	ID=cds87;Name=YP_401716.1;Parent=gene87;Note=it is questionable whether a protein function is encoded;Dbxref=UniProtKB%2FTrEMBL:Q8AZJ4,Genbank:YP_401716.1,GeneID:3783682;exception=trans-splicing;gbkey=CDS;product=BARF0;protein_id=YP_401716.1
NB501243:190:HNMMLBGXF:1:21312:4999:16071	67656	cds	BMRF1	ID=cds27;Name=YP_401657.1;Parent=gene31;Note=herpesvirus core gene UL42 family;Dbxref=UniProtKB%2FTrEMBL:Q777F9,Genbank:YP_401657.1,GeneID:3783718;gbkey=CDS;product=BMRF1;protein_id=YP_401657.1
NB501243:190:HNMMLBGXF:4:11604:2081:5545	43041	gene	EBNA-1	ID=gene4;Name=EBNA-1;Dbxref=GeneID:3783709;gbkey=Gene;gene=EBNA-1;locus_tag=HHV4_EBNA-1.1
NB501243:190:HNMMLBGXF:4:11604:2081:5545	43041	gene	EBNA-3B%2FEBNA-3C	ID=gene5;Name=EBNA-3B%2FEBNA-3C;Dbxref=GeneID:3783763;gbkey=Gene;gene=EBNA-3B%2FEBNA-3C;locus_tag=HHV4_EBNA-3B%2FEBNA-3C
NB501243:190:HNMMLBGXF:4:11604:2081:5545	43041	gene	EBNA-3A	ID=gene6;Name=EBNA-3A;Dbxref=GeneID:3783762;gbkey=Gene;gene=EBNA-3A;locus_tag=HHV4_EBNA-3A
NB501243:190:HNMMLBGXF:4:11604:2081:5545	43041	gene	BHRF1	ID=gene18;Name=BHRF1;Note=can also be expressed from Cp or Wp type of spliced RNA;Dbxref=GeneID:3783706;gbkey=Gene;gene=BHRF1;locus_tag=HHV4_BHRF1
NB501243:190:HNMMLBGXF:3:21601:21305:17369	43139	gene	EBNA-1	ID=gene4;Name=EBNA-1;Dbxref=GeneID:3783709;gbkey=Gene;gene=EBNA-1;locus_tag=HHV4_EBNA-1.1
NB501243:190:HNMMLBGXF:3:21601:21305:17369	43139	gene	EBNA-3B%2FEBNA-3C	ID=gene5;Name=EBNA-3B%2FEBNA-3C;Dbxref=GeneID:3783763;gbkey=Gene;gene=EBNA-3B%2FEBNA-3C;locus_tag=HHV4_EBNA-3B%2FEBNA-3C
NB501243:190:HNMMLBGXF:3:21601:21305:17369	43139	gene	EBNA-3A	ID=gene6;Name=EBNA-3A;Dbxref=GeneID:3783762;gbkey=Gene;gene=EBNA-3A;locus_tag=HHV4_EBNA-3A
NB501243:190:HNMMLBGXF:3:21601:21305:17369	43139	gene	BHRF1	ID=gene18;Name=BHRF1;Note=can also be expressed from Cp or Wp type of spliced RNA;Dbxref=GeneID:3783706;gbkey=Gene;gene=BHRF1;locus_tag=HHV4_BHRF1
NB501243:190:HNMMLBGXF:3:22609:6558:17163	43155	gene	EBNA-1	ID=gene4;Name=EBNA-1;Dbxref=GeneID:3783709;gbkey=Gene;gene=EBNA-1;locus_tag=HHV4_EBNA-1.1
NB501243:190:HNMMLBGXF:3:22609:6558:17163	43155	gene	EBNA-3B%2FEBNA-3C	ID=gene5;Name=EBNA-3B%2FEBNA-3C;Dbxref=GeneID:3783763;gbkey=Gene;gene=EBNA-3B%2FEBNA-3C;locus_tag=HHV4_EBNA-3B%2FEBNA-3C
NB501243:190:HNMMLBGXF:3:22609:6558:17163	43155	gene	EBNA-3A	ID=gene6;Name=EBNA-3A;Dbxref=GeneID:3783762;gbkey=Gene;gene=EBNA-3A;locus_tag=HHV4_EBNA-3A
NB501243:190:HNMMLBGXF:3:22609:6558:17163	43155	gene	BHRF1	ID=gene18;Name=BHRF1;Note=can also be expressed from Cp or Wp type of spliced RNA;Dbxref=GeneID:3783706;gbkey=Gene;gene=BHRF1;locus_tag=HHV4_BHRF1
NB501243:190:HNMMLBGXF:3:13611:20405:7235	159912	cds	A73	ID=cds85;Name=YP_401714.1;Parent=rna57;Note=questionable whether a protein function is encoded;Dbxref=UniProtKB%2FTrEMBL:Q9Q2P1,Genbank:YP_401714.1,GeneID:3783676;gbkey=CDS;product=A73;protein_id=YP_401714.1
NB501243:190:HNMMLBGXF:3:13611:20405:7235	159912	cds	BALF3	ID=cds86;Name=YP_401715.1;Parent=gene85;Note=herpesvirus core gene UL28 family;Dbxref=UniProtKB%2FTrEMBL:Q777A8,Genbank:YP_401715.1,GeneID:3783679;gbkey=CDS;product=BALF3;protein_id=YP_401715.1
NB501243:190:HNMMLBGXF:3:13611:20405:7235	159912	cds	BARF0	ID=cds87;Name=YP_401716.1;Parent=gene87;Note=it is questionable whether a protein function is encoded;Dbxref=UniProtKB%2FTrEMBL:Q8AZJ4,Genbank:YP_401716.1,GeneID:3783682;exception=trans-splicing;gbkey=CDS;product=BARF0;protein_id=YP_401716.1
NB501243:190:HNMMLBGXF:3:23503:7479:4866	159883	cds	A73	ID=cds85;Name=YP_401714.1;Parent=rna57;Note=questionable whether a protein function is encoded;Dbxref=UniProtKB%2FTrEMBL:Q9Q2P1,Genbank:YP_401714.1,GeneID:3783676;gbkey=CDS;product=A73;protein_id=YP_401714.1
NB501243:190:HNMMLBGXF:3:23503:7479:4866	159883	cds	BALF3	ID=cds86;Name=YP_401715.1;Parent=gene85;Note=herpesvirus core gene UL28 family;Dbxref=UniProtKB%2FTrEMBL:Q777A8,Genbank:YP_401715.1,GeneID:3783679;gbkey=CDS;product=BALF3;protein_id=YP_401715.1
NB501243:190:HNMMLBGXF:3:23503:7479:4866	159883	cds	BARF0	ID=cds87;Name=YP_401716.1;Parent=gene87;Note=it is questionable whether a protein function is encoded;Dbxref=UniProtKB%2FTrEMBL:Q8AZJ4,Genbank:YP_401716.1,GeneID:3783682;exception=trans-splicing;gbkey=CDS;product=BARF0;protein_id=YP_401716.1
NB501243:190:HNMMLBGXF:3:23405:14019:15034	159892	cds	A73	ID=cds85;Name=YP_401714.1;Parent=rna57;Note=questionable whether a protein function is encoded;Dbxref=UniProtKB%2FTrEMBL:Q9Q2P1,Genbank:YP_401714.1,GeneID:3783676;gbkey=CDS;product=A73;protein_id=YP_401714.1
NB501243:190:HNMMLBGXF:3:23405:14019:15034	159892	cds	BALF3	ID=cds86;Name=YP_401715.1;Parent=gene85;Note=herpesvirus core gene UL28 family;Dbxref=UniProtKB%2FTrEMBL:Q777A8,Genbank:YP_401715.1,GeneID:3783679;gbkey=CDS;product=BALF3;protein_id=YP_401715.1
NB501243:190:HNMMLBGXF:3:23405:14019:15034	159892	cds	BARF0	ID=cds87;Name=YP_401716.1;Parent=gene87;Note=it is questionable whether a protein function is encoded;Dbxref=UniProtKB%2FTrEMBL:Q8AZJ4,Genbank:YP_401716.1,GeneID:3783682;exception=trans-splicing;gbkey=CDS;product=BARF0;protein_id=YP_401716.1
NB501243:190:HNMMLBGXF:3:21412:10847:1910	159892	cds	A73	ID=cds85;Name=YP_401714.1;Parent=rna57;Note=questionable whether a protein function is encoded;Dbxref=UniProtKB%2FTrEMBL:Q9Q2P1,Genbank:YP_401714.1,GeneID:3783676;gbkey=CDS;product=A73;protein_id=YP_401714.1
NB501243:190:HNMMLBGXF:3:21412:10847:1910	159892	cds	BALF3	ID=cds86;Name=YP_401715.1;Parent=gene85;Note=herpesvirus core gene UL28 family;Dbxref=UniProtKB%2FTrEMBL:Q777A8,Genbank:YP_401715.1,GeneID:3783679;gbkey=CDS;product=BALF3;protein_id=YP_401715.1
NB501243:190:HNMMLBGXF:3:21412:10847:1910	159892	cds	BARF0	ID=cds87;Name=YP_401716.1;Parent=gene87;Note=it is questionable whether a protein function is encoded;Dbxref=UniProtKB%2FTrEMBL:Q8AZJ4,Genbank:YP_401716.1,GeneID:3783682;exception=trans-splicing;gbkey=CDS;product=BARF0;protein_id=YP_401716.1
NB501243:190:HNMMLBGXF:3:21411:12911:2249	14114	gene	EBNA-1	ID=gene4;Name=EBNA-1;Dbxref=GeneID:3783709;gbkey=Gene;gene=EBNA-1;locus_tag=HHV4_EBNA-1.1
NB501243:190:HNMMLBGXF:3:21411:12911:2249	14114	gene	EBNA-3B%2FEBNA-3C	ID=gene5;Name=EBNA-3B%2FEBNA-3C;Dbxref=GeneID:3783763;gbkey=Gene;gene=EBNA-3B%2FEBNA-3C;locus_tag=HHV4_EBNA-3B%2FEBNA-3C
NB501243:190:HNMMLBGXF:3:21411:12911:2249	14114	gene	EBNA-3A	ID=gene6;Name=EBNA-3A;Dbxref=GeneID:3783762;gbkey=Gene;gene=EBNA-3A;locus_tag=HHV4_EBNA-3A
NB501243:190:HNMMLBGXF:3:21411:12911:2249	14114	gene	EBNA-2	ID=gene7;Name=EBNA-2;Dbxref=GeneID:3783761;gbkey=Gene;gene=EBNA-2;locus_tag=HHV4_EBNA-2
NB501243:190:HNMMLBGXF:1:22102:16202:11023	26279	gene	EBNA-1	ID=gene4;Name=EBNA-1;Dbxref=GeneID:3783709;gbkey=Gene;gene=EBNA-1;locus_tag=HHV4_EBNA-1.1
NB501243:190:HNMMLBGXF:1:22102:16202:11023	26279	gene	EBNA-3B%2FEBNA-3C	ID=gene5;Name=EBNA-3B%2FEBNA-3C;Dbxref=GeneID:3783763;gbkey=Gene;gene=EBNA-3B%2FEBNA-3C;locus_tag=HHV4_EBNA-3B%2FEBNA-3C
NB501243:190:HNMMLBGXF:1:22102:16202:11023	26279	gene	EBNA-3A	ID=gene6;Name=EBNA-3A;Dbxref=GeneID:3783762;gbkey=Gene;gene=EBNA-3A;locus_tag=HHV4_EBNA-3A
NB501243:190:HNMMLBGXF:1:22102:16202:11023	26279	gene	EBNA-2	ID=gene7;Name=EBNA-2;Dbxref=GeneID:3783761;gbkey=Gene;gene=EBNA-2;locus_tag=HHV4_EBNA-2
NB501243:190:HNMMLBGXF:1:22102:16202:11023	26279	gene	EBNA-LP	ID=gene9;Name=EBNA-LP;Dbxref=GeneID:3783746;gbkey=Gene;gene=EBNA-LP;locus_tag=HHV4_EBNA-LP
NB501243:190:HNMMLBGXF:2:21301:8540:8379	20288	gene	EBNA-1	ID=gene4;Name=EBNA-1;Dbxref=GeneID:3783709;gbkey=Gene;gene=EBNA-1;locus_tag=HHV4_EBNA-1.1
NB501243:190:HNMMLBGXF:2:21301:8540:8379	20288	gene	EBNA-3B%2FEBNA-3C	ID=gene5;Name=EBNA-3B%2FEBNA-3C;Dbxref=GeneID:3783763;gbkey=Gene;gene=EBNA-3B%2FEBNA-3C;locus_tag=HHV4_EBNA-3B%2FEBNA-3C
NB501243:190:HNMMLBGXF:2:21301:8540:8379	20288	gene	EBNA-3A	ID=gene6;Name=EBNA-3A;Dbxref=GeneID:3783762;gbkey=Gene;gene=EBNA-3A;locus_tag=HHV4_EBNA-3A
NB501243:190:HNMMLBGXF:2:21301:8540:8379	20288	gene	EBNA-2	ID=gene7;Name=EBNA-2;Dbxref=GeneID:3783761;gbkey=Gene;gene=EBNA-2;locus_tag=HHV4_EBNA-2
NB501243:190:HNMMLBGXF:2:21301:8540:8379	20288	gene	EBNA-LP	ID=gene9;Name=EBNA-LP;Dbxref=GeneID:3783746;gbkey=Gene;gene=EBNA-LP;locus_tag=HHV4_EBNA-LP
NB501243:190:HNMMLBGXF:3:13610:6539:13609	24202	gene	EBNA-1	ID=gene4;Name=EBNA-1;Dbxref=GeneID:3783709;gbkey=Gene;gene=EBNA-1;locus_tag=HHV4_EBNA-1.1
NB501243:190:HNMMLBGXF:3:13610:6539:13609	24202	gene	EBNA-3B%2FEBNA-3C	ID=gene5;Name=EBNA-3B%2FEBNA-3C;Dbxref=GeneID:3783763;gbkey=Gene;gene=EBNA-3B%2FEBNA-3C;locus_tag=HHV4_EBNA-3B%2FEBNA-3C
NB501243:190:HNMMLBGXF:3:13610:6539:13609	24202	gene	EBNA-3A	ID=gene6;Name=EBNA-3A;Dbxref=GeneID:3783762;gbkey=Gene;gene=EBNA-3A;locus_tag=HHV4_EBNA-3A
NB501243:190:HNMMLBGXF:3:13610:6539:13609	24202	gene	EBNA-2	ID=gene7;Name=EBNA-2;Dbxref=GeneID:3783761;gbkey=Gene;gene=EBNA-2;locus_tag=HHV4_EBNA-2
NB501243:190:HNMMLBGXF:3:13610:6539:13609	24202	gene	EBNA-LP	ID=gene9;Name=EBNA-LP;Dbxref=GeneID:3783746;gbkey=Gene;gene=EBNA-LP;locus_tag=HHV4_EBNA-LP
NB501243:190:HNMMLBGXF:1:13301:2856:2478	88786	cds	EBNA-3C	ID=cds39;Name=YP_401671.1;Parent=rna6;Note=EBNA-3C%3B the Herpesviridae are non-segmented dsDNA viruses with genomes ranging from 120-230kbp%3B although herpes viruses vary greatly in sequence identity and homology%2C they all share four common elements: an envelope%2C a tegument which is composed of viral enzymes%2C a capsid of 162 capsomers%2C and a core composed of genomic DNA%3B EBNA-3C%2C EB…
NB501243:190:HNMMLBGXF:4:13506:14469:16271	158616	cds	glycoprotein BALF4	ID=cds84;Name=YP_401713.1;Parent=gene86;Note=glycoprotein BALF4%3B the Herpesviridae are non-segmented dsDNA viruses with genomes ranging from 120-230kbp%3B although herpes viruses vary greatly in sequence identity and homology%2C they all share four common elements: an envelope%2C a tegument which is composed of viral enzymes%2C a capsid of 162 capsomers%2C and a core composed of genomic DNA%3B …
NB501243:190:HNMMLBGXF:4:13506:14469:16271	158616	cds	A73	ID=cds85;Name=YP_401714.1;Parent=rna57;Note=questionable whether a protein function is encoded;Dbxref=UniProtKB%2FTrEMBL:Q9Q2P1,Genbank:YP_401714.1,GeneID:3783676;gbkey=CDS;product=A73;protein_id=YP_401714.1
NB501243:190:HNMMLBGXF:1:22305:26492:7170	43132	gene	EBNA-1	ID=gene4;Name=EBNA-1;Dbxref=GeneID:3783709;gbkey=Gene;gene=EBNA-1;locus_tag=HHV4_EBNA-1.1
NB501243:190:HNMMLBGXF:1:22305:26492:7170	43132	gene	EBNA-3B%2FEBNA-3C	ID=gene5;Name=EBNA-3B%2FEBNA-3C;Dbxref=GeneID:3783763;gbkey=Gene;gene=EBNA-3B%2FEBNA-3C;locus_tag=HHV4_EBNA-3B%2FEBNA-3C
NB501243:190:HNMMLBGXF:1:22305:26492:7170	43132	gene	EBNA-3A	ID=gene6;Name=EBNA-3A;Dbxref=GeneID:3783762;gbkey=Gene;gene=EBNA-3A;locus_tag=HHV4_EBNA-3A
NB501243:190:HNMMLBGXF:1:22305:26492:7170	43132	gene	BHRF1	ID=gene18;Name=BHRF1;Note=can also be expressed from Cp or Wp type of spliced RNA;Dbxref=GeneID:3783706;gbkey=Gene;gene=BHRF1;locus_tag=HHV4_BHRF1
NB501243:190:HNMMLBGXF:3:11403:12673:18890	97407	cds	EBNA-1	ID=cds45;Name=YP_401677.1;Parent=rna14;Dbxref=UniProtKB%2FTrEMBL:Q777E1,Genbank:YP_401677.1,GeneID:3783774;gbkey=CDS;product=EBNA-1;protein_id=YP_401677.1
NB501243:190:HNMMLBGXF:4:22404:13723:10624	37525	cds	EBNA-2	ID=cds13;Name=YP_401644.1;Parent=rna8;Dbxref=UniProtKB%2FTrEMBL:Q777H1,Genbank:YP_401644.1,GeneID:3783761;gbkey=CDS;product=EBNA-2;protein_id=YP_401644.1
VH00206:315:AACJFGHHV:2:1210:56557:13344:CGGATCAGTCGCTGGCTGGTGGGCAT	166862	cds	BNLF2b	ID=cds91;Name=YP_401720.1;Parent=gene93;Dbxref=UniProtKB%2FTrEMBL:Q8AZJ3,Genbank:YP_401720.1,GeneID:3783721;gbkey=CDS;product=BNLF2b;protein_id=YP_401720.1
VH00206:315:AACJFGHHV:2:1210:56557:13344:CGGATCAGTCGCTGGCTGGTGGGCAT	166862	cds	BNLF2a	ID=cds92;Name=YP_401721.1;Parent=gene92;Note=contains hydrophobic domain;Dbxref=UniProtKB%2FTrEMBL:Q8AZJ2,Genbank:YP_401721.1,GeneID:3783720;gbkey=CDS;product=BNLF2a;protein_id=YP_401721.1
VH00206:315:AACJFGHHV:2:1210:57390:10012:CGGATCAGTCGCTGGCTGGTGGGCAT	166862	cds	BNLF2b	ID=cds91;Name=YP_401720.1;Parent=gene93;Dbxref=UniProtKB%2FTrEMBL:Q8AZJ3,Genbank:YP_401720.1,GeneID:3783721;gbkey=CDS;product=BNLF2b;protein_id=YP_401720.1
VH00206:315:AACJFGHHV:2:1210:57390:10012:CGGATCAGTCGCTGGCTGGTGGGCAT	166862	cds	BNLF2a	ID=cds92;Name=YP_401721.1;Parent=gene92;Note=contains hydrophobic domain;Dbxref=UniProtKB%2FTrEMBL:Q8AZJ2,Genbank:YP_401721.1,GeneID:3783720;gbkey=CDS;product=BNLF2a;protein_id=YP_401721.1
VH00206:315:AACJFGHHV:2:1406:24821:30647:GACGGCTCATCCCACTAGTGCACCCT	76726	cds	BLRF2	ID=cds34;Name=YP_401666.1;Parent=gene38;Dbxref=UniProtKB%2FTrEMBL:Q777F1,Genbank:YP_401666.1,GeneID:3783717;gbkey=CDS;product=BLRF2;protein_id=YP_401666.1
VH00206:315:AACJFGHHV:2:2303:50592:15331:CTGTGCTGTTTGTTTGAGGTTACTGT	40153	cds	BHLF1	ID=cds14;Name=YP_401645.1;Parent=gene17;Dbxref=UniProtKB%2FTrEMBL:Q777A3,Genbank:YP_401645.1,GeneID:3783705;gbkey=CDS;product=BHLF1;protein_id=YP_401645.1
NB501243:213:HF5JGBGXG:4:12510:12688:16071	146187	gene	RPMS1	ID=gene78;Name=RPMS1;Dbxref=GeneID:3783757;gbkey=Gene;gene=RPMS1;locus_tag=HHV4_RPMS1
NB501243:213:HF5JGBGXG:4:22501:12908:6939	146219	gene	RPMS1	ID=gene78;Name=RPMS1;Dbxref=GeneID:3783757;gbkey=Gene;gene=RPMS1;locus_tag=HHV4_RPMS1
NB501243:213:HF5JGBGXG:4:21611:12110:6230	146105	gene	RPMS1	ID=gene78;Name=RPMS1;Dbxref=GeneID:3783757;gbkey=Gene;gene=RPMS1;locus_tag=HHV4_RPMS1
NB501243:213:HF5JGBGXG:3:21410:10615:3725	146133	gene	RPMS1	ID=gene78;Name=RPMS1;Dbxref=GeneID:3783757;gbkey=Gene;gene=RPMS1;locus_tag=HHV4_RPMS1
NB501243:213:HF5JGBGXG:4:13603:18006:11811	148689	gene	RPMS1	ID=gene78;Name=RPMS1;Dbxref=GeneID:3783757;gbkey=Gene;gene=RPMS1;locus_tag=HHV4_RPMS1
NB501243:213:HF5JGBGXG:2:13212:13485:7270	148565	gene	RPMS1	ID=gene78;Name=RPMS1;Dbxref=GeneID:3783757;gbkey=Gene;gene=RPMS1;locus_tag=HHV4_RPMS1
NB501243:213:HF5JGBGXG:3:23406:4424:19934	148689	gene	RPMS1	ID=gene78;Name=RPMS1;Dbxref=GeneID:3783757;gbkey=Gene;gene=RPMS1;locus_tag=HHV4_RPMS1
NB501243:213:HF5JGBGXG:1:13112:15561:19741	148668	gene	RPMS1	ID=gene78;Name=RPMS1;Dbxref=GeneID:3783757;gbkey=Gene;gene=RPMS1;locus_tag=HHV4_RPMS1
NB501243:213:HF5JGBGXG:2:23205:11327:5144	5498	cds	FGAM-synthase	ID=cds2;Name=YP_401633.1;Parent=gene2;Note=FGAM-synthase%3B the Herpesviridae are non-segmented dsDNA viruses with genomes ranging from 120-230kbp%3B although herpes viruses vary greatly in sequence identity and homology%2C they all share four common elements: an envelope%2C a tegument which is composed of viral enzymes%2C a capsid of 162 capsomers%2C and a core composed of genomic DNA%3B this fa…
NB501243:213:HF5JGBGXG:2:22111:11064:4861	5362	cds	FGAM-synthase	ID=cds2;Name=YP_401633.1;Parent=gene2;Note=FGAM-synthase%3B the Herpesviridae are non-segmented dsDNA viruses with genomes ranging from 120-230kbp%3B although herpes viruses vary greatly in sequence identity and homology%2C they all share four common elements: an envelope%2C a tegument which is composed of viral enzymes%2C a capsid of 162 capsomers%2C and a core composed of genomic DNA%3B this fa…
NB501243:213:HF5JGBGXG:1:11309:8219:1732	5471	cds	FGAM-synthase	ID=cds2;Name=YP_401633.1;Parent=gene2;Note=FGAM-synthase%3B the Herpesviridae are non-segmented dsDNA viruses with genomes ranging from 120-230kbp%3B although herpes viruses vary greatly in sequence identity and homology%2C they all share four common elements: an envelope%2C a tegument which is composed of viral enzymes%2C a capsid of 162 capsomers%2C and a core composed of genomic DNA%3B this fa…
NB501243:213:HF5JGBGXG:1:13103:22043:12108	5465	cds	FGAM-synthase	ID=cds2;Name=YP_401633.1;Parent=gene2;Note=FGAM-synthase%3B the Herpesviridae are non-segmented dsDNA viruses with genomes ranging from 120-230kbp%3B although herpes viruses vary greatly in sequence identity and homology%2C they all share four common elements: an envelope%2C a tegument which is composed of viral enzymes%2C a capsid of 162 capsomers%2C and a core composed of genomic DNA%3B this fa…
NB501243:213:HF5JGBGXG:4:13606:11754:19622	5545	cds	FGAM-synthase	ID=cds2;Name=YP_401633.1;Parent=gene2;Note=FGAM-synthase%3B the Herpesviridae are non-segmented dsDNA viruses with genomes ranging from 120-230kbp%3B although herpes viruses vary greatly in sequence identity and homology%2C they all share four common elements: an envelope%2C a tegument which is composed of viral enzymes%2C a capsid of 162 capsomers%2C and a core composed of genomic DNA%3B this fa…
NB501243:213:HF5JGBGXG:3:12404:2442:6630	5416	cds	FGAM-synthase	ID=cds2;Name=YP_401633.1;Parent=gene2;Note=FGAM-synthase%3B the Herpesviridae are non-segmented dsDNA viruses with genomes ranging from 120-230kbp%3B although herpes viruses vary greatly in sequence identity and homology%2C they all share four common elements: an envelope%2C a tegument which is composed of viral enzymes%2C a capsid of 162 capsomers%2C and a core composed of genomic DNA%3B this fa…
NB501243:213:HF5JGBGXG:3:12412:11683:15812	5416	cds	FGAM-synthase	ID=cds2;Name=YP_401633.1;Parent=gene2;Note=FGAM-synthase%3B the Herpesviridae are non-segmented dsDNA viruses with genomes ranging from 120-230kbp%3B although herpes viruses vary greatly in sequence identity and homology%2C they all share four common elements: an envelope%2C a tegument which is composed of viral enzymes%2C a capsid of 162 capsomers%2C and a core composed of genomic DNA%3B this fa…
NB501243:213:HF5JGBGXG:2:22312:21626:11029	5471	cds	FGAM-synthase	ID=cds2;Name=YP_401633.1;Parent=gene2;Note=FGAM-synthase%3B the Herpesviridae are non-segmented dsDNA viruses with genomes ranging from 120-230kbp%3B although herpes viruses vary greatly in sequence identity and homology%2C they all share four common elements: an envelope%2C a tegument which is composed of viral enzymes%2C a capsid of 162 capsomers%2C and a core composed of genomic DNA%3B this fa…
NB501243:213:HF5JGBGXG:1:23210:22547:18733	160360	cds	BALF3	ID=cds86;Name=YP_401715.1;Parent=gene85;Note=herpesvirus core gene UL28 family;Dbxref=UniProtKB%2FTrEMBL:Q777A8,Genbank:YP_401715.1,GeneID:3783679;gbkey=CDS;product=BALF3;protein_id=YP_401715.1
NB501243:213:HF5JGBGXG:1:23210:22547:18733	160360	cds	BARF0	ID=cds87;Name=YP_401716.1;Parent=gene87;Note=it is questionable whether a protein function is encoded;Dbxref=UniProtKB%2FTrEMBL:Q8AZJ4,Genbank:YP_401716.1,GeneID:3783682;exception=trans-splicing;gbkey=CDS;product=BARF0;protein_id=YP_401716.1
NB501243:213:HF5JGBGXG:4:11409:17918:5232	156840	cds	glycoprotein BALF4	ID=cds84;Name=YP_401713.1;Parent=gene86;Note=glycoprotein BALF4%3B the Herpesviridae are non-segmented dsDNA viruses with genomes ranging from 120-230kbp%3B although herpes viruses vary greatly in sequence identity and homology%2C they all share four common elements: an envelope%2C a tegument which is composed of viral enzymes%2C a capsid of 162 capsomers%2C and a core composed of genomic DNA%3B …
NB501243:213:HF5JGBGXG:4:11409:17918:5232	156840	cds	A73	ID=cds85;Name=YP_401714.1;Parent=rna57;Note=questionable whether a protein function is encoded;Dbxref=UniProtKB%2FTrEMBL:Q9Q2P1,Genbank:YP_401714.1,GeneID:3783676;gbkey=CDS;product=A73;protein_id=YP_401714.1
NB501243:213:HF5JGBGXG:1:21102:1306:14630	160125	cds	BALF3	ID=cds86;Name=YP_401715.1;Parent=gene85;Note=herpesvirus core gene UL28 family;Dbxref=UniProtKB%2FTrEMBL:Q777A8,Genbank:YP_401715.1,GeneID:3783679;gbkey=CDS;product=BALF3;protein_id=YP_401715.1
NB501243:213:HF5JGBGXG:1:21102:1306:14630	160125	cds	BARF0	ID=cds87;Name=YP_401716.1;Parent=gene87;Note=it is questionable whether a protein function is encoded;Dbxref=UniProtKB%2FTrEMBL:Q8AZJ4,Genbank:YP_401716.1,GeneID:3783682;exception=trans-splicing;gbkey=CDS;product=BARF0;protein_id=YP_401716.1
NB501243:213:HF5JGBGXG:3:21507:22698:5399	160125	cds	BALF3	ID=cds86;Name=YP_401715.1;Parent=gene85;Note=herpesvirus core gene UL28 family;Dbxref=UniProtKB%2FTrEMBL:Q777A8,Genbank:YP_401715.1,GeneID:3783679;gbkey=CDS;product=BALF3;protein_id=YP_401715.1
NB501243:213:HF5JGBGXG:3:21507:22698:5399	160125	cds	BARF0	ID=cds87;Name=YP_401716.1;Parent=gene87;Note=it is questionable whether a protein function is encoded;Dbxref=UniProtKB%2FTrEMBL:Q8AZJ4,Genbank:YP_401716.1,GeneID:3783682;exception=trans-splicing;gbkey=CDS;product=BARF0;protein_id=YP_401716.1
NB501243:213:HF5JGBGXG:1:21103:26771:14639	160125	cds	BALF3	ID=cds86;Name=YP_401715.1;Parent=gene85;Note=herpesvirus core gene UL28 family;Dbxref=UniProtKB%2FTrEMBL:Q777A8,Genbank:YP_401715.1,GeneID:3783679;gbkey=CDS;product=BALF3;protein_id=YP_401715.1
NB501243:213:HF5JGBGXG:1:21103:26771:14639	160125	cds	BARF0	ID=cds87;Name=YP_401716.1;Parent=gene87;Note=it is questionable whether a protein function is encoded;Dbxref=UniProtKB%2FTrEMBL:Q8AZJ4,Genbank:YP_401716.1,GeneID:3783682;exception=trans-splicing;gbkey=CDS;product=BARF0;protein_id=YP_401716.1
NB501243:213:HF5JGBGXG:2:13304:25835:5114	160125	cds	BALF3	ID=cds86;Name=YP_401715.1;Parent=gene85;Note=herpesvirus core gene UL28 family;Dbxref=UniProtKB%2FTrEMBL:Q777A8,Genbank:YP_401715.1,GeneID:3783679;gbkey=CDS;product=BALF3;protein_id=YP_401715.1
NB501243:213:HF5JGBGXG:2:13304:25835:5114	160125	cds	BARF0	ID=cds87;Name=YP_401716.1;Parent=gene87;Note=it is questionable whether a protein function is encoded;Dbxref=UniProtKB%2FTrEMBL:Q8AZJ4,Genbank:YP_401716.1,GeneID:3783682;exception=trans-splicing;gbkey=CDS;product=BARF0;protein_id=YP_401716.1
NB501243:213:HF5JGBGXG:3:12512:9599:4051	160256	cds	BALF3	ID=cds86;Name=YP_401715.1;Parent=gene85;Note=herpesvirus core gene UL28 family;Dbxref=UniProtKB%2FTrEMBL:Q777A8,Genbank:YP_401715.1,GeneID:3783679;gbkey=CDS;product=BALF3;protein_id=YP_401715.1
NB501243:213:HF5JGBGXG:3:12512:9599:4051	160256	cds	BARF0	ID=cds87;Name=YP_401716.1;Parent=gene87;Note=it is questionable whether a protein function is encoded;Dbxref=UniProtKB%2FTrEMBL:Q8AZJ4,Genbank:YP_401716.1,GeneID:3783682;exception=trans-splicing;gbkey=CDS;product=BARF0;protein_id=YP_401716.1
NB501243:213:HF5JGBGXG:4:23601:22370:11451	160272	cds	BALF3	ID=cds86;Name=YP_401715.1;Parent=gene85;Note=herpesvirus core gene UL28 family;Dbxref=UniProtKB%2FTrEMBL:Q777A8,Genbank:YP_401715.1,GeneID:3783679;gbkey=CDS;product=BALF3;protein_id=YP_401715.1
NB501243:213:HF5JGBGXG:4:23601:22370:11451	160272	cds	BARF0	ID=cds87;Name=YP_401716.1;Parent=gene87;Note=it is questionable whether a protein function is encoded;Dbxref=UniProtKB%2FTrEMBL:Q8AZJ4,Genbank:YP_401716.1,GeneID:3783682;exception=trans-splicing;gbkey=CDS;product=BARF0;protein_id=YP_401716.1
NB501243:213:HF5JGBGXG:4:23512:2157:6535	160182	cds	BALF3	ID=cds86;Name=YP_401715.1;Parent=gene85;Note=herpesvirus core gene UL28 family;Dbxref=UniProtKB%2FTrEMBL:Q777A8,Genbank:YP_401715.1,GeneID:3783679;gbkey=CDS;product=BALF3;protein_id=YP_401715.1
NB501243:213:HF5JGBGXG:4:23512:2157:6535	160182	cds	BARF0	ID=cds87;Name=YP_401716.1;Parent=gene87;Note=it is questionable whether a protein function is encoded;Dbxref=UniProtKB%2FTrEMBL:Q8AZJ4,Genbank:YP_401716.1,GeneID:3783682;exception=trans-splicing;gbkey=CDS;product=BARF0;protein_id=YP_401716.1
NB501243:213:HF5JGBGXG:3:22404:10571:10351	160182	cds	BALF3	ID=cds86;Name=YP_401715.1;Parent=gene85;Note=herpesvirus core gene UL28 family;Dbxref=UniProtKB%2FTrEMBL:Q777A8,Genbank:YP_401715.1,GeneID:3783679;gbkey=CDS;product=BALF3;protein_id=YP_401715.1
NB501243:213:HF5JGBGXG:3:22404:10571:10351	160182	cds	BARF0	ID=cds87;Name=YP_401716.1;Parent=gene87;Note=it is questionable whether a protein function is encoded;Dbxref=UniProtKB%2FTrEMBL:Q8AZJ4,Genbank:YP_401716.1,GeneID:3783682;exception=trans-splicing;gbkey=CDS;product=BARF0;protein_id=YP_401716.1
NB501243:213:HF5JGBGXG:3:21506:11434:8877	160223	cds	BALF3	ID=cds86;Name=YP_401715.1;Parent=gene85;Note=herpesvirus core gene UL28 family;Dbxref=UniProtKB%2FTrEMBL:Q777A8,Genbank:YP_401715.1,GeneID:3783679;gbkey=CDS;product=BALF3;protein_id=YP_401715.1
NB501243:213:HF5JGBGXG:3:21506:11434:8877	160223	cds	BARF0	ID=cds87;Name=YP_401716.1;Parent=gene87;Note=it is questionable whether a protein function is encoded;Dbxref=UniProtKB%2FTrEMBL:Q8AZJ4,Genbank:YP_401716.1,GeneID:3783682;exception=trans-splicing;gbkey=CDS;product=BARF0;protein_id=YP_401716.1
NB501243:213:HF5JGBGXG:2:23106:6980:18075	5715	cds	FGAM-synthase	ID=cds2;Name=YP_401633.1;Parent=gene2;Note=FGAM-synthase%3B the Herpesviridae are non-segmented dsDNA viruses with genomes ranging from 120-230kbp%3B although herpes viruses vary greatly in sequence identity and homology%2C they all share four common elements: an envelope%2C a tegument which is composed of viral enzymes%2C a capsid of 162 capsomers%2C and a core composed of genomic DNA%3B this fa…
NB501243:213:HF5JGBGXG:3:11510:13592:6869	5706	cds	FGAM-synthase	ID=cds2;Name=YP_401633.1;Parent=gene2;Note=FGAM-synthase%3B the Herpesviridae are non-segmented dsDNA viruses with genomes ranging from 120-230kbp%3B although herpes viruses vary greatly in sequence identity and homology%2C they all share four common elements: an envelope%2C a tegument which is composed of viral enzymes%2C a capsid of 162 capsomers%2C and a core composed of genomic DNA%3B this fa…
NB501243:213:HF5JGBGXG:2:11209:23890:17263	159928	cds	A73	ID=cds85;Name=YP_401714.1;Parent=rna57;Note=questionable whether a protein function is encoded;Dbxref=UniProtKB%2FTrEMBL:Q9Q2P1,Genbank:YP_401714.1,GeneID:3783676;gbkey=CDS;product=A73;protein_id=YP_401714.1
NB501243:213:HF5JGBGXG:2:11209:23890:17263	159928	cds	BALF3	ID=cds86;Name=YP_401715.1;Parent=gene85;Note=herpesvirus core gene UL28 family;Dbxref=UniProtKB%2FTrEMBL:Q777A8,Genbank:YP_401715.1,GeneID:3783679;gbkey=CDS;product=BALF3;protein_id=YP_401715.1
NB501243:213:HF5JGBGXG:2:11209:23890:17263	159928	cds	BARF0	ID=cds87;Name=YP_401716.1;Parent=gene87;Note=it is questionable whether a protein function is encoded;Dbxref=UniProtKB%2FTrEMBL:Q8AZJ4,Genbank:YP_401716.1,GeneID:3783682;exception=trans-splicing;gbkey=CDS;product=BARF0;protein_id=YP_401716.1
NB501243:213:HF5JGBGXG:2:13304:3333:10190	160025	cds	BALF3	ID=cds86;Name=YP_401715.1;Parent=gene85;Note=herpesvirus core gene UL28 family;Dbxref=UniProtKB%2FTrEMBL:Q777A8,Genbank:YP_401715.1,GeneID:3783679;gbkey=CDS;product=BALF3;protein_id=YP_401715.1
NB501243:213:HF5JGBGXG:2:13304:3333:10190	160025	cds	BARF0	ID=cds87;Name=YP_401716.1;Parent=gene87;Note=it is questionable whether a protein function is encoded;Dbxref=UniProtKB%2FTrEMBL:Q8AZJ4,Genbank:YP_401716.1,GeneID:3783682;exception=trans-splicing;gbkey=CDS;product=BARF0;protein_id=YP_401716.1
NB501243:213:HF5JGBGXG:3:12607:16939:5514	159911	cds	A73	ID=cds85;Name=YP_401714.1;Parent=rna57;Note=questionable whether a protein function is encoded;Dbxref=UniProtKB%2FTrEMBL:Q9Q2P1,Genbank:YP_401714.1,GeneID:3783676;gbkey=CDS;product=A73;protein_id=YP_401714.1
NB501243:213:HF5JGBGXG:3:12607:16939:5514	159911	cds	BALF3	ID=cds86;Name=YP_401715.1;Parent=gene85;Note=herpesvirus core gene UL28 family;Dbxref=UniProtKB%2FTrEMBL:Q777A8,Genbank:YP_401715.1,GeneID:3783679;gbkey=CDS;product=BALF3;protein_id=YP_401715.1
NB501243:213:HF5JGBGXG:3:12607:16939:5514	159911	cds	BARF0	ID=cds87;Name=YP_401716.1;Parent=gene87;Note=it is questionable whether a protein function is encoded;Dbxref=UniProtKB%2FTrEMBL:Q8AZJ4,Genbank:YP_401716.1,GeneID:3783682;exception=trans-splicing;gbkey=CDS;product=BARF0;protein_id=YP_401716.1
NB501243:213:HF5JGBGXG:2:22312:10440:5049	159865	cds	A73	ID=cds85;Name=YP_401714.1;Parent=rna57;Note=questionable whether a protein function is encoded;Dbxref=UniProtKB%2FTrEMBL:Q9Q2P1,Genbank:YP_401714.1,GeneID:3783676;gbkey=CDS;product=A73;protein_id=YP_401714.1
NB501243:213:HF5JGBGXG:2:22312:10440:5049	159865	cds	BALF3	ID=cds86;Name=YP_401715.1;Parent=gene85;Note=herpesvirus core gene UL28 family;Dbxref=UniProtKB%2FTrEMBL:Q777A8,Genbank:YP_401715.1,GeneID:3783679;gbkey=CDS;product=BALF3;protein_id=YP_401715.1
NB501243:213:HF5JGBGXG:2:22312:10440:5049	159865	cds	BARF0	ID=cds87;Name=YP_401716.1;Parent=gene87;Note=it is questionable whether a protein function is encoded;Dbxref=UniProtKB%2FTrEMBL:Q8AZJ4,Genbank:YP_401716.1,GeneID:3783682;exception=trans-splicing;gbkey=CDS;product=BARF0;protein_id=YP_401716.1
NB501243:213:HF5JGBGXG:4:22401:18123:15530	159996	cds	BALF3	ID=cds86;Name=YP_401715.1;Parent=gene85;Note=herpesvirus core gene UL28 family;Dbxref=UniProtKB%2FTrEMBL:Q777A8,Genbank:YP_401715.1,GeneID:3783679;gbkey=CDS;product=BALF3;protein_id=YP_401715.1
NB501243:213:HF5JGBGXG:4:22401:18123:15530	159996	cds	BARF0	ID=cds87;Name=YP_401716.1;Parent=gene87;Note=it is questionable whether a protein function is encoded;Dbxref=UniProtKB%2FTrEMBL:Q8AZJ4,Genbank:YP_401716.1,GeneID:3783682;exception=trans-splicing;gbkey=CDS;product=BARF0;protein_id=YP_401716.1
NB501243:213:HF5JGBGXG:3:13507:24155:10071	159928	cds	A73	ID=cds85;Name=YP_401714.1;Parent=rna57;Note=questionable whether a protein function is encoded;Dbxref=UniProtKB%2FTrEMBL:Q9Q2P1,Genbank:YP_401714.1,GeneID:3783676;gbkey=CDS;product=A73;protein_id=YP_401714.1
NB501243:213:HF5JGBGXG:3:13507:24155:10071	159928	cds	BALF3	ID=cds86;Name=YP_401715.1;Parent=gene85;Note=herpesvirus core gene UL28 family;Dbxref=UniProtKB%2FTrEMBL:Q777A8,Genbank:YP_401715.1,GeneID:3783679;gbkey=CDS;product=BALF3;protein_id=YP_401715.1
NB501243:213:HF5JGBGXG:3:13507:24155:10071	159928	cds	BARF0	ID=cds87;Name=YP_401716.1;Parent=gene87;Note=it is questionable whether a protein function is encoded;Dbxref=UniProtKB%2FTrEMBL:Q8AZJ4,Genbank:YP_401716.1,GeneID:3783682;exception=trans-splicing;gbkey=CDS;product=BARF0;protein_id=YP_401716.1
NB501243:213:HF5JGBGXG:4:12611:10877:11350	159994	cds	BALF3	ID=cds86;Name=YP_401715.1;Parent=gene85;Note=herpesvirus core gene UL28 family;Dbxref=UniProtKB%2FTrEMBL:Q777A8,Genbank:YP_401715.1,GeneID:3783679;gbkey=CDS;product=BALF3;protein_id=YP_401715.1
NB501243:213:HF5JGBGXG:4:12611:10877:11350	159994	cds	BARF0	ID=cds87;Name=YP_401716.1;Parent=gene87;Note=it is questionable whether a protein function is encoded;Dbxref=UniProtKB%2FTrEMBL:Q8AZJ4,Genbank:YP_401716.1,GeneID:3783682;exception=trans-splicing;gbkey=CDS;product=BARF0;protein_id=YP_401716.1
NB501243:213:HF5JGBGXG:4:11507:20196:4064	159948	cds	A73	ID=cds85;Name=YP_401714.1;Parent=rna57;Note=questionable whether a protein function is encoded;Dbxref=UniProtKB%2FTrEMBL:Q9Q2P1,Genbank:YP_401714.1,GeneID:3783676;gbkey=CDS;product=A73;protein_id=YP_401714.1
NB501243:213:HF5JGBGXG:4:11507:20196:4064	159948	cds	BALF3	ID=cds86;Name=YP_401715.1;Parent=gene85;Note=herpesvirus core gene UL28 family;Dbxref=UniProtKB%2FTrEMBL:Q777A8,Genbank:YP_401715.1,GeneID:3783679;gbkey=CDS;product=BALF3;protein_id=YP_401715.1
NB501243:213:HF5JGBGXG:4:11507:20196:4064	159948	cds	BARF0	ID=cds87;Name=YP_401716.1;Parent=gene87;Note=it is questionable whether a protein function is encoded;Dbxref=UniProtKB%2FTrEMBL:Q8AZJ4,Genbank:YP_401716.1,GeneID:3783682;exception=trans-splicing;gbkey=CDS;product=BARF0;protein_id=YP_401716.1
NB501243:213:HF5JGBGXG:3:21412:13669:5702	160045	cds	BALF3	ID=cds86;Name=YP_401715.1;Parent=gene85;Note=herpesvirus core gene UL28 family;Dbxref=UniProtKB%2FTrEMBL:Q777A8,Genbank:YP_401715.1,GeneID:3783679;gbkey=CDS;product=BALF3;protein_id=YP_401715.1
NB501243:213:HF5JGBGXG:3:21412:13669:5702	160045	cds	BARF0	ID=cds87;Name=YP_401716.1;Parent=gene87;Note=it is questionable whether a protein function is encoded;Dbxref=UniProtKB%2FTrEMBL:Q8AZJ4,Genbank:YP_401716.1,GeneID:3783682;exception=trans-splicing;gbkey=CDS;product=BARF0;protein_id=YP_401716.1
NB501243:213:HF5JGBGXG:4:11604:18815:11880	160089	cds	BALF3	ID=cds86;Name=YP_401715.1;Parent=gene85;Note=herpesvirus core gene UL28 family;Dbxref=UniProtKB%2FTrEMBL:Q777A8,Genbank:YP_401715.1,GeneID:3783679;gbkey=CDS;product=BALF3;protein_id=YP_401715.1
NB501243:213:HF5JGBGXG:4:11604:18815:11880	160089	cds	BARF0	ID=cds87;Name=YP_401716.1;Parent=gene87;Note=it is questionable whether a protein function is encoded;Dbxref=UniProtKB%2FTrEMBL:Q8AZJ4,Genbank:YP_401716.1,GeneID:3783682;exception=trans-splicing;gbkey=CDS;product=BARF0;protein_id=YP_401716.1
NB501243:213:HF5JGBGXG:4:13409:19681:11959	160003	cds	BALF3	ID=cds86;Name=YP_401715.1;Parent=gene85;Note=herpesvirus core gene UL28 family;Dbxref=UniProtKB%2FTrEMBL:Q777A8,Genbank:YP_401715.1,GeneID:3783679;gbkey=CDS;product=BALF3;protein_id=YP_401715.1
NB501243:213:HF5JGBGXG:4:13409:19681:11959	160003	cds	BARF0	ID=cds87;Name=YP_401716.1;Parent=gene87;Note=it is questionable whether a protein function is encoded;Dbxref=UniProtKB%2FTrEMBL:Q8AZJ4,Genbank:YP_401716.1,GeneID:3783682;exception=trans-splicing;gbkey=CDS;product=BARF0;protein_id=YP_401716.1
NB501243:213:HF5JGBGXG:3:13602:17478:5744	159998	cds	BALF3	ID=cds86;Name=YP_401715.1;Parent=gene85;Note=herpesvirus core gene UL28 family;Dbxref=UniProtKB%2FTrEMBL:Q777A8,Genbank:YP_401715.1,GeneID:3783679;gbkey=CDS;product=BALF3;protein_id=YP_401715.1
NB501243:213:HF5JGBGXG:3:13602:17478:5744	159998	cds	BARF0	ID=cds87;Name=YP_401716.1;Parent=gene87;Note=it is questionable whether a protein function is encoded;Dbxref=UniProtKB%2FTrEMBL:Q8AZJ4,Genbank:YP_401716.1,GeneID:3783682;exception=trans-splicing;gbkey=CDS;product=BARF0;protein_id=YP_401716.1
NB501243:213:HF5JGBGXG:3:21512:16740:20341	146619	gene	RPMS1	ID=gene78;Name=RPMS1;Dbxref=GeneID:3783757;gbkey=Gene;gene=RPMS1;locus_tag=HHV4_RPMS1
NB501243:213:HF5JGBGXG:4:21509:14541:12323	146649	gene	RPMS1	ID=gene78;Name=RPMS1;Dbxref=GeneID:3783757;gbkey=Gene;gene=RPMS1;locus_tag=HHV4_RPMS1
NB501243:213:HF5JGBGXG:1:12308:25700:7404	146675	gene	RPMS1	ID=gene78;Name=RPMS1;Dbxref=GeneID:3783757;gbkey=Gene;gene=RPMS1;locus_tag=HHV4_RPMS1
NB501243:213:HF5JGBGXG:2:13306:3831:6694	140012	gene	RPMS1	ID=gene78;Name=RPMS1;Dbxref=GeneID:3783757;gbkey=Gene;gene=RPMS1;locus_tag=HHV4_RPMS1
NB501243:213:HF5JGBGXG:1:22103:22700:8161	139965	gene	RPMS1	ID=gene78;Name=RPMS1;Dbxref=GeneID:3783757;gbkey=Gene;gene=RPMS1;locus_tag=HHV4_RPMS1
NB501243:213:HF5JGBGXG:3:11603:3944:8610	139989	gene	RPMS1	ID=gene78;Name=RPMS1;Dbxref=GeneID:3783757;gbkey=Gene;gene=RPMS1;locus_tag=HHV4_RPMS1
NB501243:213:HF5JGBGXG:3:11502:25114:5386	139985	gene	RPMS1	ID=gene78;Name=RPMS1;Dbxref=GeneID:3783757;gbkey=Gene;gene=RPMS1;locus_tag=HHV4_RPMS1
NB501243:213:HF5JGBGXG:3:12506:11368:6531	140025	gene	RPMS1	ID=gene78;Name=RPMS1;Dbxref=GeneID:3783757;gbkey=Gene;gene=RPMS1;locus_tag=HHV4_RPMS1
NB501243:213:HF5JGBGXG:2:21102:3832:4681	138329	cds	membrane glycoprotein	ID=cds77;Name=YP_401706.1;Parent=gene77;Note=contains Ig domain;Dbxref=UniProtKB%2FTrEMBL:Q777B4,Genbank:YP_401706.1,GeneID:3783708;gbkey=CDS;product=membrane glycoprotein;protein_id=YP_401706.1
NB501243:213:HF5JGBGXG:3:22604:4707:8275	138426	gene	RPMS1	ID=gene78;Name=RPMS1;Dbxref=GeneID:3783757;gbkey=Gene;gene=RPMS1;locus_tag=HHV4_RPMS1
NB501243:213:HF5JGBGXG:3:22604:6580:19017	146252	gene	RPMS1	ID=gene78;Name=RPMS1;Dbxref=GeneID:3783757;gbkey=Gene;gene=RPMS1;locus_tag=HHV4_RPMS1
NB501243:213:HF5JGBGXG:2:12203:14360:19627	146096	gene	RPMS1	ID=gene78;Name=RPMS1;Dbxref=GeneID:3783757;gbkey=Gene;gene=RPMS1;locus_tag=HHV4_RPMS1
NB501243:213:HF5JGBGXG:1:22207:8707:13937	146184	gene	RPMS1	ID=gene78;Name=RPMS1;Dbxref=GeneID:3783757;gbkey=Gene;gene=RPMS1;locus_tag=HHV4_RPMS1
NB501243:213:HF5JGBGXG:2:13102:17808:3558	146096	gene	RPMS1	ID=gene78;Name=RPMS1;Dbxref=GeneID:3783757;gbkey=Gene;gene=RPMS1;locus_tag=HHV4_RPMS1
NB501243:213:HF5JGBGXG:4:21609:26310:12900	146170	gene	RPMS1	ID=gene78;Name=RPMS1;Dbxref=GeneID:3783757;gbkey=Gene;gene=RPMS1;locus_tag=HHV4_RPMS1
NB501243:213:HF5JGBGXG:4:13504:15218:9118	146188	gene	RPMS1	ID=gene78;Name=RPMS1;Dbxref=GeneID:3783757;gbkey=Gene;gene=RPMS1;locus_tag=HHV4_RPMS1
NB501243:213:HF5JGBGXG:1:21109:9885:8308	146088	gene	RPMS1	ID=gene78;Name=RPMS1;Dbxref=GeneID:3783757;gbkey=Gene;gene=RPMS1;locus_tag=HHV4_RPMS1
NB501243:213:HF5JGBGXG:1:13110:12259:10068	158636	cds	glycoprotein BALF4	ID=cds84;Name=YP_401713.1;Parent=gene86;Note=glycoprotein BALF4%3B the Herpesviridae are non-segmented dsDNA viruses with genomes ranging from 120-230kbp%3B although herpes viruses vary greatly in sequence identity and homology%2C they all share four common elements: an envelope%2C a tegument which is composed of viral enzymes%2C a capsid of 162 capsomers%2C and a core composed of genomic DNA%3B …
NB501243:213:HF5JGBGXG:1:13110:12259:10068	158636	cds	A73	ID=cds85;Name=YP_401714.1;Parent=rna57;Note=questionable whether a protein function is encoded;Dbxref=UniProtKB%2FTrEMBL:Q9Q2P1,Genbank:YP_401714.1,GeneID:3783676;gbkey=CDS;product=A73;protein_id=YP_401714.1
NB501243:213:HF5JGBGXG:1:22105:15000:8405	139976	gene	RPMS1	ID=gene78;Name=RPMS1;Dbxref=GeneID:3783757;gbkey=Gene;gene=RPMS1;locus_tag=HHV4_RPMS1
NB501243:213:HF5JGBGXG:4:23412:6299:13557	139976	gene	RPMS1	ID=gene78;Name=RPMS1;Dbxref=GeneID:3783757;gbkey=Gene;gene=RPMS1;locus_tag=HHV4_RPMS1
NB501243:213:HF5JGBGXG:4:21501:22799:10769	148582	gene	RPMS1	ID=gene78;Name=RPMS1;Dbxref=GeneID:3783757;gbkey=Gene;gene=RPMS1;locus_tag=HHV4_RPMS1
NB501243:214:HF7LLBGXG:1:13112:12144:4661	166243	cds	K15	ID=cds0;Name=YP_401631.1;Parent=rna0;Dbxref=UniProtKB%2FTrEMBL:Q777H4,Genbank:YP_401631.1,GeneID:3783751;gbkey=CDS;product=K15;protein_id=YP_401631.1
NB501243:214:HF7LLBGXG:2:22212:12176:11903	160253	cds	BALF3	ID=cds86;Name=YP_401715.1;Parent=gene85;Note=herpesvirus core gene UL28 family;Dbxref=UniProtKB%2FTrEMBL:Q777A8,Genbank:YP_401715.1,GeneID:3783679;gbkey=CDS;product=BALF3;protein_id=YP_401715.1
NB501243:214:HF7LLBGXG:2:22212:12176:11903	160253	cds	BARF0	ID=cds87;Name=YP_401716.1;Parent=gene87;Note=it is questionable whether a protein function is encoded;Dbxref=UniProtKB%2FTrEMBL:Q8AZJ4,Genbank:YP_401716.1,GeneID:3783682;exception=trans-splicing;gbkey=CDS;product=BARF0;protein_id=YP_401716.1
NB501243:214:HF7LLBGXG:1:22305:12622:13560	159998	cds	BALF3	ID=cds86;Name=YP_401715.1;Parent=gene85;Note=herpesvirus core gene UL28 family;Dbxref=UniProtKB%2FTrEMBL:Q777A8,Genbank:YP_401715.1,GeneID:3783679;gbkey=CDS;product=BALF3;protein_id=YP_401715.1
NB501243:214:HF7LLBGXG:1:22305:12622:13560	159998	cds	BARF0	ID=cds87;Name=YP_401716.1;Parent=gene87;Note=it is questionable whether a protein function is encoded;Dbxref=UniProtKB%2FTrEMBL:Q8AZJ4,Genbank:YP_401716.1,GeneID:3783682;exception=trans-splicing;gbkey=CDS;product=BARF0;protein_id=YP_401716.1
NB501243:214:HF7LLBGXG:2:11212:13742:6576	160018	cds	BALF3	ID=cds86;Name=YP_401715.1;Parent=gene85;Note=herpesvirus core gene UL28 family;Dbxref=UniProtKB%2FTrEMBL:Q777A8,Genbank:YP_401715.1,GeneID:3783679;gbkey=CDS;product=BALF3;protein_id=YP_401715.1
NB501243:214:HF7LLBGXG:2:11212:13742:6576	160018	cds	BARF0	ID=cds87;Name=YP_401716.1;Parent=gene87;Note=it is questionable whether a protein function is encoded;Dbxref=UniProtKB%2FTrEMBL:Q8AZJ4,Genbank:YP_401716.1,GeneID:3783682;exception=trans-splicing;gbkey=CDS;product=BARF0;protein_id=YP_401716.1
NB501243:214:HF7LLBGXG:2:21203:26336:7820	159932	cds	A73	ID=cds85;Name=YP_401714.1;Parent=rna57;Note=questionable whether a protein function is encoded;Dbxref=UniProtKB%2FTrEMBL:Q9Q2P1,Genbank:YP_401714.1,GeneID:3783676;gbkey=CDS;product=A73;protein_id=YP_401714.1
NB501243:214:HF7LLBGXG:2:21203:26336:7820	159932	cds	BALF3	ID=cds86;Name=YP_401715.1;Parent=gene85;Note=herpesvirus core gene UL28 family;Dbxref=UniProtKB%2FTrEMBL:Q777A8,Genbank:YP_401715.1,GeneID:3783679;gbkey=CDS;product=BALF3;protein_id=YP_401715.1
NB501243:214:HF7LLBGXG:2:21203:26336:7820	159932	cds	BARF0	ID=cds87;Name=YP_401716.1;Parent=gene87;Note=it is questionable whether a protein function is encoded;Dbxref=UniProtKB%2FTrEMBL:Q8AZJ4,Genbank:YP_401716.1,GeneID:3783682;exception=trans-splicing;gbkey=CDS;product=BARF0;protein_id=YP_401716.1
NB501243:214:HF7LLBGXG:2:23305:5888:2519	138450	gene	RPMS1	ID=gene78;Name=RPMS1;Dbxref=GeneID:3783757;gbkey=Gene;gene=RPMS1;locus_tag=HHV4_RPMS1
Ende
