# Supplementary material for: TGFβ links EBV to multisystem inflammatory syndrome in children
Source: Nature. 2025 Mar 12;640(8059):762–71. doi: 10.1038/s41586-025-08697-6 (PMC12003184; doi:10.1038/s41586-025-08697-6)
Supplement: Supplementary file 1 — Supplementary Data 1–18 [file 41586_2025_8697_MOESM1_ESM.zip › 2023-07-11632E-SI Data/SI_14.txt]

>VH00206:3:AAACJYNHV:2:2411:35122:9406
GGTGATGTTAACTCCGTCGCGGTCTACATACACGCGCGTCAGCCCATCTTTTGTCATCTTGACCGCGTTGTAGCACTGGTAGATGGTATCCATCTGGT
>VH00206:3:AAACJYNHV:2:2411:35425:9216
GGTGATGTTAACTCCGTCGCGGTCTACATACACGCGCGTCAGCCCATCTTTTGTCATCTTGACCGCGTTGTAGCACTGGTAGATGGTATCCATCTGGT
>VH00206:3:AAACJYNHV:2:1608:55724:8421
CCCAGCCGGCCGGGGCACCTCCGGGCTCTCCCGGGACGCCTCCTCCTCGCCTCGGCCCAACCGCTGCATGGCTCGGTTGAGCCGCGTGTAGAGCTCGT
>VH00206:3:AAACJYNHV:1:2609:33115:28489
GCCCTCTTGGGCACGCTGGCGCCACCACATGCCCTTTCCATCCTCGTCACCCCCCACCACCGTCAGGGAGTCTTGGTAGAAGCACAGGGGGGGCTGAG
>VH00206:3:AAACJYNHV:1:1205:31922:16240
GGTGATGTTAACTCCGTCGCGGTCTACATACACGCGCGTCAGCCCATCTTTTGTCATCTTGACCGCGTTGTAGCACTGGTAGATGGTATCCATCTGGT
>VH00206:3:AAACJYNHV:1:1107:17909:16505
AGGAGGGACCCTTAAGCCAGACAATGTAGTGCCCCTTTTTTTTGCAAATTGGCCTTATTATTAATTTCTTGTTAACACTAATTCTGTTCTATGACCCT
>VH00206:3:AAACJYNHV:2:1312:31221:10428
CTTTTTTTTGCAAATTGGCCTTATTATTAATTTCTTGTTAACACTAATTCTGTTCTATGACCCTGTGTTTTTCAGATGCCGTTGAACGTGTCACTGAG
>VH00206:3:AAACJYNHV:1:2204:22681:10031
GCCTGGTAGGAGGGCCAGGAGCTGTCTTCACGCCGGACCGAGAGGTCGCCCACCTCACAGTCGTACTCGAGCTCGGCGTACGAGTCCCGGTGCTGGAG
>VH00206:3:AAACJYNHV:2:2605:44911:19004
ATCAGGCGCGGCTTCCTTCCGAATTTTGTGCGCAAAAGTTTCCAGATGATGATGACTGTGAGGAGGACGATCAGGACTGCCGCCAGTAGGTAGCAGCC
>VH00206:3:AAACJYNHV:2:1309:55402:47514
ACTAATTCTGTTCTATGACCCTGTGTTTTTCAGATGCCGTTGAACGTGTCACTGAGCTGAATTTGGACGCAGCTACTTGACCTTTGCCCCCGTGCCTC
>VH00206:3:AAACJYNHV:2:1110:13857:45280
GCCGCTCCCCGCATTCCTGCTTTCGGCGCCCCTGCGGATCCCGATGACAGCAGGCCTTTCCTTCCCCCGTTAATGAAAAGAATGACAGTGAGGTTGTG
>VH00206:1:AAC7GW3M5:1:2205:67748:37594
GTCCACTTTGTGTTACAGGTCCGGCGTGTCCACGGAGACTCGGACGTAGCCCTTACCGCGGCGTATGGCGTTGACCGGACATACCTTCCC
>VH00206:1:AAC7GW3M5:1:1107:57011:22431
GCCGTGGAAGGGTTGCCGTGGTTGGGCAGAACCATCAGCTCGCCCACACAGCGCCAGCAGGGCACAGAGGTGATGTAGAGGCGCGGG
>VH00206:1:AAC7GW3M5:1:2608:27055:34660
GGCAGGGCCTGGCCGGGGCTGACCGCGTCCGCCCGGCGCAGGATCAAGGACCGCCCCCAGGTCTTGTTGTAGAGGGACACGGTTAGGACG
>VH00206:1:AAC7GW3M5:1:2404:17455:48991
GCCGGGGCACCTCCGGGCTCTCCCGGGACGCCTCCTCCTCGCCTCGGCCCAACCGCTGCATGGCTCGGTTGAGCCGCGTGTAGAGCTCGT
>VH00206:1:AAC7GW3M5:1:2207:27169:12473
GTCCACTTTGTGTTACAGGTCCGGCGTGTCCACGGAGACTCGGACGTAGCCCTTACCGCGGCGTATGGCGTTGACCGGACATACCTTCCC
>VH00206:1:AAC7GW3M5:1:2108:21015:4124
GACCCCACCGAACCAGGCATGATGTAGAATAAAATTTTATGCATCGTCTTCTAATCTGTGCCGCTTGGAGGGAAACATGACCACCTGAAG
>VH00206:1:AAC7GW3M5:1:1401:40897:31574
CCCCTGCCCTTATACAGAAGAATTAGGGGCCGGTCAGAGTCGTACGTGAGGTAAAGCCCATCCGGGGGCAGGGCCTGGCCGGGGCTGACC
>VH00206:1:AAC7GW3M5:1:1304:34440:4824
GGAGACGTGGGTCCCCTCTGCCGTGGAAGGGTTGCCGTGGTTGGGCAGAACCATCAGCTCGCCCACACAGCGCCAGCAGGGCACAGAGGT
>VH00206:1:AAC7GW3M5:1:2303:63165:52777
CAGAGTCGTACGTGAGGTAAAGCCCATCCGGGGGCAGGGCCTGGCCGGGGCTGACCGCGTCCGCCCGGCGCAGGATCAAGGACCGCCCCC
>VH00206:1:AAC7GW3M5:1:2301:66895:53666
ATCAGGCAAGTCAGGAACGCCTTCTGGTGAGGCAGCGTACCTGCGGCGTCACAGCAGCGAGCCAGGGCCACGTTGCTGGGTGGGGGAAAG
>VH00206:1:AAC7GW3M5:1:2310:10392:40756
CCTTAAATACCCACCCCCTGCCCTTATACAGAAGAATTAGGGGCCGGTCAGAGTCGTACGTGAGGTAAAGCCCATCCGGGGGCAGGGCC
>VH00206:1:AAC7GW3M5:1:2404:18421:47609
GCCGGGGCACCTCCGGGCTCTCCCGGGACGCCTCCTCCTCGCCTCGGCCCAACCGCTGCATGGCTCGGTTGAGCCGCGTGTAGAGCTCGT
>VH00206:1:AAC7GW3M5:1:1410:30937:35891
CACCGTGGTGGCGGGGGGCGCGGGCTGCTCTGGGGTCTGCGCACCGAGGCGGCACGCCAGGGCGGCTAGCAGCACGACCACGCTTAGCAC
>VH00206:1:AAC7GW3M5:1:2304:15713:28773
CTCTCATTTGGAGGTGCAGGTAGAGAAGGGCATATAGATCCTTAAATACCCACCCCCTGCCCTTATACAGAAGAATTAGGGGCCGGTC
>VH00206:1:AAC7GW3M5:1:1202:62351:46132
ACTGAGCTGAATTTGGACGCAGCTACTTGACCTTTGCCCCCGTGCCTCCAGCGCTGATAAGTGCTGCGTCCACTTTGTGTTACAGGTCCG
>VH00206:1:AAC7GW3M5:1:2403:32717:7834
GGGTCCGGCCGCCCTCTGAGCTGCTCTCTTTTGCTCCTGGTTTTGCTCATGCAGCGCTAACATGATGGCTTGTAATTCTGTCTTACTAAT
>VH00206:1:AAC7GW3M5:1:2209:63487:52644
CCCCTGCACTAGCTTCGCTCCGCTGGGGATCTTTGCCAGCCTTCATACTAGATTCAGCGATCCCCCGGTTGGGAATCTTCGCCAGCCCCC
>VH00206:1:AAC7GW3M5:1:2310:67804:37878
GGCCTCGCCTTCTCCTCAGCCTCCAACAGGTGCCCGAGCCCAGCCTGCCGGACTTCATTCTCAAACAGTCCCGAGACCGGCTCCGGATTC
>VH00206:1:AAC7GW3M5:1:1505:61991:14498
GCCTTGCCCCCGCCAGCGCCTCCTCGCAGGCCCGCCGCACCAGGGCCAGGCGACGCTCCCGGGCAAACAGGGCAGAGAGGCGGGAATGTC
>VH00206:1:AAC7GW3M5:1:1302:43302:50940
GAGCCACGGCATCAAACAGGTGAGTCAGCCTTGCCCCCGCCAGCGCCTCCTCGCAGGCCCGCCGCACCAGGGCCAGGCGACGCTCCCGGG
>VH00206:1:AAC7GW3M5:1:2607:62976:28205
GCGTGTCCACGGAGACTCGGACGTAGCCCTTACCGCGGCGTATGGCGTTGACCGGACATACCTTCCCCGGGAATGTGTGAATACGGGCGT
>VH00206:1:AAC7GW3M5:1:2609:21678:32237
ATGGCGTTGACCGGACATACCTTCCCCGGGAATGTGTGAATACGGGCGTATGACTTTAGAAATGGGGGCGTGTGCTGCGCCAGCAGGCTG
>VH00206:1:AAC7GW3M5:1:2310:55137:21730
TGTTGTAGAGGGACACGGTTAGGACGGCCTCGCGCAGCGCCCGGCACAGAATTTGCTGGCTAGATGCCAGTGAGCCCCCGGGTACGC
>VH00206:1:AAC7GW3M5:1:1509:67899:33808
GGCAGAACCATCAGCTCGCCCACACAGCGCCAGCAGGGCACAGAGGTGATGTAGAGGCGCGGGTCTGGGATGGGACTTACGCCCCGAAAG
>VH00206:1:AAC7GW3M5:1:1309:24082:26728
CTCTCATTTGGAGGTGCAGGTAGAGAAGGGCATATAGATCCTTAAATACCCACCCCCTGCCCTTATACAGAAGAATTAGGGGCCGGTC
>VH00206:1:AAC7GW3M5:1:2604:57712:1208
AAGGACCGCCCCCAGGTCTTGTTGTAGAGGGACACGGTTAGGACGGCCTCGCGCAGCGCCCGGCACAGAATTTGCTGGCTAGATGCCAGT
>VH00206:1:AAC7GW3M5:1:1203:23382:21333
CGGCGGCGCAGTCCGCCTTCAGCGCCTCCACCGCGTCGCCCGAGGAGCTGTAGACCCCGCCGCAGAAGAGCCGCTCTGTGGCCCCGGGAG
>VH00206:1:AAC7GW3M5:1:1107:43851:30098
CCCCTGCACTAGCTTCGCTCCGCTGGGGATCTTTGCCAGCCTTCATACTAGATTCAGCGATCCCCCGGTTGGGAATCTTCGCCAGCCCCC
>VH00206:1:AAC7GW3M5:1:2608:40480:11356
CCACGGAGACTCGGACGTAGCCCTTACCGCGGCGTATGGCGTTGACCGGACATACCTTCCCCGGGAATGTGTGAATACGGGCGTATGAC
>VH00206:1:AAC7GW3M5:1:1405:11774:15483
GGAGCCACGGCATCAAACAGGTGAGTCAGCCTTGCCCCCGCCAGCGCCTCCTCGCAGGCCCGCCGCACCAGGGCCAGGCGACGCTCCCGG
>VH00206:1:AAC7GW3M5:1:1401:43131:30893
CCCCTGCCCTTATACAGAAGAATTAGGGGCCGGTCAGAGTCGTACGTGAGGTAAAGCCCATCCGGGGGCAGGGCCTGGCCGGGGCTGACC
>VH00206:1:AAC7GW3M5:1:2201:62578:43368
GCTCCCCGGCAAACAGGGCAGAGAGGCGGGAATGTCCGCCACCCCCCCCCTGCCCCGTTGCACCGATAGCATGGCCGCCAGAGTTCCAAT
>VH00206:1:AAC7GW3M5:1:2304:27548:5279
GGAGACGTGGGTCCCCTCTGCCGTGGAAGGGTTGCCGTGGTTGGGCAGAACCATCAGCTCGCCCACACAGCGCCAGCAGGGCACAGAGGT
>VH00206:1:AAC7GW3M5:1:2303:25957:7285
CCCGGCCCAGGATCAAGGACCGCCCCCAGGTCTTGTTGTAGAGGGACACGGTTAGGACGGCCTCGCGCAGCGCCCGGCACAGAATTTGCT
>VH00206:1:AAC7GW3M5:1:2301:49494:37784
GATGCCCTTGGGCGTGTCACTGAGCTGAATTTGGACGCAGCTACTTGACCTTTGCCCCCGTGCCTCCAGCGCTGATAAGTGCTGCGTCCA
>VH00206:1:AAC7GW3M5:1:1608:20295:29871
GGCAGGGCCTGGCCGGGGCTGACCGCGTCCGCCCGGCGCAGGATCAAGGACCGCCCCCAGGTCTTGTTGTAGAGGGACACGGTTAGGACG
>VH00206:1:AAC7GW3M5:1:2310:10127:40188
CCTTAAATACCCACCCCCTGCCCTTATACAGAAGAATTAGGGGCCGGTCAGAGTCGTACGTGAGGTAAAGCCCATCCGGGGGCAGGGCC
>VH00206:1:AAC7GW3M5:1:2601:44552:28413
GCGGATTCAGGACGCTTAGCACGATGTCCTGGTCAGAGTGCATAACGAAGAAGGGCTTGAGGAATACCTCGTTGTCTTCCGCTCCAAAGA
>VH00206:1:AAC7GW3M5:1:2511:12286:10882
GGGTTAACAAACCCGTGGGGGGTCTTAGTGGAAGTGACGTGCTGTGAATACAGGTCCATAGCACCGCTATCCACTATGTCTCGCCCGGGC
>VH00206:1:AAC7GW3M5:1:2205:67104:38427
GTCCACTTTGTGTTACAGGTCCGGCGTGTCCACGGAGACTCGGACGTAGCCCTTACCGCGGCGTATGGCGTTGACCGGACATACCTTCCC
>VH00206:1:AAC7GW3M5:1:1306:66895:28224
GAGCCGCGTGTAGAGCTCGTTCCTCTTTTGCAGGATGGCCCGGTACTGGGGGTGCGCCGTGAAGGCGGCGGCGCAGTCCGCCTTCAGCGC
>VH00206:1:AAC7GW3M5:1:2406:15296:7910
ACCGGACATACCTTCCCCGGGAATGTGTGAATACGGGCGTATGACTTTAGAAATGGGGGCGTGTGCTGCGCCAGTAGGTAAGGCAGGCAC
>VH00206:1:AAC7GW3M5:1:2102:48983:41929
AGAAGAATTAGGGGCCGGTCAGAGTCGTACGTGAGGTAAAGCCCATCCGGGGGCAGGGCCTGGCCGGGGCTGACCGCGTCCGCCCGGCGC
>VH00206:1:AAC7GW3M5:1:2110:58943:54234
GGAGACTCGGACGTAGCCCTTACCGCGGCGTATGGCGTTGACCGGACATACCTTCCCCGGGAATGTGTGAATACGGGCGTATGACTTTAG
>VH00206:1:AAC7GW3M5:1:2611:10941:29757
CACTGAGCCGAATTTGGACGCAGCTACTTGACCTTTGCCCCCGTGCCTCCAGCGCTGATAAGTGCTGCGTCCACTTTGTGTTACAGGTC
>NB501243:173:H2GLCBGXF:4:21604:4791:19447
GGAGCCAGGGACCCTCATGCTCTTGCGCAGGGTGACGGTGGCCTGGTTAACGGGCACGCACTGGGAGACTGAGATGACATCCCCCAGGCGCTTGGCCG
>NB501243:173:H2GLCBGXF:3:23607:25599:15194
GTAGCACATGGTCTCGGAGCCAGGGACCCTCATGCTCTTGCGCAGGGTGACGGTGGCCTGGTTAACGGGCACGCACTGGGAGACTGAGCTGCCATCCC
>NB501243:173:H2GLCBGXF:1:21305:16081:13597
CACTGTCGAGAAGACGTTGTAGGTGTCCAGCGCTCTGGTCGCCCCCTCTGCCTCCGGCCGCCCCGGGCCCGGGACCGCGCCCTCCTCTGGGCCGCCCG
>NB501243:173:H2GLCBGXF:3:11410:14335:7269
CCTGCAATGCTCTGCTGGCCACTGAGGGTCCGGCCGCCCTCTGAGCTGCTCTCTTTTGCTCCTGGTTTTGCTCATGCAGCGCTAACATGATGGCTTGT
>NB501243:173:H2GLCBGXF:2:21202:18521:5753
GTGCCCGAGCCCCGCCTGGCGGACTTCATTCTCAAACAGTCCCGAGACCGGCTCCGGATTCACCGGCACCGCCAGGTGGTTACAGGAGACGTGGGTCC
>NB501243:173:H2GLCBGXF:3:13409:12158:5566
GGGATTAATGCCTGGACACTCACCAGAGGCATGATGCTGCGCGAGCTCGTCGATCCCGGGGTAGAGCATCTGCACCGGCTGCTGCGACATCTGGCGCG
>NB501243:173:H2GLCBGXF:1:22112:9509:2023
CGATCCCGGGGTAGAGCATCTGCACCGGCTGCTGCGACATCTGGCGCGTGCGCCTCGTGAGGGAAATAACCAGGATCACCACCCCCGCCACCAGGACC
>NB501243:173:H2GLCBGXF:1:23110:7496:1467
AGCCTTGCCCCCGCCAGCGCCTCCTCGCAGGCCCCCCGCACCAGGGCCAGGCGACGCTCCCGGGCAAACAGGGCAGATAGGCGGGAATGGCCGCCACC
>NB501243:173:H2GLCBGXF:2:21107:4903:17269
GCCACGGCGTCAAACAGGTGAGTCAGCCTTGCCCCCGCCAGCGCCTCCTCGCAGGCCCCCCGCACCAGGGCCAGGCGACGCTCCCGGGCAAACAGGGC
>NB501243:173:H2GLCBGXF:4:13404:8136:9529
CGGGGGCACTGTCGAGAAGACGTTGTAGGTGGCCAGCGCTCTGGTCGCCCCCTCTGCCTCCGGCCGCCCCGGGCCCGGGACCGCGCCCTCCTCTGGGC
>NB501243:173:H2GLCBGXF:2:23304:26239:7127
GTATGGCCGCCACCCTCCCCATGCCCCGTTGCACCGATAGCATGGCCGCCAGAGTTCCAATAGAGGAGCTCCGAGAGCTCCGCCACCTCCGGGGGCAC
>NB501243:173:H2GLCBGXF:1:11203:14705:3540
ATGCCTGGACCCTCACCAGAGGCATGTTGCTGAGCGAGCTCGTCGATCCCGGGGTAGAGCTTCTGCACCGGCTGCTGCGACATCTGGCGCGTGCGCCT
>NB501243:173:H2GLCBGXF:1:11101:22623:1971
GTGTGATTCTCCCGCGTGCCAAACGAGGGACACTGGATGTCCGAGGAGAAGCGGAACAGGTCGCCGTGGCTGGAGAGCTCGCAGACTCGGAAAGGAAA
>NB501243:173:H2GLCBGXF:1:11210:17736:17451
CGCCCGGCCTCGCCTTCTCCTCAGCCTCCAACAGGTGCCCGAGCCCCGCCTGGCGGACTTCATTCTCAAACAGTCCCGAGACCGGCTCCGGATTCACC
>NB501243:173:H2GLCBGXF:4:21410:20082:6464
ATTCTCAAACAGTCCCGAGACCGGCTCCGGATTCACCGGCACCGCCAGGTGGTTACAGGAGACGTGGGTCCCCTCTGCCGTGGAAGGGTTGCCGTGGT
>NB501243:173:H2GLCBGXF:4:11503:17106:19201
CACCCTCCAACAGCTGCCCGAGCCCCGCCTGGCGGACTTCATTCTCAAACAGTCCCGAGACCGGCTCCGGATTCACCGGCACCGCCAGGTGGTTACAG
>NB501243:173:H2GLCBGXF:4:22407:18553:1940
ATATGGGGCATTTTTCAATCTGCTAAACCACGAGTGGCAGCAGGCCTAAGATGCTCCTCAGCAACATGGAGACCTCGAAGGGAATCTGGCAGGAGCAG
>NB501243:191:HNNYNBGXF:1:21209:23636:2121
TGTTTTTCAGATGCCGTTGAACGTGTCACTGAGCTGAATTTGGACGCAGCTACTTGACCTTTGCCCCCGTGCCTCCAGCGCTGATAAGTGCTGCGTCC
>NB501243:191:HNNYNBGXF:1:13204:12159:11208
CTCCGCATCGGGGCGGACGCCTCCTCCCAACGCGTTTCTGCGGATCAGTCGCTGGCTGGTGGGCATCGGAGTCGGTGGGCGGTCTTCCACGGGGACAC
>NB501243:191:HNNYNBGXF:2:21302:22182:9631
GATGCAGTCCTCCGCATCGGGGCGGACGCCTCCTCCCAACGCGTTTCTGCGGATCAGTCGCTGGCTGGTGGGCATCGGAGTCGGTGGGCGGTCTTCCA
>NB501243:191:HNNYNBGXF:1:23111:10261:1787
GTTGACACCCCCAGCGCTGGCTCCAGGGGGTGGCAGCGTTTGATGCAGTCCTCCGCATCGGGGCGGACGCCTCCTCCCAACGCGTTTCTGCGGATCAG
>NB501243:191:HNNYNBGXF:4:11606:20245:5531
GGCTCCAGGGGGTGGCAGCGTTTGATGCAGTCCTCCGCATCGGGGCGGACGCCTCCTCCCAACGCGTTTCTGCGGATCAGTCACTGGCTGGTGGGCAT
>NB501243:191:HNNYNBGXF:3:21411:15612:17885
AACAACTCCCAATATCCATCTGCTTCTGGCTCTTCTGGGAACACCCCCACCCCACCGAACGATGAGGAACGTGAATCTAATGAAGAGCCCCCACCGCC
>NB501243:191:HNNYNBGXF:3:13507:8334:11036
CAATGGGCGCGGGTCCCCCTAGCCCCGGCGGGGATCCGGATGGGGACGATGGCGGAAACAACTCCCAATATCCATCTGCTTCTGGCTCTTCTGGGAAC
>NB501243:191:HNNYNBGXF:1:23106:5713:17184
CTAGCCCCGGCGGGGATCCGGATGGGGACGATGGCGGAAACAACTCCCAATATCCATCTGCTTCTGGCTCTTCTGGGAACACCCCCACCCCACCGAAC
>NB501243:191:HNNYNBGXF:4:23604:18178:17356
CTTCTGGCTCTTCTGGGAACACCCCCACCCCACCGAACGATGAGGAACGTGAATCTAATGAAGAGCCCCCACCGCCTTATGAGGACCCAGATTGGGGC
>NB501243:191:HNNYNBGXF:2:23112:19916:7860
GATGGCGGAAACAACTCCCAATATCCATCTGCTTCTGGCTCTTCTGGGAACACCCCCACCCCACCGAACGATGAGGAACGTGAATCTAATGAAGAGCC
>NB501243:191:HNNYNBGXF:3:12405:17663:5180
GTCTGGGATGGGACTTACGCCCCGAAAGCGGCCCAGCAGATCCAGGGCCCGTTCCAGGCTCTCCAGCCCCATGGTGTGAGACATGCAATAAAACACGC
>NB501243:214:HF7LLBGXG:4:11505:2123:2359
TCCCCCGCCAGCGCCTCCTCGCAGGCCCCCCGCACCAGGGCCAGGCGACGCTCCCGGGCAAACAGGGCAGATAGGCGGGAATGGCCGCCACCCTCCCC
>NB501243:214:HF7LLBGXG:2:22103:22897:14654
AGTCCCGAGACCGGCTCCGGATTCACCGGCACCGCCAGGTGGTTACAGGAGACGTGGGTCCCCTCTGCCGTGGAAGGGTTGCCGTGGTTGGGCAGAAC
>NB501243:214:HF7LLBGXG:3:23411:4727:16137
GGTTCTCGGTCAGGGGCTCGCTCTGTTGCGCCAGGCAGGACTGCAGCTTGGACAGACCCTCGGTGGCCACCTGGCGCATGTACTGCTCCTTGCGCTTG
>NB501243:213:HF5JGBGXG:1:12203:4004:9935
AAGAGCCGCTCCGTGGCCCCGGGAGCCACGGCGTCAAACAGGTGAGTCAGCCTTGCCCCCGCCAGCGCCTCCTCGCAGGCCCCCCGCACCAGGGCCAG
>NB501243:213:HF5JGBGXG:2:22112:5400:11499
CGGAGCCCTGCCCTCCTCCACCCAGCAGCAGCCCGGCCGAGGCCTGCGACGCGGTGCTGACCGGCTCGGCCACGCTGATAAAGTTGTCCTGGGCTGCC
>NB501243:213:HF5JGBGXG:3:21606:9641:18994
CACTGGATGTCCGAAGAGAAGCGGAACAGGTCGCCGTGGCTGGAGAGCTCGCAGACTCGGAAAGGAAAGCCGGTTTGCTGACGCGTGGCGGATGGCCC
>NB501243:213:HF5JGBGXG:2:11306:21920:4077
GTGCTGCGCCAGCAGGTAAGGCAGGCACTCGTCCTGGCTGGTGACGGGAGAGCCACTGAGGAAGATCTGGGGCTCGCTGGTGTTTAGCTTGTCCCCGC
>NB501243:213:HF5JGBGXG:2:13105:6965:6614
TGGGTGATCCTTCCTCGGTAGGGAGCGCTTAGGGCCGTTGAGCTCAACAGCCCCACCTGGGTAAAATGTATGTTCTAAAGAGTTACCCAATTATAACA
>NB501243:190:HNMMLBGXF:3:13402:22935:5272
TGGGTGTCCTAGGTGGGATATACGCCTGTGGTGTTCTAACGGGAAGTGTGTAAGCACACACGTAATTTGCAAGCGGTGCTTCACGCTCTTCGTTAAAA
>NB501243:190:HNMMLBGXF:2:12207:6248:11935
CAGATTCATGGCTAGAATCATCGGTAGCTTGTTCAGGGTGCGGGAGGGAGTCATCGTGGTGGTGTTCATCACTGTGTCGTTGTCCATGGTAATACATC
>NB501243:190:HNMMLBGXF:4:13402:8827:20344
TGGCTAGAATCATCGGTAGCTTGTTGAGGTTGCGGGAGGGAGTCATCGTGGTGGTGTTCATCACTGTGTAGTTGTCCATGGTAATACATCCAGATTAA
>NB501243:190:HNMMLBGXF:3:23408:21081:20110
TCTCCCCTTGTATTTGCTATTCAATAAACCTGATTCCCCCTGCTCATACCTCCACTTACAACCAAGCCACTACGGCCACGTCCCCGGCCTCCCGCTCG
>NB501243:190:HNMMLBGXF:1:22306:20706:9360
TCCACGGAGACTCGGACGTAGCCCTTACCGCGGCGTATGGCGTTTACCGGACACACCTTCCCCGGGAATGTGTGAATACGGGCGTATGACTTTAGAAA
>NB501243:190:HNMMLBGXF:4:12406:24554:4876
TTGCACCGATAGCAGGGCCGCCTGAGTCCCAATAGAGGCGCTCCGAGAGCTCCGCCACCTCCGGGGGCACTGTCGAGAAGACGTTGTAGGTGTCCAGC
>NB501243:190:HNMMLBGXF:1:11205:19448:7197
GGCTGGCGGCCCCGAATCCGGGCAGTGCTGCCGCACAACGCGGCCTACGAGCTCGACCGTGGCTCCCGCCTCTTGGATGCCATCATCCCCTGCTTGGG
>NB501243:190:HNMMLBGXF:2:11101:14527:18252
GTGGCTCCCGCCTCTTGGATGCCATCATCCCCTGCTTGGGACCCGACCGCACTTGCATGCGGCCGGTGGTCCTGCGGGGGTGACGGTCAGGCAGCTCC
>NB501243:190:HNMMLBGXF:3:13504:13992:19357
AAGACAAGTACAAGATACTAAAGAAATAACTGAGGTGAGTGTGGGAAGATGTTACTACTATGTGTTATGTTAACGGGTGAGAGCCTATACTGCAGCCC
>NB501243:190:HNMMLBGXF:4:21406:19138:3532
AGCTTGTCCCCGCTCTGGGTGCAGGAGCGTGTCAGCTGAATGTCGCTCTGCCCGGGCAGAATCTGCAGGTAGAGGTAGGGGTTCTTGACCAATCTGAT
>NB501243:190:HNMMLBGXF:1:11107:11406:7853
ACTACTATGTGTTATGTTAACGGGTGAGAGCCTATACTGCAGCCCAGACTCGGGGGGAGGAGGAAATGGTAAGAGTTATACTCTACTTATCTTTTTTG
>NB501243:190:HNMMLBGXF:2:21311:23785:3286
CGTGCCCCAGCCGGCCGGGGCACCTCCGGGCTCTCCCTGGACGCCTCCTCCTCGCCTCGGCCCACCCGCTGCAGGGCTCGGGTGAGCCGCGGGTACAG
>NB501243:190:HNMMLBGXF:2:22312:10470:3712
GCAGGATCAAGGACCGCCCCCAGGTCTTGTTGTAGAGGGACACGGTTAGGACGGCCTCGCGCAGCGCCCGGCACAGAATTTGCTGGCTAGATGCCAGT
>NB501243:190:HNMMLBGXF:4:11406:19168:10889
GCTGACTAGGCCGGCGATGTTTTGCGCCTGGAAGTTGTACTCCCGGAAGATGCCCTCCAGGTCAAAGACGTTGGAGGCACGCTGTTCGTTCCATTATG
>NB501243:190:HNMMLBGXF:4:11606:2233:8238
TTTACATGAATCTGGGCACTGAATTTTGGGGTACCTCTAGAGATTAACGTGTGCGATTTCGGGGGCACTTCCCCTTTTATAAGTGTGTGAACAGTGAT
>NB501243:190:HNMMLBGXF:4:22401:9044:18382
GAGACGTGGGTCCCCTCTGCCGTGGAAGGGTTGCCGTGGTTGGGCAGAACCATCAGCTCGCCCACACAGCGCCAGCAGGGCACAGAGGTGATGTAGAG
>NB501243:190:HNMMLBGXF:1:11208:8671:14794
CTCGCCTTCTCCTCAGAGTCCAACAGGTGCCGGAGCCCCGCCTGGCGGACTTCATTCTCAAACTGTCCCGAGACCGGCTCTGGATTCTCCGGCACCGC
>NB501243:190:HNMMLBGXF:4:12611:12422:15342
GGATGGCCCGGTACTGGGGGTGCGCCGTGAAGGCGGCGGCGCAGTCCGCCTTCAGCGCCTCCACCGCGTCGCCCGAGGAGCTGTAGACCCCGCCGCAG
>NB501243:190:HNMMLBGXF:1:23101:14120:3154
CAGGGCCAGTCGACGCTCCCTGGCAAACAGGGCAGAGAGGCGGGAATGGCCGCCACCCTCCCCCTGCCCCGTTGCACCGATAGCATGGCCGCCAGAGT
>NB501243:190:HNMMLBGXF:3:22409:1777:7094
GAGATATTTCACCGTGGAGACCCAAGCCTTGGGCGCGCGTTGGCCTGGATGGCCTGGTGCATGCATGCCTGCAGGACATTGTGTTGTAACCAGTCTAC
>NB501243:190:HNMMLBGXF:1:13101:7416:7070
ACCCGGCCCCCACTTTTAAATTCTGTTGCAGCAGATAGCTGATACCCAATGTTATCTTTTGCGGCAGAAATTGAAAGTGCTGGCCATATCTACAATTG
>NB501243:190:HNMMLBGXF:1:11110:21510:16443
TCTACAATTGGGTGTCCTAGGTGGGATATACGCCTGTGGTGTTCTAACGGGAAGTGTGTAAGCACACACGTAATTTGCAAGCGGTGCTTCACGCTCTT
>NB501243:190:HNMMLBGXF:1:12307:13283:2433
AAGAATAACATGCCAATGACCCGGCCCCCACTTTTAAATTCTGTTGCAGCAGATAGCTGATACCCAATGTTATCTTTTGCGGCAGAAATTGAAAGTGC
>NB501243:190:HNMMLBGXF:3:11603:2589:9432
TGACCCGGCCCCCACTTTTAAATTCTGTAGCAGCAGATATCTGATACCCAATGTTATCTTTTGCGGCAGAAATTGAAAGTGCTGGCCATATCTTCAAT
>NB501243:190:HNMMLBGXF:1:21110:17541:17738
GTGTCAGTCCCCCCTGCAGCCGCCCAGTCTCTGCCCCCAGGCAACGGCGCCAGCTTTTCTCCCCCCAGCCTGAGGCCCAGGCGCCAGTGGACTGTGGG
>NB501243:190:HNMMLBGXF:4:12408:20898:4001
GGCCTGCCAAAGAGCCAGATCTAAGGCCAGGAGAGGCAGCCCCAAAGCGGGTGCAGGAACAGGTAATCTCTGGTAGTGATTTGGACCCGAAATCTGAC
>NB501243:190:HNMMLBGXF:4:23508:11753:3645
CTCACAATTGCCACAACCAGCAGCACCAGCACAGCCACCTCCAGGGTTCATCAACGACCAACAATTACATAATCTACCCTCGGGGCCACCATGGTGGC
>NB501243:190:HNMMLBGXF:2:13212:18655:8603
CAAGCGGTGCTTCACGCTCTTAGTTAAAATAACACAAGGACAAGATACTAAAGAAATAACTGAGGTGAGTGTGGGAAGATGGGACTACTATGTGTTAT
>NB501243:190:HNMMLBGXF:1:23110:20996:11925
TCAGGCCATGCCTCTCCTGTTACCCTTTTAGAACCCCAGCCTGGACACATGTGCCAGCCGCCTGGGCCTCTAAGGCCCTCGGGACCCCCTCGACCCCC
>NB501243:190:HNMMLBGXF:4:23508:8066:5948
GCGGCGCAGTCCGCCTTCAGCGCCTCCACCGCGTCGCCCGAGGAGCTGTAGACCCCGCCGCAGACGAGCCGCTCCGTGGCCCCGGGAGCCACGGCGTC
>NB501243:190:HNMMLBGXF:2:23101:17258:11050
GGGAAGATGGGACAACTATGTGTTATGTTAACGGGTGAGAGCCTATACTGCAGCCCAGACTCGGGGGGAGGAGGAAATGGTAAGAGTTATACTCTACT
>NB501243:190:HNMMLBGXF:2:13305:1899:18937
GCCGGAGGGACCCCGGCGGCCCGGTGTCAGTCCCCCCTGCAGCCGCCCAGGCGCTGCCTCCCGGCAAGGGCGCCAGCTTTTATCACCCCAGCCTGTGG
>NB501243:190:HNMMLBGXF:1:21108:23595:3999
CTATCTTGCGTTACATGGGGGACAAACATATCATCTAATTGTTGACACGGATAGTCTTGGAAACCCGTCACTCTCAGTAATTCCCTCGAATCCCTACC
>NB501243:190:HNMMLBGXF:2:13209:14281:16234
CTATGAACAGGCTGCGCGGATTCAGGACGCTTAGCACGATGTCCTGGTCAGAGTGCATAACGAAGAAGGGCTTGAGGAATACCTCGTTGTCTTCCGCT
>NB501243:190:HNMMLBGXF:3:23411:4717:18981
ATCACCTCTTGATAGGGATCCGCTAGGATATGACGTCGGGCATGGACCTCTAGCATCTGCTATGCGAATGCTTTGGATGGCTAATTATATTGTAAGAC
>NB501243:190:HNMMLBGXF:1:21110:6359:4912
TAATTGAAGACAACATTCCTGGATCCAGAAGGTTTAGCTGGACTTTGTTTCTCGCTGGACTGACTTTGAGTCTGTTAGTTATATGTAGTTATTTATTT
>NB501243:190:HNMMLBGXF:3:11502:10953:18035
CATGAAGGGGATGAGGGTGGGGGGGCTGTTGCAGGGGGCAGGAGTCTGCACTCCCTGTATTCACTGAGCGTCGTCTCATAAAGATGTCTATTGATCAC
>NB501243:190:HNMMLBGXF:3:11606:16460:11512
GACCTGGAAATGGCCTAGGACAGAAGGAAGACACATCTGGACCAGACGGCTCCAGCGGCAGTGGACCTCAAAGAAGAGGGGGGGATAACCATGGACGA
>NB501243:190:HNMMLBGXF:1:13306:23027:6283
CAGGTACAGGACCTGGAAATGGCCTAGGACAGAAGGAAGACACATCTGGACCAGACGGCTCCAGCGGCAGTGGACCTCAAAGAAGAGGGGGGGATAAC
>NB501243:190:HNMMLBGXF:2:21202:20465:2322
CAGAAGTTTTAAGTACTCTCGTGGCTAGGTGTCACGTAGATAGTACTACCGATGAACGAACTTGGGTCGCCGGTGTGTTCGTATATGGAGGTAGTAAG
>NB501243:190:HNMMLBGXF:1:12212:7355:12191
TCATGTGTTGCTTGAGGAGATAATTGAACGAAATTCAGAGACATTTACAGAAACTTGGAACAGATTTATAACACACACCGAACATGTGGACCTGGATT
>NB501243:190:HNMMLBGXF:1:13209:24734:8507
TTCATTGTGTTGTAACCAGTCTAGTCCTTACTATGTTGTGGAGCTGTCAGTTCGTGGGATTTTAGAAGCCTGCGAAGGCCTGGATGGTTGGATTCATC
>NB501243:190:HNMMLBGXF:4:13612:14483:12721
GATTTATAACACACACCGAACATGTGGACCTGGATTTTAACTCAGTATTTTTAGAGATATTTCACCGTGGAGACCCAAGCCTTGGGCGCGCGTTGGCC
>NB501243:190:HNMMLBGXF:3:21511:22498:17590
CCTGAGGTGAGTGTGGGACGATGGGCCTACTATGTGTTATGTTAACGGTTGAGAGCCTATACTGCAGCCCAGACTCGGGGGGAGGAGGAAATGGTAAG
>NB501243:190:HNMMLBGXF:4:21412:25645:8494
GGCCAAGAACCCAGACGAGTCCGTAGAAGGGTCCTCGTCCAGCAAGAAGAGGAGGTGGTAAGCGGTTCACCTTCAGGGCCTAGGGGAGACCGAAGTGA
>NB501243:190:HNMMLBGXF:1:22211:5013:15426
GGTCCCCGACTGTATTTTATTACATTCCACCTATGCCATTACCCCCCTCACAATTGCCACCACCAGCAGCACCAGCACAGCCACCTCCAGGGGTCAGC
>NB501243:190:HNMMLBGXF:1:23205:17018:18969
CACGGTGCCACGAAGGCCTACCCTTCCTTCCACTTTGCCACCCACACCACTACTCACGGTACTACAAAGGCCTACCGAACTTCAACCCACACCATCAC
>NB501243:190:HNMMLBGXF:2:12207:11767:14138
CCGCATTTTAAGTTTCAGAAAATTTTAAAATTAAAATTGAAATTTATCTCAAAATAATTCCTATGAAAATTTCCAAGAATCTTATCTAGGTAATTCGT
>NB501243:190:HNMMLBGXF:1:21303:15279:17514
GGTGGGTTATTTCCCCCCTCAGTGTTCGCCAGCTTATTTCCCCAGTCCCCACGTACTGGGGCCTGTGGACACCTGAGGGTGCGGCCGTTGGTGGGCAT
>NB501243:190:HNMMLBGXF:1:21201:26423:8844
CAGTCCAGGGGCCCGAGGTTGGAGCCAGCGGGCACCCGAGGTCCCAGCACCCGGTCCCTCTGGTGGGCAGAGACAGGCAGGGCCTCCTCGGGGCCAGC
>NB501243:190:HNMMLBGXF:4:13602:16525:17145
ACTATGTGTTATGTTAACGGGTGAGAGCCTATACTGCAGCCCAGACTCGGGGGGAGGAGGAAATGGTAAGAGTTATACTCTACTTATCTTTTTTGACA
>NB501243:190:HNMMLBGXF:2:22110:14081:13451
GCATCTTGCTGGTCAGAGCCAGACTGGGTGGTGTCTGCAGCAAAAGAGGAACTTGCCCAGGCAGTCAGTTATTTTGCATGCCACCTCCCTGCCTGGTG
>NB501243:190:HNMMLBGXF:1:11208:18392:14877
TGTTGGCCACCAGGGTCCCCACAGTGGACCCGGGGGCCATGGTGGAGAGCATCTTGCTGGTCAGAGCCAGACTGGGTGGTGTCTGCAGCAAAAGAGGA
>NB501243:190:HNMMLBGXF:3:13609:22072:9938
CCCTCAGTGGACCCTGGGGCCATGGTGGAGAGCATCTTGGTGGTCAGAGCCAGTCTGGGTGGTGTCTGCAGCAAAAGAGGAACTTGCCCAGGCAGTCA
>NB501243:190:HNMMLBGXF:1:23310:24392:7281
GAGATATTTCACCGTGGAGACCCAAGCCTTGGGCGCGCGTTGGCCTGGATGGCCTGGTGCATGCATGCCTGCAGGACATTGTGTTGTAACCAGTCTAC
>NB501243:190:HNMMLBGXF:3:12401:16245:5322
CTGGCTCACTATAGCAGCCCATGTTTGTTCCAGGGTGGGGGAAAGGCACGTGCCCTTAGAAAACTTAGCTGCAAAAATTCTATTGTGTGGGGAGAGCC
>NB501243:190:HNMMLBGXF:1:21208:25896:3291
GTGGGGGAAAGGCACGTGCCCTTAGAAAACTTAGCTGCAAAAATTCTATTCTGTTGCGAGAGCCTCTATATCTAAAGGCCTTTCCTCACAATACAATT
>NB501243:190:HNMMLBGXF:2:23201:24423:2999
CGAACTTCAACCCACACCATCACCACCACGCATGCATCTCCCTGTCTTGCATGTGCCAGACCAATCAATGCACCCTCTTACTCATCAAAGCACCCCAA
>NB501243:190:HNMMLBGXF:2:13308:16639:4704
GCCACCCACACCACTACTCACGGTACTACAAAGGCCTACCGAACTTCAACCCACACCATCACCACCACGCATGCATCTCCCTGTCTTGCATGTGCCAG
>NB501243:190:HNMMLBGXF:4:22511:21402:5514
GCCAGCTTTTCTCCCCCCAGCCTGAGGCCCAGGCTCCTGTGCACTGTCTGTAAAGTCCAGCCTCCCACGCCCGTCCACGGCCCACGGGCCCAGCCCCC
>NB501243:190:HNMMLBGXF:1:11212:14718:19406
CTGGTCTCCGCTCCCCTCTGAGCCCCGTTAAACCCAAAGAATGTCTGAGGGGAGTCACCCTCGGGGCCCAGGCCCCAGAGTCCAGAGGTCAGGGGCAC
>NB501243:190:HNMMLBGXF:3:11504:17873:18152
GGGCACCCCAGAGCCTCCCTGGCCCGGCTCCAGGGGCCCTCCTGGTCTCCGCTCCCCTCTGAGCCCCGTTAAACCCAAAGATTGGCTGAGGGGAGTCA
>NB501243:190:HNMMLBGXF:4:12504:19495:18334
TGGGAATATGGGAGTACTATGTGTTATGTTAACGGGTGAGAGCCTATACTGCAGCCCAGACTCGGGGGGAGGAGGAAATGGTAAGAGTTATACTCTAC
>NB501243:190:HNMMLBGXF:2:12207:8924:8698
CAAATAACTGAGGTGAGTGTGGGAAGCTGGGACTACTATGTGTTATGTTAACGGGTGAGAGCCTATACTGCAGCCCAGACTCGGGGGGAGGAGGAAAT
>NB501243:190:HNMMLBGXF:3:22402:23147:11740
TGGGATGGATCTTCAGGACATGGCCAGGATCAGGTCTCCCAGTTCCCACATCTGCAATCGGAGACAGGCCCACCACGTCTTCAACTTTCATTGGTGCC
>NB501243:190:HNMMLBGXF:2:13104:14696:19247
AAAATGTCACAGGCCCTGAAACTAGAAGGGTGGTGGTGTCAGCTGTTGTTCACATGTGTCAGGATGACGAGTTTCCGGATCTACAAGATCCTCCAGAT
>NB501243:190:HNMMLBGXF:1:22210:26165:3188
GTTACCTATTGATGAGGATGAGAGTGGCGAGGGGTCCGATACCTCCGAGCCGTGTGAAGCTCTTGATTTGTCAATCCATGGCAGGCCCTGCCCTCAGG
>NB501243:190:HNMMLBGXF:2:22211:5090:10916
AACGGGTGAGAGCCTATACTGCAGCCCAGACTCGGGGGGAGGAGGAAATGGTAAGAGTTATACTCTACTTATCTTTTTTGACACTACAGTTAACTGTT
>NB501243:190:HNMMLBGXF:2:21105:20932:2512
TCTGGACTCACCGGCACCGCCAGGTGGTTACAGGAGACGTGGGACCCCTCTGCCGTGGAAGGGTTGCCGTGGTTGGGCAGAACCATCAGCTCGCCCAC
>NB501243:190:HNMMLBGXF:2:21108:7438:7512
GACGGATATGACGGAGATGAAGGAGTTGATGGAGATGAGGGTGAGGAAGGGCAGGAGTGATGTAACTTGTTAGGAGACGCCCTCAATCGTATTAAAAG
>NB501243:190:HNMMLBGXF:3:23409:17507:15494
GGGTTCTTACCATGCGGCCATGTAGGCCCACTTAACACTACAAGACCTACGCCTCGCCATTCATCATGTAACCCGCAAATCATCTAAACCGACTGAAG
>NB501243:190:HNMMLBGXF:3:23606:10021:14564
TTCTGCGGATCAGTCGCTGGCTGGTGGGCATCGGAGTCGGTGGGCGGTCTTCCACGGGGACACGCTCCTTCTTGGCCTTGTTCTTTGACCTGTTGGAC
>NB501243:190:HNMMLBGXF:3:21606:8714:2140
CTCTTCTGAAGATAAAGATGATCAAAATTATAATTATAAGCATGAGAGCAAAGGAATAGAGGACAAGGAGGGCTCCTCCAGTCCAGTCACTCATAACC
>NB501243:190:HNMMLBGXF:1:12105:5019:13977
TAACGATGTACAGCCAAAACAGTAGCGACAAGAGGAGGAGAAGGAGAGCAAGTCCTAGGGAAGAGGAGAGGGGGGGTCGTTGAGGGGGCCGCCGCGGG
>NB501243:190:HNMMLBGXF:3:22401:24503:9000
GGAATAGAGGACAAGGAGGGCTCCTCCAGACCAGTCACTAATAACGATGTACAGCCAAAACAGTAGCGCCAAGAGGAGGAGAAGGAGAGCAAGGCCTA
>NB501243:176:H2TNWBGXF:1:11211:7048:11477
GGGCCATGTGTTCCTGCATGTCTACTTGCCTCCTGTGGTGGCAGAGCTTGGCCCTGTGCCCAACCCCCGCCTTGGGAGCCTGTAGGGGCCAACACCCT
>NB501243:176:H2TNWBGXF:3:23504:4502:20210
GACGCGTGGCGGTAGGCTGCACCGTGGTGGCGGGGGGTGCGGGCTGCTCTGGGGTCTGCGCACCGAGACGGCACGCCAGGGCGGCTAGCAGCACGACC
>NB501243:191:HNNYNBGXF:2:11310:5090:4003
ATCCGCCCGGCGTCTAGGTTGTCACTTCGCTCGGCCGGCCAGAAGAGCGCAAGTCCAAGTCTGGTGCTGGGGCCGATGTGCAGCGGTTTGTGCCCGCA
>NB501243:191:HNNYNBGXF:2:12105:17647:9407
AATATCCGCCCGGCGTCTAGGTTGTCACTTCGCTCGGCCGGCCAGAAGAGCGCAAGTCCAAGTCTGGTGCTGGGGCCGATGTGCAGCGGTTTGTGCCC
>NB501243:191:HNNYNBGXF:1:22304:23252:8006
GCGGTTTGTGCCCGCAGTTGTAGACTGTCATTTTTATGGGCGAGTGGGCGGTCCACACGCGCGGGCGCAGCACCCATTGGTCGCACGCCGCCTCCTGG
>NB501243:191:HNNYNBGXF:3:23501:13993:5099
TGGCTGCTCCGTTGGAACATTTGAGGCCTACTGTATCCGTGTCCTGACAACATTCCCCGCAAACATGAGATGAGTTAATTTAAACATGTTTTGTTTGC
>NB501243:191:HNNYNBGXF:2:11308:15539:14403
CAAACAGGTGAGTCAGCCTTGCCCCCGCCAGCGCCTCCTCGCAGGCCCCCCGCACCAGGGCCAGGCGACGCTCCCGGGCAAACAGGGCAGAGAGGCGG
>NB501243:191:HNNYNBGXF:2:21310:16600:11130
TGAGTCAGCCTTGCCCCCGCCAGCGCCTCCTCGCAGGCCCCCCGCACCAGGGCCAGGCGACGCTCCCGGGCAAACAGGGCAGAGAGGCGGGAATGGCC
>NB501243:191:HNNYNBGXF:3:22403:13650:4099
GCGGCGCAGTCCGCCTTCAGCGCCTCCACCGCGTCGCCCGAGGAGCTGTAGACCCCGCCGCAGAAGAGCCGCTCCGTGGCCCCGGGAGCCACGGCGTC
>NB501243:213:HF5JGBGXG:3:11602:11343:10748
TCTATGAGCCTGGTTTTTTCTGATGCCGTTGTACGTGTCACTGAGCTGAATTTGGACGCATCTTCTTGACCTTTGCGCCCGTGCCTGCAGCGCTGATA
>NB501243:213:HF5JGBGXG:4:12609:2828:10695
TTTCTTGTTAACACTAATTCTGTTCTATGACCCTGGGTTTTTCAGATGCCGTTGAACGTGTCACTGAGCTGAATTTGGACGCAGCTACTTGACCTTTG
>NB501243:213:HF5JGBGXG:4:23507:25352:12347
CTTAAGCCAGACAATGTAGTGCCCCTTTTTTTTGCAAATTGGCCTTATTATTAATTTCTTGTTAACACTAATTCTGTTCTATGACCCTGGGTTTTTCA
>NB501243:213:HF5JGBGXG:1:23102:17629:14364
AGGGACCCTTAAGCCAGACAATGTAGTGCCCCTTTTTTTTGCAAATTGGCCTTATTATTAATTTCTTGTTAACACTAATTCTGTTCTATGACCCTGGG
>NB501243:213:HF5JGBGXG:3:22410:13536:12761
TGGGACCCTTAAGCCAGACAATGTAGTGCCGCTTTTTTTTTTGCAAATTGGCCTTATTATTAATTTCTTGTTAACACTAATTCTGTTCTATGACCCTG
>NB501243:213:HF5JGBGXG:1:23304:22260:19068
GGTCCCAAATCACGAGGTTAGGCAGGTGCACTTGGCTCTTTAGGAGGGACCCTTAAGCCAGACAATGTAGTGCCCCTTTTTTTTTGCAAATTGGCCTT
>NB501243:213:HF5JGBGXG:1:13202:8797:10014
AGGGCCTGGCCGGGGCTGACCGCGTCCGCCCGGCGCAGGATCAAGGACCGCCCCCAGGTCTTGTTGTAGAGGGACACGGTTAGGACGGCCTCGCGCAG
>NB501243:213:HF5JGBGXG:1:13308:5396:9599
GTATCCGTGTCCTGACAACATTCCCCGCAAACATGACATGAGTTAATTTAAACATGTTTTGTTTGCTTGGGAATGCTCTTAGGGCCTGGAAGCTTGTC
>NB501243:213:HF5JGBGXG:3:23409:6543:10916
CCCGCAAACATGACATGAGTTAATTTAAACATGTTTTGTTTGCTTGGGAATGCTCTTAGGGCCTGGAAGCTTGTCATTGGATTCATCGTTTCCTGAAC
>NB501243:213:HF5JGBGXG:3:11503:16222:9251
TAGTGGAAGTGACGTGCTGTGAATACAGGTCCATAGCACCGCTATCCACTATGTCTCGCCCGGGCTATATGTCGCCTTACCTCCCCTGTATAGTCACG
>NB501243:213:HF5JGBGXG:2:13208:10932:10738
TCGCCTCGGCCCAACCGCTGCATGGCTCGGTTGAGCCGCGTGTACAGCTCGTTCCTCTTTTGCAGGATGGCCCGGTACTGGGGGTGCGCCGTGAAGGC
>NB501243:213:HF5JGBGXG:4:22412:24720:18564
AGCGCTCTGGTCGCCCCCTCTGCCTCCGGCCGCCCCGGGCCCGGGACCGCGCCCTCCTCTGGGCCGCCCGGCCTCGCCTTCTCCTCAGCCTCCAACAG
>NB501243:175:H2HG3BGXF:1:23112:13068:7742
CACGGCGGGCACCTCCCAGAGGGAGCCCACCAGCCCGTACCTGGCCACGGCCAGGGCCTCGTAGGCCGAGACGGGCAGCCGGAGCTTGTGGTACTGTC
>NB501243:175:H2HG3BGXF:3:13505:7475:13342
CTTAAGCCAGACAATGTAGTGCCCCTTTTTTTTTGCAAATTGGCCTTATTATTAATTTCTTGTTAACACTAATTCTGTTCTATGACCCTGGGTTTTTC
>NB501243:175:H2HG3BGXF:4:13402:12895:8200
CGCGTGTACAGCTCGTTCCTCTTTTGCAGGATGGCCCGGTACTGGGGGTGCGCCGTGAAGACGGCGGCGCAGTCCGCCTTCAGCGCCTCCACCGCGTC
>NB501243:175:H2HG3BGXF:3:12508:16545:7744
TCCAACAGGTGCCCGAGCCCCGCCTGGCGGACTTCATTCTCAAACAGTCCCGAGACCGGCTCCGGATTCACCGGCACCGCCAGGTGGTTACAGGAGAC
>NB501243:175:H2HG3BGXF:1:12109:6858:19315
GCTGGGGCGTAAATCCCTCTCGCCTTGTTTCTCAGATAGCATTTCAGGCCGGTTTTGCAGTCGCTGCTGCAGCTATGGGGTCCCTAGAAATGGTGCCA
>NB501243:175:H2HG3BGXF:3:13412:13963:4689
TTCAGCGCCTCCACCGCGTCGCCCGAGGAGCTGTAGACCCCGCCGCAGAAGAGCCGCTCCGTGGCCCCGGGAGCCACGGCGTCAAACAGGTGAGTCAG
>NB501243:175:H2HG3BGXF:1:23212:18241:2498
GCGTACCTGCGGCGTCTCAGCAGCGAGCCAGGGCCACGTTGCTGGGTGGGGGAAAGAGCCCGCTCTCCTCCGCCAGGGGCCCCGTGATGAAGGTGAAC
>NB501243:175:H2HG3BGXF:3:13610:9815:10415
CCATCAGCTCGCCCACACAGCGCCAGCAGGGCACAGAGGTGATGTAGAGGCGCGGGTCTGGGATGGGACTTACGCCCCGAAAGCGGCCCAGCAGATCC
>NB501243:175:H2HG3BGXF:3:12603:24958:1910
CGCCAGAGCAGAGCCCGGGACTGACTCAGGGCCACATCCCCTCGGCCAGCGGACGCCGCCTCGCCAGCCCCCGGGCCTTCATGGGCCCGCTTTCTACC
>NB501243:175:H2HG3BGXF:4:11612:8860:5182
CGCCGCCTCGCCAGCCCCCGGGCCTTCATGGGCCCGCTTTCTACCTCTCTCCGGCACCCCAGCCTGGTCAGCCGCAGAGGAAGCATGACCTTGGGGTG
>NB501243:175:H2HG3BGXF:3:12408:19301:13567
GCCGTTGAACGTGTCACTGAGCTGAATTTGGACGCAGCTACTTGACCTTTGCCCCCGTGCCTCCAGCGCTGATAAGTGCTGCGTCCACTTTGTGTTAC
>NB501243:213:HF5JGBGXG:3:21407:9093:19909
ATGTAAACCTCCGTGATCCTGGGTCCTTTGGAGACTCAAGTGTGAATTTGTTTTGGTGTTCGGCGCCAGGGCATCTCGACGTTGGAATGTCAACTCAA
>NB501243:213:HF5JGBGXG:2:22207:4499:10497
TGGTGCACTCCATCTGGTAAGGGGGCTGGTGCGGACGCCTGTGTTTAGTCTATGCCAATGTTTACCTGCCTTGGGTTACTATTCCAAACGACCACACC
>NB501243:213:HF5JGBGXG:2:11211:23792:10362
GGGGCTGGTGCGGACGCCTGTGTTTAGTCTATGCCAATGTTTACCTGCCTTGGGTTACTATTCCAAACGACCACACCTTTGAGGACACCTGGAGCCCT
>NB501243:213:HF5JGBGXG:4:21411:4591:2582
CACAGTTAGAGAACATTAGTCCCCTGGTCCCTATCTCCACCCGCCAGGCATGTGTGTCAGTTTTGCAGGGCCATCCTCGCGCTCAGGTGGACTGGCTA
>NB501243:213:HF5JGBGXG:3:11602:13860:6363
GTCCCCTGGTCCCTATCTCCACCCGCCAGGCATGTGTGTCAGTTTTGCAGGGCCATCCTCGCGCTCAGGTGGACTGGCTAGGCACCCTTCTGAAGTAT
>NB501243:213:HF5JGBGXG:3:12507:21234:1869
CCAGAGGGAGCCCACCAGCCCGTACCTGGCCACGGCCAGGGCCTCGTAGGCCGAGACGGGCAGCCGGAGCTTGTGGTACTGTCCCTCCGGCAGGTGGA
>NB501243:213:HF5JGBGXG:4:22507:25852:11010
TCCGGATGGGGACGATGGCGGAAACAACTCCCAATATCCATCTGCTTCTGGCTCTTCTGGGAACACCCCCACCCCACCGAACGATGAGGAACGTGAAT
>NB501243:213:HF5JGBGXG:2:22109:16251:16013
GGCAATGGCGACCGTCACTCGGACTATCAACCACTAGGAAACCAAGATCCAAGTTTGTACTTGGGATTGCAACACGACGGGAATGACGGGCTCCCTCC
>NB501243:213:HF5JGBGXG:1:23311:19741:14262
GGCTCTTCTGGGAACACCCCCACCCCACCTAACGATGAGGAACGTGAATCTAATGAAGAGCCCCCACCGCCTTATGAGGACCCAGATTGGGGCAATGG
>NB501243:213:HF5JGBGXG:3:21409:18501:4354
ATGTGAGGCTGTCATTCTATCAGAATAACAGGGGAAGCAAGGCCCCCTGCTTCAGCGGGACACGTGTTTCTAGAATCTCGGAGCCAATAACTACCTGC
>NB501243:213:HF5JGBGXG:2:23104:13028:8713
CGTGTTTCTAGAATCTCGGAGCCAATAACTACCTGCCCCTCTAATCTGTATGCTGCATGAAAAACCACATACACGTGATATGCCGTTGAACGTGTCAC
>NB501243:213:HF5JGBGXG:1:21108:23001:12557
CCGGGCAAACAGGGCAGATAGGCGGGAATGGCCGCCACCCTCCCCCTGCCCCGTTGCACCGATAGCATGGCCGCCAGAGTTCCAATAGAGGAGCTCCG
>NB501243:213:HF5JGBGXG:2:11204:26043:9439
GGCCCTGTCCACCTGTATGTCCAGGTGCACGGACCCGGAGGCTGCGTCTCGTGACATGGCCAGGCCTGGTGCCAGCCGACCACGTCCCGTGTCCCAGC
>NB501243:213:HF5JGBGXG:2:21203:13903:4021
CTGGATCGTGATAGCGTCTTCTGCGCAGGCCTGGAAAACGGTCCCTGGCTGCCTGCAATGCTCTGCTGGCCACTGAGGGTCCGGCCGCCCTCTGAGCT
>NB501243:213:HF5JGBGXG:3:11509:15043:15049
CAGGTGCTCCGAGCTCAGGGTCTGGGTAAACAGGTGTGTTTTGATGTACTTGGAATTCTCAAAGGCGGCACCCTCGCCGGCGCGCCTGTCCTCCCAGG
>NB501243:213:HF5JGBGXG:2:21111:12325:19405
ATTCTTGCTATCCTGACCGAATGGGGCAGTGGAAATAGAACATACGGTCCAGTTTTTATGTGCCTCGGTGGCCTGCTCACCATGGTAGCCGGCGCTGT
>NB501243:213:HF5JGBGXG:4:11405:10236:17838
ATAGAACATACGGTCCAGTTTTTATGTGCCTCGGTGGCCTGCTCACCATGGTAGCCGGCGCTGTGTGGCTGACGGTGATGACTAACACGCTTTTGTCT
>NB501243:213:HF5JGBGXG:3:22602:25376:3746
AGTTTTTATGTGCCTCGGTGGCCTGCTCACCATGGTAGCCGGCGCTGTGTGGCTGACGGTGATGACTAACACGCTTTTGTCTGCCTGGATTCTTACAG
>NB501243:213:HF5JGBGXG:4:11405:26517:10646
ACTGAATTTATACCCAATTTGTTCTGCATGTTATTACTGATTGTCGCTGGCATACTCTTCATTCTTGCTATCCTGACCGAATGGGGCAGTGGAAATAG
>NB501243:213:HF5JGBGXG:1:23212:11633:10450
GGCTGGAGAGCTCGCAGACTCGGAAAGGAAAGCTGGTTTGCTGACGCCTGGCGGTAGGCTGCACCGTGGTGGCTGGGGGTGCGGGCTGCTCTGGGGAC
>NB501243:213:HF5JGBGXG:1:23207:22209:11981
CTCCTCAGCAACATGGAGACCTCGAAGGGAAACTGGCAGGAGCAGGGAGTCACGTAGGCACTAGCCTCTTCATGTGAGGTAAGAGATCGCTAAAAATG
>NB501243:213:HF5JGBGXG:3:13502:25951:7416
CCAGCGTGCCAAACGAGGGACACTGGATGTCCGAGGAGAAGCGGAACAGGTCGCCGTGGCTGGAGAGCTCGCAGACTCGGAAAGGAAAGCTGGTTTGC
>NB501243:213:HF5JGBGXG:1:13201:21650:9834
CGCAGGCCGCCAGCAGCTTCTTGATGGCCTTGCGCTTGGCCAGCCAGGAGGTCAACAGACTAGCCAAGAAGGACTCGTGCACGTGCTTCTTCACAAAG
>NB501243:213:HF5JGBGXG:1:22212:18090:15652
TACTGTCCCTCCGGCAGGTGGAGTGGGACACAGTTAGAGAACATTAGTCCCCTGGTCCCTATCTCCACCCGCCAGGCATGTGTGTCAGTTTGCAGGGC
>NB501243:213:HF5JGBGXG:2:11207:11368:9693
TGAACCAGTACCACTCGGTTACAAAGTCATGGTCTAGTAGTTGTGACCCTGCAAAGCTACGTGGGGATGAGCAGCCAGGGACTTTGGTTGGCAAGCAG
>NB501243:213:HF5JGBGXG:4:13511:9361:3286
ACGTGAGGGTCCTAGTGTTATAGGGCGTGGCAGTTTTCTTGAGGGCTAATAACCCGGGTGAGGCGGTTGTCACAGGTGCTAGACCCTGGAGTTGAACC
>NB501243:213:HF5JGBGXG:4:23609:23908:10763
CACAACAATGTTCCCTGGCAGCGTGAGCGCGCAGCCCTGCCGTTGGATGTATCTTCTCATGATGGTGCTGATAGAGGGGTCTCCGGCGTAGATGAAAA
>NB501243:213:HF5JGBGXG:4:13411:5255:2599
TTCCCTGGCAGCGTGAGCGCGCAGCCCTGCCGTTGGATGTATCTTCTCATGATGGTGCTGATAGAGGGGTCTCCGGCGTAGATGAAAAAGGCCTGGGC
>NB501243:213:HF5JGBGXG:3:13404:9314:1459
CTGGCAGCGTGAGCGCGCAGCCCTGCCGTTGGATGTATCTTCTCATGATGGTGCTGATAGAGGGGTCTCCGGCGTAGATGAAAAAGGCCTGGGCCATG
>NB501243:213:HF5JGBGXG:2:22210:14414:12754
TCAACTCAACTTGGGCACCTCGATAACCGGCTCGTGGCTCGTACAGACGATTGTTTGGCTCTGTAACTTGCCAGGGACGGCTGACGATGTGTTTAGTC
>NB501243:213:HF5JGBGXG:4:22403:4678:6927
ACCTCCGTGATCCTGGGTCCTTTGGAGACTCAAGTGTGAATTTGTTTTGGTGTTCGGCGCCAGGGCATCTCGACGTTGGAATGTCAACTCAACTTGGG
>NB501243:213:HF5JGBGXG:1:22302:18819:5300
GGAGACTCAAGTGTGAATTTGTTTTGGTGTTCGGCGCCAGGGCATCTCGACGTTGGAATGTCAACTCAACTTGGGCACCTCGATAACCGGCTCGTGGC
>NB501243:213:HF5JGBGXG:4:23507:21064:19102
GGTGTTCGGCGCCAGGGCATCTCGACGTTGGAATGTCAACTCAACTTGGGCACCTCGATAACCGGCTCGTGGCTCGTACAGACGATTGTTTGGCTCTG
>NB501243:213:HF5JGBGXG:1:13309:15537:16137
CGCTTGAGCGCGTCCGAGAGGGCGCCGGACGGGCCGGGCTCTCGTGCCCCAGCCGGCCGGGGCACCTCCGGGCTCTCCCGGGACGCCTCCTCCTCGCC
>NB501243:213:HF5JGBGXG:4:23402:6894:4769
CCTCTTCATGTGAGATGCCGTTGAACGTGTCACTGAGCTGAATTTGGACGCAGCTACTTGACCTTTGCCCCCGTGCCTCCAGCGCTGATAAGTGCTGC
>NB501243:213:HF5JGBGXG:2:12311:17825:19855
CATCCACCACCCCTGCGGCGCCTGGTGTCTGGAAACACTTGGGAATGAGACGCAGGTACTCCTTGTCAGGCTTTTTCAGAAGGCCTTTATTAGGTCTT
>NB501243:213:HF5JGBGXG:3:21412:16001:7210
AGGGAGTCTTGGTAGAAGCACAGGGGGGGCTGAGGCCCCCGCACATCCACCACCCCTGCGGCGCCTGGTGTCTGGAAACACTTGGGAATGAGACGCAG
>NB501243:213:HF5JGBGXG:3:13408:7009:14596
GTTCCTGCATGTCTACTTGCCTCCTGTGGTGGCAGAGCTTGGCCCTGTGCCCAACCCCCGCCTTGGGAGCCTGTAGGGGCCAACACCCTTGGTTTGTT
>NB501243:213:HF5JGBGXG:4:22603:25228:13291
GTGAGGGCGGCGCTGGTTAAGCTGACGACCTCCCAAGGTCTCTCACCCTGGGTACACAGGTGGGGCGGCAGCCTCTAACTTTGGCTGTGGCCTCTATT
>NB501243:213:HF5JGBGXG:4:23611:26606:13669
GGCGTATGGCGTTTACCGGACACACCTTCCCCGGGAATGTGTGAATACGGGCGTATGACTTTAGAAATGGGGGCGTGTGCTGCGCCAGCAGGTAAGGC
>NB501243:213:HF5JGBGXG:1:11102:26173:15283
CCGGCGTGTCCACGGAGACTCGGACGTAGCCCTTACCGCGGCGTATGGCGTTTACCGGACACACCTTCCCCGGGAATGTGTGAATACGGGCGTATGAC
>NB501243:213:HF5JGBGXG:2:22304:12722:13461
GTCCCGGTGCTGGAGGCGGGGGATGGCGCGGCGGCAGCTGTACCAGCCAAAGGTGACAAAGTCATTGTCCAGGACAAAGCGGCGCGTGGCATCCACGT
>NB501243:213:HF5JGBGXG:2:13104:10587:11548
CTAGAGGTGCCCTCGTCAGTCACAAAATGTATTGACTTCCCTGTTTCTGTGGCGATGGTCGAGTCAAAGGTTTGCCAGTGTTGAAGCGGGCAGTAGGC
>NB501243:213:HF5JGBGXG:1:11211:26140:18265
ATGGTCGAGTCAAAGGTTTGCCAGTGTTGAAGCGGGCAGTAGGCTGTCCTGTTCTCGAGCTTCCAAGATAGCGTGTAAGTGCCCTTGTCCAGGAAGGC
>NB501243:213:HF5JGBGXG:4:21602:10370:3489
ACTAGCCTTGGAGTAACTCAAGGCCAAGCATTTCACACCTGCAAATGCACCATGTAACCACAGATCTAAACTGAAAGTTGCAGCTTTAGATGGCAAGG
>NB501243:213:HF5JGBGXG:2:22206:2616:15120
CAGATCTAAACTGAAAGTTGCAGCTTTAGATGGGAAGGAAACCTGGGTTTCAGGCATAGAAAGCCTGGCTCACTATAGCAGCCCATGTTTGTTCCAGG
>NB501243:213:HF5JGBGXG:4:21602:15524:8642
CTTTTTTTGTGAAAACCCGGGGATCGGACTAGCCTTGGAGTAACTCAAGGCCAAGCATTTCACACCTGCAAATGCACCATGTAACCACAGATCTAAAC
>NB501243:213:HF5JGBGXG:3:13404:8816:9657
ATAGAAAGCCTGGCTCACTATAGCAGCCCATGTTTGTTCCAGGGTGGGGGAAAGGCACGTGCCCTTAGAAAACTTAGCTGCAAAAATTCTATTGTGTT
>NB501243:213:HF5JGBGXG:3:22512:7872:8725
GTGGGTCTTCTGTGAACACCCCCAGCCCACCGTACGATTTGGTACGTGAATCTAATGAAGAGCCCCCACCGCCTTATGAGGACCCAGATTGGGGCAAT
>NB501243:213:HF5JGBGXG:2:12105:12617:6176
TGCCCCCGCCAGCGCCTCCCCGCAGGCCCCCCGCACCAGGGCCAGGCGACGCTCCCGGGCAAACAGGGCAGATAGGCGGGAATGGCCGCCACCCTCCC
>NB501243:213:HF5JGBGXG:3:22509:2285:4513
GCTCTATGCCCACGGTTGTGTTGGTCACGAAGCTAGAGGTGCCCTCGTCAGTCACAAAATGTATTGACTTCCCTGTTTCTGTGGCGATGGTCGAGTCA
>NB501243:213:HF5JGBGXG:1:23211:26562:17503
ATTTTGTGCGCAAAAGTTTCCAGATGATGATGACTGTGAGGAGGACGATCAGGACTGCCGCCAGTAGGTAGCAGCCGGCTTTCAGTCCTTGGACGGCC
>NB501243:213:HF5JGBGXG:4:13602:10478:19768
AAGTCAGGAACGCCTTCTGGTGGGGCAGCGTACCTGCGGCGTCACAGCAGCGAGCCAGGGCCACGTTGCTGGGTGGGGGAAAGAGCCCGCTCTCCTCC
>NB501243:213:HF5JGBGXG:3:22605:24680:13051
TCCATAGGCTTTTTTTGTGAAAACCCGGGGATCGGACTAGCCTTGGAGTAACTCAAGGCCAAGCATTTCACACCTGCAAATGCACCATGTAACCACAG
>NB501243:213:HF5JGBGXG:3:13405:10104:4351
CTGGTCGCCCCCTCTGCCTCCGGCCGCCCCGGGCCCGGGACCGCGCCCTCCTCTGGGCCGCCCGGCCTCGCCTTCTCCTCAGCCTCCAACAGGTGCCC
>NB501243:213:HF5JGBGXG:1:23105:6041:16084
TGCGTCCACTTTGTGTTACAGGTCCGGCGTGTCCACGGAGACTCGGACGTAGCCCTTACCGCGGCGTATGGCGTTTACCGGACACACCTTCCCCGGGA
>NB501243:213:HF5JGBGXG:4:22603:21842:18966
GGAGATGTAGACTTGTAGACACTGCAAAACCTCAGGACCTACGCTGCCCTAGAGGTTTTGCTAGGGAGGAGATGTGTGTGGCTGTAGCCACCCGTCCC
>NB501243:213:HF5JGBGXG:2:21202:25394:1733
TTTCAGGCCGGTTTTGCAGTCGCTGCTGCAGCTATGGGGTCCCTAGAAATGGTGCCAATGGGCGCGGGGCCCCCTAGCCCCGGCGGGGATCCGGATGG
>NB501243:213:HF5JGBGXG:1:12301:16139:1960
ACGATGGCGGAAACAACTCCCAATATCCATCTGCTTCTGGCTCTTCTGGGAACACCCCCACCCCACCGAACGATGAGGAACGTGAATCTAATGAAGAG
>NB501243:213:HF5JGBGXG:4:22410:2978:11975
GGAAACAACTCCCAATATCCATCTGCTTCTGGCTCTTCTGGGAACACCCCCACCCCACCGAACGATGATGAACGTGAATCTAATGAAGAGCCCCCACC
>NB501243:213:HF5JGBGXG:4:21401:22377:10317
AATATCCATCTGCTTCTGGCTCTTCTGGGAACACCCCCACCCCACCGAACGATGAGGAACGTGAATCTAATGAAGAGCCCCCACCGCCTTATGAGGAC
>NB501243:213:HF5JGBGXG:3:22412:11346:12270
CACCCCACCGAACGATGAGGAACGTGAATCTAATGACGAGCCCCCACCGCCTTATGAGGACCCAGATTGGGGCAATGGCGACCGTCACTCGGACTATC
>NB501243:213:HF5JGBGXG:4:23505:5918:13963
GGCCCGGGACCGCGCCCTCCTCTGGGCCGCCCGGCCTCGCCTTCTCCTCAGCCTCCAACAGGTGCCCGAGCCCCGCCTGGCGGACTTCATTCTCAAAC
>NB501243:213:HF5JGBGXG:4:21601:13538:15485
GTTCCAATAGAGGAGCTCCGAGAGCTCCGCCACCTCCGGGGGCACTGTCGAGAAGACGTTGTAGGTGTCCAGCGCTCTGGTCGCCCCCTCTGCCTCCG
>NB501243:213:HF5JGBGXG:3:21507:19460:14941
CTCCCCGCATTCCTGCTTTCGGCGCCCCTGCGGATCCCGATGACAGCAGGCCTTTCCTTCCCCCGTTAATGAAAAGAATGACAGTGAGGTTGTGACAG
>NB501243:213:HF5JGBGXG:3:13512:6059:6161
GAGTCCCGGTGCTGGAGGCGGGGGATGGCGCGGCGGCAGCTGTACCAGCCAAAGGTGACAAAGTCATTGTCCAGGACAAAGCGGCGCGTGGCATCCAC
>NB501243:213:HF5JGBGXG:3:22512:5211:8802
CGAAGGCCAGGGCCTGGTAGGAGGGCCAGGAGCTGTCTTCACGCCGGACCGAGAGGTCGCCCACCTCACAGTCGTACTCGAGCTCGGCGTACGAGTCC
>NB501243:213:HF5JGBGXG:3:21408:13723:12566
CCCACCTCACAGTCGTACTCGAGCTCGGCGTACGAGTCCCGGTGCTGGAGGCGGGGGATGGCGCGGCGGCAGCTGTACCAGCCAAAGGTGACAAAGTC
>NB501243:213:HF5JGBGXG:2:11211:14889:11292
ACGCCGGACCGAGAGGTCGCCCACCTCACAGTCCTACTCGAGCTCGGCGTACGAGTCCCGGTGCTGGAGGCGGGGGATGGCGCGGCGGCAGCTGTCCC
>NB501243:213:HF5JGBGXG:4:21506:5586:19590
CTGGAGGCGGGGGATGGCGCGGCGGCAGCTGTACCAGCCAAAGGTGACAAAGTCATTGTCCAGGACAAAGCGGCGCGTGGCATCCACGTTGGCCTCAA
>NB501243:213:HF5JGBGXG:1:11208:10627:17023
GAGCTCGCAGACTCGGAAAGGAAAGCTGGTTTGCTGACGCGTGGCGGTAGGCTGCACCGTGCTGGCGGGGGGTGCGGGCTGCTCTGGGGTCTGCGCAC
>NB501243:213:HF5JGBGXG:4:23408:1417:8522
TTATTATTAATTTCTTGTTAACACTAATTCTGTTCTATGACCCTGTGTTTTTCAGATGCCGTTGAACGTGTCACTGAGCTGAATTTGGACGCAGCTAC
>NB501243:213:HF5JGBGXG:4:23501:25209:11613
GGGGGGGGCGAAGGAGCTGACACGAGTGCGTAGAAAGGGCCAAAAATACACCAGCTATAAGGAATTGCTCAGACCAAAGTTGTTCCTCAGGTGGCTTT
>NB501243:213:HF5JGBGXG:2:22109:18325:7962
GCCCCGGCGGGGGGGGGGAAGGAGCTGACACGAGTGCGTAGAAAGGGCCAAAAATACACCAGCTATAAGGAATTGCTCAGACCAAAGTTGTTCCTCAG
>NB501243:213:HF5JGBGXG:2:11305:25734:16267
TTTCTCTATGAACAGGCTGCGCGGATTCAGGACGCTTAGCACGATGTCCTGGTCAGAGTGCATAACGAAGAAGGGCTTGAGGAATACCTCGTTGTCTT
>NB501243:213:HF5JGBGXG:4:11602:7854:5840
TTTCTCTATGAACAGGCTGCGCGGATTCAGGACGCTTAGCACGATGTCCTGGTCAGAGTGCATAACGAAGAAGGGCTTGAGGAATACCTCGTTGTCTT
>NB501243:213:HF5JGBGXG:3:22604:21464:14840
GCTCTGCCCGGGCAGAATCTGCAGGTAGAGGTAGGGGTTCTTGACCAATCTGATGGGCACAATGTACCAGGTAAACTTCCCTTTCTCTATGAACAGGC
>NB501243:213:HF5JGBGXG:1:22302:3060:12286
CTCTTCATGTGAGATGCCGTTGAACGTGTCACTGAGCTGAATTTGGACGCAGCTACTTGACCTTTGCCCCCGTGCCTCCAGCGCTGATAAGTGCTGCG
>NB501243:213:HF5JGBGXG:4:12404:4478:17177
CCGGTGCTGGAGGCGGGGGATGGCGCGGCGGCAGCTGTACCAGCCAAAGGTGACAAAGTCATTGTCCAGGACAAAGCGGCGCGTAGCATCCACGTTGG
>NB501243:213:HF5JGBGXG:1:11206:7558:19650
GTTGCGCCAGGCAGGACTGCAGCTTGGCCAGACCCTCGGTGGCCACCTGGCGCAGGTACTGCTCCTTGCGCTTGAGCGCGTCCGAGAGGGCGCCGGAC
>NB501243:213:HF5JGBGXG:4:12501:5849:3909
GCATGCTGCTGACATCTGGCCGCCAATTTCAGCGGGCCCTTTTCCCCCTTGTTCACCCCATAGCAAGAAGGGTAGGTTACATGGGTATTTTCCCATCA
>NB501243:213:HF5JGBGXG:4:21403:23305:2758
GGCTGTCATTCTATCAGAATAACAGGGGAAGCAAGGCCCCCTGCTTCAGCGGGACACGTGTTTCTAGAATCTCGGAGCCAATAACTACCTGCCCCTCT
>NB501243:213:HF5JGBGXG:3:13502:9465:1272
CCTCTTCATGTGAGGCTGTCATTCTATCAGAATAACAGGGGAAGCAAGGCCCCCTGCTTCAGCGGGACACGTGTTTCTAGAATCTCGGAGCCAATAAC
>NB501243:213:HF5JGBGXG:4:23404:2921:7629
TCAGCTCGCCCACACAGCGCCAGCAGGGCACAGAGGTGATGTAGAGGCGCGGGTCTGGGATGGGACTTACGCCCCGAAAGCGGCCCAGCAGATCCAGG
>NB501243:213:HF5JGBGXG:3:11409:23864:9048
AGTCACGTAGGCACTAGCCTCTTCATGTGAGGTAAGAGATCGCTAAAAATGGGATCAGGGTATGTAAACCGAGTTTTGCGGGGGATGGTGAGCCAGAC
>NB501243:213:HF5JGBGXG:2:22209:11300:6284
GTTTTTATGTGCCTCGGTGGCCTGCTCACCATGGTAGCCGGCGCTGTGTGGCTGACGGTGATGACTAACACGCTTTTGTCTGCCTGGATTCTTACAGC
>NB501243:213:HF5JGBGXG:1:22309:20367:19090
CTTCATTCTTGCTATCCTGACCGAATGGGGCAGTGGAAATAGAACATACGGTCCAGTTTTTATGTGCCTCGGTGGCCTGCTCACCATGGTAGCCGGCG
>NB501243:213:HF5JGBGXG:2:23308:9223:2699
ATAGAACATACGGTCCAGTTTTTATGTGCCTCGGTGGCCTGCTCACCATGGTAGCCGGCGCTGTGTGGCTGACGGTGATGACTAACACGCTTTTGTCT
>NB501243:213:HF5JGBGXG:3:11612:12476:5318
CCTCGGTGGCCTGCTCACCATGGTAGCCGGCGCTGTGTGGCTGACGGTGATGACTAACACGCTTTTGTCTGCCTGGATTCTTACAGCAGGATTCCTGA
>NB501243:213:HF5JGBGXG:4:21611:15984:5876
GGCAGTGGAAATAGAACATACGGTCCAGTTTTTATGTGCCTCGGTGGCCTGCTCACCATGGTAGCCGGCGCTGTGTGGCTGACGGTGATGACTAACAC
>NB501243:213:HF5JGBGXG:3:11412:3969:1624
TCTTGCTATCCTGACCGAATGGGGCAGTGGAAATAGAACATACGGTCCAGTTTTTATGTGCCTCGGTGGCCTGCTCACCATGGTAGCCGGCGCTGTGT
>NB501243:213:HF5JGBGXG:3:11410:6128:6791
GGTGTCCAGCGCTCTGGACGCCCCCTCTGCCTCCGGCCGCCCCGGGCCCGGGACCGCGCCCTCCTCTGGGCCGCCCGGCCTCGCCTTCTCCTCAGCCT
>NB501243:213:HF5JGBGXG:3:13511:25337:7580
GCTGCATGGCTCGGTTGAGCCGCGTGTACAGCTCGTTCCTCTTTTGCAGGATGGCCCGGTACTGGGGGTGCGCCGTGAAGGCGGCGGCGCAGTCCGCC
>NB501243:213:HF5JGBGXG:2:12301:5577:17405
CGGGGCTGACCGCGTCCGCCCGGCGCAGGATCAAGGACCGCCCCCAGGTCTTGTTGTAGAGGGACACGGTTAGGACGGCCTCGCGCAGCGCCCGGCAC
>NB501243:213:HF5JGBGXG:2:23103:23737:4817
TTTGGTTCTGTACATATTTTGTTATTGTACATAACCATGGAGTTGGCTGTGGTGCACTCCATCTGGTAAGGGGGCTGGTGCGGACGCCTGTGTTTAGT
>NB501243:213:HF5JGBGXG:1:11208:18395:19936
CATTGGCACCTTTTTTCCATGTAAACCTCCGTGATCCTGGGTCCTTTGGAGACTCAAGTGTGAATTTGTTTTGGTGTTCGGCGCCAGGGCATCTCGAC
>NB501243:213:HF5JGBGXG:3:23604:7209:11658
CATTGGCACCTTTTTTCCATGTAAACCTCCGTGATCCTGGGTCCTTTGGAGACTCAAGTGTGAATTTGTTTTGGTGTTCGGCGCCAGGGCATCTCGAC
>NB501243:213:HF5JGBGXG:1:13309:11995:14588
AGCCTGTTACCATTGGCACCTTTTTTCCATGTAAACCTCCGTGATCCTGGGTCCTTTGGAGACTCAAGTGTGATTTTGTTTTGGTGTTCGGCGCCAGG
>NB501243:213:HF5JGBGXG:3:12404:5012:18409
ATGTGCCTCGGTGGCCTGCTCACCATGGTAGCCGGCGCTGTGTGGCTGACGGTGATGACTAACACGCTTTTGTCTGCCTGGATTCTTACAGCAGGATT
>NB501243:213:HF5JGBGXG:2:23202:14081:18786
GCCTCGGTGGCCTGCTCACCATGGTAGCCGGCGCTGTGTGGCTGACGGTGATGACTAACACGCTTTTGTCTGCCTGGATTCTTACAGCAGGATTCCTG
>NB501243:213:HF5JGBGXG:4:11608:26358:11981
GGAGGTGTTGGAGTCATTTACCCATTCTAGGGTAAGGCTATAATTGTAACCCCCGTTAGTTATATGAGTTCCGTTGTTGGAAGTAGCTACGGCCAAGG
>NB501243:213:HF5JGBGXG:1:22306:16887:11831
GTTTAAACAAAGCCTCCTCTGATGCTCTGTGGCACCTCAAGGTGAATATAGCTGCCCATCGACGTATCGCTGGAAACCGGTGGGCCGCTGTTCACCTA
>NB501243:213:HF5JGBGXG:3:11606:6242:2260
CCTAGAAATGGTGCCAATGGGCGCGGGTCCCCCTAGCCCCGGCGGGGATCCGGATGGGGACGATGGCGGAAACAACTCCCAATATCCATCTGCTTCTG
>NB501243:213:HF5JGBGXG:4:23409:19114:16135
CCACGCCCTGGCATGCTGCTGACATCTGGCCGCCAATTTCAGCGGGCCCTTTTCCCCCTTGTTCACCCCATAGCAAGAAGGGTAGGTTACATGGGTAT
>NB501243:176:H2TNWBGXF:2:12102:21587:2746
CCGGCTGCTGCGACATCTGGCGCGTGCGCCTCGTGAGGGAAATAACCAGGATCACCACCCCCGCCACCAGGACCAGAATGAGCATGCCGCCGAAGGGG
>NB501243:176:H2TNWBGXF:1:11301:13552:14313
CTGAGCGAGCTCGTCGATCCCGGGGTAGAGCATCTGCACCGGCTGCTGCGACATCTGGCGCGTGCGCCTCGTGAGGGAAATAACCAGGATCACCACCC
>NB501243:176:H2TNWBGXF:4:12612:26238:5220
CCGCCACCGCAAGGTGGTTACATGAGACGTGGGTCCCCTCTGCCGTGGAAGGGTTGCCTTGGTTGGGCAGAACCATCAGCTCGCCCACACAGCGCCAG
>NB501243:176:H2TNWBGXF:3:11605:8077:4723
CTCGGCGTACGAGTCCCGGTGCTGGAGGCGGGGGATGGCGCGGCGGCAGCTGTACCAGCCAAAGGTGACAAAGTCATTGTCCAGGACAAAGCGGCGCG
>NB501243:176:H2TNWBGXF:3:13510:18894:12341
GAGAAGCGGAACAGGTCGCCGTGGCTGGAGAGCTCGCAGACTCGGAAAGGAAAGCTGGTTTGCTGACGCGTGGCGGATGGCCCGGTACTGGGGGTGCG
>NB501243:176:H2TNWBGXF:3:11606:25499:8409
CATTCTATCAGAATAACAGGGGAAGCAAGGCCCCCTGCTTCAGCGGGACACGTGTTTCTAGAATCTCGGAGCCAATAACTACCTGCCCCTCTAATCTG
>NB501243:176:H2TNWBGXF:4:12410:8755:9074
CATTCTATCAGAATAACAGGGGAAGCAAGGCCCCCTGCTTCAGCGGGACACGTGTTTCTAGAATCTCGGAGCCAATAACTACCTGCCCCTCTAATCTG
>NB501243:176:H2TNWBGXF:2:12205:4145:7721
TCCGGCCGCCCCGGGCCCGGGACCGCGCCCTCCTCTGGGCCGCCCGGCCTCGCCTTCTCCTCAGCCTCCAACAGGTGCCCGAGCCCCGCCTGGCGGAC
>NB501243:176:H2TNWBGXF:2:11110:16437:6529
GGTGTCCAGCGCTCTGGTCGCCCCCTCTGCCTCCGGCCGCCCCGGGCCCGGGACCGCGCCCTCCTCTGGGCCGCCCGGCCTCGCCTTCTCCTCAGCCT
>NB501243:176:H2TNWBGXF:4:11404:17062:5947
TTGTAGGTGTCCAGCGCTCTGGTCGCCCCCTCTGCCTCCGGCCGCCCCGGACCCGGGACCGCGCCCTCCTCTGGGCCGCCCGGCCTCGCCTTCTCCTC
>NB501243:176:H2TNWBGXF:1:13108:17657:17644
GTGCGCCGTGAAGGCGGCGGCGCAGTCCGCCTTCAGCGCCTCCACCGCGTCGCCCGAGGAGCTGTAGACCCCGCCGCAGAAGAGCCGCTCCGTGGCCC
>NB501243:176:H2TNWBGXF:1:11108:16247:12804
CCGGTACTGGGGGTGCGCCGTGAAGGCGGCGGCGCAGTCCGCCTTCAGCGCCTCCACCGCGTCGCCCGAGGAGCTGTAGACCCCGCCGCAGAAGAGCC
>NB501243:176:H2TNWBGXF:4:23504:25193:17856
AGGATGGCCCGGTACTGGGGGTGCGCCGTGAAGGCGGCGGCGCAGTCCGCCTTCAACGCCTCCACCGCGTCGCCCGAGGAGCTGTAGACCCCGCCGCA
>NB501243:176:H2TNWBGXF:3:23404:11434:19451
CCCTCCGTGTGATTCTCCCGCGTGCCAAACGAGGGACACTGGATGTCCGAGGAGAAGCGGAACAGGTCGCCGTGGCTGGAGAGCTCGCAGACTCGGAA
>NB501243:176:H2TNWBGXF:1:22304:24663:11993
AAAGTTGCAGCTTTAGATGGCAAGGAAACTTGGGTTTCAGGCATAGAAAGCCTGGCTCACTATAGCAGCCCATGTTTGTTCCAGGGTGGGGGAAAGGC
>NB501243:176:H2TNWBGXF:4:22410:16908:16242
GAGGTCGCCCACCTCACAGTCGTACTCGAGCTCGGCGTACGAGTCCCGGTGCTGGAGGCGGGGGATGGCGCGGCGGCAGCTGTACCAGCCAAAGCCAC
>NB501243:176:H2TNWBGXF:1:21305:26327:15514
GGCCAGGCGACGCTCCCGGGCAAACAGGGCAGAGAGGCGGGAATGGCCGCCACCCTCCCCCTGCCCCGTTGCACCGATAGCATGGCCGCCAGAGTTCC
>NB501243:176:H2TNWBGXF:2:21202:12899:6993
TCACAGCAGCGAGCCAGGGCCACGTTGCTGGGTGGGGGAAAGAGCCCGCTCTCCTCCGCCAGGGGCCCCGTGATGAAGGTGTACAGGCTGTGCGTCAG
>NB501243:176:H2TNWBGXF:4:21407:25350:10031
CCTCCGCCAGGGGCCCCGTGATGAAGGTGTACAGGCTGTGCGTCAGCGCGTGCAGGTGCTCCGAGCTCAGGGTCTGGGTAAACAGGTGTGTTTTGATG
>NB501243:176:H2TNWBGXF:2:12112:24489:6702
TCACAGCAGCGAGCCAGGGCCACGTTGCTGGGTGGGGGAAAGAGCCCGCTCTCCTCCGCCAGGGGCCCCGTGATGAAGGTGTACAGGCTGTGCGTCAG
>NB501243:175:H2HG3BGXF:1:21307:4695:3498
TAGTAATACCTCTTTGTCTTCCGCTCAAAACAAAAAAACCGCGACCGTAAAGTAGCGGCTGCAGTAGGTGGTCGTGTTGAAGGAGAAAGAAGGTAACT
>NB501243:175:H2HG3BGXF:2:22305:15299:8767
GGCAGCTCTTGGCACTGCGCGTCCAGCTGCAATACCTGCTTGTTGGTGACGCGGACGTATGAGGGGAAGATCTCGTACTTCCACACGCCTCTCATGAA
>NB501243:175:H2HG3BGXF:2:22310:22261:18511
GCGCGTCCAGCTGCAATACCTGCTTGTTGGTGACGCGGACGTATGAGGGGAAGATCTCGTACTTCCACACGCCTCTCATGAACGACGTGTCTGGTTTT
>NB501243:175:H2HG3BGXF:1:22301:10728:18946
GCCCACCGAGGGGCAGGGAGGCAGCTCTTGGCACTGCGCGTCCAGCTGCAATACCTGCTTGTTGGTGACGCGGACGTATGAGGGGAAGATCTCGTACT
>NB501243:175:H2HG3BGXF:4:12508:13021:1118
CTGGTTTTTCAGTGGGCCGCAGGCGGCGGAGGCTGTTCCTGAACGACGAGCGCCGGGACGCTAGTGCTGCATGGGCTCCTCCGGGGTAAGCTTCGGCC
>NB501243:175:H2HG3BGXF:3:12511:21510:5493
TGAAGGAGAAAGAAGGTAACTTGAAGCTGAGTATCTGGTCCACCGAGGGGCAGGGAGGCAGCTCTTGGCACTGCGCGTCCAGCTGCAATACCTGCTTG
>NB501243:175:H2HG3BGXF:3:21501:18726:11606
GCTCTTGGCACTGCGCGTCCAGCTGCAATACCTGCTTGTTGGTGACGCGGACGTATGAGGGGAAGATCTCGTACTTCCACACGCCTCTCATGAACGAC
>NB501243:175:H2HG3BGXF:1:12207:1479:17963
GTGTTGAAGGAGAAAGAAGGTAACTTGAAGCTGAGTATCTGGCCCACCGAGGGGCAGGGAGGCAGCTCTTGGCACTGCGCGTCCAGCTGCAATACCTG
>NB501243:175:H2HG3BGXF:3:21402:11481:2372
GAGAAAGCAGGTATCTTGAAGCTGAGTATCTGGCCCACCGAGGGGCAGGGAGGCAGCTCTTGGCACTGCGCGTCCAGCTGCAATACCTGCTTGTTTGT
>NB501243:175:H2HG3BGXF:4:11411:3977:5529
CTGCTAACCAGGTCAGTGGTTTTGTTTCCTTGATAGAGACACAAGGACTGCCAGCCCCGTTGGGGAGGGGGTGGTGGGTACGGGAGAATTTGGGCTCG
>NB501243:175:H2HG3BGXF:1:22211:25411:12931
GAGACACAAGGACTGCCAGCCCCGTTGGGGAGGGGGTGGTGGGTACGGGAGAATATGGGCTCGTTTAAACAAAGCCTCCTCTGATGCTCTGTGGCACC
>NB501243:175:H2HG3BGXF:2:23102:25898:9589
CCCGCACCAGGGCCAGGCGACGCTCACGGGCAAACAGGGCAGAGAGGCGGGAATGGCCGCCACCCTCCCCCTGCCCCGTTGCACCGATAGCATGGCCG
>NB501243:175:H2HG3BGXF:2:11106:13680:4113
CCCGCACCAGGGCCAGGCGACGCTCCCGGGCAAACAGGGCAGAGAGGCGGGAATGGCCGCCACCCTCCCCCTGCCCCGTTGCACCGATAGCATGGCCG
>NB501243:175:H2HG3BGXF:2:12212:5123:11019
AGAAGGACAGCTTTATTCAGTTTACAGAGTGCCCTCGGAGGCTACGATATTCCCGTTAAATGTCTTGTTGATTCTCTCAAAGGTGGGTAGGGAGGAGC
>NB501243:175:H2HG3BGXF:4:13609:9571:1922
CGTTGTAGGTGTCCAGCGCTCTGGTCGCCCCCTCTGCCTCCGGCCGCCCCGGGCCCGGGACCGCGCCCTCCTCTGGGCCGCCCGGCCTCGCCTTCTCC
>NB501243:175:H2HG3BGXF:2:22101:20091:13392
TGTCCAGCGCTCTGGTCGCCCCCTCTGCCTCCGGCCGCCCCGGGCCCGGGACCGCGCCCTCCTCTGGGCCGCCCGGCCTCGCCTTCTCCTCAGCCTCC
>NB501243:175:H2HG3BGXF:3:13402:18058:3576
CGCCACCTCCGGGGGCACTGTCGAGAAGACGTTGTAGGTGTCCAGCGCTCTGGTCGCCCCCTCTGCCTCCGGCCGCCCCGGGCCCGGGACCGCGCCCT
>NB501243:175:H2HG3BGXF:2:11210:19007:7048
ATTTCACACCTGCAAATGCACCATGTAACCACAGATCTAAACTGAAAGTTGCAGCTTTAGATGGCAAGGAAACTTGGGTTTCAGGCATAGAAAGCCTG
>NB501243:175:H2HG3BGXF:2:13203:17131:8223
TTCACACCTGCAAATGCACCATGTAACCACAGATCTAAACTGAAAGTTGCAGCTTTAGATGGCAAGGAAACTTGGGTTTCAGGCATAGAAAGCCTGGC
>NB501243:175:H2HG3BGXF:2:13104:26352:5929
TGGAGTAACTCAAGGCCAAGCATTTCACACCTGCAAATGCACCATGTAACCACAGATCTAAACTGAAAGTTGCAGCTTTAGATGGCAAGGAAACTTGG
>NB501243:175:H2HG3BGXF:1:21102:11103:19353
GGGTTGGTCCAATCCATAGGCTTTTTTTGTGAAAGCCCGGGGATCGGACTAGCCTTGGAGTAACTCAAGGCCAAGCATTTCACACCTGCAAATGCACC
>NB501243:175:H2HG3BGXF:1:13107:19530:15215
TTACACTAAAAGCAGTGACCTTGTTGGTACTTTAGGGTTGGTCCAATCCATAGGCTTTTTTTGTGAAAGCCCGGGGATCGGACTAGCCTTGGAGTAAC
>NB501243:175:H2HG3BGXF:1:11109:11446:7084
TGGAGTAACTCAAGGCCAAGCATTTCACACCTGCAAATGCACCCTGTAACCACAGATCTAAACTGAAAGTTGCAGCTTTAGATGGCAAGGAAACTTGG
>NB501243:175:H2HG3BGXF:4:12610:16108:3549
GGCTCTCGTGCCCCAGCCGGCCGGGGCACCTCCGGGCTCTCCCGGGACGCCTCCTCCTCGCCTCGGCCCAACCGCTGCATGGCTCGGTTGAGCCGCGT
>NB501243:175:H2HG3BGXF:4:22402:24204:14378
CTCAGCCTCCAACAGGTGCCCGAGCCCCGCCTGGCGGACTTCATTCTCAAACAGTCCCGAGACCGGCTCCGGATTCACCGGCACCGCCAGGTGGTTAC
>NB501243:175:H2HG3BGXF:1:23102:6453:15165
ACTGCTCCTTGCGCTTGAGCGCGTCCGAGAGGGCGCCGGACGGGCCGGGCTCTCGTGCCCCAGTCGGCCGGGGCACCTCCGGGCTCTCCCGGGACGCC
>NB501243:175:H2HG3BGXF:4:22407:15221:1229
GAAACATGACCACCTGAAGTCTGCTAACCAGGTCAGTGGTTTTGTTTCCTTGATAGAGACACAAGGACTGCCAGCCCCGTTGGGGAGGGGGTGGTGGG
>NB501243:175:H2HG3BGXF:2:22306:7419:7810
AAACATGACCACCTGAAGTCTGCTAACCAGGTCAGTGGTTTTGTTTCCTTGATAGAGACACAAGGACTGCCAGCCCCGTTGGGGAGGGGGTGGTGGGT
>NB501243:175:H2HG3BGXF:4:21602:23845:12719
GGCTCTCGTGCCCCAGCCGGCCGGGGCACCTCCGGGCTCTCCCGGGACGCCTCCTCCTCGCCTCGGCCCAACCGCTGCATGGCTCGGTTGAGCCGCGT
>NB501243:175:H2HG3BGXF:3:12508:23235:11635
GCACTGTCGAGAAGACGTTGTAGGTGTCCAGCGCTCTGGTCGCCCCCTCTGCCTCCGGCCGCCCCGGGCCCGGGACCGCGCCCTCCTCTGGGCCGCCC
>NB501243:175:H2HG3BGXF:2:12305:17018:5457
TCAAACAGGTGAGTCAGCCTTGCCCCCGCCAGCGCCTCCTCGCAGGCCCCCCGCACCAGGGCCAGGCGACGCTCCCGGGCAAACAGGGCAGAGAGGCG
>NB501243:175:H2HG3BGXF:1:11101:12253:18752
CAAACAGGTGAGTCAGCCTTGCCCCCGCCAGCGCCTCCTCGCAGGCCCCCCGCACCAGGGCCAGGCGACGCTCCCGGGCAAACAGGGCAGAGAGGCGG
>NB501243:175:H2HG3BGXF:1:13108:1282:18856
CAAACAGGTGAGTCAGCCTTGCCCCCGCCAGCGCCTCCTCGCAGGCCCCCCGCACCAGGGCCAGGCGACGCTCCCGGGCAAACAGGGCAGAGAGGCGG
>NB501243:175:H2HG3BGXF:1:13109:26722:18860
CAAACAGGTGAGTCAGCCTTGCCCCCGCCAGCGCCTCCTCGCAGGCCCCCCGCACCAGGGCCAGGCGACGCTCCCGGGCAAACAGGGCAGAGAGGCGG
>NB501243:175:H2HG3BGXF:3:23604:13575:6665
GAGCCGCTCCGTGGCCCCGGGAGCCACGGCGTCAAACAGGTGAGTCAGCCTTGCCCCCGCCAGCGCCTCCTCGCAGGCCCCCCGCACCAGGGCCAGGC
>NB501243:175:H2HG3BGXF:2:12104:19655:19575
AGGCGGCACCCTCGCCGGCGCGCCTGTCCTCCCAGGGACCCGAGACGAAGGCCCGTCTGTAGAGGAAGTGGTTGCGCATGCGGGCCAGCTCCCAGTAT
>NB501243:175:H2HG3BGXF:4:13506:2593:5180
TTGCAGGATGGCCCGGTACTGGGGGTGCGCCGTGAAGACGGCGGCGCAGTCCGCCTTCAGCGCCTCCACCGCGTCGCCCGAGGAGCTGTAGACCCCGC
>NB501243:175:H2HG3BGXF:2:22201:18155:17831
CTCCAACAGGTGCCCGAGCCCCGCCTGGCGGACTTCATTCTCAAACAGTCCCGAGACCGGCTCCGGATTCACCGGCACCGCCAGGTGGTTACAGGAGA
>NB501243:175:H2HG3BGXF:1:22201:23271:12305
CATCGTTTCCTGAACTACAGGCGTAGGGCCTATTGTAGCAGGCATGTCTTCATTCCTGCGTACCGAATGGCATGAAGGCACAGCCTGTTACCATTGGC
>NB501243:175:H2HG3BGXF:4:11512:5615:14995
CTGTAGACCCCGCCGCAGAAGAGCCGCTCCGTGGCCCCGGGAGCCACGGCGTCAAACAGGTGAGTCAGCCTTGCCCCCGCCAGCGCCTCCTCGCAGGC
>NB501243:175:H2HG3BGXF:1:11305:16094:4824
CGCTCCGTGGCCCCGGGAGCCACGGCGTCAAACAGGTGAGTCAGCCTTGCCCCCGCCAGCGCCTCCTCGCAGGCCCCCCGCACCAGGGCCAGGCGACG
>NB501243:175:H2HG3BGXF:3:11502:16112:11186
CCTCGCCTTCTCCTCAGCCTCCAACAGGTGCCCGAGCCCCGCCTGGCGGACTTCATTCTCAAACAGTCCCGAGACCGGCTCCGGATTCACCGGCACCG
>NB501243:175:H2HG3BGXF:3:11602:25838:12502
GTGCGCCGTGAAGACGGCGGCGCAGTCCGCCTTCAGCGCCTCCACCGCGTCGCCCGAGGAGCTGTAGACCCCGCCGCAGAAGAGCCGCTCCGTGGCCC
>NB501243:175:H2HG3BGXF:2:12304:7801:16949
GGTTGCGCATGCGGGCCAGCTCCCTGTATACCACGTCCCCCGAGACGCGCAGGCACAGGGTCTCGGTCAGGGTCTCGCTCTGTTGCGCCAGGCAGGAC
>NB501243:175:H2HG3BGXF:1:22206:20827:11992
CGCCTGGCGGACTTCATTCTCAAACAGTCCCGAGACCGGCTCCGGATTCACCGGCACCGCCAGGTGGTTACAGGAGACGTGGGTCCCCTCTGCCGTGG
>NB501243:175:H2HG3BGXF:1:13111:24274:18257
GTTGCCGTGGTTGGGCAGAACCATCAGCTCGCCCACACAGCGCCAGCAGGGCACAGAGGTGATGTAGAGGCGCGGGTCTGGGATGGGACTTACGCCCC
>NB501243:175:H2HG3BGXF:4:13403:12454:17770
TGCCGTGGAAGGGTTGCCGTGGTTGGGCAGAACCATCAGCTCGCCCACACAGCGCCAGCAGGGCACAGAGGTGATGTAGAGGCGCGGGTCTGGGATGG
>NB501243:175:H2HG3BGXF:4:21508:7528:8234
GTTGCCGTGGTTGGGCAGAACCATCAGCTCGCCCACACAGCGCCAGCAGGGCACAGAGGTGATGTAGAGGCGCGGGTCTGGGATGGGACTTACGCCCC
>NB501243:175:H2HG3BGXF:4:23412:6147:10206
ACACAGCGCCAGCAGGGCACAGAGGTGATGTAGAGGCGCGGGTCTGGGATGGGACTTACGCCCCGAAAGCGGCCCAGCAGATCCAGGGCCCGTTCCAG
>NB501243:175:H2HG3BGXF:1:23111:17701:14123
TGGGCCGCCCGGCCTCGCCTTCTCCTCAGCCTCCAACAGGTGCCCGAGCCCCGCCTGGCGGACTTCATTCTCAAACAGTCCCGAGACCGGCTCCGGAT
>NB501243:175:H2HG3BGXF:1:22212:19325:12575
GATAGCATGGCCGCCAGAGTTCCAATAGAGGAGCTCCGAGAGCTCCGCCACCTCCGGGGGCACTGTCGAGAAGACGTTGTAGGTGTCCAGCGCTCTGG
>NB501243:175:H2HG3BGXF:3:22610:9655:7997
CCTCGGTGGCCACCTGGCGCAGGATGGCCCGGTACTGGGGGTGCGCCGTGAAGACGGCGGCGCAGTCCGCCTTCAGCGCCTCCACCGCGTCGCCCGAG
>NB501243:175:H2HG3BGXF:2:13301:2486:2442
GGCGGTCTCTGGATCGTGATAGCGTCTTCTGCGTAGGCCTGGAAAACGGTCCCTGGCTGCCTGCAATGCTCTGCTGGCCACTGAGGGTCCGGCCGCCC
>NB501243:175:H2HG3BGXF:2:12308:11443:19800
CTCTGCCTCCGGCCGCCCCGGGCCCGGGACCGCGCCCTCCTCTGGGCCGCCCGGCCTCGCCTTCTCCTCAGCCTCCAACAGGTGCCCGAGCCCCGCCT
>NB501243:175:H2HG3BGXF:4:23404:5813:15696
GTGCCCTTAGAAAACTTAGCTGCAAAAATTCTATTGTGTTGGGAGAGCCTCTATATCTAAAGGCCTTTCCTCACAATACAAATGTTACTAACGTCTGC
>NB501243:175:H2HG3BGXF:3:13605:14395:5944
CTGAAAGTTGCAGCTTTAGATGGCAAGGAAACTTGGGTTTCAGGCATAGAAAGCCTGGCTCACTATAGCAGCCCATGTTTGTTCCAGGGTGGGGGAAA
>NB501243:175:H2HG3BGXF:1:21305:9647:13560
AAATTCTATTGTGTTGGGAGAGCCTCTATATCTAAAGGCCTTTCCTCACAATACAAATGTTACTAACGTCTGCCCTCTGGAGACCTGCTATGTGGCGA
>NB501243:190:HNMMLBGXF:3:22405:9547:2201
TACTCTACTTATCTTTTTTGACACTTCAGTTAACTGTTATGTAACTATGTTTGCTTATTATCATGTTCAATAAACGCTATGTTAATGATGAAAAAAAT
>NB501243:190:HNMMLBGXF:3:21407:11736:18721
CCAGCCCCACCGAGACCCGAGTGTCCCGGATCCCCCCAGCTGCCCTTCTCTCTGTCCCCCTGCTCCTATCGAACCTTCTCTCCACCCTAGACCCCAGC
>NB501243:190:HNMMLBGXF:4:22612:21737:4768
TTTTCTCCCCCCAGCCTGAGGCCCAGGCTCCTGTGCACTGTCTGTAAAGTCCAGCCTCCCACGCCCGTCCCCGGCCCACGGGCCCCGCCCCGGCGCCC
>NB501243:190:HNMMLBGXF:3:23501:22324:8343
CCAGGGGGAGAGGTCGTGGACGTGGTGAAAAGAGGCCCAGGAGTCCCAGTAGTCAGTCATCATCATCCGGGTCTCCACCGCGCAGGCCCCCTCCAGGT
>NB501243:190:HNMMLBGXF:2:21108:7282:4438
GTCGTGGACGTGGTGAAAAGAGGCCCAGGAGTCCCAGTAGTCAGTCATCATCATCCGGGTCTCCACCGCGCAGGCCCCCTCCAGGTAGAAGGCCATTT
>NB501243:190:HNMMLBGXF:4:12502:4742:17333
TGTAGTTATTTATTTATCTCCAGAGGAAGACACTAATCTATACATTTTCTCAGCACTTTATATGAATCAGGGTCATTGGGCCTGCGGGGAACTGAGCC
>NB501243:190:HNMMLBGXF:3:21504:16390:1148
TGTAGTTATTTATTTATCTCCAGATGAAGACACAAATCTATACATTATCTCAGCAATATATATGAATCAGGGTCATTGGGCCTGCGGGGAACTGAGCC
>NB501243:190:HNMMLBGXF:1:11311:17658:15169
CAACATTCCTGGATCCAGAAGGTTTAGCTGGACTTTGTTTCTCGCTGGACTGTCTTTGAGTCTGTTAGTTATATGTAGTTATTTATTTATCTCCAGAG
>NB501243:190:HNMMLBGXF:2:11307:19345:15821
GGACTAATTACCCACTACAAAAAATCTGTGTTCTGCTGCAAATTGTAGATCAGATGGCATAGAGACAAGGACACCGAAGACCCCCAGAGCCCTCATCG
>NB501243:190:HNMMLBGXF:1:23102:6519:4464
GGGCCCAGGCCCCAGAGTCCAGAGGTCAGGGGCACCTCAGGGTGCCTCCCCGGGTCCCAGGCCAGCCGGAGGGACCCCGGCAGCCCGGGCGGCTCCAG
>NB501243:190:HNMMLBGXF:2:23110:18933:18357
GGGGCACCTCAGGGTGCCTCCCCGGGTCCCAGGCCAGCCGGAGGGACCCCGGCAGCCCGGGCGGCTCCAGAGGCCGGTTCCTCGCCCCTTCCCCGGGC
>NB501243:190:HNMMLBGXF:4:12605:12885:16662
GGGGCACCTCAGGGTGCCTCCCCGGGTCCCAGGCCAGCCGGAGGGACCCCGGCAGCCCGGGCGGCTCCAGAGGCCGGTTCCTCGCCCCTTCCCCGGGC
>NB501243:190:HNMMLBGXF:2:21101:24848:7936
GATATACGCCTGTGGTGTCCTAACGGGAAGTGTGTAAGCACACACGTAATTTGCAAGCGGTGCTTCACGCTCTTCGTTAAAATAACACAAGGACAAGA
>NB501243:190:HNMMLBGXF:4:21602:25924:17881
AATGGCCATGATCAGGTCTCCCAGTTCCCACATCTGCAATCTTAGACAGGCCCACACCGTCTTCAACTTTCCTTTGTGCCACTGGTCTCATCCTCTTC
>NB501243:190:HNMMLBGXF:3:22407:5783:20307
CCGAGGATGGGCACACCCAGGGTCCATGGGATCCCAGGGCACCACATCTCCCACCTCAGTGGGATGGATCTTCAGGACATGGCCAGGATCAGGTCTCC
>NB501243:190:HNMMLBGXF:3:13607:22517:10952
CAAGGCCAGGATCAGGTCTCCCAGTTCCCACATCTTCAATCGGAGACAGGCCCACCACGTCTTCAACTTTCATTGGTGCCACTGGTCTCATCCTCTGC
>NB501243:190:HNMMLBGXF:2:22206:6085:6779
GGGACTCACCAACTCCTGGCCCATCCAATGCCGCCCCCGTTTGTAGAAATTCACACACAGCAACCCCTAACGTTTCACCAATCCATGAACCGGAGTCC
>NB501243:190:HNMMLBGXF:3:11504:24980:8958
GCCCGGCCTCGCCTTCTCCTCAGCCTCCAACAGGTGCCCGAGCCCCGCCTGGCGGACTTCATTCTCAAACAGTCCCGAGACCGGCTCTGGATTCACCG
>NB501243:190:HNMMLBGXF:4:11504:15896:14734
TTCTCCTCAGCCTCCAACAGGTGCCCGAGCCCCGCGTGGCGGACTTCATTCTCAAACAGTCCCGAGACCGGCTCTGGATTCAACGGCACCGCCAGGTG
>NB501243:190:HNMMLBGXF:1:13106:23524:14145
TCAAACAGGTGAGTCAGCCTTGCCCCCGCCAGCGCCTCCTCGCAGGCCCCCCGCACCAGGGCCAGGCGACGCTCCCGGGCAAACAGGGCAGAGAGGCG
>NB501243:190:HNMMLBGXF:2:11112:19143:13293
CGGGGGCACTGTCGAGAAGACGTTGTAGGTGTCCAGCGCTCTGGTCGCCCCCTCTGCCTCCGGCCGCCCCGGGCCCGGGACCGCGCCCTCCTCTGGGC
>NB501243:190:HNMMLBGXF:1:12207:10864:16918
CCGCGCCCTCCTCTGGGCCGCCCGGCCTCGCCTTCTCCTCAGCCTCCAACAGGTGCCCGAGCCCCGCCTGGCGGACTTCATTCTCAAACAGTCCCGAG
>NB501243:190:HNMMLBGXF:1:21312:15012:3312
CGCTCCCGGGCAAACAGGGCAGAGAGGCGGGAATGGCCGCCACCCTCCCCCTGCCCCGTTGCACCGATAGCATGGCCGCCAGAGTTCCAATAGAGGAG
>NB501243:190:HNMMLBGXF:4:12512:7316:11000
CCGCCACCTCCGGGGGCACTGTCGAGAAGACGTTGTAGGTGTCCAGCGCTCTGGTCGCCCCCTCTGCCTCCGGCCGCCCCGGGCCCGGGACCGCGCCC
>NB501243:190:HNMMLBGXF:2:13304:24832:14861
CAGCGCCGCCAGAGTCCCAATATAGGCGCTCCGAGAGCTCCGCCACCTCCGGGGGCACTGTCGAGAAGACGTTGTAGGTGTCCAGCGCTCTGGTCGCC
>NB501243:190:HNMMLBGXF:2:13204:18325:17971
AAGAGTTCCAATAGAGGAGGTCCGAGAGCTCCGCAACCTCCGGGGGCACTGTCGAGAAGACGTTGTAGGTGTCCAGCGCTCTGGTCGCCCCCTCTGCC
>NB501243:190:HNMMLBGXF:1:13208:13939:13596
GGCCTACCAGACGGGTCCAAGAACCCAGACGAGGCCGTAGATGGGTCCTCGTCCAGCAAGAAGAGGAGGTGGTAAGCGGTTCACCTTCAGGGCCTAGG
>NB501243:190:HNMMLBGXF:2:11101:8824:15438
AACGACGGCCCCGGGCGCCCTGTCCTACCTGAGGGGGCCAACACCCCAGACGAGTCCGTAGAAGGGTCCTCGTCCAGCAAGAAGAGGAGGTGGTAAGC
>NB501243:190:HNMMLBGXF:2:21303:16711:2196
CTGAACCTGTGGTTGGGCAGGTACATGCCAACAACCTTCTAAGCACCCGCGCTTGTGTTTTGCTTTATCTGCCGCCATCATGCCTACATTCTATCTTG
>NB501243:190:HNMMLBGXF:1:11306:22132:12594
CTGAACCTGTGGTTGGCCAGGTACATGCCAACAACCTTCTAAGCACCCGAGCTTGTGTTTTGCTTTATCTGCCGCCATCATGCCTACATTCTATCTTG
>NB501243:190:HNMMLBGXF:4:22606:8738:17966
GAAGATGGGACTACTATGTGTTATGTTAACGGGTGAGAGCCTATACTGCAGCCCAGACTCGGGGGGAGGAGGAAATGGTAAGAGTTATACTCTACTTA
>NB501243:190:HNMMLBGXF:2:23111:21438:13328
CAGAGGGGGTGCCTGTGCCTCGTCTACCTCTGTTCCTTCTGCTCCAGTGCCTCCGCCTGAGCCGCTTACAGCTCGACAGCGAGAGGTAATGATTACGC
>NB501243:190:HNMMLBGXF:1:21204:18452:5748
TCTACCTCTGTTCCTTCTGCTCCAGTGCCTCCGCCTGAGCCGCTTACAGCTCGACAGCGAGAGGTATTGATTACGCAGGCCACGGGCCGTTTGGCGTC
>NB501243:190:HNMMLBGXF:1:22202:3057:5619
ACGCCCCGAAAGCGGCCCAGCAGATCCAGGGCCCGTTCCAGGCTCTCCAGCCCCATGGTGTGAGACATGCAATAAAACACGCTATTGATTCTCTTCAA
>NB501243:190:HNMMLBGXF:4:21408:14717:11576
CCGCTCCGTGGCCCCGGGAGCCACGGCGTCAAACAGGTGAGTCAGCCTTGCCCCCGCCAGCGCCTCCTCGCAGGCCCCCCGCACCAGGGCCAGGCGAC
>NB501243:190:HNMMLBGXF:4:11410:20209:15285
CAGGCCCCAGAGTCCAGAGGTCAGGGGCACCTCAGGGTGCCTCCCCGGGTCCCAGGCCAGCCGGAGGGACCCCGGCAGCCCGGGCGGCTCCAGAGGCC
>NB501243:190:HNMMLBGXF:2:21207:21970:1528
TCTGAGGCGATTCACCCTCGGGGCCCAGGCCCCAGAGTCCAGAGGTCAGGGGCACCTCAGGGTGCCTCCCCGGGTCCCAGGCCAGCCGGAGGGACCCC
>NB501243:190:HNMMLBGXF:1:23205:10849:5670
CATTTTAGGCCAGTCTTTATTTGCAGATTAATAATTTATGTGATTCTCCTTCCCTCTAGGACTGAAGAAACAGCCTCCTGCACGTGAGCATGTATCTG
>NB501243:190:HNMMLBGXF:1:21108:9395:10240
TAATGTATAATTAATCATGCATTTGATTTAAAAAAGGTAGATTACACTCATTTTAGGCCAGTCTTTATTTGCAGATTAATAATTTATGTGATTCTCCT
>NB501243:190:HNMMLBGXF:2:12107:10346:8472
CCCGAAAATCATCTAAACCGTAAGTCTAAGGGCCTCCTGAGGTTTTCTCAGGAGGCCCTAATGTATAATTAATCATGCATTTGATTTAAAAAAGGTAG
>NB501243:190:HNMMLBGXF:2:21207:8702:2126
TGCATTTGATTTAAAAAAGGTAGATTACACTCATTTTAGGCCAGTCTTTATTTGCAGATTAATAATTTATGTGATTCTCCTTCCCTCTAGGACTGAAG
>NB501243:190:HNMMLBGXF:3:23401:25112:4750
CCTCGCCATACATCATGTAACCCGCAAATCATCTAAACCGTAACGCTAAGGGGCCCCTGAGGTTTCCACAGGAGGCCCTAATGTATAATTAATCATGC
>NB501243:190:HNMMLBGXF:2:12107:21816:2438
GACTGAAGAAACAGCCTCCTGCACGTGAGCATGTATCTGAAATAATTATTATGTCATAAGTGTAATGATTAGAAAGTCATAACCCCACTTCCCTTTAC
>NB501243:190:HNMMLBGXF:1:21304:24174:14647
ACAAGGACACCGAAGACCCCCAGAGCCCTCATCGCAGGGTTCTTACCATGCGGCCATGTAGGCCCACTTAACACTACAAGACCTACGCCTCGCCATTC
>NB501243:190:HNMMLBGXF:2:11106:11760:1900
CGTGATGATGTATCTGTAATAATTTTTATGTCATAAGTGTAATGATTAGTAAGTCATAAACCCACTTCCCTTTACATGAATCTGGGCACTGAATTTTG
>NB501243:190:HNMMLBGXF:1:22111:4447:19309
CCTCGCCATTCATCATGTAACCCGAAAATCATCTAAACCGTAAGTCTAAGGGCCTCCTGAGGTTTTCTCAGGAGGCCCTAATGTATAATTAATCATGC
>NB501243:190:HNMMLBGXF:1:22102:6501:12910
AGGCCCTAATGTATAATTAATCATGCATTTGATTTAAAAAAGGTAGATTACACTCATTTTAGGCCAGTCTTTATTTGCAGATTAATAATTTATGTGAT
>NB501243:190:HNMMLBGXF:1:11103:8665:14494
CACTTAACACTACAAGACCTACGCCTCGCCATTCATCATGTAAGCAGCAAATCATCTAAACCGTAAGTCTAAGGGCCTCCTGAGAAAACCTCAGGAGG
>NB501243:190:HNMMLBGXF:1:11202:6736:7785
GAGCCCTCATCGCAGGGTTCTTACCATGCGGCCATGTAGGCCCACTTAACACTACAAGACCTACGCCTCGCCATTCATCATGTAACCCGCAAATCATC
>NB501243:190:HNMMLBGXF:1:13209:15197:11257
ATACCACCAAGAAGGTGGCCCAGATGGTGAGCCTGACATGCCCCCGGGAGCGATAGAGCAGGGCCCCGCAGATGACCCAGGAGAAGGCCCAAGCACTG
>NB501243:190:HNMMLBGXF:2:23207:7432:11358
GCAGGCCCCCTCCAGGTAGAAGGCCATTTTTCCACCCTGTAGGGGAAGCCGATTATTTTGAATACCACCAAGAAGGTGGCCCTGATGGTGAGCCTGAC
>NB501243:190:HNMMLBGXF:3:22407:3546:11315
AAAATAACACAAGGACAAGATACTAAAGAAATAACTGAGGTGAGTGTGGGAAGATGGGACTACTATGTGTTATGTTAACGGGTGAGAGCCTATACTGC
>NB501243:190:HNMMLBGXF:1:12104:16588:18335
GGGGAAGCCGATTATTTTGAATACCACCAAGAAGGTGGCCCAGATGGTGAGCCTGACATGCCCCCGGGAGCGATAGAGCAGGGCCCCGCAGATGACCC
>NB501243:190:HNMMLBGXF:1:11109:24748:7968
TGTTATGTTAACGGGGGAGAGCCTATACTGCAGCCCAGACTCGGGGGGAGGAGGAAATGGTAAGAGTTATACTCTACTTATCTTTTTTGACACTACAG
>NB501243:190:HNMMLBGXF:4:11407:2298:11103
CCTTTAGACCCACTCTCCAGTTTTATCCCCGTGACCAGAAGGAGAAGCATGTGCTGACCTGCCATGCCAGCGGCAGTGTGTACTGCTCCAACTGCGGC
>NB501243:190:HNMMLBGXF:1:11106:20811:15198
GTATTTTCCCATCAGCACCTGACTGGCCGGTGCAATTAGAGGAGAGGGCAACAACGCAAGGCTGTTGTTTTATTTGGGTTACAAGAGCTGCGGCGGTC
>NB501243:190:HNMMLBGXF:4:13611:19302:1584
TAGAATGTGTCGAAATGACCAAGCGTCCCCGCAGCGGGGCTCCCAACACGGGTTCCCAGAGAGGGTAAAAGAGGGGGCCATAAAGCCCAGGGTGTAAA
>NB501243:190:HNMMLBGXF:3:22501:24644:8914
TACTACTATGTGTTATGTTAACGGGTGAGAGCCTATACTGCAGCCCAGACTCGGGGGGAGGAGGAAATGGTAAGAGTTATACTCTACTTATCTTTTTT
>NB501243:190:HNMMLBGXF:1:22212:10246:2349
TATGTTAGAAGCCAGCGAAGGACTGGATGGTTGGATTCAGAAACATGGCGGCTGGTCTACATTAATTGTAGACAACATTCCTGGATCCAGAAGTTTTA
>NB501243:190:HNMMLBGXF:3:23504:21200:8177
AAGTGGACTTTAATTTTTTCTGCTAAGCCCAACACTCCACCACACCCAGGCACACACTACACACACCCACCCGTCTCAGGGTCCCCTCGGACAGCTCC
>NB501243:190:HNMMLBGXF:3:12612:9853:16346
GTACAGCCACATGTCCCCCCTCTACGCCCGACAGCACCCACCATTTTGTCACCTCTGTCACGACCGAGGCTTACCCCTCCACAACCACTCATAATTCC
>NB501243:190:HNMMLBGXF:2:21101:22033:4642
GCCAGCTGGGCTCAGAGGTGATGTAGAGGCGCGGGTCTGGGATGGGACTTACGCCCCGAAAGCGGCCCAGCAGATCCAGGGCCCGTTCCAGGCTCTCC
>NB501243:190:HNMMLBGXF:3:13408:12269:19031
CGCCCCCTCTGCCTCCGGCCGCCCCGGGCCCGGGACCGCGCCCTCCTCTGGGCCGCCCGGCCTCGCCTTCTCCTCAGCCTCCAACAGGTGCCCGAGCC
>NB501243:190:HNMMLBGXF:4:21408:19317:16639
GCCCCGCCTGGCGGACTTCATTCTCAAACAGTCCCGAGACCGGCTCTGGATTCACCGGCACCGCCAGGTGGTTACAGGAGACGTGGGTCCCCTCTGCC
>NB501243:190:HNMMLBGXF:2:13310:15815:4281
GGTGCGCCGTGAAGGCGGCGGCGCAGTCCGCCTTCAGCGCCTCCACCGCGTCGCCCGAGGAGCTGTAGACCCCGCCGCAGAAGAGCCGCTCCGTGGCC
>NB501243:190:HNMMLBGXF:2:12211:4128:20331
CCTCAGGATGTCCCGGTACTGGGGGTGCGCCGTGAAGGCGGCGGCGCAGTCCGCCTTCAGCGCCTCCACCGCGTCGCCCGAGGAGCTGTAGACCCCGC
>NB501243:190:HNMMLBGXF:3:13412:23458:6104
GCCCTGCGCCCGGGGCCACCTTCATCACCGTCGCTGACTCCGCCATCCAAGCCTAGGGGAGACCGAAGTGAAGTCCCTGGACCAGCCCGGCCCGGGCC
>NB501243:190:HNMMLBGXF:2:21309:4610:5907
GTGAAGTCCCTGGACCAGCCCGGCCCGGGCCCCCCGGTATCGGGCCAGAGGTAAGTGGACTTTAATTTTTTCTGCTAAGCCCAACACTCCACCACACC
>NB501243:190:HNMMLBGXF:3:12403:15511:5380
ACCTAAGTGAAGTCCCTGGACGAGGCCGGCCGGGGCCCCGGGGTATCGGGCCAGAGGTAAGTGGACTTTAATTTTTTCTGCTAAGCCCAACACTCCAC
>NB501243:190:HNMMLBGXF:2:23311:2696:18658
ACCTTCATCACCGTCGCTGACTCCGCCATCCAAGCCTAGGGGAGATCGAAGTGAAGCCCCTGGACCAGCCCGGCCCGGGCCCCCCGGTTTCGGGCCAG
>NB501243:190:HNMMLBGXF:3:22606:14750:1866
TTCCTGATTTTCCTCATTGGCTTTGCCCTCTTTGGGGTCATTAGATGCTGCCGCTACTGCTGCTACTACTGCCTTACACTGGAAAGTGAGGAGCGCCC
>NB501243:190:HNMMLBGXF:1:21306:22056:1972
GTTTCTTGAGCTTCCCTGGGATGAGCGTTTGGGAGAGCTGATTCTGCAGCCCAGAGAGTAGTCTCAGGGCATCCTCTGGAGCCTGACCTGTGACCGTC
>NB501243:190:HNMMLBGXF:3:22506:13924:19521
GCCTGAACCTGTGGATGGGCAGGTAACTTAGGAAGCGTTTCTTGAGCTTCCCTGGGATGAGCGTTTGGGAGAGCTGATTCTGCAGCCCAGAGAGTAGT
>NB501243:190:HNMMLBGXF:2:13108:4598:9340
TATACTGCAGCCCAGACTCGGGGGGAGGAGGAAATGGTAAGAGTTATACTCTACTTATCTTTTTTGACACTACAGTTAACTGTTATGTAACAATGTTT
>NB501243:190:HNMMLBGXF:2:11302:14434:7018
CCATTCTCTTCCCCGATGATTGGTATCCTCCATCTATAGACCCCGCAGACTTAGACGAAAGTTGGGATTACATTTTTGAGACAACAGAATCTCCTAGC
>NB501243:190:HNMMLBGXF:2:23203:3241:14925
GGTATCCTCCATCTATAGACCCCGCAGACTTAGACGAAAGTTGGGATTACATTTTTGAGACAACAGAATCTCCTAGCTCTGATGAAGATTATGTGGGG
>NB501243:190:HNMMLBGXF:2:22110:7188:5452
CAATGCCGCCCCCGTTTGTAGAAAATCACACACACCAACCCCTAACGTTTCACCAATACATGAACCGGAGTCCCATAATAGCCCAGAGGCTCCCATTC
>NB501243:190:HNMMLBGXF:4:12502:19202:4151
CTGAGCCTATTTCACCTGAGATTGGCCCCTTTGAACTCTCTGCGGCCAGTGAGGATGATCCTCAATCTGGGCCAGTCGAAGAGAATTTAGATGCCGCT
>NB501243:190:HNMMLBGXF:4:11509:19444:19304
CCCGTTAAACCCAAAGAATGTCTGAGGGGAGTCACCCTCGGGGCCCAGGCCCCAGAGTCCAGAGGTCAGGGGCACCTCAGGGTGCCTCCCCGGGTCCC
>NB501243:190:HNMMLBGXF:2:22212:1844:10457
CAGGCGCCCTCCTGGTCTCCGCTCCCCTCTGAGCCCCGTTAAACCCAAAGAATGTCTGAGGGGAGTCACCCTCGGGGCCCAGGCCCCAGAGTCCAGAG
>NB501243:190:HNMMLBGXF:3:21610:5780:7775
TCCCCTCTGAGCCCCGTTAAACCCAAAGAATGTCTGTGGGGAGTCACCCTCGGGGCCCAGGCCCCAGAGTCCAGAGGTCAGGGGCACCTCAGGGTGCC
>NB501243:190:HNMMLBGXF:3:11407:24454:14133
AGTCAGCCTTGCCCCCGCCAGCGCCTCCTCGCAGGCCCCCCGCACCAGGGCCAGGCGACGCTCCCGGGCAAACAGGGCAGAGAGGCGGGAATGGCCGC
>NB501243:190:HNMMLBGXF:2:12104:2014:14055
TCCGCCTTCAGCGCCTCCACCGCGTCGCCCGAGGAGCTGTAGACCCCGCCGCAGAAGAGCCGCTCCGTGGCCCCGGGAGCCACGGCGTCAAACAGGTG
>NB501243:190:HNMMLBGXF:3:12604:19097:1282
TCCTCGCAGGCCCCCCGCACCAGGGCCAGGCGACGCTCCCGGGCAAACAGGGCAGAGAGGCGGGAATGGCCGCCACCCTCCCCCTGCCCCGTTGCACC
>NB501243:190:HNMMLBGXF:2:21306:2015:4115
TCTGTTGAGCCGCGTGTACAGCTCGTTCCTCTTTTGCAGGACGGCCCGGTACTGGGGGTGCGCCGTGAAGGCGGCGGCGCAGTCCGCCTTCAGCGCCT
>NB501243:190:HNMMLBGXF:3:13411:4723:7400
GCAGAAGAGCCGCTCCGTGGCCCCGGGAGCCACGGCGTCAAACAGGTGAGTCAGCCTTGCCCCCGCCAGCGCCTCCTCGCAGGCCCCCCGCACCAGGG
>NB501243:190:HNMMLBGXF:2:13111:17190:2896
CGCCCACACAGCGCCAGTAGGGCACAGAGGTGATGTAGAGGCGCGGGTCTGGGATGGGACTTACGCCCCGACAGCGGCCCAGCAGATCCAGGGCCCGT
>NB501243:190:HNMMLBGXF:3:11505:6215:17184
GGAAGGCGCCCCCTGTAGGCGTCTATCGTCCTTGCCACAGCGCGGATCTCTCGCGAGTCCCGCCGCAGCTTCTCGTGTGCAAAGTGGGCAAAAGCCTC
>NB501243:190:HNMMLBGXF:4:11405:22127:14548
GAGGGTCCCCTCGGACAGCTCATAAGAAGGCACCGGGCGCCCAGTCATACCAGAGGGGTCAAAGACCCCCGACGAGTCCGTAGAAGGGTCCTCGTCCA
>NB501243:190:HNMMLBGXF:3:23404:9524:7582
CCGCTCCGTGGCCCCGGGAGCCACGGCGTCAAACAGGTGAGTCAGCCTTGCCCCCGCCAGCGCCTCCTCGCAGGCCCCCCGCACCAGGGCCAGGCGAC
>NB501243:190:HNMMLBGXF:1:11111:25633:5740
GAAAATTTTAAAATTAAAATTGAAATTTATCTCAAAATAATTCCTATGAAAATTTCCAAGAATCTTATCTAGGTAATTCGTTTGCCCCAAACTGGGCT
>NB501243:190:HNMMLBGXF:1:13106:8110:16629
CCCGTTATCGGGCCAGAGGGTCCCCTCGGACAGCTCCTAAGATGGCACGGGTCGCCCAGTCCTACCAGAGGGGGCCAAGAACCCAGACGAGTCCGTAG
>NB501243:190:HNMMLBGXF:2:23102:18542:14792
TATGGATTGGGCTGGGCACGAAAAACCGAGTATCATTTATTGAGTTTGTAGGATGGTTATGCAAGAAGGACCACACTCATATACGCGAATGGTTCCGC
>NB501243:190:HNMMLBGXF:4:23409:9708:7302
TATGCTATATGGATTGGGCTGGGCACGAAAAACCGAGTTTCATTTATTGAGTTTGTAGGATGGTTATGCAAGAAGGACCACACTCATATACGCGAATG
>NB501243:190:HNMMLBGXF:1:21106:1320:16544
CGCTCCACCCTAGACCCCAGCTTCTGGCCTCCCCGGGTCCACCAGGCCAGCCGGAGGGACCCCGGCAGCCCGGGCGAGTCGCCTTCCCTCTCCCCTGG
>NB501243:190:HNMMLBGXF:1:21107:26755:16554
CGCTCCACCCTAGACCCCAGCTTCTGGCCTCCCCGGGTCCACCAGGCCAGCCGGAGGGACCCCGGCAGCCCGGGCGAGTCGCCTTCACTCTCCCCTGG
>NB501243:190:HNMMLBGXF:4:11405:17219:17885
TGCCTCCAGGCAAGGGCGCCAGCTTTTCTCCCCCCAGCCTGAGGCCCAGGCTCCTGTGCACTGTCTGTAAAGTCCAGCCTCCCACGCCCGTCCCCGGC
>NB501243:190:HNMMLBGXF:3:22405:24804:8855
CGGTGTGTTCGTATATGGAGGTAGTAAGACCTCCCTTTACAACCTCAGGCGAGGAATTGCCCTTGCTATTCCACAATGTCGTCTTACACCATTGAGTC
>NB501243:190:HNMMLBGXF:4:13407:16271:17682
CTCTCCTGGCTAGGTGTCACGTAGAAAGGACTACCGATGAAGGAACTTGGGTCGCCGGTGTGTTCGTATATGGAGGTAGTAAGACCTCCCTTTACAAC
>NB501243:190:HNMMLBGXF:1:21308:6475:3217
GAGTCGTCTCCCCTTTGGAATGGCCCCTGGACCCGGCCCACAACCTGGCCCACTAAGGGAGTCCATTGTCTGTTATTTCATTGTCTTTTTACAAACTC
>NB501243:190:HNMMLBGXF:1:13103:25617:6640
ATCGGGCGTTGGCCCATAAAAATAAGTGCATGGATATAGCTCTTCACAGGCTTGGAAACACCCATTCCAGGTGTGCTTCTTTTTGGTGAAATAAAAAC
>NB501243:190:HNMMLBGXF:2:22304:3245:19524
ATAAACCTTAAAAGTCCCCCCATCTAATGATGTCCAGTTCCCTTCTCCCACCCTGTACACCCCGACCCAAAGGGACTCAATGGCATTCAGATTTCTAG
>NB501243:190:HNMMLBGXF:3:22404:25334:15280
GATGGCCGCGGCTGCCACCCGCCCTCCTCCTCTTACCCTGGGTGGCAAAAAGTATGCCAGGAGTAGAACAATAACAAGTGCGATGGCGGTAAACAATG
>NB501243:190:HNMMLBGXF:2:23207:14567:17525
GTTAAAGTTAACCGGCGGTGGAGGATCCACCGGCCAGACCTCTACATTTGGTTTGGGTACCCAGGTGATGGCCGCGGCTGCCACCCGCCCTCCTCCTC
>NB501243:190:HNMMLBGXF:4:13610:23444:13275
GAAGACCCCCAGAGCCCTCATCGCAGGGTTCTTACCATGCGGCCATGTAGGCCCACTTAACACTACAAGACCTACGCCTCGCCATTCATCATGTAACC
>NB501243:190:HNMMLBGXF:4:12507:2204:18031
TACCCAATTGGCGGCCCCTAAGGGGGGGACTAAGGTCCCAGTACAAAAAGTCTGTGTTCTGCTGCAAATTGTAGATCAGATGGCATAGAGACAAGGAC
>NB501243:190:HNMMLBGXF:2:21309:3514:8799
GCCCAGACTCGGGGGGAGGAGGAAATGGTTAGAGTTATACTCTACTTATCTTTTTTGACACTACAGTTAACTGTTATGTAACAATGTTTGCTTATTTT
>NB501243:190:HNMMLBGXF:4:11412:21271:11275
TTTACTGGGGTGACCCTATACTGCAGCCCAGACTCTGGGGGAGGAGGAAATTGTAAGAGTTATACTGTACTTATCTTTTTTGACACTACAGTTAACTG
>NB501243:190:HNMMLBGXF:1:12211:23740:13140
GACCGGCTCTGGATTCACCGGCACCGCCAGGTGGTTACAGGAGACGTGGGTCCCCTCTGCCGTGGAAGGGTTGCCGTGGTTGGGCAGAACCATCAGCT
>NB501243:190:HNMMLBGXF:3:21507:16773:13255
CAAACAGTCCCGAGACCGGCTCTGGATTCACCGGCACCGCCAGGTGGTTACAGGAGACGTGGGTCCCCTCTGCCGTGGAAGGGTTGCCGTGGTTGGGC
>NB501243:190:HNMMLBGXF:1:22110:2439:4650
CGCCTCCACGAGGTGCCCGAGCCCCGCCTGGCGGACTTCATTCTCAAACAGTCCCGAGACCTGCTCTGGATTCACCGGCACCGCGAGGTGGTTAGAGG
>NB501243:190:HNMMLBGXF:4:23407:14330:19442
CAAACAGTCCCGAGACCGGCTCTGGTTTCCCCGGCACCGCCAGGTGGTTACAGGAGACGTGGGTCCCCTCTGCCGTGGAATGGTTGCCGTGGTTGGGC
>NB501243:190:HNMMLBGXF:4:11501:17323:9976
CGCCTCCAACAGGTGCCCGAGCCCCGCCTGGCGGACTTCATTCTCAAACAGTCCCGAGACCGGCTCTGGATTCACCGGCACCGCCAGGTGGTTACAGG
>NB501243:190:HNMMLBGXF:1:21312:4999:16071
GTCCTGGCCAAGTGCTATGACCATGCCCAGACTCATCTCTAGGGAGGAGTGCTGCAGGTAAACCTTCTGTCTGTAAACTATGGCGGCCCCCGGCTGGC
>NB501243:190:HNMMLBGXF:4:11604:2081:5545
CAAGATACTAAAGAAATAACTGAGGTGAGTGTGGGAAGATGGGACTACTATGTGTTATGTTAACGGGTGAGAGCCTATACTGCAGCCCAGACTCGGGG
>NB501243:190:HNMMLBGXF:3:21601:21305:17369
GGAGGAGGAAATGGTAAGAGTTATACTCTACTTATCTTTTTTGACACTACAGTTAACTGTTATGTAACAATGTTTGCTTATTTTCATGTTCAATAAAC
>NB501243:190:HNMMLBGXF:3:22609:6558:17163
AGAGGTATACTCTACTTATCTTTTTTGACACTACAGTTAACTGTTATGTAACAATGTTTGCTTATTTTCATGTTCAATAAACCCTATGTTAATGATGA
>NB501243:190:HNMMLBGXF:3:13611:20405:7235
CAAACAGGTGAGTCAGCCTTGCCCCCGCCAGTGCCTCCTCGCAGGCCCCCCGCACCAGGGCCAGGCGACGCTCCCGGGCAAACAGGGCAGAGAGGCGG
>NB501243:190:HNMMLBGXF:3:23503:7479:4866
CCGCTCCGTGGCCCCGGGAGCCACGGCGTCAAACAGGTGAGTCAGCCTTGCCCCCGCCAGCGCCTCCTCGCAGGCCCCCCGCACCAGGGCCAGGCGAC
>NB501243:190:HNMMLBGXF:3:23405:14019:15034
GGCCCCGGGAGCCACGGCGTCAAACAGGTGAGTCAGCCTTGCCCCCGCCAGCGCCTCCTCGCAGGCCCCCGCACCAGGGCCAGGCGACGCTCCCGGGC
>NB501243:190:HNMMLBGXF:3:21412:10847:1910
GGCCCCGGGAGCCACGGCGTCAAACAGGTGAGTCAGCCTTGCCCCCGCCAGCGCCTCCTCGCAGGCCCCCGCACCCGGGCCAGGCGACGCTCCCGGGC
>NB501243:190:HNMMLBGXF:3:21411:12911:2249
GCGGACCTAGGCCTAAAACCCCCAGGAAGCGGGTCTATGGTTGGCTGCGCTGCTGCTATCTTTAGAGGGGAAAAGAGGAATAAGCCCCCAGACAGGGG
>NB501243:190:HNMMLBGXF:1:22102:16202:11023
TAATCTCTGGTAGTGATTTGGACCCGAAATCTGACACTTTAGAGCTCTGGAGGACTTTAAAACTCTAAAAATCAAAACTTTAGAGGCGAATGGGCGCC
>NB501243:190:HNMMLBGXF:2:21301:8540:8379
GGGTCTATGGTTGGCTGCGCTGCTGCTATCTTTAGAGGGGAAAAGAGGAATAAGCCCCCAGACAGGGGAGTGGGCTTGTTTGTGACTTCACCAAAGGT
>NB501243:190:HNMMLBGXF:3:13610:6539:13609
CCCGGGCTTCAGGCCCCCTCCGTCCCCGTCCTCCAGAGACCCGGGCTTCAGGCCCAGCCTCTCCAGTTACCCATTTAGAACCACAGCCTGGACACAAG
>NB501243:190:HNMMLBGXF:1:13301:2856:2478
GGTCATCTCCCCAGCCCCGAGCCCTCATACGCCCCATTCCAACAAGATTCCCCCCTCCCCCTATGCCGTTACAAGATAGCCTGGCCGTGGGGTGCGAC
>NB501243:190:HNMMLBGXF:4:13506:14469:16271
CCTGGAAAGGCCCTCCGTGTGATTCTCCCGCGTGCCAAACGAGGGACACTGGATGTCCGAGGAGAAGCGGAACAGGTCGCCGTGGCTGGAGAGCTCGC
>NB501243:190:HNMMLBGXF:1:22305:26492:7170
CTCGGGGGGAGGAGGAAATGGTAAGAGTTATACTCTACTTATCTTTTTTGACACTACAGTTAACTGTTATGTAACAATGTTTGCTTATTTTCATGTTC
>NB501243:190:HNMMLBGXF:3:11403:12673:18890
TGTTATGAAAAAGGCCGCGTCTACCTGCAATATCAAGGCGACTGTGGGCATCTTTGACGATGGAGTAGATTTGCCTCCCTGGTTTCCACCTATGGTGG
>NB501243:190:HNMMLBGXF:4:22404:13723:10624
CCATTCTCTTCCCCGATGATTGGTATCCTCCATCTATAGACCCCGCAGACTTAGACGAAAGTTGGGATTACATTTTTGAGACAACAGAATCTCCTAGC
>VH00206:315:AACJFGHHV:2:1210:56557:13344:CGGATCAGTCGCTGGCTGGTGGGCAT
CATAAAAGTCCAAACAGGACACAGAGTACCACCAGGAGTAGTCTTAGTCTGCTGACGTCTGGGTCCTCGGGGCAGGGGTGGCTAGGCCTG
>VH00206:315:AACJFGHHV:2:1210:57390:10012:CGGATCAGTCGCTGGCTGGTGGGCAT
CATAAAAGTCCAAACAGGACACAGAGTACCACCAGGAGTAGTCTTAGTCTGCTGACGTCTGGGTCCTCGGGGCAGGGGTGGCTAGGCCTG
>VH00206:315:AACJFGHHV:2:1406:24821:30647:GACGGCTCATCCCACTAGTGCACCCT
GTCTGAGAATAAGGCTCTGAAGCAACAGGTCCTCAGAGGGGGTGCCTGTGCCTCGTCTACCTCTGTTCCTTCTGCTCCAGTGCCTCCGCC
>VH00206:315:AACJFGHHV:2:2303:50592:15331:CTGTGCTGTTTGTTTGAGGTTACTGT
CCACCCTGGGGGTAGCCGCCGGGTCTGCTGGTCCGGTGCACCTGGAAGGCAGGGGGGTGGGCAGTGAGGTAGGGGCGTGGTCCTGGGACC
>NB501243:213:HF5JGBGXG:4:12510:12688:16071
ATTTCTTGTTAACACTAATTCTGTTCTATGACCCTGGGTTTTTCAGATGCCGTTGAACGTGTCACTGAGCTGAATTTGGACGCAGCTACTTGACCTTT
>NB501243:213:HF5JGBGXG:4:22501:12908:6939
CCTGGGTTTTTCAGATGCCGTTGAACGTGTCACTGAGCTGAATTTGGACGCAGCTACTTGACCTTTGCCCCCGTGCCTCCAGCGCTGATAAGTGCTGC
>NB501243:213:HF5JGBGXG:4:21611:12110:6230
CAGGTGCACTTGGCTCTTTAGGAGGGACCCTTAAGCCAGACAATGTAGTGCCCCTTTTTTTTGCAAATTGGCCTTATTATTAATTTCTTGTTAACACT
>NB501243:213:HF5JGBGXG:3:21410:10615:3725
CCTTAAGCCAGACAATGTAGTGCCCCTTTTTTTTGCAAATTGTCCTTATTATTAATTTCTTGTTAACACTAATTCTGTTCTATGACCCTGTGTTTTTA
>NB501243:213:HF5JGBGXG:4:13603:18006:11811
GGGCGTTGCTGCAGCCCATTCGCCCTCTGGGGATGAGATGTTCAGGGGTGGCCGGTACCCTACGCTGCCGATTTACATAATATAAATTGTAAATGCTG
>NB501243:213:HF5JGBGXG:2:13212:13485:7270
TAACTTGCCAGGGACGGCTGACGATGTGTTTAGTCTGCCACTTGCATCCGGCGCTTTGGTTACTCGGGAGACTAATGGGGGGTGTGGTATGGCACAGG
>NB501243:213:HF5JGBGXG:3:23406:4424:19934
GGGAGTTGCTGCAGCCAATTCGCCCTAGGGGTATGAGATGTTCAGGGGTGGCCGGTACCCTACGCTGCCGATTTACATAATATAAATTGTAAATGCTG
>NB501243:213:HF5JGBGXG:1:13112:15561:19741
GGGCAGGCGGGGGATGGCCCTGGGCGTTGCTGCAGCCCATTCGCCCTCTGGGGATGAGATGTTCAGGGGTGGCCGGTACCCTACGCTGCCGATTTACA
>NB501243:213:HF5JGBGXG:2:23205:11327:5144
GGCAACATTGCAGGGCTCTGTTCACGCGATGGTCGTCATCTGGCTCTCCTGTGTGACCCCTCACTTTGTACAGACTTTTGGCAATGGGAGCACATTCC
>NB501243:213:HF5JGBGXG:2:22111:11064:4861
CCTGGGCCTGCAATTTACTAACCTCGGGATGCCATATGTTTTGCAGAATGCCCACCAGATCGCCTGCCACTTCCACAGCAATGGCACGGACGCCTGGC
>NB501243:213:HF5JGBGXG:1:11309:8219:1732
AATTATCCAAGAAACCCCACGGAGCAGGGCAACATTGCAGGGCTCTGTTCACGCGATGGTCGTCATCTGGCTCTCCTGTGTGACCCCTCACTTTGTAC
>NB501243:213:HF5JGBGXG:1:13103:22043:12108
GCTATGAATTATCCAAGAAACCCCACGGAGCAGGGCAACATTGCAGGGCTCTGTTCACGCGATGGTCGTCATCTGGCTCTCCTGTGTGACCCCTCACT
>NB501243:213:HF5JGBGXG:4:13606:11754:19622
CCTGTGTGACCCCTCACTTTGTACTGACTTTTGTCAATGGGAGCACATTCCCCCCGCCTTTGGGCACCCCACGGGGTGCTCCCCCTGGACACTTATGT
>NB501243:213:HF5JGBGXG:3:12404:2442:6630
CCAGATCGCCTGCCACTTCCACAGCAATGGCACGGACGCCTGGCGCTTTGCTATGAATTATCCAAGAAACCCCACGGAGCAGGGCAACATTGCAGGGC
>NB501243:213:HF5JGBGXG:3:12412:11683:15812
CCAGATCGCCTGCCACTTCCACAGCAATGGCACGGACGCCTGGCGCTTTGCTATGAATTATCCAAGAAACCCCACGGAGCAGGGCAACATTGCAGGGC
>NB501243:213:HF5JGBGXG:2:22312:21626:11029
AATTATCCAAGAAACCCCACGGAGCAGGGCAACATTGCAGGGCTCTGTTCACGCGATGGTCGTCATCTGGCTCTCCTGTGTGACCCCTCACTTTGTAC
>NB501243:213:HF5JGBGXG:1:23210:22547:18733
CAGAACCATCAGCTCGCCCACACAGCGCCAGCAGGGCACAGAGGTGATGTAGAGGCGCGGGTCTGGGATGGGACTTACGCCCCGAAAGCGGCCCAGCA
>NB501243:213:HF5JGBGXG:4:11409:17918:5232
CCACCGTGCTGACTAGGCCGGCGATGTTTTGCGCCTGGAAGTTGTACTCCCGGAAGATGCCCTCCAGGTCAAAGACGTTGGAGGCACGCTGTTCGTCC
>NB501243:213:HF5JGBGXG:1:21102:1306:14630
AGGTGTCCAGCGCTCTGGTCGCCCCCTCTGCCTCCGGCCGCCCCGGGCCCGGGACCGCGCCCTCCTCTGGGCCGCCCGGCCTCGCCTTCTCCTCAGCC
>NB501243:213:HF5JGBGXG:3:21507:22698:5399
AGGTGTCCAGCGCTCTGGTCGCCCCCTCTGCCTCCGGCCGCCCCGGGCCCGGGACCGCGCCCTCCTCTGGGCCGCCCGGCCTCGCCTTCTCCTCAGCC
>NB501243:213:HF5JGBGXG:1:21103:26771:14639
AGGTGTCCAGCGCTCTGGTCGCCCCCTCTGCCTCCGGCCGCCCCGGGCCCGGGACCGCGCCCTCCTCTGGGCCGCCCGGCCTCGCCTTCTCCTCAGCC
>NB501243:213:HF5JGBGXG:2:13304:25835:5114
AGGTGTCCAGCGCTCTGGTCGCCCCCTCTGCCTCCGGCCGCCCCGGGCCCGGGACCGCGCCCTCCTCTGGGCCGCCCGGCCTCGCCTTCTCCTCAGCC
>NB501243:213:HF5JGBGXG:3:12512:9599:4051
TCATTCTCAAACAGTCCCGAGACCGGCTCCGGATTCACCGGCACCGCCAGGTGGTTACAGGAGACGTGGGTCCCCTCTGCCGTGGAAGGGTTGCCGTG
>NB501243:213:HF5JGBGXG:4:23601:22370:11451
CCGAGACCGGCTCCGGATTCACCGGCACCGCCAGGTGGTTACAGGAGACGTGGGTCCCCTCTGCCGTGGAAGGGTTGCCGTGGTTGGGCAGAACCATC
>NB501243:213:HF5JGBGXG:4:23512:2157:6535
CGCCCTCCTCTGTGCCGCCCGGCCTCGCCTTCTCCTCAGCCTCCAACAGGTGCCCGAGCCCCGCCTGGCGGACTTCATTCTCAAACAGTCCCGAGACC
>NB501243:213:HF5JGBGXG:3:22404:10571:10351
CGCCCTCCTCTGGGCCGCCCGGCCTCGCCTTCTCCTCAGCCTCCAACAGGTGCCCGAGCCCCGCCTGGCGGACTTCATTCTCAAACAGTCCCGAGACC
>NB501243:213:HF5JGBGXG:3:21506:11434:8877
TCCAACAGGTGCCCGAGCCCCGCCTGGCGGACTTCATTCTCAAACAGTCCCGAGACCGGCTCCGGATTCACCGGCACCGCCAGGTGGTTACAGGAGAC
>NB501243:213:HF5JGBGXG:2:23106:6980:18075
ATACACTGAATTTAGCCTGATATTGTCCCCCGAGCCCCGGGCCCAGCCCTCCTCAGAAAACTCTGCATGGAGAAGCTGGACGTGAACCTTCCCCCCCC
>NB501243:213:HF5JGBGXG:3:11510:13592:6869
AGACTATGCAAACACTGAATTTAGCCTGATATTGACCCCCGAGCCCCGGGCCCAGCCCTCCTCAGAAAACTCTGCATGGAGAAGCTGGACGTGAACCT
>NB501243:213:HF5JGBGXG:2:11209:23890:17263
CCTTGCCCCCGCCAGCGCCTCCTCGCAGGCCCCCCGCACCAGGGCCAGGCGACGCTCCCGGGCAAACAGGGCAGAGAGGCGGGAATGGCCGCCACCCT
>NB501243:213:HF5JGBGXG:2:13304:3333:10190
TCCCCCTGCCCCGTTGCACCGATAGCATGGCCGCCAGAGTTCCAATAGAGGAGCTCCGAGAGCTCCGCCACCTCCGGGGGCACTGTCGAGAAGACGTT
>NB501243:213:HF5JGBGXG:3:12607:16939:5514
TCAAACAGGTGAGTCAGCCTTGCCCCCGCCAGCGCCTCCTCGCAGGCCCCCCGCACCAGGGCCAGGCGACGCTCCCGGGCAAACAGGGCAGAGAGGCG
>NB501243:213:HF5JGBGXG:2:22312:10440:5049
GACCCCGCCGCAGAAGAGCCGCTCCGTGGCCCCGGGAGCCACGGCGTCAAACAGGTGAGTCAGCCTTGCCCCCGCCAGCGCCTCCTCGCAGGCCCCCC
>NB501243:213:HF5JGBGXG:4:22401:18123:15530
GGGCAGAGAGGCGGGAATGGCCGCCACCCTCCCCCTGCCCCGTTGCACCGATAGCATGGCCGCCAGAGTTCCAATAGAGGAGCTCCGAGAGCTCCGCC
>NB501243:213:HF5JGBGXG:3:13507:24155:10071
CCTTGCCCCCGCCAGCGCCTCCTCGCAGGCCCCCCGCACCAGGGCCAGGCGACGCTCCCGGGCAAACAGGGCAGAGAGGCGGGAATGGCCGCCACCCT
>NB501243:213:HF5JGBGXG:4:12611:10877:11350
CAGGGCAGAGAGGCGGGAATGGCCGCCACCCTCCCCCTGCCCCGTTGCACCGATAGCATGGCCGCCAGAGTTCCAATAGAGGAGCTCCGAGAGCTCCG
>NB501243:213:HF5JGBGXG:4:11507:20196:4064
CCTCGCAGGCCCCCCGCACCAGGGCCAGGCGACGCTCCCGGGCAAACAGGGCAGAGAGGCGGGAATGGCCGCCACCCTCCCCCTGCCCCGTTGCACCG
>NB501243:213:HF5JGBGXG:3:21412:13669:5702
TATAGCATGGCCGCCAGAGTTCCAATAGAGGAGCTCCGAGAGCTCCGCCACCTCCGGGGGCACTGTCGAGAAGACGTTGTAGGTGTCCAGCGCTCTGG
>NB501243:213:HF5JGBGXG:4:11604:18815:11880
CCGCCACCTCCGGGGGCACTGTCGAGAAGACGTTGTAGGTGTCCAGCGCTCTGGTCGCCCCCTCTGCCTCCGGCCGCCCCGGGCCCGGGACCGCGCCC
>NB501243:213:HF5JGBGXG:4:13409:19681:11959
GAGGCGGGAATGGCCGCCACCCTCCCCCTGCCCCGTTGCACCGATAGCATGGCCGCCAGAGTTCCAATAGAGGAGCTCCGAGAGCTCCGCCACCTCCG
>NB501243:213:HF5JGBGXG:3:13602:17478:5744
GCAGAGAGGCGGGAATGGCCGCCACCCTCCCCCTGCCCCGTTGCACCGATAGCATGGCCGCCAGAGTTCCAATAGAGGAGCTCCGAGAGCTCCGCCAC
>NB501243:213:HF5JGBGXG:3:21512:16740:20341
CCCCTTGTTCACCCCATAGCAAGAAGGGTAGGTTACATGGGTATTTTCCCATCAGCACCTGACTGGCCGGTGCAATTAGAGGAGAGGGCAACAACGCA
>NB501243:213:HF5JGBGXG:4:21509:14541:12323
GGTTACATGGGTATTTTCCCATCAGCACCTGACTGGCCGGTGCAATTAGAGGAGAGGGCAACAACGCAAGGCTGTTGTTTTATTTGGGTTACAAGAGC
>NB501243:213:HF5JGBGXG:1:12308:25700:7404
ACCTGACTGGCCGGTGCAATTAGAGGAGAGGGCAACAACGCAAGGCTGTTGTTTTATTTGGGTTACAAGAGCTGCGGCGGTCGATGGGTTCACTGGTA
>NB501243:213:HF5JGBGXG:2:13306:3831:6694
GCAGTGACCTTGTTGGTACTTTAGGGTTGGTCCAATCCATAGGCTTTTTTGTGAAAACCCGGGGATCGGACTAGCCTTAGAGTAACTCAAGGCCAAGC
>NB501243:213:HF5JGBGXG:1:22103:22700:8161
GTCCCCTTAGTGGGACGCAGGCCTAGGTAGCATCATTTACACTAAAAGCAGTGACCTTGTTGGTACTTTAGGGTTGGTCCAATCCATAGGCTTTTTTG
>NB501243:213:HF5JGBGXG:3:11603:3944:8610
AGGTAGCATCATTTACACTAAAAGCAGTGACCTTGTTGGTACTTTAGGGTTGGTCCAATCCATAGGCTTTTTTGTGAAAACCCGGGGATCGGACTAGC
>NB501243:213:HF5JGBGXG:3:11502:25114:5386
GCCCAGGTAGCATCATTTACACTAAAAGCAGTGACCTTGTTGGTACTTTAGGGTTGGTCCAATCCATAGGCTTTTTTGTGAAAACCCGGGGATCGGAC
>NB501243:213:HF5JGBGXG:3:12506:11368:6531
TGGTACTTTAGGGTTGGTCCAATCCATAGGCTTTTTTGTGAAAACCCGGGGATCGGACTAGCCTTAGAGTAACTCAAGGCCAAGCATTTCACACCTGC
>NB501243:213:HF5JGBGXG:2:21102:3832:4681
CCATACCCGGAAGAGGAGCTGCCGGTTGCCATTTTTCAAGCTGCTAAACCACGAGTGGCAGCAGGCCTAAGAAGCTCCTCAGCAACATGGAGACCTCG
>NB501243:213:HF5JGBGXG:3:22604:4707:8275
GAAGGGAAACTGGCAGGAGCAGGGAGTCACGTAGGCACTAGCCTCTTCATGTGAGGTAAGAGATCTCTAAAAATGGGATCAGGGTATGTAAACCGAGT
>NB501243:213:HF5JGBGXG:3:22604:6580:19017
TGAGCTGAATTTGGACGCAGCTACTTGACCTTTGCCCCCGTGCCTCCAGCGCTGATAAGTGCTGCGTCCACTTTGTGTTACAGGTCCGGCGTGTCCAC
>NB501243:213:HF5JGBGXG:2:12203:14360:19627
GAGGTTAGGCAGGTGCACTTGGCTCTTTAGGAGGGACCCTTAAGCCAGACAATGTAGTGCCCCTTTTTTTTGCAAATTGGCCTTATTATTAATTTCTT
>NB501243:213:HF5JGBGXG:1:22207:8707:13937
TTAATTTCTTGTTAACACTAATTCTGTTCTATGACCCTGGGTTTTTCAGATGCCGTTGAACGTGTCACTGAGCTGAATTTGGACGCAGCTACTTGACC
>NB501243:213:HF5JGBGXG:2:13102:17808:3558
GAGGTTAGGCAGGTGCACTTGGCTCTTTAGGAGGGACCCTTAAGCCAGACAATGTAGTGCCCCTTTTTTTTGCAAATTGGCCTTATTATTAATTTCTT
>NB501243:213:HF5JGBGXG:4:21609:26310:12900
AATTGGCCTTATTATTAATTTCTTGTTAACACTAATTCTGTTCTATGACCCTGGGTTTTTCAGATGCCGTTGAACGTGTCACTGAGCTGAATTTGGAC
>NB501243:213:HF5JGBGXG:4:13504:15218:9118
TTTCTTGTTAACACTAATTCTGTTCTATGACCCTGGGTTTTTCAGATGCCGTTGAACGTGTCACTGAGCTGAATTTGGACGCAGCTACTTGACCTTTG
>NB501243:213:HF5JGBGXG:1:21109:9885:8308
CAAATCACGAGGTTAGGCCGGTGCACTTGGCTCTTTAGGAGGGACCCTTAAGCCAGACAATGTAGTGCCCCTTTTTTTTGCAAATTGGCCTTATTATT
>NB501243:213:HF5JGBGXG:1:13110:12259:10068
GATTCTCCCGCGTGCCAAACGAGGGACACTGGATGTCCGAGGAGAAGCGGAACAGGTCGCCGTGGCTGGAGAGCTCGCAGACTCGGAAAGGAAAGCTG
>NB501243:213:HF5JGBGXG:1:22105:15000:8405
GGGACGCAGGCCTAGGTAGCATCATTTACACTAAAAGCAGAGACCTTGTTGGTACTTTAAGGTTGGTCCAATCCATAGGCTTTTTTGTGAAAACCCGG
>NB501243:213:HF5JGBGXG:4:23412:6299:13557
GGGACGCAGGCCTAGGTAGCATCATTTACACTAAAAGCAGTGACCTTGTTGGTACTTTAAGGTTGGTCCAATCCATAGGCTTTTTTGTGAAAACCCGG
>NB501243:213:HF5JGBGXG:4:21501:22799:10769
CTGACGATGTGTTTAGTCTGCCACTTGCATCCGGCGCTTTGTTTACTCGGGTGAATAATGGGGGGTGTGGTATGGCACAGGCTGGGGGTGAGTCTGGG
>NB501243:214:HF7LLBGXG:1:13112:12144:4661
TGAGGAACGTGAATCTAATGAAGAGCCCCCACCGCCTTATGAGGACCTAGATTGGGGCAATGGCGACCGTCACTCGGACTATCAACCACTAGGAAACC
>NB501243:214:HF7LLBGXG:2:22212:12176:11903
ACTTCATTCTCAAACAGTCCCGAGACCGGCTCTGGATTCACCGGCACCGCCAGGTGGTTACAGGAGACGTGGGTCCCCTCTGCCGTGGAAGGGTTGCC
>NB501243:214:HF7LLBGXG:1:22305:12622:13560
GCAGAGAGGCGGGAATGGCCGCCACCCTCCCCCTGCCCCGTTGCACCGATAGCATGGCCGCCAGAGTTCCAATAGAGGAGCTCCGAGAGCTCCGCCAC
>NB501243:214:HF7LLBGXG:2:11212:13742:6576
GCCACCCTCCCCCTGCCCCGTTGCACCGATAGCATGGCCGCCAGAGTTCCAATAGAGGAGCTCCGAGAGCTCCGCCACCTCCGGGGGCACTGTCGAGA
>NB501243:214:HF7LLBGXG:2:21203:26336:7820
GCCCCCGCCAGCGCCTCCTCGCAGGCCCCCCGCACCAGGGCCAGGCGACGCTCCCGGGCAAACAGGGCAGAGAGGCGGGAATGGCCGCCACCCTCCCC
>NB501243:214:HF7LLBGXG:2:23305:5888:2519
AGTCACGTAGGCACTAGCCTCTTCATGTGAGGTAAGAGATCGCTAAAAATGGGATCAGGGTATGTAAACCGAGTTTTGCGGGGGATGGTGAGCCAGAC
