# Supplementary material for: TGFβ links EBV to multisystem inflammatory syndrome in children
Source: Nature. 2025 Mar 12;640(8059):762–71. doi: 10.1038/s41586-025-08697-6 (PMC12003184; doi:10.1038/s41586-025-08697-6)
Supplement: Supplementary file 1 — Supplementary Data 1–18 [file 41586_2025_8697_MOESM1_ESM.zip › 2023-07-11632E-SI Data/SI_15.xlsx]

## Sheet: Tabelle1
Pt ID	age [years]	sex	day of sample collection relative to first day of hospitalization
Chile_01	4	Male	5
Chile_02	8	Male	2
Chile_03	13	Male	2
Chile_04	13	Male	1
Chile_05	4	Male	0
Chile_06	3	Female	3
Chile_07	8	Male	2
Chile_08	6	Female	1
Chile_09	2	Female	1
Chile_10	1	Male	3
Chile_11	12	Male	1
Chile_12	3	Female	1
Chile_13	11	Female	4
Chile_14	2	Male	1
Italy_1	5	Male	9
Italy_2	5	Male	11
