# Supplementary material for: TGFβ links EBV to multisystem inflammatory syndrome in children
Source: Nature. 2025 Mar 12;640(8059):762–71. doi: 10.1038/s41586-025-08697-6 (PMC12003184; doi:10.1038/s41586-025-08697-6)
Supplement: Supplementary file 1 — Supplementary Data 1–18 [file 41586_2025_8697_MOESM1_ESM.zip › 2023-07-11632E-SI Data/SI_16.xlsx]

## Sheet: Tabelle1
	LLOQ (pg/ml)
BDNF	1.33
EGF	2.51
Eotaxin	0.7
FGF-2	2.86
GM-CSF	90
GRO-alpha	2.22
HGF	7.88
IFN-alpha	0.63
IFN-y	10.91
IL-10	6.02
IL-12	9.05
IL-13	5.77
IL-15	17.6
IL-17	3.2
IL-18	37.9
IL1 alpha	0.79
IL-1 beta	5.95
IL-1RA	47.5
IL-2	27.2
IL-21	34.4
IL-22	95
IL-27	65
IL-31	11
IL-4	17.5
IL-5	11.9
IL-6	13
IL-7	0.73
IL-8	2.54
IL-9	18.5
IL-23	19.1
IP-10	2.08
LIF	3.87
LTalpha	12
MCP-1	4.22
MIP-1 alpha	2.03
MIP-1 beta	8.06
NGF-beta	12
PDGF-BB	4.88
PIGF-1	29.9
RANTES	1.89
SCF	1.1
SDF-alpha	15
TNF	8.32
VEGF-A	7.21
VEGF-D	1.62
