# Supplementary material for: TGFβ links EBV to multisystem inflammatory syndrome in children
Source: Nature. 2025 Mar 12;640(8059):762–71. doi: 10.1038/s41586-025-08697-6 (PMC12003184; doi:10.1038/s41586-025-08697-6)
Supplement: Supplementary file 1 — Supplementary Data 1–18 [file 41586_2025_8697_MOESM1_ESM.zip › 2023-07-11632E-SI Data/SI_17.xlsx]

## Sheet: Markers.RNA_snn_res.0.5
p_val	avg_log2FC	percentage in cluster	percentage overall	difference of percentages	p_val_adj	cluster	name
0	-3.36926	0.05	0.709	-0.659	0	0	PTPRCAP
0	-1.87299	0.167	0.676	-0.509	0	0	IL2RG
0	-1.81351	0.043	0.541	-0.498	0	0	ETS1
0	-1.87166	0.013	0.511	-0.498	0	0	FAIM3
0	-1.63746	0.183	0.672	-0.489	0	0	ISG20
0	-1.60621	0.14	0.617	-0.477	0	0	EVL
0	-1.34187	0.209	0.682	-0.473	0	0	IFITM1
0	-2.7548	0.141	0.553	-0.412	0	0	LTB
0	-1.30827	0.013	0.416	-0.403	0	0	LBH
0	-2.89717	0.022	0.422	-0.4	0	0	CD79A
0	-1.74209	0.056	0.434	-0.378	0	0	CD79B
0	-1.11132	0.071	0.443	-0.372	0	0	SP140
0	-1.08759	0.076	0.446	-0.37	0	0	BIN1
0	-1.03017	0.109	0.479	-0.37	0	0	CYFIP2
0	-2.82516	0.022	0.392	-0.37	0	0	MS4A1
0	-1.18199	0.103	0.471	-0.368	0	0	STK17A
0	-1.04543	0.027	0.39	-0.363	0	0	SLC38A1
0	-1.03893	0.17	0.53	-0.36	0	0	TBC1D10C
0	-1.07996	0.012	0.364	-0.352	0	0	RHOH
0	-0.972752	0.065	0.415	-0.35	0	0	TSTD1
0	-1.10049	0.153	0.5	-0.347	0	0	GYPC
0	-1.83129	0.024	0.368	-0.344	0	0	BANK1
0	-1.45542	0.086	0.428	-0.342	0	0	ARL4C
0	-1.08758	0.255	0.595	-0.34	0	0	SEPT6
0	-1.24759	0.007	0.334	-0.327	0	0	CD27
0	-1.58771	0.042	0.366	-0.324	0	0	RALGPS2
0	-1.26111	0.015	0.337	-0.322	0	0	SYNE2
0	-0.974617	0.188	0.509	-0.321	0	0	C12orf57
0	-1.67637	0.185	0.504	-0.319	0	0	HLA-DQA1
0	-0.93156	0.226	0.54	-0.314	0	0	PARP1
0	-2.14483	0.013	0.319	-0.306	0	0	CD3E
0	-0.837902	0.084	0.389	-0.305	0	0	RHOF
0	-0.93368	0.267	0.572	-0.305	0	0	CD81
0	-1.25617	0.006	0.308	-0.302	0	0	BLK
0	-1.36893	0.007	0.308	-0.301	0	0	LCK
0	-1.3513	0.013	0.313	-0.3	0	0	CD69
0	-0.909555	0.004	0.303	-0.299	0	0	SIT1
0	-0.787235	0.067	0.362	-0.295	0	0	PPP3CC
0	-0.928571	0.112	0.406	-0.294	0	0	ITGB7
0	-3.30432	0.046	0.34	-0.294	0	0	IL32
0	-1.91368	0.011	0.304	-0.293	0	0	CD3D
0	-0.777358	0.01	0.3	-0.29	0	0	OCIAD2
0	-3.53004	0.043	0.33	-0.287	0	0	CCL5
0	-1.31585	0.008	0.291	-0.283	0	0	LINC00926
0	-0.741265	0.119	0.399	-0.28	0	0	ARHGAP15
0	-1.4991	0.177	0.455	-0.278	0	0	CXCR4
0	-0.783381	0.091	0.368	-0.277	0	0	ODC1
0	-0.914601	0.029	0.306	-0.277	0	0	SEL1L3
0	-1.08649	0.397	0.673	-0.276	0	0	EZR
0	-0.802971	0.007	0.282	-0.275	0	0	IKZF3
0	-0.748075	0.25	0.524	-0.274	0	0	CD47
0	-0.939022	0.008	0.276	-0.268	0	0	C12orf75
0	-0.714141	0.158	0.424	-0.266	0	0	SYTL1
0	-0.785779	0.006	0.272	-0.266	0	0	S1PR1
0	-0.979335	0.009	0.275	-0.266	0	0	SPOCK2
0	-1.31903	0.009	0.275	-0.266	0	0	CD3G
0	-0.851742	0.052	0.316	-0.264	0	0	ARID5B
0	-2.11121	0.01	0.273	-0.263	0	0	PRF1
0	-0.781579	0.348	0.61	-0.262	0	0	HMGN1
0	-2.38664	0.016	0.276	-0.26	0	0	GZMA
0	-0.817446	0.029	0.289	-0.26	0	0	CLEC2D
0	-0.857109	0.03	0.289	-0.259	0	0	PIM2
0	-1.03623	0.535	0.794	-0.259	0	0	KLF2
0	-0.614456	0.51	0.768	-0.258	0	0	LY6E
0	-2.01311	0.038	0.296	-0.258	0	0	CST7
0	-0.688311	0.08	0.338	-0.258	0	0	MAP4K1
0	-0.695678	0.194	0.451	-0.257	0	0	DDX6
0	-0.804828	0.016	0.272	-0.256	0	0	PARP15
0	-0.828255	0.013	0.269	-0.256	0	0	PDLIM1
0	-1.04441	0.007	0.26	-0.253	0	0	ZAP70
0	-0.727885	0.181	0.434	-0.253	0	0	PEBP1
0	-0.750999	0.007	0.26	-0.253	0	0	NFATC2
0	-0.720746	0.244	0.496	-0.252	0	0	CYTIP
0	-0.858574	0.003	0.253	-0.25	0	0	SKAP1
0	-0.693719	0.161	0.411	-0.25	0	0	PSIP1
0	-1.05054	0.006	0.255	-0.249	0	0	CD247
0	-1.58004	0.025	0.272	-0.247	0	0	CD7
0	-0.79278	0.117	0.362	-0.245	0	0	APOBEC3G
0	-0.672917	0.066	0.309	-0.243	0	0	PRKACB
0	-0.68634	0.238	0.481	-0.243	0	0	IL16
0	-0.905203	0.008	0.249	-0.241	0	0	POU2AF1
0	-0.715361	0.074	0.314	-0.24	0	0	PPM1K
0	-0.702024	0.009	0.249	-0.24	0	0	RP11-94L15.2
0	-1.11505	0.016	0.255	-0.239	0	0	CD2
0	-0.625611	0.241	0.48	-0.239	0	0	EML4
0	-0.70174	0.363	0.602	-0.239	0	0	EIF4A2
0	-1.1607	0.515	0.753	-0.238	0	0	HSPA8
0	-0.623434	0.116	0.354	-0.238	0	0	SLC44A2
0	-0.975492	0.005	0.241	-0.236	0	0	FCRLA
0	-0.729255	0.176	0.412	-0.236	0	0	TAGAP
0	-1.68985	0.011	0.247	-0.236	0	0	CTSW
0	-0.733594	0.039	0.273	-0.234	0	0	CBLB
0	-0.631772	0.116	0.349	-0.233	0	0	ATP2A3
0	-0.646117	0.337	0.57	-0.233	0	0	DDX24
0	-0.681463	0.018	0.25	-0.232	0	0	TRAF5
0	-0.70441	0.008	0.24	-0.232	0	0	TPD52
0	-1.10092	0.005	0.236	-0.231	0	0	GZMM
0	-0.890622	0.005	0.235	-0.23	0	0	CD19
0	-1.00855	0.027	0.256	-0.229	0	0	LAT
0	-0.810775	0.12	0.349	-0.229	0	0	RBM38
0	-0.662759	0.148	0.376	-0.228	0	0	KIF2A
0	-0.731589	0.007	0.234	-0.227	0	0	LIME1
0	-0.791186	0.41	0.635	-0.225	0	0	ANXA6
0	-0.628127	0.091	0.316	-0.225	0	0	CTB-133G6.1
0	-0.723206	0.304	0.528	-0.224	0	0	TAP1
5.16435e-307	-0.599849	0.199	0.423	-0.224	1.69065e-302	0	ARHGAP25
0	-0.660989	0.118	0.34	-0.222	0	0	SPTBN1
0	-0.869133	0.006	0.228	-0.222	0	0	CD22
0	-1.18606	0.509	0.731	-0.222	0	0	AES
0	-0.684813	0.102	0.323	-0.221	0	0	SYNE1
0	-0.984194	0.008	0.228	-0.22	0	0	FAM129C
0	-0.750778	0.473	0.693	-0.22	0	0	SP100
0	-0.636149	0.011	0.23	-0.219	0	0	AC006129.2
0	-0.665713	0.048	0.265	-0.217	0	0	OPTN
0	-0.711028	0.004	0.221	-0.217	0	0	CD96
1.75502e-297	-0.592816	0.152	0.369	-0.217	5.7454e-293	0	GCC2
0	-1.09305	0.021	0.237	-0.216	0	0	HOPX
0	-0.81665	0.005	0.219	-0.214	0	0	SAMD3
6.0607e-308	-0.589772	0.121	0.334	-0.213	1.98409e-303	0	RASAL3
1.02029e-287	-0.668484	0.337	0.55	-0.213	3.34012e-283	0	KIAA1551
1.30881e-265	-0.544838	0.306	0.519	-0.213	4.28464e-261	0	EPC1
4.40221e-278	-0.594605	0.256	0.469	-0.213	1.44115e-273	0	ACAP1
2.16535e-293	-0.577169	0.18	0.392	-0.212	7.08869e-289	0	BUB3
0	-0.628857	0.004	0.216	-0.212	0	0	RASGRP1
0	-0.586102	0.066	0.277	-0.211	0	0	OFD1
0	-0.633476	0.004	0.215	-0.211	0	0	ABLIM1
0	-0.925138	0.367	0.578	-0.211	0	0	LDHB
0	-1.91565	0.009	0.219	-0.21	0	0	GZMH
2.97073e-280	-0.5432	0.153	0.363	-0.21	9.72529e-276	0	VOPP1
0	-0.620391	0.353	0.562	-0.209	0	0	SOD1
2.58506e-281	-0.603747	0.188	0.397	-0.209	8.46272e-277	0	EPB41
5.05229e-275	-0.617151	0.212	0.421	-0.209	1.65397e-270	0	SPTAN1
0	-0.681089	0.067	0.275	-0.208	0	0	TSPAN3
8.11638e-302	-0.668959	0.31	0.515	-0.205	2.65706e-297	0	YWHAQ
3.70943e-255	-0.560027	0.246	0.451	-0.205	1.21436e-250	0	TNFAIP8
0	-0.641319	0.004	0.209	-0.205	0	0	LY9
0	-0.584619	0.004	0.208	-0.204	0	0	SLAMF6
0	-0.584592	0.081	0.285	-0.204	0	0	ST6GAL1
0	-0.644837	0.423	0.626	-0.203	0	0	TRAF3IP3
9.73044e-306	-1.06474	0.33	0.533	-0.203	3.18546e-301	0	HIST1H4C
1.71066e-292	-0.53011	0.104	0.306	-0.202	5.60018e-288	0	RAB7L1
2.42375e-236	-0.509926	0.247	0.449	-0.202	7.93464e-232	0	ANKRD44
0	-0.922916	0.004	0.206	-0.202	0	0	VPREB3
9.63344e-262	-0.541686	0.165	0.367	-0.202	3.1537e-257	0	SH3BP5
0	-0.684721	0.018	0.219	-0.201	0	0	BLNK
0	-0.681025	0.46	0.66	-0.2	0	0	SEPT7
8.72572e-270	-0.495019	0.129	0.329	-0.2	2.85654e-265	0	LMBRD1
0	-0.708253	0.014	0.214	-0.2	0	0	AFF3
0	-0.824082	0.096	0.296	-0.2	0	0	TCF4
4.68537e-254	-0.570075	0.204	0.403	-0.199	1.53385e-249	0	PDCD4
4.16784e-268	-0.537415	0.154	0.353	-0.199	1.36443e-263	0	SHMT2
0	-0.738156	0.005	0.202	-0.197	0	0	FCRL1
0	-0.720001	0.081	0.278	-0.197	0	0	BIRC3
1.16432e-249	-0.535005	0.194	0.391	-0.197	3.81164e-245	0	SMARCB1
0	-0.552196	0.003	0.199	-0.196	0	0	BCAS4
7.22976e-248	-0.576	0.236	0.432	-0.196	2.36681e-243	0	ARPC5L
0	-0.994371	0.373	0.569	-0.196	0	0	TUBB
0	-1.16212	0.006	0.201	-0.195	0	0	KLRD1
0	-0.695531	0.535	0.73	-0.195	0	0	CIRBP
0	-0.716154	0.007	0.201	-0.194	0	0	COBLL1
0	-0.728755	0.032	0.226	-0.194	0	0	PRKCH
0	-0.83849	0.467	0.661	-0.194	0	0	CNN2
1.68811e-230	-0.50573	0.18	0.374	-0.194	5.52636e-226	0	HSH2D
0	-0.536002	0.005	0.198	-0.193	0	0	CARD11
4.25383e-239	-0.491847	0.168	0.361	-0.193	1.39258e-234	0	GLS
5.07647e-300	-0.599521	0.075	0.267	-0.192	1.66188e-295	0	IFT57
0	-0.514745	0.003	0.194	-0.191	0	0	RRAS2
0	-0.586633	0.045	0.236	-0.191	0	0	CDC25B
2.83803e-260	-0.532763	0.116	0.307	-0.191	9.29086e-256	0	ZCCHC11
1.27891e-243	-0.580441	0.328	0.519	-0.191	4.18677e-239	0	FAM107B
3.84147e-226	-0.568939	0.263	0.454	-0.191	1.25758e-221	0	ATM
1.97939e-285	-0.700877	0.1	0.291	-0.191	6.47994e-281	0	DENND2D
0	-0.669805	0.005	0.195	-0.19	0	0	PYHIN1
0	-0.648825	0.04	0.23	-0.19	0	0	FKBP11
0	-0.594012	0.049	0.239	-0.19	0	0	GPR183
3.13554e-257	-0.656864	0.321	0.511	-0.19	1.02648e-252	0	LITAF
8.42399e-222	-0.510004	0.338	0.528	-0.19	2.75776e-217	0	ISCU
5.17344e-296	-0.600542	0.484	0.673	-0.189	1.69363e-291	0	PNISR
0	-0.712424	0.003	0.191	-0.188	0	0	CXCR3
1.67534e-300	-0.498868	0.058	0.246	-0.188	5.48456e-296	0	LRBA
1.42581e-278	-0.530852	0.08	0.268	-0.188	4.66768e-274	0	RUNX3
5.36943e-263	-0.515315	0.101	0.289	-0.188	1.75779e-258	0	ZCCHC7
3.41082e-243	-0.534745	0.145	0.332	-0.187	1.1166e-238	0	PDE7A
0	-1.47007	0.006	0.193	-0.187	0	0	CD8A
9.59607e-238	-0.45449	0.134	0.321	-0.187	3.14146e-233	0	RBBP7
9.73696e-229	-0.499163	0.193	0.38	-0.187	3.18759e-224	0	MZT2A
0	-2.22164	0.018	0.204	-0.186	0	0	GZMB
0	-1.09277	0.632	0.818	-0.186	0	0	NPM1
7.42626e-205	-0.49251	0.27	0.455	-0.185	2.43114e-200	0	PTPN1
1.78804e-220	-0.473933	0.222	0.407	-0.185	5.85352e-216	0	UBE2N
6.48813e-219	-0.578142	0.214	0.398	-0.184	2.12402e-214	0	TUBA4A
9.67156e-203	-0.473683	0.318	0.502	-0.184	3.16618e-198	0	WHSC1L1
3.74515e-202	-0.460995	0.258	0.442	-0.184	1.22605e-197	0	MAT2B
1.32796e-212	-0.438256	0.169	0.353	-0.184	4.34734e-208	0	TMC6
1.11689e-301	-0.533949	0.05	0.233	-0.183	3.65635e-297	0	LINC-PINT
2.93939e-239	-0.565342	0.439	0.622	-0.183	9.62269e-235	0	SP110
1.97955e-214	-0.451926	0.185	0.368	-0.183	6.48046e-210	0	PRMT1
2.21921e-258	-0.727015	0.159	0.341	-0.182	7.26503e-254	0	CXXC5
0	-0.97113	0.012	0.194	-0.182	0	0	MZB1
6.02919e-229	-0.685224	0.261	0.443	-0.182	1.97377e-224	0	FOXP1
4.02344e-218	-0.487129	0.169	0.351	-0.182	1.31715e-213	0	TMEM243
4.08224e-228	-0.55215	0.403	0.585	-0.182	1.3364e-223	0	ANKRD12
8.12581e-254	-0.512906	0.094	0.275	-0.181	2.66015e-249	0	TRANK1
0	-0.505848	0.008	0.189	-0.181	0	0	TMEM156
0	-0.684527	0.005	0.186	-0.181	0	0	CD6
5.06452e-253	-0.526777	0.094	0.274	-0.18	1.65797e-248	0	ZBTB38
4.02587e-234	-0.583615	0.144	0.324	-0.18	1.31795e-229	0	CYB561A3
2.08813e-307	-2.08412	0.049	0.229	-0.18	6.83591e-303	0	IGJ
2.02771e-206	-0.475639	0.249	0.429	-0.18	6.63812e-202	0	HDAC1
5.7685e-282	-0.570138	0.462	0.641	-0.179	1.88843e-277	0	MATR3
7.24857e-254	-0.808367	0.325	0.504	-0.179	2.37296e-249	0	RARRES3
8.21762e-233	-0.451876	0.115	0.294	-0.179	2.6902e-228	0	HMOX2
1.42463e-230	-0.46515	0.125	0.304	-0.179	4.66381e-226	0	ESYT1
1.99547e-241	-0.430347	0.095	0.273	-0.178	6.53257e-237	0	RPA2
2.50081e-192	-0.413692	0.199	0.377	-0.178	8.18692e-188	0	MED10
6.10672e-235	-0.481205	0.103	0.28	-0.177	1.99916e-230	0	ACP5
1.55486e-185	-0.439722	0.226	0.403	-0.177	5.09014e-181	0	TAF7
0	-1.32888	0.004	0.181	-0.177	0	0	CD8B
0	-0.51071	0.02	0.196	-0.176	0	0	CHD7
2.12609e-238	-0.820895	0.178	0.354	-0.176	6.96017e-234	0	SLFN5
6.73971e-219	-0.508487	0.141	0.316	-0.175	2.20638e-214	0	P2RY8
3.94671e-307	-1.13652	0.037	0.212	-0.175	1.29203e-302	0	STMN1
0	-0.836781	0.559	0.734	-0.175	0	0	MT-ND6
2.1122e-237	-0.632301	0.396	0.571	-0.175	6.91471e-233	0	ITGA4
1.60501e-283	-0.644426	0.051	0.225	-0.174	5.25432e-279	0	PPAPDC1B
0	-0.718341	0.003	0.177	-0.174	0	0	ITM2A
0	-0.487696	0.011	0.185	-0.174	0	0	KLF12
9.17107e-198	-0.446053	0.18	0.354	-0.174	3.00233e-193	0	NOP58
1.1236e-195	-0.482987	0.406	0.579	-0.173	3.67833e-191	0	IKZF1
0	-0.96229	0.471	0.643	-0.172	0	0	HLA-DQB1
7.44194e-180	-0.413727	0.214	0.386	-0.172	2.43627e-175	0	NT5C
0	-0.647287	0.01	0.182	-0.172	0	0	ITM2C
9.15917e-188	-0.46845	0.403	0.575	-0.172	2.99844e-183	0	KMT2E
1.82986e-187	-0.428502	0.218	0.389	-0.171	5.99041e-183	0	CCT2
0	-0.584835	0.009	0.18	-0.171	0	0	HLA-DOB
1.37096e-244	-0.567639	0.085	0.256	-0.171	4.48812e-240	0	PDE4B
3.64123e-173	-0.436408	0.266	0.437	-0.171	1.19203e-168	0	ZC3HAV1
6.19466e-219	-0.440845	0.111	0.281	-0.17	2.02795e-214	0	IMPDH2
0	-0.644081	0.003	0.173	-0.17	0	0	TNFRSF13B
4.17932e-251	-0.828404	0.28	0.45	-0.17	1.36818e-246	0	SLC9A3R1
1.40141e-237	-0.411515	0.078	0.248	-0.17	4.58778e-233	0	RCN2
3.20414e-227	-0.708055	0.195	0.365	-0.17	1.04894e-222	0	SWAP70
1.32884e-201	-0.398894	0.128	0.298	-0.17	4.35022e-197	0	PWP1
1.03523e-185	-0.46978	0.274	0.444	-0.17	3.38902e-181	0	SSBP4
3.09931e-198	-0.505288	0.38	0.549	-0.169	1.01462e-193	0	RASGRP2
2.19492e-258	-0.589607	0.065	0.234	-0.169	7.18551e-254	0	PIK3IP1
3.61994e-178	-0.443023	0.198	0.367	-0.169	1.18506e-173	0	SYNRG
7.33432e-201	-0.518021	0.167	0.335	-0.168	2.40104e-196	0	SYPL1
0	-0.711025	0.002	0.169	-0.167	0	0	CCR7
0	-0.651258	0.003	0.17	-0.167	0	0	TBX21
8.60517e-305	-0.531876	0.021	0.188	-0.167	2.81707e-300	0	BCL2
2.66313e-300	-0.449368	0.021	0.188	-0.167	8.71829e-296	0	CDCA7L
2.94045e-188	-0.420472	0.148	0.315	-0.167	9.62615e-184	0	TMC8
2.24437e-230	-0.430131	0.079	0.246	-0.167	7.34738e-226	0	CDK17
4.46198e-229	-0.421612	0.081	0.248	-0.167	1.46072e-224	0	STIM2
2.1798e-199	-0.450868	0.136	0.303	-0.167	7.13601e-195	0	RNF19A
7.67386e-171	-0.400396	0.201	0.368	-0.167	2.51219e-166	0	URI1
0	-0.605751	0.004	0.17	-0.166	0	0	CPNE5
9.41277e-225	-0.451161	0.092	0.258	-0.166	3.08146e-220	0	C5orf56
0	-0.554392	0.006	0.172	-0.166	0	0	RORA
0	-0.710405	0.579	0.744	-0.165	0	0	TMEM66
0	-0.684074	0.582	0.747	-0.165	0	0	GLTSCR2
4.17327e-176	-0.391897	0.176	0.341	-0.165	1.3662e-171	0	ABHD14B
0	-1.30929	0.004	0.169	-0.165	0	0	FGFBP2
0	-0.655151	0.002	0.167	-0.165	0	0	LINC00861
4.23192e-253	-0.545803	0.059	0.224	-0.165	1.3854e-248	0	FCGR2B
1.70193e-177	-0.462648	0.213	0.378	-0.165	5.57159e-173	0	HSPE1
7.65523e-171	-0.430834	0.199	0.364	-0.165	2.50609e-166	0	ZNF292
8.40809e-159	-0.410329	0.273	0.438	-0.165	2.75256e-154	0	FNBP4
8.57408e-175	-0.457727	0.222	0.386	-0.164	2.8069e-170	0	RNF167
1.96753e-170	-0.505558	0.173	0.336	-0.163	6.44111e-166	0	DDIT4
2.58864e-273	-0.417841	0.033	0.196	-0.163	8.47442e-269	0	SFXN1
9.56977e-246	-0.540138	0.063	0.226	-0.163	3.13286e-241	0	AIM2
4.67334e-218	-0.389969	0.088	0.251	-0.163	1.52991e-213	0	ATIC
1.31623e-198	-0.461368	0.127	0.29	-0.163	4.30893e-194	0	RP11-220I1.1
2.30611e-163	-0.43086	0.263	0.426	-0.163	7.5495e-159	0	DEF6
5.32843e-158	-0.395579	0.215	0.377	-0.162	1.74437e-153	0	CDC42SE2
1.1942e-188	-0.514709	0.379	0.54	-0.161	3.90945e-184	0	RAD21
3.70052e-178	-0.51491	0.303	0.464	-0.161	1.21144e-173	0	S1PR4
1.81881e-151	-0.424899	0.283	0.444	-0.161	5.95425e-147	0	KMT2A
0	-0.562652	0.005	0.166	-0.161	0	0	TNFRSF13C
3.47318e-287	-0.447262	0.022	0.183	-0.161	1.13701e-282	0	PPP1R16B
1.38782e-188	-0.399695	0.126	0.287	-0.161	4.54332e-184	0	DCK
1.19803e-166	-0.41774	0.27	0.431	-0.161	3.92199e-162	0	CCT3
9.47027e-149	-0.415602	0.239	0.399	-0.16	3.10028e-144	0	RABGAP1L
0	-0.551061	0.004	0.164	-0.16	0	0	PAX5
1.39487e-211	-0.46252	0.093	0.253	-0.16	4.56639e-207	0	LMAN1
4.18426e-273	-3.75627	0.046	0.206	-0.16	1.3698e-268	0	GNLY
3.00432e-223	-0.511688	0.546	0.706	-0.16	9.83526e-219	0	SMCHD1
1.51082e-266	-0.412544	0.033	0.192	-0.159	4.94598e-262	0	USP11
9.54622e-213	-0.432128	0.085	0.244	-0.159	3.12515e-208	0	SMC6
6.60131e-156	-0.438893	0.233	0.391	-0.158	2.16107e-151	0	ATF7IP
3.25373e-159	-0.394284	0.188	0.346	-0.158	1.06517e-154	0	DOCK10
3.92274e-147	-0.379086	0.253	0.411	-0.158	1.28419e-142	0	SMARCC1
0	-0.457846	0.002	0.159	-0.157	0	0	P2RY10
0	-0.540122	0.004	0.161	-0.157	0	0	TC2N
1.00986e-298	-0.447195	0.011	0.168	-0.157	3.30597e-294	0	GLCCI1
3.44738e-289	-0.530417	0.017	0.174	-0.157	1.12857e-284	0	GNG7
3.2135e-191	-0.619847	0.13	0.287	-0.157	1.052e-186	0	GBP5
6.13515e-228	-0.472736	0.498	0.654	-0.156	2.00847e-223	0	UBE2D2
5.17521e-161	-0.412481	0.174	0.33	-0.156	1.69421e-156	0	BBX
9.62078e-153	-0.43292	0.37	0.526	-0.156	3.14955e-148	0	ARID4B
0	-0.544516	0.003	0.159	-0.156	0	0	CD5
2.08042e-259	-0.58204	0.036	0.192	-0.156	6.81067e-255	0	ADAM28
1.13621e-256	-0.405039	0.035	0.191	-0.156	3.71961e-252	0	ADA
1.42297e-240	-0.45781	0.05	0.206	-0.156	4.65839e-236	0	FLT3LG
7.12533e-153	-0.44696	0.261	0.417	-0.156	2.33262e-148	0	SNHG8
2.23095e-155	-0.430193	0.235	0.39	-0.155	7.30345e-151	0	NAP1L4
3.68419e-152	-0.406356	0.361	0.516	-0.155	1.20609e-147	0	THRAP3
0	-0.489903	0.002	0.157	-0.155	0	0	NCR3
3.6344e-306	-0.695417	0.004	0.159	-0.155	1.18979e-301	0	LAG3
1.24326e-305	-0.761942	0.006	0.161	-0.155	4.07005e-301	0	TCF7
7.9007e-305	-0.558892	0.006	0.161	-0.155	2.58645e-300	0	FAM46C
4.66808e-288	-0.454168	0.014	0.169	-0.155	1.52819e-283	0	STRBP
3.78665e-267	-0.41189	0.027	0.182	-0.155	1.23964e-262	0	FUT8
4.37218e-228	-0.442236	0.059	0.214	-0.155	1.43132e-223	0	CHST12
2.91262e-157	-0.366964	0.164	0.319	-0.155	9.53504e-153	0	DAXX
4.91439e-146	-0.367372	0.21	0.365	-0.155	1.60882e-141	0	SRPK2
5.31914e-154	-0.355432	0.181	0.335	-0.154	1.74133e-149	0	RNF126
0	-1.11459	0.635	0.788	-0.153	0	0	HLA-DPB1
1.27678e-150	-0.458436	0.378	0.531	-0.153	4.1798e-146	0	ATRX
7.8593e-305	-0.56218	0.004	0.157	-0.153	2.5729e-300	0	SH2D1A
3.66135e-272	-0.444569	0.021	0.174	-0.153	1.19862e-267	0	ZNF107
1.43655e-249	-0.396847	0.035	0.188	-0.153	4.70285e-245	0	ORMDL3
1.4589e-223	-0.44164	0.059	0.212	-0.153	4.77601e-219	0	RPSAP58
6.91054e-212	-0.539804	0.088	0.241	-0.153	2.2623e-207	0	CD40
6.94912e-169	-0.415878	0.133	0.286	-0.153	2.27493e-164	0	ARAP2
1.29784e-179	-0.563589	0.174	0.326	-0.152	4.24873e-175	0	CD82
2.72538e-150	-0.384593	0.175	0.327	-0.152	8.92209e-146	0	C19orf66
4.45238e-300	-0.54133	0.005	0.157	-0.152	1.45758e-295	0	IL2RB
1.1331e-296	-0.448573	0.006	0.158	-0.152	3.70943e-292	0	SETBP1
7.31035e-142	-0.390369	0.21	0.362	-0.152	2.39319e-137	0	CCDC88C
8.33886e-139	-0.359484	0.228	0.38	-0.152	2.72989e-134	0	SMARCE1
2.60496e-145	-0.428801	0.249	0.4	-0.151	8.52785e-141	0	UVRAG
1.81159e-304	-0.449747	0.002	0.153	-0.151	5.9306e-300	0	SCML4
5.16545e-131	-0.370649	0.26	0.411	-0.151	1.69101e-126	0	ZRANB2
4.45769e-130	-0.363352	0.274	0.425	-0.151	1.45931e-125	0	GPBP1
0	-1.09717	0.685	0.836	-0.151	0	0	RAC2
1.10334e-182	-0.454779	0.11	0.26	-0.15	3.61201e-178	0	MCM5
9.91435e-160	-0.424484	0.4	0.55	-0.15	3.24566e-155	0	HNRNPA0
2.74745e-145	-0.346449	0.187	0.337	-0.15	8.99433e-141	0	ADH5
1.42557e-298	-0.50802	0.002	0.152	-0.15	4.6669e-294	0	SH2D2A
3.67742e-137	-0.354721	0.219	0.369	-0.15	1.20388e-132	0	CNPPD1
6.75769e-182	-0.471488	0.439	0.589	-0.15	2.21226e-177	0	SRSF7
1.09093e-144	-0.392141	0.201	0.351	-0.15	3.57137e-140	0	BTN3A2
2.9697e-168	-0.39151	0.126	0.275	-0.149	9.72189e-164	0	MAPRE2
6.17225e-165	-0.347609	0.124	0.273	-0.149	2.02061e-160	0	HMGN4
2.08057e-133	-0.381922	0.366	0.515	-0.149	6.81115e-129	0	LSM14A
4.79797e-290	-0.764738	0.006	0.155	-0.149	1.57071e-285	0	CLIC3
3.07706e-216	-0.566702	0.063	0.212	-0.149	1.00734e-211	0	CD38
3.28114e-147	-0.461559	0.222	0.371	-0.149	1.07415e-142	0	GNG2
2.47388e-293	-0.462707	0.004	0.152	-0.148	8.09874e-289	0	CAMK4
3.45886e-279	-0.399657	0.009	0.157	-0.148	1.13233e-274	0	PCED1B
4.24957e-219	-0.44276	0.057	0.205	-0.148	1.39118e-214	0	QRSL1
2.64991e-123	-0.355938	0.336	0.484	-0.148	8.675e-119	0	PNN
2.98782e-285	-0.556973	0.586	0.733	-0.147	9.78124e-281	0	JAK1
6.39562e-190	-0.349791	0.079	0.226	-0.147	2.09373e-185	0	KRR1
1.46641e-141	-0.365024	0.184	0.331	-0.147	4.80057e-137	0	APOBEC3C
6.33797e-136	-0.36233	0.285	0.432	-0.147	2.07486e-131	0	CCT7
2.99141e-128	-0.34265	0.253	0.4	-0.147	9.79297e-124	0	SF3A2
1.19813e-211	-0.39417	0.057	0.204	-0.147	3.92232e-207	0	CCDC167
4.09579e-143	-0.371796	0.201	0.348	-0.147	1.34084e-138	0	RNASEH2B
2.44621e-131	-0.404016	0.271	0.418	-0.147	8.00815e-127	0	LNPEP
0	-0.651324	0.639	0.785	-0.146	0	0	UCP2
2.49506e-158	-0.460432	0.402	0.548	-0.146	8.16808e-154	0	ADD3
8.7616e-130	-0.383295	0.356	0.502	-0.146	2.86829e-125	0	ADD1
1.1308e-278	-0.722803	0.01	0.156	-0.146	3.70189e-274	0	KLRG1
1.29e-230	-0.453891	0.038	0.184	-0.146	4.22306e-226	0	PTPN4
4.09506e-129	-0.354067	0.232	0.378	-0.146	1.3406e-124	0	ELOVL5
3.64111e-262	-0.436902	0.017	0.162	-0.145	1.19199e-257	0	HLA-DOA
7.34123e-218	-0.472278	0.053	0.198	-0.145	2.4033e-213	0	MCM3
8.78696e-184	-0.378639	0.084	0.229	-0.145	2.87659e-179	0	PHTF2
1.00726e-157	-0.385435	0.124	0.269	-0.145	3.29747e-153	0	ADK
3.6874e-127	-0.322511	0.182	0.327	-0.145	1.20714e-122	0	NT5C3A
1.37456e-290	-0.556474	0.002	0.147	-0.145	4.49991e-286	0	BACH2
3.17929e-286	-0.61294	0.003	0.148	-0.145	1.0408e-281	0	FCRL3
5.60196e-273	-0.96106	0.009	0.154	-0.145	1.83391e-268	0	CCL4
7.32815e-127	-0.408108	0.226	0.371	-0.145	2.39902e-122	0	SAMD9L
6.53684e-148	-0.489843	0.282	0.426	-0.144	2.13996e-143	0	HSPD1
3.64945e-286	-0.481056	0.003	0.147	-0.144	1.19472e-281	0	ITK
2.28502e-280	-0.523744	0.005	0.149	-0.144	7.48049e-276	0	MATK
2.32086e-147	-0.348208	0.141	0.285	-0.144	7.59781e-143	0	RFC1
6.41754e-142	-0.442886	0.228	0.372	-0.144	2.10091e-137	0	NASP
1.88147e-137	-0.314701	0.165	0.309	-0.144	6.15935e-133	0	CDC123
7.32793e-137	-0.374055	0.214	0.358	-0.144	2.39895e-132	0	TECR
8.82285e-273	-0.404966	0.008	0.151	-0.143	2.88834e-268	0	CD320
5.26409e-163	-0.383793	0.119	0.261	-0.142	1.72331e-158	0	RPA3
1.89909e-119	-0.385617	0.322	0.464	-0.142	6.21706e-115	0	CHD2
6.46655e-280	-0.461947	0.003	0.145	-0.142	2.11695e-275	0	GRAP2
4.55357e-268	-0.465745	0.009	0.151	-0.142	1.4907e-263	0	TLR10
2.5215e-121	-0.354568	0.218	0.36	-0.142	8.25463e-117	0	AL592183.1
1.07456e-178	-0.350265	0.081	0.222	-0.141	3.5178e-174	0	NDNL2
3.00615e-153	-0.465729	0.114	0.255	-0.141	9.84124e-149	0	DUSP2
2.392e-149	-0.408207	0.136	0.277	-0.141	7.83067e-145	0	RASA3
1.12212e-125	-0.358752	0.243	0.384	-0.141	3.67349e-121	0	G3BP1
2.10345e-114	-0.360265	0.292	0.433	-0.141	6.88605e-110	0	RBBP6
1.28906e-225	-0.380548	0.033	0.174	-0.141	4.22e-221	0	ODF2L
6.48797e-163	-0.350648	0.099	0.24	-0.141	2.12397e-158	0	CNST
1.39377e-142	-0.350146	0.146	0.287	-0.141	4.56277e-138	0	CCDC107
7.50403e-134	-0.308484	0.158	0.299	-0.141	2.45659e-129	0	PPHLN1
6.44974e-130	-0.314784	0.17	0.311	-0.141	2.11145e-125	0	AP1G2
1.87901e-123	-0.35895	0.212	0.353	-0.141	6.1513e-119	0	CASP8
4.17094e-141	-0.333953	0.141	0.281	-0.14	1.36544e-136	0	NGLY1
0	-0.666658	0.646	0.786	-0.14	0	0	UBB
7.38426e-147	-0.351347	0.14	0.28	-0.14	2.41739e-142	0	TMEM109
1.88534e-145	-0.509209	0.199	0.339	-0.14	6.17204e-141	0	MTSS1
4.54538e-132	-0.379109	0.383	0.523	-0.14	1.48802e-127	0	PPP1CC
3.26811e-278	-0.407674	0.002	0.142	-0.14	1.06988e-273	0	HIP1R
1.29189e-138	-0.319847	0.149	0.289	-0.14	4.22925e-134	0	SNRPA1
2.93483e-128	-0.31758	0.166	0.306	-0.14	9.60775e-124	0	FIP1L1
9.38961e-119	-0.341489	0.219	0.359	-0.14	3.07388e-114	0	XRN1
4.29858e-115	-0.372794	0.276	0.416	-0.14	1.40723e-110	0	PRMT2
2.43649e-187	-0.516462	0.073	0.212	-0.139	7.97635e-183	0	MYC
1.49562e-176	-0.323787	0.077	0.216	-0.139	4.89623e-172	0	THOC3
2.83164e-158	-0.41234	0.111	0.25	-0.139	9.26995e-154	0	PBXIP1
2.44699e-156	-0.36558	0.109	0.248	-0.139	8.0107e-152	0	PTPN22
4.98935e-145	-0.413056	0.48	0.619	-0.139	1.63336e-140	0	STK4
2.24182e-212	-0.389833	0.04	0.179	-0.139	7.33905e-208	0	NCK2
1.43705e-131	-0.444924	0.167	0.306	-0.139	4.70447e-127	0	SEC11C
5.07878e-117	-0.320464	0.211	0.35	-0.139	1.66264e-112	0	ZNF800
2.14755e-189	-0.371618	0.059	0.197	-0.138	7.03042e-185	0	FAM214A
2.80944e-148	-0.336525	0.116	0.254	-0.138	9.19726e-144	0	CENPC
2.12004e-145	-0.387274	0.133	0.271	-0.138	6.94037e-141	0	ARHGEF3
5.41356e-120	-0.346373	0.247	0.385	-0.138	1.77224e-115	0	ACP1
2.03985e-120	-0.324226	0.225	0.363	-0.138	6.67787e-116	0	MMADHC
2.86195e-119	-0.351746	0.223	0.361	-0.138	9.36917e-115	0	CDKN1B
1.02079e-187	-0.468054	0.063	0.2	-0.137	3.34176e-183	0	PMAIP1
1.16748e-159	-0.324394	0.094	0.231	-0.137	3.82198e-155	0	SYNC
2.33104e-154	-0.333371	0.102	0.239	-0.137	7.63112e-150	0	SP140L
9.35952e-140	-0.33035	0.139	0.276	-0.137	3.06403e-135	0	HSPB11
1.39124e-113	-0.31111	0.203	0.34	-0.137	4.5545e-109	0	ANKRD10
1.79732e-213	-0.384977	0.037	0.174	-0.137	5.8839e-209	0	VEGFB
7.83935e-140	-0.342279	0.125	0.261	-0.136	2.56637e-135	0	RASA2
4.23048e-131	-0.404959	0.235	0.371	-0.136	1.38493e-126	0	PRDX2
2.32103e-122	-0.340231	0.184	0.32	-0.136	7.59836e-118	0	UBTF
1.08307e-117	-0.383853	0.326	0.462	-0.136	3.54566e-113	0	SPCS2
2.69255e-117	-0.323383	0.239	0.375	-0.136	8.8146e-113	0	LSM2
4.66698e-109	-0.559319	0.349	0.485	-0.136	1.52783e-104	0	ISG15
4.34804e-111	-0.294721	0.226	0.362	-0.136	1.42342e-106	0	STRAP
1.29155e-105	-0.318485	0.272	0.408	-0.136	4.22816e-101	0	SF3A1
2.0556e-132	-0.336627	0.142	0.277	-0.135	6.72941e-128	0	ASXL1
0	-0.559932	0.633	0.768	-0.135	0	0	HNRNPDL
4.20711e-263	-0.572063	0.003	0.138	-0.135	1.37728e-258	0	PPP1R14A
3.07763e-242	-0.599317	0.016	0.151	-0.135	1.00752e-237	0	FCER2
3.88052e-234	-0.416162	0.019	0.154	-0.135	1.27037e-229	0	CEP78
8.24074e-217	-0.369708	0.029	0.164	-0.135	2.69777e-212	0	TSEN54
2.04882e-156	-0.347813	0.096	0.231	-0.135	6.70721e-152	0	RFTN1
4.47137e-145	-0.34904	0.118	0.253	-0.135	1.46379e-140	0	AIDA
4.75306e-103	-0.291778	0.264	0.399	-0.135	1.55601e-98	0	IMP3
2.4815e-245	-0.321257	0.011	0.146	-0.135	8.12369e-241	0	OXCT1
6.27204e-172	-0.316906	0.069	0.204	-0.135	2.05328e-167	0	IARS
1.13186e-125	-0.314791	0.153	0.288	-0.135	3.70536e-121	0	RABEP1
3.12968e-113	-0.317921	0.209	0.344	-0.135	1.02456e-108	0	SUZ12
1.23687e-191	-0.405545	0.048	0.182	-0.134	4.04915e-187	0	SLAMF7
3.4926e-112	-0.286071	0.19	0.324	-0.134	1.14337e-107	0	TMUB1
2.51153e-99	-0.335621	0.348	0.482	-0.134	8.22199e-95	0	MPHOSPH8
9.0494e-130	-0.385845	0.151	0.285	-0.134	2.9625e-125	0	GBP4
1.30995e-113	-0.390038	0.219	0.353	-0.134	4.28837e-109	0	SAMD9
4.27818e-254	-1.20581	0.006	0.139	-0.133	1.40055e-249	0	GZMK
3.20381e-234	-0.564287	0.017	0.15	-0.133	1.04883e-229	0	TTN
1.1525e-150	-0.300606	0.093	0.226	-0.133	3.77295e-146	0	DCTPP1
2.28347e-144	-0.326861	0.11	0.243	-0.133	7.4754e-140	0	FAM60A
2.13473e-117	-0.348966	0.189	0.322	-0.133	6.98846e-113	0	PACS1
8.11601e-117	-0.304692	0.172	0.305	-0.133	2.65694e-112	0	MALT1
5.39236e-124	-0.319559	0.153	0.286	-0.133	1.7653e-119	0	UPF3A
1.24875e-105	-0.291885	0.216	0.349	-0.133	4.08803e-101	0	MEAF6
1.79154e-98	-0.316297	0.275	0.408	-0.133	5.86497e-94	0	RSF1
1.80182e-123	-0.323882	0.149	0.281	-0.132	5.89863e-119	0	HERPUD2
0	-0.622601	0.635	0.767	-0.132	0	0	PSMB9
1.7179e-258	-0.510019	0.004	0.136	-0.132	5.62389e-254	0	TGFBR3
1.5666e-256	-0.458909	0.003	0.135	-0.132	5.12857e-252	0	THEMIS
9.58194e-204	-0.481026	0.588	0.72	-0.132	3.13684e-199	0	SF1
1.58713e-193	-0.371531	0.047	0.179	-0.132	5.19578e-189	0	UGCG
5.29377e-169	-0.315069	0.067	0.199	-0.132	1.73302e-164	0	KIAA1430
4.19137e-160	-0.336483	0.081	0.213	-0.132	1.37213e-155	0	MAGED2
3.61471e-134	-0.374445	0.472	0.604	-0.132	1.18335e-129	0	ARF6
5.17788e-115	-0.405931	0.244	0.376	-0.132	1.69508e-110	0	PIP4K2A
1.1689e-99	-0.341122	0.331	0.463	-0.132	3.82662e-95	0	MGEA5
5.5949e-128	-0.363473	0.161	0.293	-0.132	1.8316e-123	0	GGA2
7.95281e-107	-0.31861	0.231	0.363	-0.132	2.60351e-102	0	REST
1.71762e-250	-0.374848	0.005	0.136	-0.131	5.62297e-246	0	PLCG1
7.73797e-200	-0.382563	0.038	0.169	-0.131	2.53318e-195	0	ZNF92
1.21161e-160	-0.346778	0.075	0.206	-0.131	3.96643e-156	0	PTPN7
6.05978e-146	-0.300384	0.097	0.228	-0.131	1.98379e-141	0	RRP1B
7.27357e-102	-0.346332	0.36	0.491	-0.131	2.38115e-97	0	ITSN2
7.22786e-252	-0.404975	0.003	0.133	-0.13	2.36618e-247	0	E2F5
1.62433e-175	-0.375529	0.055	0.185	-0.13	5.31757e-171	0	RAB37
2.47946e-164	-0.331798	0.071	0.201	-0.13	8.117e-160	0	DDHD1
2.24857e-130	-0.391181	0.393	0.523	-0.13	7.36116e-126	0	HNRNPR
5.01431e-130	-0.28161	0.121	0.251	-0.13	1.64153e-125	0	GORASP2
4.90083e-107	-0.293206	0.192	0.322	-0.13	1.60438e-102	0	CTCF
2.0509e-103	-0.33249	0.316	0.446	-0.13	6.71402e-99	0	RBMX
3.38894e-100	-0.304101	0.25	0.38	-0.13	1.10944e-95	0	ABI1
3.58386e-121	-0.599852	0.213	0.342	-0.129	1.17325e-116	0	HIST1H1D
3.91759e-252	-0.390764	0.002	0.131	-0.129	1.2825e-247	0	BTLA
4.44997e-196	-0.307797	0.034	0.163	-0.129	1.45679e-191	0	SLC25A38
2.34252e-192	-0.388085	0.042	0.171	-0.129	7.6687e-188	0	PHF1
2.00722e-182	-0.308472	0.049	0.178	-0.129	6.57104e-178	0	MTHFD1
3.32416e-134	-0.289846	0.108	0.237	-0.129	1.08823e-129	0	SRPK1
3.95116e-132	-0.276706	0.116	0.245	-0.129	1.29349e-127	0	SNRNP40
1.6878e-130	-0.288338	0.114	0.243	-0.129	5.52536e-126	0	RAP1GDS1
1.7291e-109	-0.309512	0.184	0.313	-0.129	5.66055e-105	0	PPP6R1
1.54112e-107	-0.336314	0.199	0.328	-0.129	5.04516e-103	0	RASSF1
4.64584e-106	-0.328957	0.321	0.45	-0.129	1.52091e-101	0	CCT4
5.55121e-122	-0.476177	0.421	0.549	-0.128	1.8173e-117	0	TRIM22
5.05823e-123	-0.347689	0.141	0.269	-0.128	1.65591e-118	0	ERAP2
6.0545e-105	-0.301064	0.214	0.342	-0.128	1.98206e-100	0	SDHA
3.39805e-245	-0.413582	0.005	0.133	-0.128	1.11242e-240	0	SPIB
1.63514e-178	-0.331389	0.05	0.178	-0.128	5.35294e-174	0	USP28
1.16358e-169	-0.320206	0.058	0.186	-0.128	3.80922e-165	0	ATF7IP2
4.4467e-115	-0.411427	0.305	0.433	-0.128	1.45572e-110	0	NUCKS1
8.79468e-107	-0.285418	0.191	0.319	-0.128	2.87911e-102	0	UBA2
2.65346e-101	-0.304142	0.221	0.349	-0.128	8.68664e-97	0	ORAI1
1.83175e-239	-0.327245	0.006	0.133	-0.127	5.99659e-235	0	MCOLN2
1.09857e-229	-0.355475	0.012	0.139	-0.127	3.59639e-225	0	KCNA3
1.22332e-158	-0.360371	0.074	0.201	-0.127	4.00479e-154	0	RP11-277L2.3
9.60985e-129	-0.282687	0.112	0.239	-0.127	3.14598e-124	0	C1GALT1
2.12112e-127	-0.282595	0.119	0.246	-0.127	6.94393e-123	0	NELFCD
2.69662e-116	-0.401363	0.273	0.4	-0.127	8.82793e-112	0	HMGA1
7.40425e-100	-0.343718	0.365	0.492	-0.127	2.42393e-95	0	TERF2IP
7.37729e-99	-0.346221	0.264	0.391	-0.127	2.4151e-94	0	RBL2
6.42717e-114	-0.31875	0.161	0.288	-0.127	2.10406e-109	0	CDK13
7.76933e-199	-0.431518	0.031	0.157	-0.126	2.54344e-194	0	KIAA0226L
1.22108e-143	-0.354406	0.089	0.215	-0.126	3.99745e-139	0	ZBP1
1.69766e-122	-0.29237	0.134	0.26	-0.126	5.55764e-118	0	AKR1B1
6.69557e-121	-0.287521	0.127	0.253	-0.126	2.19193e-116	0	HDDC2
7.3483e-97	-0.295169	0.238	0.364	-0.126	2.40561e-92	0	LRP10
3.71875e-95	-0.335941	0.374	0.5	-0.126	1.21741e-90	0	CYTH1
1.61931e-96	-0.267033	0.21	0.335	-0.125	5.30113e-92	0	EMC4
0	-1.042	0.671	0.796	-0.125	0	0	HLA-DPA1
1.25584e-231	-0.32902	0.008	0.133	-0.125	4.11126e-227	0	TRIB2
3.34536e-192	-0.474874	0.037	0.162	-0.125	1.09517e-187	0	PRDM1
7.15206e-185	-0.360498	0.041	0.166	-0.125	2.34137e-180	0	CCND2
6.09539e-171	-0.363734	0.055	0.18	-0.125	1.99545e-166	0	FAM3C
2.70392e-159	-0.785723	0.076	0.201	-0.125	8.85183e-155	0	CD83
9.71918e-141	-0.301862	0.088	0.213	-0.125	3.18177e-136	0	C15orf57
1.97945e-126	-0.342823	0.119	0.244	-0.125	6.48013e-122	0	ORAI2
2.47539e-103	-0.263408	0.176	0.301	-0.125	8.10367e-99	0	SS18L2
1.00353e-88	-0.265123	0.269	0.394	-0.125	3.28525e-84	0	PUF60
1.49113e-84	-0.283325	0.297	0.422	-0.125	4.88152e-80	0	PPP1R2
1.11564e-121	-0.365416	0.425	0.549	-0.124	3.65228e-117	0	HNRNPL
1.81388e-96	-0.326791	0.425	0.549	-0.124	5.9381e-92	0	ANAPC16
3.93512e-220	-0.466517	0.014	0.138	-0.124	1.28824e-215	0	CD72
9.28305e-235	-0.403864	0.005	0.129	-0.124	3.03899e-230	0	PKIG
6.79205e-178	-0.326553	0.042	0.166	-0.124	2.22352e-173	0	ATP8A1
2.85098e-131	-0.555241	0.131	0.255	-0.124	9.33325e-127	0	HLA-DQA2
1.14542e-104	-0.301082	0.174	0.298	-0.124	3.74976e-100	0	RECQL
2.06625e-88	-0.286279	0.291	0.415	-0.124	6.76429e-84	0	FDFT1
5.83677e-109	-0.297071	0.158	0.282	-0.124	1.91078e-104	0	KIAA0922
3.47661e-103	-0.266562	0.168	0.292	-0.124	1.13814e-98	0	UBE2G1
1.70404e-123	-0.353222	0.45	0.574	-0.124	5.5785e-119	0	XRCC6
1.10257e-111	-0.311714	0.147	0.27	-0.123	3.60947e-107	0	PHC3
4.74096e-91	-0.263307	0.215	0.338	-0.123	1.55205e-86	0	EMD
1.15917e-216	-0.399501	0.016	0.139	-0.123	3.79477e-212	0	SNX22
3.355e-169	-0.281141	0.048	0.171	-0.123	1.09833e-164	0	PRPS1
1.23995e-120	-0.250371	0.108	0.231	-0.123	4.05921e-116	0	FAM162A
1.40323e-242	-0.607155	0.54	0.663	-0.123	4.59377e-238	0	RAN
3.88121e-239	-0.403445	0.003	0.126	-0.123	1.27059e-234	0	PLEKHF1
8.53646e-236	-0.515797	0.004	0.127	-0.123	2.79458e-231	0	FCRL5
4.51235e-231	-0.96666	0.007	0.13	-0.123	1.47721e-226	0	IL7R
7.20689e-100	-0.30857	0.374	0.497	-0.123	2.35932e-95	0	RNPS1
9.92789e-87	-0.277307	0.323	0.446	-0.123	3.25009e-82	0	ANAPC5
3.07605e-79	-0.296747	0.337	0.46	-0.123	1.00701e-74	0	PHF3
9.49391e-146	-0.354507	0.083	0.206	-0.123	3.10802e-141	0	FAM117A
8.75985e-114	-0.362465	0.168	0.291	-0.123	2.86771e-109	0	PLCG2
8.19393e-101	-0.258441	0.163	0.286	-0.123	2.68245e-96	0	MRPS18B
5.85045e-104	-0.254238	0.152	0.274	-0.122	1.91526e-99	0	MPC2
1.1772e-92	-0.288891	0.216	0.338	-0.122	3.85378e-88	0	TADA3
6.32154e-235	-0.439491	0.003	0.125	-0.122	2.06948e-230	0	FCRL2
1.77514e-143	-0.398115	0.52	0.642	-0.122	5.81127e-139	0	TCEA1
7.5352e-124	-0.409419	0.13	0.252	-0.122	2.4668e-119	0	MARCKSL1
8.43797e-95	-0.265813	0.201	0.323	-0.122	2.76234e-90	0	PSMC4
1.41398e-93	-0.366388	0.311	0.433	-0.122	4.62894e-89	0	SNHG7
4.50655e-118	-0.261809	0.114	0.236	-0.122	1.47531e-113	0	SLMO2
5.0915e-115	-0.381287	0.164	0.286	-0.122	1.6668e-110	0	DSTN
2.87884e-100	-0.320346	0.213	0.334	-0.121	9.42444e-96	0	CACYBP
0	-0.610585	0.649	0.77	-0.121	0	0	NCL
1.37811e-233	-0.374003	0.004	0.125	-0.121	4.51152e-229	0	OSBPL10
1.28898e-147	-0.330147	0.07	0.191	-0.121	4.21974e-143	0	JADE2
3.93567e-134	-0.290206	0.087	0.208	-0.121	1.28842e-129	0	HSPH1
1.42209e-118	-0.272837	0.118	0.239	-0.121	4.6555e-114	0	TMEM134
4.29246e-111	-0.289595	0.134	0.255	-0.121	1.40522e-106	0	CCNG1
2.28198e-104	-0.388831	0.257	0.378	-0.121	7.47053e-100	0	ANP32E
1.17196e-92	-0.488906	0.309	0.43	-0.121	3.83666e-88	0	MX1
3.36861e-198	-0.313196	0.021	0.142	-0.121	1.10278e-193	0	SP4
1.81989e-95	-0.343759	0.215	0.335	-0.12	5.95778e-91	0	PRDM2
2.29341e-161	-0.260768	0.05	0.17	-0.12	7.50794e-157	0	HADH
2.10498e-135	-0.278729	0.082	0.202	-0.12	6.89108e-131	0	RPA1
3.4564e-227	-0.652115	0.006	0.126	-0.12	1.13152e-222	0	RP11-731F5.2
3.39034e-226	-0.337601	0.005	0.125	-0.12	1.1099e-221	0	SIDT1
7.66243e-220	-0.335415	0.008	0.128	-0.12	2.50845e-215	0	FAM102A
2.94706e-116	-0.454476	0.281	0.401	-0.12	9.64778e-112	0	IDH2
2.6738e-109	-0.483709	0.387	0.507	-0.12	8.75321e-105	0	HERPUD1
1.92165e-108	-0.341117	0.395	0.515	-0.12	6.29091e-104	0	SRP9
1.56511e-92	-0.375042	0.352	0.472	-0.12	5.12369e-88	0	SUN2
6.75606e-83	-0.310658	0.327	0.447	-0.12	2.21173e-78	0	TAF1D
1.00056e-78	-0.254999	0.266	0.386	-0.12	3.27554e-74	0	FBXO7
3.14092e-97	-0.264467	0.167	0.287	-0.12	1.02824e-92	0	ZNF428
7.08766e-106	-0.336221	0.156	0.275	-0.119	2.32029e-101	0	LRMP
5.5446e-105	-0.284733	0.141	0.26	-0.119	1.81514e-100	0	FAM13B
1.5057e-103	-0.259311	0.142	0.261	-0.119	4.9292e-99	0	SDAD1
5.39607e-87	-0.260209	0.213	0.332	-0.119	1.76651e-82	0	FNTA
1.87852e-213	-0.377518	0.01	0.129	-0.119	6.1497e-209	0	PNOC
1.96935e-170	-0.291521	0.039	0.158	-0.119	6.44706e-166	0	DBF4
5.71152e-151	-0.534832	0.07	0.189	-0.119	1.86978e-146	0	SNX9
1.14772e-97	-0.404828	0.244	0.363	-0.119	3.75727e-93	0	PPP2R5C
1.78157e-92	-0.323161	0.225	0.343	-0.118	5.83232e-88	0	ARHGAP17
4.83096e-83	-0.260397	0.216	0.334	-0.118	1.58151e-78	0	UPF2
8.90829e-160	-0.295856	0.045	0.163	-0.118	2.91631e-155	0	VPS13A
1.71592e-226	-0.503627	0.615	0.733	-0.118	5.61741e-222	0	CD53
1.4639e-178	-0.30365	0.033	0.151	-0.118	4.79238e-174	0	TFDP2
1.93682e-173	-0.356733	0.038	0.156	-0.118	6.34056e-169	0	ZBTB20
6.24179e-133	-0.426145	0.094	0.212	-0.118	2.04337e-128	0	SMC4
1.72847e-103	-0.251593	0.14	0.258	-0.118	5.65849e-99	0	WBSCR22
2.58677e-102	-0.372042	0.177	0.295	-0.118	8.46832e-98	0	PARP8
4.20184e-89	-0.270037	0.189	0.307	-0.118	1.37555e-84	0	MAP4
2.97434e-84	-0.327018	0.324	0.442	-0.118	9.73709e-80	0	OGT
1.14458e-77	-0.270121	0.333	0.451	-0.118	3.747e-73	0	AIP
1.12388e-96	-0.269903	0.166	0.284	-0.118	3.67925e-92	0	CEP57
2.35236e-87	-0.282548	0.23	0.348	-0.118	7.70092e-83	0	POLR3GL
1.63656e-85	-0.290908	0.227	0.345	-0.118	5.35761e-81	0	CYLD
5.37157e-113	-0.355843	0.46	0.578	-0.118	1.75849e-108	0	CUTA
8.54074e-109	-0.355134	0.422	0.539	-0.117	2.79598e-104	0	RALY
1.16845e-98	-0.263011	0.15	0.267	-0.117	3.82516e-94	0	DERL1
1.82168e-190	-0.289464	0.02	0.137	-0.117	5.96362e-186	0	SEPT1
4.15092e-159	-0.305205	0.046	0.163	-0.117	1.35889e-154	0	ANKRD36
1.31272e-171	-0.319394	0.039	0.156	-0.117	4.29746e-167	0	ZDHHC21
9.65177e-131	-0.587237	0.387	0.504	-0.117	3.1597e-126	0	ABHD17A
5.44765e-128	-0.38019	0.479	0.596	-0.117	1.7834e-123	0	EWSR1
1.01013e-123	-0.267387	0.095	0.212	-0.117	3.30687e-119	0	CDK4
1.68226e-123	-0.265189	0.092	0.209	-0.117	5.50721e-119	0	PITHD1
5.68863e-90	-0.30323	0.23	0.347	-0.117	1.86229e-85	0	DDX39A
8.53751e-85	-0.2672	0.213	0.329	-0.116	2.79492e-80	0	DARS
5.79342e-132	-0.261405	0.075	0.191	-0.116	1.89659e-127	0	NT5DC1
2.94523e-115	-0.274743	0.107	0.223	-0.116	9.64179e-111	0	ARL14EP
5.93108e-114	-0.27765	0.114	0.23	-0.116	1.94166e-109	0	TTC19
3.08997e-224	-0.398191	0.003	0.119	-0.116	1.01156e-219	0	CXCR5
4.28501e-222	-0.651953	0.003	0.119	-0.116	1.40278e-217	0	GPR56
1.79435e-140	-0.408555	0.546	0.662	-0.116	5.87418e-136	0	FUS
1.43667e-119	-0.287889	0.099	0.215	-0.116	4.70323e-115	0	PRKD2
3.29857e-108	-0.268158	0.122	0.238	-0.116	1.07985e-103	0	MRFAP1L1
1.86348e-102	-0.273874	0.137	0.253	-0.116	6.10046e-98	0	MAD1L1
2.77746e-95	-0.319096	0.176	0.292	-0.116	9.09256e-91	0	NFATC3
1.23558e-87	-0.302675	0.361	0.477	-0.116	4.04492e-83	0	RBBP4
3.69732e-102	-0.277555	0.141	0.256	-0.115	1.21039e-97	0	DENND1C
2.48934e-96	-0.279929	0.154	0.269	-0.115	8.14934e-92	0	MORC3
1.85259e-208	-0.594281	0.009	0.124	-0.115	6.06481e-204	0	STAG3
1.40916e-130	-0.262532	0.076	0.191	-0.115	4.61316e-126	0	EXOSC8
8.70438e-127	-0.259584	0.08	0.195	-0.115	2.84955e-122	0	SLC25A32
2.2995e-222	-0.502575	0.003	0.118	-0.115	7.52787e-218	0	KIAA0125
2.48327e-219	-0.352292	0.004	0.119	-0.115	8.12949e-215	0	BCL11B
5.37276e-101	-0.348056	0.376	0.491	-0.115	1.75888e-96	0	DDOST
1.69774e-87	-0.332153	0.248	0.363	-0.115	5.55788e-83	0	NCOA3
8.9932e-74	-0.28712	0.308	0.423	-0.115	2.9441e-69	0	NKTR
1.82167e-91	-0.26179	0.171	0.286	-0.115	5.96361e-87	0	INO80E
2.08409e-86	-0.29087	0.447	0.561	-0.114	6.82268e-82	0	EIF3D
1.79426e-192	-0.714255	0.018	0.132	-0.114	5.87387e-188	0	SPON2
2.10314e-130	-0.261015	0.071	0.185	-0.114	6.88505e-126	0	REXO2
1.72653e-127	-0.291338	0.081	0.195	-0.114	5.65215e-123	0	PILRB
4.25279e-110	-0.268428	0.108	0.222	-0.114	1.39224e-105	0	SRSF10
2.76061e-218	-0.349937	0.004	0.118	-0.114	9.03741e-214	0	RAB30
1.13448e-212	-0.355596	0.007	0.121	-0.114	3.71395e-208	0	STAP1
2.31593e-142	-0.272872	0.058	0.172	-0.114	7.58165e-138	0	RPAP2
8.44294e-121	-0.303576	0.093	0.207	-0.114	2.76397e-116	0	CAMK1D
6.94845e-81	-0.280562	0.305	0.419	-0.114	2.27471e-76	0	CYCS
2.0068e-96	-0.333456	0.347	0.46	-0.113	6.56965e-92	0	C1QBP
1.75283e-79	-0.268237	0.284	0.397	-0.113	5.73823e-75	0	MDH1
2.81432e-179	-0.381407	0.025	0.138	-0.113	9.21323e-175	0	TSPYL2
7.4033e-147	-0.274945	0.052	0.165	-0.113	2.42362e-142	0	TIFA
6.08514e-99	-0.286657	0.143	0.256	-0.113	1.99209e-94	0	KDM4C
1.9131e-91	-0.266252	0.151	0.264	-0.113	6.26293e-87	0	ZNF644
2.81122e-201	-0.29687	0.011	0.124	-0.113	9.20309e-197	0	CENPK
3.35185e-137	-0.379536	0.074	0.187	-0.113	1.0973e-132	0	BCL11A
0	-1.16949	0.752	0.865	-0.113	0	0	BTG1
3.58141e-101	-0.292457	0.133	0.246	-0.113	1.17245e-96	0	MRPL10
5.4333e-89	-0.29319	0.193	0.306	-0.113	1.7787e-84	0	SMC3
2.20445e-86	-0.483349	0.3	0.413	-0.113	7.21672e-82	0	HIST1H1C
9.84358e-70	-0.251717	0.285	0.397	-0.112	3.22249e-65	0	MAPK1IP1L
4.53744e-144	-0.28329	0.053	0.165	-0.112	1.48542e-139	0	ZMYND11
1.82213e-81	-0.273112	0.208	0.32	-0.112	5.96512e-77	0	TLK1
3.78038e-218	-0.354493	0.001	0.113	-0.112	1.23758e-213	0	GATA3
7.02926e-218	-0.349378	0.001	0.113	-0.112	2.30117e-213	0	SIRPG
8.35454e-211	-0.296991	0.004	0.116	-0.112	2.73502e-206	0	WEE1
2.89192e-110	-0.252067	0.104	0.216	-0.112	9.46726e-106	0	ACADM
7.65025e-106	-0.256379	0.113	0.225	-0.112	2.50446e-101	0	TSR2
2.34181e-159	-0.261647	0.036	0.148	-0.112	7.6664e-155	0	RINL
6.04426e-107	-0.384456	0.475	0.587	-0.112	1.97871e-102	0	WIPF1
8.20359e-82	-0.286058	0.236	0.348	-0.112	2.68561e-77	0	SRM
7.04579e-79	-0.258003	0.202	0.314	-0.112	2.30658e-74	0	PCSK7
6.93789e-88	-0.334035	0.431	0.542	-0.111	2.27126e-83	0	TPR
1.44618e-137	-0.261252	0.055	0.166	-0.111	4.73436e-133	0	TMEM238
3.61348e-78	-0.250797	0.216	0.327	-0.111	1.18294e-73	0	TCP1
2.82194e-213	-0.370537	0.002	0.113	-0.111	9.23817e-209	0	AC092580.4
6.4686e-127	-0.283923	0.075	0.186	-0.111	2.11763e-122	0	TBCC
6.59657e-135	-1.22302	0.095	0.206	-0.111	2.15952e-130	0	FCGR3A
5.4231e-73	-0.298489	0.25	0.361	-0.111	1.77536e-68	0	OAS2
6.97444e-70	-0.275773	0.279	0.39	-0.111	2.28322e-65	0	BDP1
1.52288e-68	-0.257955	0.35	0.46	-0.11	4.98546e-64	0	KRT10
4.11024e-171	-0.264021	0.025	0.135	-0.11	1.34557e-166	0	ATP6V0E2
6.69618e-149	-0.31859	0.045	0.155	-0.11	2.19213e-144	0	CLECL1
1.19356e-119	-0.299118	0.085	0.195	-0.11	3.90736e-115	0	SYVN1
5.10852e-148	-0.588465	0.51	0.62	-0.11	1.67238e-143	0	CALR
3.34032e-130	-0.379498	0.595	0.705	-0.11	1.09352e-125	0	ARGLU1
1.42511e-79	-0.285883	0.235	0.345	-0.11	4.66537e-75	0	SUPT16H
1.43229e-72	-0.294298	0.263	0.373	-0.11	4.6889e-68	0	MBD4
2.61891e-66	-0.281453	0.349	0.458	-0.109	8.57353e-62	0	INPP5D
4.65996e-92	-0.309211	0.152	0.261	-0.109	1.52553e-87	0	DNAJB1
5.90866e-210	-0.341996	0.002	0.111	-0.109	1.93432e-205	0	TOX
1.54608e-207	-0.336524	0.004	0.113	-0.109	5.06139e-203	0	STAT4
2.56537e-194	-0.318933	0.009	0.118	-0.109	8.39824e-190	0	SLFN12L
7.56414e-181	-0.29851	0.016	0.125	-0.109	2.47627e-176	0	GNB5
1.71006e-66	-0.282812	0.415	0.523	-0.108	5.59822e-62	0	N4BP2L2
2.3444e-56	-0.307321	0.355	0.463	-0.108	7.67487e-52	0	JUN
4.46952e-114	-0.276354	0.086	0.194	-0.108	1.46319e-109	0	ITFG2
5.7916e-93	-0.283656	0.141	0.249	-0.108	1.896e-88	0	SECISBP2L
1.6138e-72	-0.256295	0.229	0.337	-0.108	5.2831e-68	0	C7orf55-LUC7L2
4.47576e-208	-0.344088	0.003	0.111	-0.108	1.46523e-203	0	EBF1
5.24758e-112	-0.374066	0.107	0.215	-0.108	1.7179e-107	0	EAF2
3.52131e-156	-0.462618	0.04	0.148	-0.108	1.15277e-151	0	PLD4
2.16244e-124	-0.256688	0.065	0.173	-0.108	7.07917e-120	0	NUP88
3.87493e-73	-0.261699	0.291	0.398	-0.107	1.26853e-68	0	ILF2
5.25685e-66	-0.260491	0.282	0.389	-0.107	1.72093e-61	0	IDS
2.77476e-193	-0.300676	0.008	0.115	-0.107	9.08374e-189	0	TESPA1
4.06994e-204	-0.443031	0.003	0.11	-0.107	1.33238e-199	0	AC079767.4
3.08403e-78	-0.344133	0.246	0.353	-0.107	1.00962e-73	0	EIF2AK2
7.46082e-70	-0.270347	0.455	0.561	-0.106	2.44245e-65	0	EIF5
1.9333e-191	-0.311719	0.008	0.114	-0.106	6.32906e-187	0	HELLS
3.8347e-154	-0.260578	0.031	0.137	-0.106	1.25537e-149	0	MEI1
8.33566e-152	-0.253132	0.034	0.14	-0.106	2.72884e-147	0	IGSF8
4.80722e-136	-0.286486	0.051	0.157	-0.106	1.57374e-131	0	KIF20B
1.16225e-69	-0.254928	0.222	0.328	-0.106	3.80484e-65	0	CHD9
3.9527e-204	-0.374522	0.002	0.108	-0.106	1.29399e-199	0	TSPAN13
1.13421e-119	-0.258376	0.07	0.176	-0.106	3.71306e-115	0	AGPAT5
6.25525e-91	-0.389151	0.194	0.3	-0.106	2.04778e-86	0	CCDC50
2.47547e-77	-0.252155	0.183	0.289	-0.106	8.10395e-73	0	GPATCH8
6.28464e-70	-0.343105	0.39	0.496	-0.106	2.0574e-65	0	MKNK2
2.22335e-66	-0.290253	0.387	0.493	-0.106	7.27857e-62	0	SHISA5
7.62996e-126	-0.277965	0.059	0.164	-0.105	2.49782e-121	0	NPAT
8.86634e-86	-0.2801	0.152	0.257	-0.105	2.90257e-81	0	VPS37B
8.75226e-190	-0.319573	0.007	0.112	-0.105	2.86523e-185	0	P2RX5
1.5818e-178	-0.296306	0.014	0.119	-0.105	5.17833e-174	0	SMAGP
4.31533e-149	-0.409095	0.594	0.699	-0.105	1.41271e-144	0	SSR2
2.06633e-75	-0.28553	0.487	0.592	-0.105	6.76454e-71	0	SRSF11
4.10548e-74	-0.25035	0.195	0.3	-0.105	1.34401e-69	0	FUBP1
4.00587e-68	-0.297429	0.235	0.339	-0.104	1.3114e-63	0	PIK3R1
5.37655e-67	-0.254184	0.235	0.339	-0.104	1.76012e-62	0	NUB1
3.34565e-185	-0.253286	0.008	0.112	-0.104	1.09527e-180	0	WDR34
6.8183e-155	-0.281734	0.029	0.133	-0.104	2.23211e-150	0	SGPP1
3.66514e-99	-0.255848	0.098	0.202	-0.104	1.19986e-94	0	KAT6B
1.05348e-88	-0.260471	0.129	0.233	-0.104	3.44879e-84	0	CNOT6L
3.46205e-73	-0.309868	0.219	0.323	-0.104	1.13337e-68	0	ICAM2
3.15062e-68	-0.250768	0.228	0.332	-0.104	1.03142e-63	0	SELK
1.76459e-107	-0.318489	0.085	0.189	-0.104	5.77673e-103	0	GPRIN3
1.3586e-291	-0.581541	0.651	0.755	-0.104	4.44764e-287	0	MIF
1.51896e-141	-0.261171	0.038	0.142	-0.104	4.97261e-137	0	C12orf65
3.04384e-58	-0.25223	0.336	0.44	-0.104	9.96461e-54	0	PRPF4B
3.84446e-170	-0.302102	0.016	0.119	-0.103	1.25856e-165	0	TNIK
1.60804e-137	-0.255112	0.043	0.146	-0.103	5.26425e-133	0	PAICS
2.16457e-130	-0.260715	0.049	0.152	-0.103	7.08616e-126	0	KIF21B
1.56388e-70	-0.285809	0.382	0.485	-0.103	5.11969e-66	0	TAF15
7.05836e-163	-0.465276	0.022	0.124	-0.102	2.3107e-158	0	CD1C
8.25401e-123	-0.26515	0.057	0.159	-0.102	2.70211e-118	0	CEP120
9.71997e-99	-0.253497	0.096	0.198	-0.102	3.18203e-94	0	AKAP11
0	-0.813564	0.687	0.789	-0.102	0	0	HSP90AB1
0	-0.642177	0.769	0.871	-0.102	0	0	LIMD2
2.83774e-77	-0.435574	0.324	0.426	-0.102	9.28989e-73	0	NOSIP
9.69428e-72	-0.340021	0.304	0.405	-0.101	3.17362e-67	0	C9orf142
2.1582e-159	-0.273309	0.022	0.123	-0.101	7.06531e-155	0	LIG1
2.17789e-155	-0.28749	0.025	0.126	-0.101	7.12976e-151	0	MARCH9
3.40035e-140	-0.358452	0.039	0.14	-0.101	1.11317e-135	0	HIST1H3D
1.97108e-119	-0.363856	0.064	0.165	-0.101	6.45272e-115	0	PDE4D
5.07536e-194	-0.346237	0.002	0.103	-0.101	1.66152e-189	0	RP11-693J15.5
7.69842e-190	-0.30704	0.004	0.105	-0.101	2.52023e-185	0	DENND5B
3.53925e-129	-0.319947	0.05	0.151	-0.101	1.15864e-124	0	MGAT5
3.13104e-84	-0.29278	0.517	0.618	-0.101	1.02501e-79	0	SKP1
1.55118e-60	-0.255202	0.27	0.371	-0.101	5.07811e-56	0	GOLGA4
2.62987e-79	-0.273044	0.466	0.567	-0.101	8.60939e-75	0	NHP2L1
6.93258e-77	-0.264915	0.465	0.566	-0.101	2.26952e-72	0	PHB2
2.18036e-75	-0.397695	0.296	0.396	-0.1	7.13785e-71	0	DUT
1.18292e-142	-0.355652	0.037	0.137	-0.1	3.87254e-138	0	TSPAN33
2.19018e-140	-0.322172	0.035	0.135	-0.1	7.17001e-136	0	IRF4
9.27377e-120	-0.401721	0.064	0.164	-0.1	3.03595e-115	0	MCM7
6.94975e-191	-0.28313	0.002	0.102	-0.1	2.27514e-186	0	PRKCQ
2.08855e-189	-0.271282	0.003	0.103	-0.1	6.8373e-185	0	ZEB1
8.44941e-82	-0.29681	0.464	0.564	-0.1	2.76608e-77	0	GTF3A
7.20977e-191	-0.376969	0.001	0.1	-0.099	2.36026e-186	0	TIGIT
1.15301e-78	-0.255334	0.136	0.235	-0.099	3.77461e-74	0	ZBTB1
6.1705e-170	-0.365562	0.012	0.11	-0.098	2.02004e-165	0	ID3
3.55267e-166	-0.277273	0.013	0.111	-0.098	1.16304e-161	0	TRAF4
6.31434e-164	-0.254533	0.015	0.113	-0.098	2.06713e-159	0	TMEM106C
1.94614e-138	-0.660764	0.034	0.132	-0.098	6.37106e-134	0	TXNDC5
8.14079e-93	-0.253993	0.097	0.195	-0.098	2.66505e-88	0	BTN3A3
7.67484e-185	-0.26823	0.004	0.102	-0.098	2.51251e-180	0	AKAP2
7.37604e-75	-0.280097	0.404	0.502	-0.098	2.41469e-70	0	NDUFV2
1.14072e-63	-0.313075	0.425	0.522	-0.097	3.73438e-59	0	SEC62
1.85408e-168	-0.321079	0.011	0.108	-0.097	6.06969e-164	0	CDCA7
3.4693e-128	-0.273267	0.04	0.137	-0.097	1.13575e-123	0	RRM1
2.97713e-118	-0.25382	0.051	0.148	-0.097	9.74622e-114	0	DYRK2
2.66056e-71	-0.295452	0.187	0.284	-0.097	8.70986e-67	0	SLBP
6.25185e-65	-0.316133	0.353	0.449	-0.096	2.04667e-60	0	PDIA6
2.79797e-155	-0.260898	0.017	0.113	-0.096	9.1597e-151	0	SVIP
1.87985e-134	-0.316714	0.032	0.128	-0.096	6.15406e-130	0	DUSP5
3.46693e-76	-0.271498	0.147	0.243	-0.096	1.13497e-71	0	PIKFYVE
7.41679e-66	-0.361791	0.392	0.488	-0.096	2.42804e-61	0	MACF1
2.41996e-62	-0.260295	0.277	0.373	-0.096	7.92222e-58	0	SNRPA
5.40473e-59	-0.306909	0.405	0.501	-0.096	1.76935e-54	0	UTRN
0	-0.686099	0.714	0.809	-0.095	0	0	HINT1
1.64422e-83	-0.48252	0.284	0.379	-0.095	5.38269e-79	0	HVCN1
4.47097e-60	-0.27887	0.454	0.549	-0.095	1.46366e-55	0	ELF1
4.81922e-169	-0.253368	0.007	0.102	-0.095	1.57767e-164	0	SLC25A42
3.4834e-93	-0.253115	0.084	0.179	-0.095	1.14036e-88	0	SLC4A7
7.71095e-83	-0.275007	0.113	0.208	-0.095	2.52433e-78	0	CAMK2D
7.41956e-125	-0.352234	0.58	0.674	-0.094	2.42894e-120	0	CSK
1.22654e-75	-0.319702	0.421	0.515	-0.094	4.01534e-71	0	SRSF2
4.70257e-67	-0.253388	0.174	0.268	-0.094	1.53948e-62	0	USP1
8.23741e-80	-0.258012	0.119	0.213	-0.094	2.69668e-75	0	DGKA
1.40142e-95	-0.259502	0.075	0.167	-0.092	4.58784e-91	0	RNGTT
7.66776e-90	-0.314308	0.096	0.188	-0.092	2.5102e-85	0	SEMA4B
4.78637e-111	-0.37571	0.527	0.619	-0.092	1.56691e-106	0	HNRNPF
5.71775e-88	-0.313407	0.532	0.624	-0.092	1.87182e-83	0	PTGES3
1.1502e-51	-0.25079	0.441	0.532	-0.091	3.7654e-47	0	NCOR1
4.3365e-96	-0.291823	0.073	0.164	-0.091	1.41964e-91	0	PATL2
1.61871e-86	-0.265666	0.092	0.183	-0.091	5.29918e-82	0	MYLIP
1.35477e-80	-0.29781	0.567	0.657	-0.09	4.4351e-76	0	SF3B1
2.41347e-62	-0.268141	0.176	0.266	-0.09	7.90097e-58	0	FCHSD2
3.42585e-56	-0.2699	0.407	0.497	-0.09	1.12152e-51	0	BZW1
5.8271e-93	-0.27654	0.076	0.166	-0.09	1.90762e-88	0	CD180
3.53053e-81	-0.306333	0.574	0.663	-0.089	1.15579e-76	0	ARL6IP5
1.67825e-62	-0.298939	0.459	0.548	-0.089	5.49408e-58	0	UBE2L6
2.87745e-53	-0.345997	0.356	0.445	-0.089	9.41991e-49	0	XAF1
3.26973e-123	-0.263942	0.031	0.12	-0.089	1.07041e-118	0	CD59
6.79491e-58	-0.254648	0.46	0.547	-0.087	2.22445e-53	0	VCP
1.81995e-142	-0.256635	0.014	0.101	-0.087	5.95798e-138	0	MCM6
3.57852e-120	-0.436772	0.569	0.655	-0.086	1.1715e-115	0	SYNGR2
2.81256e-95	-0.267061	0.054	0.14	-0.086	9.20747e-91	0	PTTG1
6.55628e-110	-0.252686	0.038	0.124	-0.086	2.14633e-105	0	SLC7A5
3.12057e-58	-0.272576	0.166	0.252	-0.086	1.02158e-53	0	APMAP
5.05552e-59	-0.314911	0.474	0.559	-0.085	1.65503e-54	0	CIB1
9.59276e-65	-0.360616	0.121	0.206	-0.085	3.14038e-60	0	HIST1H2AC
1.21658e-53	-0.266731	0.2	0.285	-0.085	3.98272e-49	0	KIAA0040
8.00047e-117	-1.03815	0.03	0.114	-0.084	2.61911e-112	0	IGLL5
6.19144e-90	-0.253628	0.064	0.148	-0.084	2.02689e-85	0	NR1D2
2.08937e-79	-0.322604	0.09	0.174	-0.084	6.83997e-75	0	TP53INP1
0	-0.905948	0.745	0.829	-0.084	0	0	MT-ATP8
9.54946e-58	-0.31553	0.2	0.284	-0.084	3.12621e-53	0	BASP1
2.607e-45	-0.253841	0.328	0.412	-0.084	8.53455e-41	0	CRIP1
9.05e-68	-0.262269	0.109	0.192	-0.083	2.9627e-63	0	DDX60
1.46281e-89	-0.261369	0.061	0.144	-0.083	4.78881e-85	0	USP18
3.23515e-63	-0.252025	0.539	0.622	-0.083	1.05909e-58	0	KHDRBS1
1.39196e-104	-0.630607	0.04	0.122	-0.082	4.55685e-100	0	MKI67
8.58832e-64	-0.371812	0.158	0.24	-0.082	2.81156e-59	0	GIMAP5
3.24557e-63	-0.272706	0.125	0.207	-0.082	1.0625e-58	0	RNF125
9.42152e-71	-0.443051	0.338	0.42	-0.082	3.08432e-66	0	FYN
1.59275e-69	-0.292925	0.616	0.698	-0.082	5.21419e-65	0	FAM65B
5.34181e-160	-0.388535	0.692	0.773	-0.081	1.74875e-155	0	EIF3F
2.51286e-75	-0.294917	0.566	0.647	-0.081	8.22634e-71	0	RPL17
6.50156e-81	-0.306518	0.073	0.154	-0.081	2.12842e-76	0	PCNA
4.21145e-49	-0.253727	0.282	0.362	-0.08	1.3787e-44	0	PPA1
9.95179e-60	-0.350003	0.17	0.25	-0.08	3.25792e-55	0	LYAR
1.06898e-50	-0.308893	0.284	0.363	-0.079	3.49953e-46	0	CLEC2B
6.71139e-66	-0.408621	0.156	0.234	-0.078	2.19711e-61	0	ARHGAP24
1.88274e-58	-0.313918	0.145	0.223	-0.078	6.16353e-54	0	FABP5
5.60619e-47	-0.332016	0.239	0.317	-0.078	1.8353e-42	0	GBP1
2.47593e-58	-0.492618	0.129	0.207	-0.078	8.10546e-54	0	IFIT1
2.00523e-68	-0.344051	0.505	0.583	-0.078	6.56452e-64	0	CCND3
1.91709e-62	-0.455805	0.274	0.352	-0.078	6.27599e-58	0	SPN
1.39079e-59	-0.482212	0.529	0.605	-0.076	4.55305e-55	0	HIST1H1E
3.03027e-87	-0.309868	0.638	0.713	-0.075	9.9202e-83	0	PRRC2C
5.52799e-97	-0.454734	0.032	0.106	-0.074	1.8097e-92	0	HIST1H1B
1.63318e-94	-0.315278	0.687	0.761	-0.074	5.34655e-90	0	RBM39
0	-1.07399	0.829	0.902	-0.073	0	0	CD37
2.91704e-101	-0.352646	0.6	0.673	-0.073	9.54952e-97	0	NAP1L1
6.63573e-47	-0.311307	0.155	0.228	-0.073	2.17234e-42	0	OASL
1.1183e-41	-0.259303	0.219	0.292	-0.073	3.66097e-37	0	DNMT1
6.37642e-50	-0.282682	0.137	0.209	-0.072	2.08745e-45	0	NUCB2
1.24937e-69	-0.334542	0.521	0.593	-0.072	4.09005e-65	0	PDIA3
0	-0.78757	0.863	0.934	-0.071	0	0	CD52
0	-0.60323	0.8	0.871	-0.071	0	0	YWHAZ
1.06191e-59	-0.298932	0.59	0.659	-0.069	3.47638e-55	0	PRKCB
3.61856e-76	-0.290348	0.579	0.646	-0.067	1.18461e-71	0	EIF5A
3.29046e-39	-0.270719	0.18	0.246	-0.066	1.0772e-34	0	TMEM2
7.72289e-36	-0.309659	0.239	0.304	-0.065	2.52824e-31	0	ABI3
6.53616e-115	-0.33523	0.672	0.737	-0.065	2.13974e-110	0	SET
7.69382e-122	-0.337769	0.747	0.81	-0.063	2.51873e-117	0	SRSF5
9.90392e-34	-0.3829	0.352	0.414	-0.062	3.24225e-29	0	IRF7
1.57978e-55	-0.572269	0.386	0.446	-0.06	5.17171e-51	0	ITGB1
1.33899e-162	-0.387927	0.705	0.764	-0.059	4.38346e-158	0	SNRPD2
1.2548e-235	-0.449759	0.804	0.862	-0.058	4.10783e-231	0	PPDPF
5.26751e-55	-0.481477	0.416	0.473	-0.057	1.72443e-50	0	CTSC
6.88064e-37	-0.376457	0.292	0.347	-0.055	2.25251e-32	0	IRF8
1.40075e-62	-0.267772	0.676	0.731	-0.055	4.58564e-58	0	MBNL1
3.51645e-186	-0.533585	0.71	0.764	-0.054	1.15118e-181	0	SUB1
5.80428e-117	-0.61011	0.698	0.751	-0.053	1.90015e-112	0	TSC22D3
6.65023e-25	-0.264007	0.155	0.208	-0.053	2.17709e-20	0	CMC1
7.19255e-26	-0.318534	0.449	0.5	-0.051	2.35462e-21	0	HSPA5
8.44188e-109	-0.377502	0.632	0.682	-0.05	2.76362e-104	0	PSMB8
5.23523e-29	-0.295967	0.202	0.252	-0.05	1.71386e-24	0	SMIM14
3.64957e-23	-0.325841	0.189	0.239	-0.05	1.19476e-18	0	IFIT3
3.4001e-27	-0.323149	0.42	0.469	-0.049	1.11309e-22	0	STAT1
0	-1.01059	0.882	0.93	-0.048	0	0	MT-ND4L
7.30879e-126	-0.40262	0.778	0.824	-0.046	2.39268e-121	0	TAGLN2
0	-0.681597	0.865	0.91	-0.045	0	0	PTPRC
8.53954e-85	-0.390736	0.7	0.745	-0.045	2.79559e-80	0	HLA-DRB5
3.14246e-107	-0.347166	0.688	0.732	-0.044	1.02875e-102	0	PPP1CA
5.8126e-34	-0.253816	0.512	0.556	-0.044	1.90287e-29	0	WDR1
4.98521e-63	-0.257137	0.825	0.865	-0.04	1.63201e-58	0	PNRC1
3.47676e-28	-0.398058	0.6	0.64	-0.04	1.13819e-23	0	HSP90B1
7.26135e-59	-0.267775	0.695	0.734	-0.039	2.37715e-54	0	GNAS
3.63902e-41	-0.315628	0.582	0.62	-0.038	1.19131e-36	0	DRAP1
1.09308e-37	-0.288025	0.579	0.617	-0.038	3.57842e-33	0	RAP1B
0	-0.941481	0.847	0.879	-0.032	0	0	EEF1B2
0	-0.558249	0.857	0.889	-0.032	0	0	HNRNPA1
1.3227e-145	-0.358175	0.78	0.811	-0.031	4.33013e-141	0	PSME1
2.07536e-08	-0.452566	0.201	0.232	-0.031	0.000679409	0	MTRNR2L8
2.40588e-233	-0.410376	0.898	0.927	-0.029	7.87614e-229	0	DDX5
0	-0.64892	0.904	0.932	-0.028	0	0	EEF2
0	-0.880629	0.899	0.925	-0.026	0	0	TXNIP
9.79473e-118	-0.43425	0.782	0.808	-0.026	3.2065e-113	0	HSP90AA1
0	-1.18679	0.911	0.933	-0.022	0	0	RPS5
0	-1.136	0.904	0.924	-0.02	0	0	RPSA
1.65564e-192	-0.525977	0.839	0.857	-0.018	5.42006e-188	0	CALM1
7.44679e-59	-2.53553	0.364	0.38	-0.016	2.43786e-54	0	NKG7
4.85122e-56	-0.447454	0.646	0.66	-0.014	1.58814e-51	0	CD99
5.87874e-11	-0.554705	0.237	0.251	-0.014	1.92452e-06	0	CX3CR1
7.22213e-31	-0.737037	0.549	0.562	-0.013	2.36431e-26	0	TUBA1B
3.97547e-08	-0.313648	0.376	0.389	-0.013	0.00130145	0	OAS1
0	-0.597296	0.954	0.964	-0.01	0	0	HLA-E
4.75305e-194	-0.427147	0.938	0.946	-0.008	1.55601e-189	0	MT-ND5
4.84505e-139	-0.500427	0.865	0.873	-0.008	1.58612e-134	0	HMGB1
5.86834e-157	-0.445128	0.875	0.882	-0.007	1.92112e-152	0	MYL12A
7.58093e-215	-0.565564	0.962	0.968	-0.006	2.48177e-210	0	MTRNR2L12
1.12057e-78	-0.273896	0.917	0.92	-0.003	3.6684e-74	0	HNRNPA2B1
1.93393e-290	-0.39942	0.945	0.947	-0.002	6.33109e-286	0	EEF1D
0	-0.612877	0.932	0.932	0	0	0	RPL5
0	-1.52378	0.997	0.997	0	0	0	MALAT1
0	-0.672413	1	0.999	0.001	0	0	B2M
0	-0.728069	0.928	0.926	0.002	0	0	RPL10A
3.59486e-175	-0.285192	0.999	0.997	0.002	1.17685e-170	0	HLA-B
0	-0.386272	1	0.997	0.003	0	0	RPL41
0	0.505402	1	0.996	0.004	0	0	TMSB10
0	-0.594628	0.949	0.945	0.004	0	0	RPS29
1.32434e-168	-0.367735	0.933	0.929	0.004	4.33551e-164	0	ARHGDIB
6.72291e-75	-0.256313	0.999	0.995	0.004	2.20088e-70	0	MT-CO2
0	-0.429732	0.995	0.99	0.005	0	0	HLA-A
0	-1.154	0.996	0.99	0.006	0	0	RPS27
0	-0.713261	0.999	0.993	0.006	0	0	EEF1A1
0	-0.556016	0.998	0.992	0.006	0	0	RPS12
0	-0.557372	0.997	0.991	0.006	0	0	RPL30
0	-0.553128	0.998	0.992	0.006	0	0	RPS19
2.38516e-117	-0.263643	0.963	0.957	0.006	7.80831e-113	0	UBC
4.67504e-74	-0.377295	0.849	0.843	0.006	1.53047e-69	0	HLA-DRB1
0	-0.552887	0.997	0.99	0.007	0	0	RPL11
0	-0.652783	0.997	0.99	0.007	0	0	RPL10
0	-1.00168	0.957	0.95	0.007	0	0	RPL3
2.12469e-220	-0.453125	1	0.993	0.007	6.95561e-216	0	RPL13
8.01154e-170	-0.281196	0.999	0.992	0.007	2.62274e-165	0	RPL19
9.90699e-19	-0.298688	0.756	0.749	0.007	3.24325e-14	0	HMGN2
0	-0.762833	0.969	0.961	0.008	0	0	RPL23A
0	-0.996919	0.99	0.981	0.009	0	0	CD74
3.08086e-216	-0.371559	0.999	0.99	0.009	1.00858e-211	0	RPL32
2.29205e-209	-0.419323	0.999	0.99	0.009	7.50348e-205	0	RPS8
0	-0.594278	0.994	0.984	0.01	0	0	RPS27A
0	-0.728999	0.982	0.972	0.01	0	0	RPL14
0	-0.741144	0.995	0.985	0.01	0	0	RPS18
0	-0.610109	0.97	0.96	0.01	0	0	RPLP0
0	-0.627994	0.993	0.982	0.011	0	0	RPS15A
0	-0.590553	0.997	0.986	0.011	0	0	RPL18A
0	-0.457436	0.994	0.982	0.012	0	0	RPL29
0	-0.612767	0.998	0.986	0.012	0	0	RPS23
0	-0.87001	0.983	0.971	0.012	0	0	RPS4X
0	-0.546875	0.989	0.977	0.012	0	0	RPL7A
0	-0.709903	0.995	0.983	0.012	0	0	RPS3
3.22468e-266	-0.329002	0.994	0.982	0.012	1.05566e-261	0	RPS7
7.48426e-197	-0.332628	0.997	0.985	0.012	2.45012e-192	0	RPL18
6.29297e-187	-0.309422	0.997	0.985	0.012	2.06013e-182	0	RPL12
8.17448e-163	-0.354854	0.932	0.92	0.012	2.67608e-158	0	RPL4
0	-0.499739	0.988	0.975	0.013	0	0	RPS3A
2.14074e-201	-0.344959	0.996	0.983	0.013	7.00815e-197	0	RPS2
0	-0.69664	0.987	0.973	0.014	0	0	RPS25
1.223e-282	-0.412175	0.994	0.98	0.014	4.00372e-278	0	RPS21
7.20433e-264	-0.365926	0.996	0.982	0.014	2.35848e-259	0	RPL8
0	-0.447803	0.979	0.964	0.015	0	0	GNB2L1
0	0.719265	0.997	0.982	0.015	0	0	FTH1
0	1.31413	1	0.985	0.015	0	0	FTL
9.43186e-07	0.720154	0.158	0.143	0.015	0.0308771	0	IFI27
0	-0.578005	0.986	0.97	0.016	0	0	RPS6
3.2451e-290	-0.384589	0.994	0.978	0.016	1.06235e-285	0	RPL36
4.6846e-196	-0.292079	0.978	0.961	0.017	1.5336e-191	0	RPL35
1.06848e-113	-0.317021	0.949	0.931	0.018	3.49788e-109	0	PPIA
1.21474e-201	-0.401269	0.99	0.972	0.018	3.97671e-197	0	RPL21
5.27676e-148	-0.42229	0.979	0.961	0.018	1.72745e-143	0	MT-CYB
5.43296e-160	-0.352311	0.985	0.965	0.02	1.77859e-155	0	RPL13A
6.79901e-134	-0.281639	0.984	0.961	0.023	2.22579e-129	0	RPS16
2.04929e-46	0.426347	0.665	0.642	0.023	6.70877e-42	0	IER2
0	0.489704	0.996	0.972	0.024	0	0	MT-ND1
6.36511e-47	-0.250465	0.984	0.96	0.024	2.08375e-42	0	RPL9
0	0.314563	0.996	0.968	0.028	0	0	CFL1
0	0.505999	0.994	0.966	0.028	0	0	CYBA
8.16827e-55	-0.255664	0.967	0.938	0.029	2.67405e-50	0	CORO1A
8.23709e-33	-0.290532	0.976	0.946	0.03	2.69658e-28	0	RPS26
2.14724e-159	0.278827	0.967	0.935	0.032	7.02942e-155	0	PABPC1
0	0.451171	0.99	0.955	0.035	0	0	H3F3A
0	0.609574	0.997	0.961	0.036	0	0	SH3BGRL3
5.47101e-214	0.329861	0.978	0.938	0.04	1.79105e-209	0	MT-ND2
0	0.428534	0.987	0.946	0.041	0	0	PFDN5
0	0.389562	0.987	0.946	0.041	0	0	COX4I1
0	0.616509	0.997	0.954	0.043	0	0	GAPDH
0	0.671207	0.998	0.954	0.044	0	0	SERF2
0	0.513508	0.992	0.946	0.046	0	0	MT-ND4
0	0.59265	0.996	0.948	0.048	0	0	ATP5E
7.02584e-127	0.266014	0.953	0.904	0.049	2.30005e-122	0	RPL7
0	0.748275	0.997	0.946	0.051	0	0	OAZ1
0	0.431029	0.991	0.939	0.052	0	0	MYL6
1.03452e-141	-0.878137	0.873	0.817	0.056	3.38669e-137	0	HLA-DRA
0	0.428787	0.979	0.915	0.064	0	0	ATP5G2
1.89712e-116	0.292394	0.106	0.042	0.064	6.21061e-112	0	MFGE8
1.34062e-102	0.329143	0.115	0.049	0.066	4.3888e-98	0	IL1B
3.19694e-76	0.322887	0.16	0.091	0.069	1.04658e-71	0	SIGLEC1
0	1.00076	0.997	0.927	0.07	0	0	VIM
3.15767e-185	0.288158	0.949	0.877	0.072	1.03373e-180	0	ATP5L
3.12005e-233	0.325373	0.94	0.867	0.073	1.02141e-228	0	RHOA
3.68694e-161	0.295861	0.103	0.03	0.073	1.20699e-156	0	EREG
6.62219e-182	0.329506	0.1	0.027	0.073	2.16791e-177	0	S100P
2.36289e-62	0.268201	0.383	0.307	0.076	7.73538e-58	0	MBD2
0	0.472827	0.97	0.893	0.077	0	0	TPM3
1.00409e-74	0.255387	0.224	0.147	0.077	3.28709e-70	0	MKKS
1.40667e-192	0.25611	0.105	0.027	0.078	4.60501e-188	0	TNNT1
1.46914e-79	0.317543	0.223	0.144	0.079	4.80952e-75	0	ARL4A
1.79177e-69	0.268908	0.337	0.258	0.079	5.86571e-65	0	VMA21
3.55906e-66	0.261488	0.364	0.285	0.079	1.16513e-61	0	CHMP4B
2.12852e-75	0.250873	0.247	0.167	0.08	6.96813e-71	0	NANS
1.67285e-66	0.261279	0.368	0.288	0.08	5.47641e-62	0	FBXO9
2.95208e-73	0.254115	0.251	0.17	0.081	9.66423e-69	0	JARID2
5.03568e-69	0.251328	0.464	0.383	0.081	1.64853e-64	0	LRPAP1
3.6922e-163	0.325143	0.86	0.778	0.082	1.20872e-158	0	CALM2
2.53736e-106	0.261362	0.877	0.795	0.082	8.30657e-102	0	RPL23
4.55193e-94	0.260948	0.198	0.116	0.082	1.49017e-89	0	HNRNPH2
3.50845e-70	0.25211	0.462	0.38	0.082	1.14856e-65	0	PET100
5.97279e-69	0.253071	0.372	0.29	0.082	1.95531e-64	0	HK1
4.67979e-78	0.267215	0.282	0.198	0.084	1.53202e-73	0	TMEM33
1.30491e-142	0.262006	0.142	0.058	0.084	4.27188e-138	0	MIR22HG
3.22512e-78	0.26197	0.288	0.204	0.084	1.05581e-73	0	ITPK1
2.64905e-85	0.256606	0.23	0.146	0.084	8.67221e-81	0	NKIRAS2
1.27606e-71	0.256677	0.369	0.285	0.084	4.17745e-67	0	ARL8B
4.15841e-145	0.255374	0.146	0.061	0.085	1.36134e-140	0	ASRGL1
7.7402e-218	0.255024	0.115	0.03	0.085	2.53391e-213	0	PRRG4
1.24479e-81	0.288547	0.262	0.177	0.085	4.07505e-77	0	SAMSN1
1.44565e-73	0.289818	0.326	0.241	0.085	4.73262e-69	0	PLIN2
5.09183e-74	0.251786	0.49	0.404	0.086	1.66691e-69	0	ZNHIT1
2.56742e-95	0.25848	0.225	0.139	0.086	8.40497e-91	0	FUCA2
1.23816e-88	0.251907	0.655	0.569	0.086	4.05338e-84	0	USP15
3.00525e-249	0.281795	0.113	0.025	0.088	9.83829e-245	0	FMN1
2.02771e-79	0.27233	0.305	0.217	0.088	6.63811e-75	0	KIAA0100
3.45754e-83	0.256237	0.278	0.19	0.088	1.13189e-78	0	ARF3
2.60986e-80	0.268183	0.544	0.456	0.088	8.54389e-76	0	XRN2
7.09503e-155	0.255187	0.151	0.062	0.089	2.3227e-150	0	SERPINB8
7.33717e-189	0.296562	0.132	0.043	0.089	2.40197e-184	0	PID1
4.50751e-108	0.284223	0.203	0.114	0.089	1.47563e-103	0	FHOD1
4.26578e-81	0.267714	0.326	0.237	0.089	1.39649e-76	0	CARS2
7.21884e-75	0.250102	0.501	0.412	0.089	2.36323e-70	0	ZBTB7A
1.40353e-257	0.268519	0.114	0.024	0.09	4.59472e-253	0	NRG1
3.47594e-125	0.269697	0.176	0.086	0.09	1.13792e-120	0	SLC44A1
1.40033e-117	0.261657	0.185	0.095	0.09	4.58425e-113	0	TRIB1
2.60347e-116	0.266896	0.19	0.1	0.09	8.52297e-112	0	ACER3
3.66999e-102	0.279265	0.219	0.129	0.09	1.20145e-97	0	NBPF14
8.03497e-86	0.317913	0.452	0.362	0.09	2.63041e-81	0	ATF4
1.43767e-81	0.272749	0.478	0.387	0.091	4.70651e-77	0	KDELR1
7.96978e-265	0.251722	0.115	0.024	0.091	2.60907e-260	0	AL627309.1
2.26846e-86	0.299606	0.32	0.229	0.091	7.42624e-82	0	PEPD
2.52244e-103	0.25224	0.798	0.707	0.091	8.25771e-99	0	ACTR2
1.08095e-81	0.328554	0.797	0.706	0.091	3.5387e-77	0	JUNB
2.49338e-90	0.285337	0.613	0.521	0.092	8.16259e-86	0	HADHA
1.20367e-80	0.256953	0.348	0.256	0.092	3.94045e-76	0	CTDSP2
9.75474e-213	0.268429	0.129	0.037	0.092	3.19341e-208	0	TRPM2
9.63431e-97	0.271097	0.25	0.158	0.092	3.15399e-92	0	OAZ2
1.56976e-94	0.271888	0.268	0.176	0.092	5.13891e-90	0	ACSL4
4.36344e-88	0.257384	0.276	0.184	0.092	1.42846e-83	0	ZMIZ1
1.81724e-86	0.275469	0.334	0.242	0.092	5.9491e-82	0	COMMD9
3.04167e-82	0.284894	0.403	0.311	0.092	9.95752e-78	0	ATP6AP1
6.01098e-77	0.259342	0.384	0.292	0.092	1.96781e-72	0	C6orf62
3.55442e-76	0.252905	0.44	0.348	0.092	1.16361e-71	0	ARID1A
3.25461e-237	0.320543	0.947	0.854	0.093	1.06546e-232	0	EMP3
1.1991e-87	0.275782	0.321	0.228	0.093	3.9255e-83	0	TPD52L2
3.01414e-89	0.257031	0.274	0.181	0.093	9.86739e-85	0	RCOR1
0	0.496152	0.922	0.829	0.093	0	0	ITM2B
1.47267e-87	0.284344	0.425	0.331	0.094	4.82109e-83	0	FAM120A
3.23272e-184	0.253947	0.146	0.052	0.094	1.05829e-179	0	MYCL
6.30314e-176	0.26495	0.15	0.056	0.094	2.06346e-171	0	HPSE
1.88236e-105	0.27452	0.216	0.122	0.094	6.16229e-101	0	VNN2
5.82234e-103	0.27128	0.239	0.145	0.094	1.90606e-98	0	TBL1X
1.59299e-79	0.257675	0.315	0.221	0.094	5.21499e-75	0	BCL3
3.80251e-77	0.294559	0.425	0.33	0.095	1.24483e-72	0	SLC2A3
1.0674e-145	0.271974	0.174	0.079	0.095	3.49434e-141	0	FAM214B
9.12228e-112	0.253508	0.217	0.122	0.095	2.98636e-107	0	ZBTB7B
8.19848e-93	0.29398	0.503	0.408	0.095	2.68394e-88	0	PTEN
8.68238e-89	0.254286	0.295	0.199	0.096	2.84235e-84	0	SLC25A24
3.44049e-82	0.252567	0.35	0.254	0.096	1.12631e-77	0	TTC7A
7.70121e-214	0.294393	0.141	0.045	0.096	2.52114e-209	0	IL18
2.66819e-193	0.253556	0.147	0.051	0.096	8.73486e-189	0	NOD2
1.15498e-139	0.26708	0.183	0.087	0.096	3.78106e-135	0	SLFN11
6.6074e-127	0.254573	0.195	0.099	0.096	2.16307e-122	0	FRAT1
1.33685e-88	0.256998	0.285	0.188	0.097	4.37644e-84	0	NRIP1
3.04209e-179	0.269252	0.156	0.059	0.097	9.95888e-175	0	HK2
1.47671e-112	0.2618	0.227	0.13	0.097	4.83431e-108	0	MTF1
1.29736e-90	0.282217	0.369	0.271	0.098	4.24718e-86	0	RAP2B
3.7359e-86	0.295227	0.439	0.341	0.098	1.22302e-81	0	LENG8
2.34073e-239	0.281898	0.135	0.037	0.098	7.66284e-235	0	FADS1
8.49236e-188	0.271464	0.155	0.057	0.098	2.78014e-183	0	S100Z
5.24455e-146	0.292286	0.187	0.089	0.098	1.71691e-141	0	OSBPL11
1.01236e-121	0.287967	0.222	0.124	0.098	3.31415e-117	0	NQO2
1.11585e-114	0.257298	0.227	0.129	0.098	3.65297e-110	0	PISD
1.18408e-90	0.294618	0.384	0.286	0.098	3.87631e-86	0	CELF1
4.21633e-86	0.261279	0.5	0.401	0.099	1.3803e-81	0	MYO9B
0	0.524207	0.118	0.019	0.099	0	0	VSIG4
9.13705e-166	0.319447	0.175	0.076	0.099	2.9912e-161	0	ASPH
3.6723e-147	0.258953	0.177	0.078	0.099	1.2022e-142	0	PDK4
6.40047e-122	0.259424	0.219	0.12	0.099	2.09532e-117	0	TFE3
3.53606e-107	0.268032	0.792	0.693	0.099	1.1576e-102	0	PSMA7
1.20198e-209	0.256337	0.148	0.048	0.1	3.93491e-205	0	CD300LB
8.34812e-163	0.285773	0.177	0.077	0.1	2.73292e-158	0	MPP7
5.77527e-232	0.25607	0.138	0.038	0.1	1.89065e-227	0	VSTM1
1.27419e-205	0.317128	0.152	0.052	0.1	4.17131e-201	0	RP11-295G20.2
2.36564e-125	0.27893	0.221	0.121	0.1	7.74441e-121	0	SH3TC1
3.25287e-96	0.309643	0.402	0.302	0.1	1.06489e-91	0	BLOC1S1
2.16466e-113	0.317646	0.637	0.536	0.101	7.08644e-109	0	PCBP2
0	0.620043	0.119	0.018	0.101	0	0	RNASE1
5.95858e-216	0.273766	0.151	0.05	0.101	1.95066e-211	0	CPNE8
2.55284e-289	0.259405	0.129	0.028	0.101	8.35722e-285	0	CLEC4D
8.36301e-196	0.254496	0.157	0.056	0.101	2.7378e-191	0	NLRC4
2.21913e-96	0.299447	0.349	0.247	0.102	7.26478e-92	0	SLA
0	0.436588	0.116	0.014	0.102	0	0	HP
8.03693e-214	0.287635	0.154	0.052	0.102	2.63105e-209	0	STX3
1.16706e-180	0.287966	0.169	0.067	0.102	3.82061e-176	0	MICAL2
3.44942e-141	0.280179	0.203	0.101	0.102	1.12924e-136	0	RALGAPA2
2.81534e-115	0.276264	0.249	0.147	0.102	9.21656e-111	0	RELT
1.27741e-107	0.250423	0.252	0.15	0.102	4.18186e-103	0	ADRBK2
2.09181e-101	0.312986	0.325	0.223	0.102	6.84794e-97	0	TRMT1
6.04505e-90	0.275258	0.465	0.363	0.102	1.97897e-85	0	SLIRP
6.20798e-109	0.300564	0.563	0.46	0.103	2.03231e-104	0	VAPA
1.50034e-119	0.32002	0.722	0.619	0.103	4.91167e-115	0	NDUFB9
1.45149e-112	0.300311	0.603	0.5	0.103	4.75175e-108	0	RAB7A
7.73556e-224	0.268567	0.15	0.047	0.103	2.53239e-219	0	ARHGEF11
1.3836e-111	0.305747	0.274	0.171	0.103	4.52949e-107	0	HSPA1A
1.22718e-99	0.293475	0.392	0.289	0.103	4.01741e-95	0	RNPEPL1
6.42997e-128	0.29153	0.238	0.134	0.104	2.10498e-123	0	DENND1A
3.47321e-106	0.275448	0.287	0.183	0.104	1.13702e-101	0	CCPG1
1.32141e-92	0.274615	0.359	0.255	0.104	4.32589e-88	0	ARHGAP27
9.20703e-218	0.272781	0.155	0.051	0.104	3.0141e-213	0	SLC24A4
1.07288e-110	0.268578	0.271	0.167	0.104	3.51229e-106	0	RNF135
2.5953e-95	0.269568	0.338	0.234	0.104	8.49622e-91	0	RAB27A
1.67316e-250	0.288582	0.147	0.042	0.105	5.47742e-246	0	MAML3
4.48126e-132	0.29066	0.236	0.131	0.105	1.46703e-127	0	MLKL
6.3463e-125	0.29173	0.73	0.625	0.105	2.07759e-120	0	WDR83OS
1.23007e-110	0.298298	0.293	0.188	0.105	4.02689e-106	0	MED13L
2.16458e-103	0.318919	0.444	0.339	0.105	7.08618e-99	0	CCDC69
2.52128e-177	0.282567	0.179	0.074	0.105	8.2539e-173	0	NPEPL1
1.1276e-220	0.266031	0.157	0.052	0.105	3.69141e-216	0	ACSS2
8.75522e-112	0.315079	0.313	0.208	0.105	2.8662e-107	0	DHRS4
1.92995e-108	0.316732	0.458	0.353	0.105	6.31808e-104	0	MRPL33
1.48916e-90	0.281734	0.552	0.447	0.105	4.87505e-86	0	NDUFS6
1.57256e-148	0.266372	0.206	0.1	0.106	5.1481e-144	0	SBF2
5.28532e-138	0.339324	0.634	0.528	0.106	1.73026e-133	0	ATP6V0C
3.04785e-124	0.287584	0.245	0.139	0.106	9.97775e-120	0	DSE
1.4783e-117	0.310695	0.291	0.185	0.106	4.83951e-113	0	IL10RB
3.10213e-108	0.319256	0.469	0.363	0.106	1.01555e-103	0	CTDNEP1
3.58436e-122	0.287842	0.264	0.158	0.106	1.17341e-117	0	AGPAT3
5.87069e-117	0.303432	0.272	0.166	0.106	1.92189e-112	0	FOXO3
6.50146e-112	0.320264	0.333	0.227	0.106	2.12838e-107	0	GSR
2.69435e-96	0.279528	0.456	0.35	0.106	8.8205e-92	0	MMP24-AS1
6.93844e-192	0.29082	0.174	0.067	0.107	2.27144e-187	0	HSPA6
5.9201e-142	0.319526	0.702	0.595	0.107	1.93806e-137	0	WASF2
3.66313e-122	0.319704	0.664	0.557	0.107	1.1992e-117	0	ATP5I
4.13651e-114	0.286264	0.294	0.187	0.107	1.35417e-109	0	SLC12A9
2.74944e-109	0.329016	0.371	0.264	0.107	9.00085e-105	0	SLC38A10
2.77548e-178	0.269729	0.18	0.073	0.107	9.08608e-174	0	CLMN
0	0.352729	0.13	0.023	0.107	0	0	ALDH1A1
2.10708e-168	0.289461	0.197	0.09	0.107	6.89794e-164	0	SRGAP2
2.69072e-95	0.278328	0.402	0.295	0.107	8.80862e-91	0	NLRP1
3.95026e-114	0.295533	0.572	0.464	0.108	1.2932e-109	0	RNF181
2.78798e-172	0.339157	0.761	0.653	0.108	9.12701e-168	0	ATP6V0E1
2.74384e-158	0.268324	0.205	0.097	0.108	8.9825e-154	0	KCNQ1
2.52504e-114	0.291491	0.294	0.186	0.108	8.26624e-110	0	USF2
3.8215e-103	0.299515	0.421	0.313	0.108	1.25105e-98	0	HSD17B11
8.3199e-192	0.31406	0.182	0.074	0.108	2.72369e-187	0	MAFG
1.36972e-153	0.304715	0.218	0.11	0.108	4.48405e-149	0	PDLIM7
6.20939e-235	0.304042	0.16	0.052	0.108	2.03277e-230	0	OAF
4.21741e-141	0.288921	0.226	0.118	0.108	1.38065e-136	0	MAN2C1
4.45754e-107	0.294688	0.343	0.235	0.108	1.45927e-102	0	CBL
6.23575e-285	0.399936	0.877	0.768	0.109	2.0414e-280	0	COX5B
8.2394e-119	0.297492	0.285	0.176	0.109	2.69733e-114	0	NXF1
9.18125e-246	0.286042	0.155	0.046	0.109	3.00567e-241	0	ARRDC4
4.66345e-190	0.2843	0.181	0.072	0.109	1.52667e-185	0	SNX30
1.46777e-151	0.310453	0.226	0.117	0.109	4.80503e-147	0	ASAP1
0	0.311738	0.139	0.03	0.109	0	0	SGMS2
6.88663e-226	0.272599	0.164	0.055	0.109	2.25448e-221	0	RILP
1.85703e-225	0.286277	0.164	0.055	0.109	6.07934e-221	0	RAB20
1.07987e-169	0.288715	0.196	0.087	0.109	3.53518e-165	0	AP5B1
1.81607e-146	0.307697	0.228	0.119	0.109	5.94528e-142	0	SLC6A6
9.01996e-96	0.277446	0.425	0.315	0.11	2.95286e-91	0	ETV6
9.12016e-181	0.276051	0.19	0.08	0.11	2.98567e-176	0	P2RX1
1.50408e-173	0.315725	0.202	0.092	0.11	4.9239e-169	0	FURIN
1.31747e-122	0.340573	0.334	0.224	0.11	4.313e-118	0	EIF4EBP2
2.49419e-273	0.373837	0.916	0.805	0.111	8.16523e-269	0	COX6B1
1.9782e-153	0.327278	0.728	0.617	0.111	6.47605e-149	0	SCAND1
8.47339e-241	0.315424	0.164	0.053	0.111	2.77393e-236	0	AGPAT9
1.0915e-174	0.281318	0.199	0.088	0.111	3.57325e-170	0	TNS3
1.3317e-109	0.284789	0.346	0.234	0.112	4.3596e-105	0	CNIH4
3.90853e-221	0.285418	0.172	0.06	0.112	1.27953e-216	0	ADAMTSL4
9.47837e-109	0.308902	0.376	0.264	0.112	3.10293e-104	0	JAK2
1.53763e-146	0.312964	0.255	0.143	0.112	5.03373e-142	0	REEP4
2.50315e-124	0.312527	0.578	0.465	0.113	8.19457e-120	0	PRKAR1A
0	0.555454	0.961	0.848	0.113	0	0	GNAI2
1.13266e-281	0.324633	0.155	0.042	0.113	3.708e-277	0	HLX
7.00593e-250	0.305739	0.165	0.052	0.113	2.29353e-245	0	ZNF516
0	0.701291	0.97	0.856	0.114	0	0	ALDOA
7.02039e-296	0.373291	0.154	0.04	0.114	2.29826e-291	0	FLT3
2.50471e-201	0.370578	0.823	0.709	0.114	8.19968e-197	0	HIGD2A
7.56518e-179	0.306362	0.21	0.096	0.114	2.47661e-174	0	STAC3
6.96073e-129	0.312449	0.661	0.547	0.114	2.27873e-124	0	GNB1
5.93361e-128	0.307323	0.312	0.198	0.114	1.94249e-123	0	TOLLIP
5.72048e-106	0.286137	0.689	0.575	0.114	1.87271e-101	0	COX7B
4.44991e-191	0.315224	0.198	0.084	0.114	1.45677e-186	0	TRPS1
7.60974e-140	0.31295	0.274	0.16	0.114	2.4912e-135	0	VAMP3
3.83982e-138	0.31324	0.276	0.162	0.114	1.25704e-133	0	PNPLA6
1.21832e-126	0.313116	0.677	0.563	0.114	3.98841e-122	0	CDV3
9.1175e-243	0.339854	0.907	0.792	0.115	2.9848e-238	0	GMFG
1.42649e-133	0.316367	0.301	0.186	0.115	4.66989e-129	0	FAR1
2.07794e-100	0.294456	0.51	0.395	0.115	6.80257e-96	0	PPP1R15A
2.9368e-268	0.326948	0.162	0.047	0.115	9.61419e-264	0	PLCB1
2.17625e-190	0.286745	0.201	0.086	0.115	7.12438e-186	0	CSF2RB
1.30912e-113	0.313994	0.35	0.234	0.116	4.28565e-109	0	METTL7A
3.22492e-294	0.314333	0.157	0.041	0.116	1.05574e-289	0	TLR5
4.98358e-293	0.329415	0.158	0.042	0.116	1.63147e-288	0	F5
1.10144e-227	0.307167	0.183	0.067	0.116	3.6058e-223	0	TK2
5.41888e-126	0.289328	0.298	0.182	0.116	1.77398e-121	0	ENTPD1
1.20372e-123	0.324722	0.517	0.401	0.116	3.94061e-119	0	OGFR
8.43165e-118	0.320492	0.397	0.281	0.116	2.76027e-113	0	MAN2B1
1.52238e-164	0.285874	0.224	0.108	0.116	4.98381e-160	0	CHST15
2.81799e-180	0.300825	0.214	0.097	0.117	9.22526e-176	0	RCBTB2
5.2055e-131	0.30451	0.3	0.183	0.117	1.70412e-126	0	PLXNC1
1.36843e-130	0.351433	0.356	0.239	0.117	4.47982e-126	0	ETHE1
1.17637e-117	0.309296	0.517	0.4	0.117	3.85108e-113	0	CHMP2A
5.24607e-144	0.331516	0.279	0.162	0.117	1.71741e-139	0	ARID3A
3.66576e-113	0.301732	0.463	0.346	0.117	1.20006e-108	0	LINC00657
0	0.378382	0.958	0.84	0.118	0	0	LCP1
1.79304e-133	0.350644	0.32	0.202	0.118	5.86986e-129	0	LIPA
7.62429e-286	0.320526	0.164	0.046	0.118	2.49596e-281	0	TREM1
4.17641e-269	0.296516	0.168	0.05	0.118	1.36723e-264	0	HOMER3
5.02722e-133	0.327263	0.332	0.214	0.118	1.64576e-128	0	TYK2
5.10505e-99	0.271661	0.538	0.42	0.118	1.67124e-94	0	YWHAE
1.95246e-146	0.319251	0.286	0.167	0.119	6.39177e-142	0	ABHD2
3.75803e-147	0.338395	0.298	0.179	0.119	1.23027e-142	0	BCKDK
1.4849e-137	0.309493	0.308	0.189	0.119	4.8611e-133	0	ANO6
7.68764e-133	0.328138	0.322	0.203	0.119	2.5167e-128	0	C15orf39
4.05135e-128	0.293942	0.305	0.186	0.119	1.32629e-123	0	SH2B3
5.89944e-127	0.324319	0.5	0.381	0.119	1.9313e-122	0	CLTC
4.0346e-122	0.317488	0.414	0.295	0.119	1.32081e-117	0	ANKRD13D
4.2994e-208	0.307648	0.2	0.081	0.119	1.40749e-203	0	TPCN1
5.27443e-147	0.319485	0.288	0.168	0.12	1.72669e-142	0	MICU1
2.63981e-240	0.307731	0.182	0.062	0.12	8.64196e-236	0	AQP9
6.00231e-140	0.365352	0.372	0.252	0.12	1.96497e-135	0	RNPEP
3.27033e-113	0.284463	0.502	0.382	0.12	1.07061e-108	0	STAT6
1.69633e-111	0.281034	0.45	0.33	0.12	5.55327e-107	0	DYNLT1
1.67105e-227	0.465399	0.755	0.634	0.121	5.47052e-223	0	CD44
5.81329e-169	0.315186	0.851	0.73	0.121	1.9031e-164	0	LRRFIP1
8.10183e-163	0.352119	0.68	0.559	0.121	2.6523e-158	0	ACAP2
3.57492e-116	0.284443	0.633	0.512	0.121	1.17032e-111	0	CANX
3.45443e-106	0.265768	0.61	0.489	0.121	1.13088e-101	0	P4HB
4.01244e-197	0.363531	0.224	0.103	0.121	1.31355e-192	0	IDH1
3.18826e-178	0.3144	0.229	0.108	0.121	1.04374e-173	0	ETS2
4.19483e-176	0.31293	0.226	0.105	0.121	1.37326e-171	0	CAMK1
1.22338e-138	0.325386	0.337	0.216	0.121	4.00497e-134	0	NDUFV3
1.97158e-155	0.313636	0.286	0.164	0.122	6.45435e-151	0	CD151
4.51684e-136	0.336523	0.383	0.261	0.122	1.47868e-131	0	PLEKHB2
1.8713e-186	0.28916	0.227	0.105	0.122	6.12607e-182	0	TTYH3
2.05513e-130	0.33009	0.56	0.438	0.122	6.72787e-126	0	UQCRC1
5.47682e-141	0.331759	0.352	0.229	0.123	1.79295e-136	0	JOSD2
7.58561e-165	0.361109	0.683	0.56	0.123	2.4833e-160	0	PRDX5
5.10396e-125	0.262394	0.739	0.616	0.123	1.67088e-120	0	SEC61B
1.91347e-278	0.32349	0.178	0.054	0.124	6.26413e-274	0	ARHGEF40
1.88844e-246	0.335883	0.194	0.07	0.124	6.18217e-242	0	MCTP1
6.15834e-138	0.347009	0.472	0.348	0.124	2.01606e-133	0	FLII
2.63194e-111	0.285341	0.437	0.313	0.124	8.61619e-107	0	NCF4
5.38821e-196	0.38936	0.239	0.114	0.125	1.76394e-191	0	RRP12
7.95163e-186	0.320173	0.239	0.114	0.125	2.60312e-181	0	ZSWIM6
8.73321e-183	0.319111	0.239	0.114	0.125	2.85899e-178	0	FNDC3B
0	0.354291	0.166	0.041	0.125	0	0	CEACAM4
3.14982e-233	0.331386	0.203	0.078	0.125	1.03116e-228	0	FGD4
1.3619e-194	0.321189	0.232	0.107	0.125	4.45844e-190	0	EVI5
5.28984e-148	0.328158	0.317	0.192	0.125	1.73174e-143	0	TMEM127
5.2232e-137	0.304359	0.322	0.197	0.125	1.70992e-132	0	AMPD2
6.01998e-160	0.391572	0.589	0.463	0.126	1.97076e-155	0	MYEOV2
0	0.360179	0.162	0.036	0.126	0	0	MARVELD1
3.1821e-269	0.35413	0.19	0.064	0.126	1.04172e-264	0	ZFHX3
1.91154e-211	0.354366	0.852	0.726	0.126	6.25781e-207	0	UBL5
5.38304e-208	0.329805	0.223	0.097	0.126	1.76225e-203	0	PSTPIP2
2.29443e-185	0.329681	0.248	0.122	0.126	7.51127e-181	0	DNAJC5
4.43595e-177	0.346153	0.262	0.136	0.126	1.4522e-172	0	SSFA2
1.70331e-298	0.343889	0.181	0.054	0.127	5.57611e-294	0	FCGR1B
2.38653e-253	0.337221	0.199	0.072	0.127	7.81278e-249	0	TIAM1
1.50401e-159	0.370005	0.635	0.508	0.127	4.92369e-155	0	SEC11A
9.76169e-154	0.390264	0.485	0.358	0.127	3.19568e-149	0	ATP6AP2
1.73075e-151	0.371408	0.318	0.191	0.127	5.66596e-147	0	RUNX1
1.99648e-137	0.320393	0.769	0.642	0.127	6.53589e-133	0	NFKBIA
1.22572e-99	0.250055	0.453	0.326	0.127	4.01263e-95	0	NFKBIZ
2.09238e-162	0.309486	0.275	0.148	0.127	6.84983e-158	0	SCARB2
0	0.346844	0.172	0.044	0.128	0	0	DKFZP761J1410
1.78195e-164	0.357786	0.636	0.508	0.128	5.83357e-160	0	TGOLN2
1.09719e-124	0.314258	0.419	0.291	0.128	3.59188e-120	0	IGF2R
7.9219e-154	0.356505	0.361	0.232	0.129	2.59339e-149	0	LAMP2
0	0.465229	0.146	0.017	0.129	0	0	ADAMTS2
5.09577e-258	0.355525	0.203	0.074	0.129	1.6682e-253	0	TET3
1.67093e-243	0.32633	0.211	0.082	0.129	5.47014e-239	0	RAB34
5.01678e-165	0.388345	0.323	0.194	0.129	1.64234e-160	0	CSGALNACT2
8.75588e-117	0.278638	0.505	0.376	0.129	2.86641e-112	0	MYD88
5.40697e-298	0.356085	0.187	0.057	0.13	1.77008e-293	0	MTMR11
7.65103e-238	0.440967	0.218	0.088	0.13	2.50472e-233	0	SOX4
3.32488e-147	0.35284	0.524	0.394	0.13	1.08847e-142	0	CAPZA2
1.88018e-146	0.349625	0.635	0.505	0.13	6.15514e-142	0	ROMO1
3.40143e-168	0.293813	0.271	0.141	0.13	1.11353e-163	0	FOSL2
2.21159e-261	0.337004	0.203	0.072	0.131	7.2401e-257	0	SIGLEC7
8.72624e-226	0.390223	0.824	0.693	0.131	2.85671e-221	0	NDUFA1
1.62429e-219	0.319699	0.226	0.095	0.131	5.31743e-215	0	EPB41L3
7.73011e-141	0.343296	0.451	0.32	0.131	2.5306e-136	0	PTPLAD2
5.27353e-151	0.365761	0.407	0.275	0.132	1.72639e-146	0	DICER1
1.944e-200	0.37927	0.739	0.607	0.132	6.36408e-196	0	PAK2
6.00574e-153	0.365205	0.482	0.35	0.132	1.9661e-148	0	NUDT3
1.14424e-193	0.369552	0.273	0.141	0.132	3.74589e-189	0	CAMKK2
7.17264e-306	0.34172	0.19	0.057	0.133	2.34811e-301	0	FPR2
1.34523e-167	0.348002	0.315	0.182	0.133	4.40389e-163	0	TNFAIP8L2
4.71699e-183	0.352295	0.289	0.155	0.134	1.5442e-178	0	CPD
1.47745e-202	0.381807	0.264	0.13	0.134	4.83672e-198	0	HIPK2
2.57916e-163	0.452686	0.326	0.192	0.134	8.44338e-159	0	FOSB
8.80742e-168	0.383331	0.356	0.221	0.135	2.88328e-163	0	MAPK14
8.41065e-217	0.350517	0.254	0.119	0.135	2.75339e-212	0	HEBP1
7.85723e-206	0.38617	0.798	0.663	0.135	2.57222e-201	0	MTDH
1.91727e-172	0.287466	0.841	0.706	0.135	6.27656e-168	0	TPI1
1.12763e-153	0.342237	0.364	0.228	0.136	3.69152e-149	0	IRF5
6.51169e-205	0.380272	0.266	0.13	0.136	2.13173e-200	0	MTMR3
2.28587e-179	0.350885	0.792	0.656	0.136	7.48326e-175	0	ATP5J2
1.11489e-144	0.335176	0.462	0.326	0.136	3.6498e-140	0	RBMS1
5.68415e-140	0.319	0.54	0.404	0.136	1.86082e-135	0	ATG3
4.8142e-283	0.385069	0.212	0.075	0.137	1.57603e-278	0	PLEKHO2
1.71884e-263	0.379907	0.227	0.09	0.137	5.62696e-259	0	MGST2
2.22391e-219	0.36003	0.81	0.673	0.137	7.2804e-215	0	IQGAP1
3.67561e-162	0.382358	0.394	0.257	0.137	1.20328e-157	0	HOOK3
3.07212e-159	0.361949	0.459	0.322	0.137	1.00572e-154	0	HDLBP
1.8916e-178	0.384754	0.554	0.417	0.137	6.19254e-174	0	C7orf73
7.28073e-177	0.405008	0.598	0.46	0.138	2.38349e-172	0	LSMD1
1.45975e-161	0.369027	0.582	0.444	0.138	4.77878e-157	0	MRPL23
3.56393e-156	0.360121	0.408	0.27	0.138	1.16672e-151	0	GPCPD1
6.42941e-183	0.323239	0.286	0.148	0.138	2.1048e-178	0	METRNL
0	0.403525	0.182	0.044	0.138	0	0	RAB13
1.56253e-284	0.347466	0.212	0.074	0.138	5.11526e-280	0	LPCAT2
0	0.379653	0.174	0.035	0.139	0	0	PADI2
3.87304e-180	0.365275	0.326	0.187	0.139	1.26792e-175	0	FAM45A
1.36017e-170	0.378392	0.543	0.404	0.139	4.4528e-166	0	LAMTOR2
1.71333e-168	0.404065	0.464	0.325	0.139	5.60893e-164	0	MGST3
9.53644e-147	0.341191	0.451	0.312	0.139	3.12194e-142	0	ATG16L2
1.41617e-181	0.403757	0.563	0.423	0.14	4.63611e-177	0	OS9
2.14709e-203	0.349691	0.29	0.15	0.14	7.02893e-199	0	C9orf89
5.20601e-186	0.370442	0.311	0.171	0.14	1.70429e-181	0	DIAPH2
2.14065e-299	0.359507	0.211	0.071	0.14	7.00785e-295	0	TBC1D2
7.17576e-260	0.385933	0.231	0.091	0.14	2.34913e-255	0	MYOF
2.05041e-238	0.372187	0.248	0.108	0.14	6.71243e-234	0	MSRB2
4.15533e-211	0.358666	0.268	0.128	0.14	1.36033e-206	0	ST14
1.66901e-176	0.388615	0.376	0.236	0.14	5.46383e-172	0	RAB5C
2.07623e-151	0.356614	0.442	0.302	0.14	6.79695e-147	0	NAAA
9.86674e-177	0.408129	0.469	0.328	0.141	3.23007e-172	0	TIMM8B
1.88045e-167	0.357338	0.595	0.454	0.141	6.15604e-163	0	PARVG
1.14365e-208	0.372491	0.285	0.144	0.141	3.74397e-204	0	INPPL1
0	0.366683	0.187	0.046	0.141	0	0	WDFY3
1.87773e-175	0.39084	0.479	0.337	0.142	6.14712e-171	0	SPG21
3.08759e-162	0.360375	0.418	0.276	0.142	1.01078e-157	0	BID
0	0.362214	0.207	0.065	0.142	0	0	SIGLEC14
2.19206e-165	0.339975	0.348	0.206	0.142	7.17616e-161	0	CD86
4.99984e-219	0.387413	0.811	0.669	0.142	1.6368e-214	0	KLF6
1.5186e-174	0.388337	0.431	0.289	0.142	4.97144e-170	0	G6PD
1.72166e-142	0.286873	0.392	0.25	0.142	5.63621e-138	0	PXN
7.69821e-198	0.375905	0.303	0.16	0.143	2.52016e-193	0	HOTAIRM1
1.45389e-175	0.397292	0.491	0.348	0.143	4.75962e-171	0	POLE4
4.02027e-176	0.26854	0.31	0.166	0.144	1.31612e-171	0	RRAS
0	0.679134	0.928	0.784	0.144	0	0	AHNAK
1.70679e-187	0.386441	0.714	0.57	0.144	5.58752e-183	0	NDUFS5
9.54253e-184	0.351639	0.744	0.6	0.144	3.12394e-179	0	PSMB3
4.02653e-179	0.402684	0.457	0.313	0.144	1.31817e-174	0	UBR4
1.22536e-175	0.374493	0.542	0.398	0.144	4.01146e-171	0	RAB10
1.59166e-174	0.40121	0.394	0.25	0.144	5.21061e-170	0	RP11-124N14.3
4.66721e-171	0.440809	0.406	0.262	0.144	1.5279e-166	0	NAMPT
8.77302e-217	0.352601	0.289	0.144	0.145	2.87202e-212	0	LEPROT
3.57823e-242	0.508294	0.25	0.105	0.145	1.17141e-237	0	H1F0
2.56137e-206	0.557241	0.277	0.132	0.145	8.38516e-202	0	EGR1
3.2283e-155	0.341354	0.497	0.352	0.145	1.05685e-150	0	TXNDC17
8.76956e-188	0.399402	0.569	0.423	0.146	2.87089e-183	0	RTN4
2.82303e-306	0.369635	0.222	0.076	0.146	9.24175e-302	0	GNA15
8.49679e-305	0.481663	0.712	0.566	0.146	2.7816e-300	0	LAMTOR1
7.62976e-283	0.376326	0.235	0.088	0.147	2.49775e-278	0	MYO15B
6.92421e-189	0.386248	0.37	0.223	0.147	2.26678e-184	0	UBE2R2
5.61273e-254	0.386341	0.256	0.109	0.147	1.83744e-249	0	PPM1F
1.10995e-193	0.376016	0.326	0.179	0.147	3.63364e-189	0	GIMAP8
1.58768e-125	0.254438	0.474	0.326	0.148	5.1976e-121	0	GIMAP1
9.81796e-203	0.420795	0.373	0.225	0.148	3.2141e-198	0	YWHAG
1.25037e-226	0.320025	0.272	0.124	0.148	4.09334e-222	0	ARRB1
2.69006e-210	0.386928	0.33	0.182	0.148	8.80644e-206	0	CORO1C
2.48274e-239	0.404497	0.288	0.139	0.149	8.12774e-235	0	SLCO3A1
0	0.500977	0.92	0.771	0.149	0	0	TCEB2
3.55301e-224	0.424082	0.327	0.178	0.149	1.16315e-219	0	ATP6V1A
2.49404e-211	0.397796	0.33	0.181	0.149	8.16474e-207	0	AGPAT2
3.00185e-199	0.307646	0.303	0.153	0.15	9.82717e-195	0	KDM6B
1.02328e-215	0.390686	0.324	0.174	0.15	3.34993e-211	0	RPS6KA4
0	0.539656	0.903	0.752	0.151	0	0	SERP1
0	0.381862	0.23	0.079	0.151	0	0	DAPK1
0	0.395524	0.228	0.077	0.151	0	0	CARD9
2.26131e-258	0.381817	0.265	0.114	0.151	7.40284e-254	0	DOCK5
2.19224e-216	0.409948	0.326	0.175	0.151	7.17673e-212	0	GM2A
7.23259e-167	0.353369	0.622	0.471	0.151	2.36773e-162	0	ANAPC11
1.99369e-196	0.36969	0.7	0.548	0.152	6.52674e-192	0	VASP
3.41058e-297	0.366277	0.241	0.089	0.152	1.11652e-292	0	KIAA0513
4.86257e-201	0.423643	0.383	0.231	0.152	1.59186e-196	0	NCOR2
0	0.758775	0.929	0.777	0.152	0	0	GABARAP
4.03263e-238	0.490118	0.277	0.125	0.152	1.32016e-233	0	SOCS3
7.77223e-270	0.411767	0.814	0.661	0.153	2.54439e-265	0	GNB2
1.52224e-244	0.404236	0.289	0.136	0.153	4.98337e-240	0	NFIC
0	0.406675	0.218	0.065	0.153	0	0	RNF24
1.84756e-299	0.403659	0.247	0.094	0.153	6.04835e-295	0	ATP6V0A1
2.42216e-184	0.35385	0.379	0.226	0.153	7.92942e-180	0	ODF3B
0	0.425633	0.202	0.049	0.153	0	0	FAM129B
1.24075e-271	0.401882	0.264	0.111	0.153	4.06183e-267	0	AGO4
8.13636e-266	0.443124	0.266	0.113	0.153	2.6636e-261	0	PER1
6.79442e-201	0.39474	0.393	0.24	0.153	2.22429e-196	0	MAP3K11
0	0.395596	0.218	0.064	0.154	0	0	NPL
4.73634e-290	0.391399	0.253	0.099	0.154	1.55054e-285	0	ATP11A
0	0.585623	0.988	0.834	0.154	0	0	COTL1
7.14546e-205	0.417249	0.538	0.384	0.154	2.33921e-200	0	USP3
1.4045e-194	0.377264	0.399	0.245	0.154	4.59791e-190	0	CCDC88B
4.84966e-206	0.416553	0.588	0.433	0.155	1.58763e-201	0	ENY2
9.41095e-153	0.307514	0.62	0.465	0.155	3.08086e-148	0	CD97
0	0.466948	0.206	0.05	0.156	0	0	CITED4
3.25805e-183	0.349357	0.42	0.264	0.156	1.06659e-178	0	RRBP1
0	0.443008	0.217	0.061	0.156	0	0	MARCO
0	0.39865	0.219	0.063	0.156	0	0	KIF13A
5.47712e-294	0.313122	0.243	0.087	0.156	1.79305e-289	0	LILRA3
9.75882e-235	0.407455	0.318	0.162	0.156	3.19475e-230	0	MLXIP
4.08509e-205	0.398528	0.663	0.507	0.156	1.33734e-200	0	CLTA
0	0.562051	0.94	0.783	0.157	0	0	EIF4A1
1.80103e-228	0.427745	0.605	0.448	0.157	5.89604e-224	0	NCOA4
7.51731e-201	0.457396	0.58	0.423	0.157	2.46094e-196	0	VAMP5
4.78494e-230	0.396585	0.319	0.162	0.157	1.56645e-225	0	BAZ2B
0	1.46917	1	0.843	0.157	0	0	S100A6
0	0.46062	0.233	0.076	0.157	0	0	SGK1
0	0.435058	0.237	0.079	0.158	0	0	TCN2
5.00806e-260	0.394672	0.282	0.124	0.158	1.63949e-255	0	RNF144B
0	0.432635	0.209	0.051	0.158	0	0	CYP27A1
2.81779e-227	0.368446	0.316	0.158	0.158	9.22459e-223	0	C9orf72
6.06404e-216	0.424741	0.388	0.23	0.158	1.98518e-211	0	RBPJ
6.43626e-271	0.390097	0.279	0.121	0.158	2.10704e-266	0	DENND5A
1.67804e-204	0.41878	0.459	0.301	0.158	5.49341e-200	0	PRR13
1.04564e-290	0.414952	0.267	0.108	0.159	3.42313e-286	0	BCL6
1.20399e-279	0.426583	0.276	0.117	0.159	3.94149e-275	0	ITGA5
8.86508e-211	0.415231	0.404	0.245	0.159	2.90216e-206	0	TET2
3.55448e-210	0.421184	0.441	0.281	0.16	1.16363e-205	0	MFSD1
8.05519e-213	0.40926	0.384	0.224	0.16	2.63703e-208	0	AGTPBP1
2.70354e-293	0.405731	0.268	0.108	0.16	8.85057e-289	0	IL13RA1
0	0.410966	0.244	0.083	0.161	0	0	IL1RN
3.81652e-221	0.41268	0.62	0.459	0.161	1.24941e-216	0	NDUFB1
0	0.402779	0.252	0.091	0.161	0	0	DUSP3
1.2655e-249	0.402942	0.318	0.157	0.161	4.14287e-245	0	TNRC18
0	0.429886	0.236	0.074	0.162	0	0	F13A1
7.26825e-214	0.430805	0.43	0.268	0.162	2.37941e-209	0	IRF2BP2
0	0.420997	0.23	0.068	0.162	0	0	TLR8
0	0.402273	0.254	0.092	0.162	0	0	CTBP2
0	0.537844	0.223	0.061	0.162	0	0	FAM101B
0	0.429744	0.221	0.059	0.162	0	0	TMEM91
6.36894e-240	0.432968	0.371	0.209	0.162	2.085e-235	0	PLIN3
2.1493e-299	0.465562	0.759	0.597	0.162	7.03617e-295	0	CNPY3
1.09322e-254	0.464471	0.689	0.526	0.163	3.57887e-250	0	NOP10
0	0.447228	0.212	0.049	0.163	0	0	TMEM170B
2.46984e-178	0.32999	0.418	0.255	0.163	8.0855e-174	0	LILRB1
7.31277e-253	0.423007	0.33	0.167	0.163	2.39398e-248	0	MBOAT7
9.41158e-252	0.457191	0.331	0.168	0.163	3.08107e-247	0	SLC25A37
1.02605e-230	0.475899	0.391	0.228	0.163	3.35897e-226	0	SCO2
2.34808e-277	0.362988	0.28	0.117	0.163	7.68692e-273	0	EMR2
1.21102e-288	0.469432	0.303	0.139	0.164	3.96451e-284	0	ADAM15
0	0.391596	0.266	0.102	0.164	0	0	CD300C
3.04128e-217	0.411892	0.464	0.3	0.164	9.95624e-213	0	PICALM
3.17959e-213	0.387042	0.406	0.241	0.165	1.0409e-208	0	MAPKAPK3
0	0.502527	0.728	0.562	0.166	0	0	ATP6V1F
1.93843e-227	0.408304	0.717	0.551	0.166	6.34585e-223	0	UQCRQ
1.20125e-304	0.440273	0.291	0.125	0.166	3.93252e-300	0	FAM105A
3.24805e-250	0.437692	0.374	0.208	0.166	1.06331e-245	0	NAPRT1
4.10408e-257	0.473913	0.363	0.196	0.167	1.34355e-252	0	EVI2A
3.50089e-233	0.460736	0.501	0.334	0.167	1.14609e-228	0	ATOX1
9.07711e-281	0.453435	0.742	0.575	0.167	2.97157e-276	0	CAPNS1
0	0.452406	0.21	0.042	0.168	0	0	QPCT
4.21945e-210	0.400387	0.507	0.339	0.168	1.38132e-205	0	CKLF
0	0.586998	0.219	0.05	0.169	0	0	IER3
2.14192e-224	0.483957	0.446	0.277	0.169	7.01202e-220	0	KLF10
4.30401e-153	0.283026	0.503	0.334	0.169	1.409e-148	0	ALOX5
1.96213e-265	0.413361	0.324	0.155	0.169	6.42344e-261	0	MXD1
8.08236e-197	0.427957	0.535	0.366	0.169	2.64592e-192	0	NBPF10
0	0.515537	0.855	0.685	0.17	0	0	GRB2
0	0.492461	0.204	0.034	0.17	0	0	MARC1
1.04047e-294	0.408697	0.3	0.13	0.17	3.40617e-290	0	CD1D
1.15105e-225	0.433422	0.526	0.355	0.171	3.76818e-221	0	SNX10
0	0.458986	0.215	0.043	0.172	0	0	CRISPLD2
2.92908e-294	0.438465	0.323	0.151	0.172	9.58893e-290	0	NAGA
1.61322e-271	0.423638	0.341	0.169	0.172	5.28119e-267	0	CTNNA1
1.44994e-284	0.468366	0.71	0.537	0.173	4.74666e-280	0	ATP5H
0	0.452236	0.305	0.132	0.173	0	0	ROGDI
4.71555e-259	0.453208	0.607	0.434	0.173	1.54373e-254	0	C20orf24
1.93568e-290	0.436065	0.325	0.152	0.173	6.33685e-286	0	CCNY
0	0.479828	0.832	0.658	0.174	0	0	PRELID1
5.05164e-293	0.483956	0.702	0.528	0.174	1.65376e-288	0	PGLS
0	0.440759	0.252	0.078	0.174	0	0	CSF2RA
0	0.452341	0.233	0.059	0.174	0	0	PLXND1
0	0.485907	0.265	0.09	0.175	0	0	TWF2
0	0.588541	0.827	0.651	0.176	0	0	CAST
0	0.43763	0.251	0.075	0.176	0	0	LILRA6
9.82105e-263	0.302121	0.896	0.72	0.176	3.21512e-258	0	FLNA
0	0.491901	0.833	0.656	0.177	0	0	UQCR11.1
0	0.43561	0.297	0.12	0.177	0	0	SEMA4A
0	0.467364	0.225	0.048	0.177	0	0	LINC00937
3.7201e-298	0.32368	0.296	0.119	0.177	1.21785e-293	0	GPBAR1
4.00771e-225	0.405662	0.61	0.433	0.177	1.312e-220	0	RNF149
0	0.365216	0.274	0.097	0.177	0	0	RGS18
0	0.460594	0.318	0.141	0.177	0	0	COLGALT1
1.3533e-272	0.636204	0.473	0.295	0.178	4.4303e-268	0	FKBP5
0	0.442827	0.243	0.064	0.179	0	0	SIRPB2
9.50717e-279	0.422908	0.362	0.183	0.179	3.11236e-274	0	CMIP
1.70427e-278	0.45687	0.642	0.463	0.179	5.57927e-274	0	TMEM219
3.02432e-237	0.423552	0.493	0.314	0.179	9.90071e-233	0	NOTCH2
0	0.528898	0.884	0.705	0.179	0	0	TLN1
9.86084e-275	0.430642	0.725	0.545	0.18	3.22814e-270	0	CSTB
6.33644e-271	0.438228	0.391	0.21	0.181	2.07436e-266	0	PPP1R9B
0	0.641843	0.906	0.725	0.181	0	0	ENO1
4.17894e-281	0.453148	0.691	0.509	0.182	1.36806e-276	0	ADRBK1
1.00106e-241	0.449352	0.485	0.303	0.182	3.27717e-237	0	SKAP2
0	0.499356	0.336	0.154	0.182	0	0	SQRDL
0	0.450336	0.278	0.096	0.182	0	0	CD300LF
7.98838e-223	0.39133	0.529	0.346	0.183	2.61515e-218	0	RIN3
3.66009e-304	0.574636	0.433	0.249	0.184	1.1982e-299	0	AGFG1
1.33187e-248	0.422448	0.628	0.444	0.184	4.36016e-244	0	RNH1
4.82878e-248	0.406711	0.422	0.238	0.184	1.5808e-243	0	PTPN12
1.49211e-274	0.442885	0.397	0.213	0.184	4.88471e-270	0	ZDHHC7
2.2355e-301	0.461581	0.688	0.503	0.185	7.31836e-297	0	FERMT3
1.71623e-304	0.465799	0.36	0.175	0.185	5.61841e-300	0	TOM1
0	0.576286	0.805	0.62	0.185	0	0	GPX4
0	0.484352	0.352	0.166	0.186	0	0	FRAT2
3.7202e-292	0.487534	0.438	0.252	0.186	1.21788e-287	0	IMPDH1
3.07729e-293	0.478091	0.696	0.509	0.187	1.00741e-288	0	CARD16
0	0.557586	0.868	0.68	0.188	0	0	GNG5
0	0.453725	0.282	0.094	0.188	0	0	NLRP3
0	0.473511	0.268	0.08	0.188	0	0	IGFBP7
8.52178e-273	0.473306	0.482	0.294	0.188	2.78978e-268	0	SPTLC2
0	0.530218	0.765	0.577	0.188	0	0	POLR2L
0	0.576442	0.832	0.643	0.189	0	0	MCL1
0	0.454368	0.284	0.095	0.189	0	0	SLC15A3
0	0.485753	0.288	0.099	0.189	0	0	CYFIP1
0	0.4856	0.375	0.186	0.189	0	0	APAF1
0	0.45469	0.272	0.082	0.19	0	0	SIGLEC9
1.59459e-296	0.438729	0.38	0.19	0.19	5.22021e-292	0	STX11
7.05463e-280	0.468461	0.471	0.28	0.191	2.30947e-275	0	SAT2
0	0.789548	0.221	0.029	0.192	0	0	FOLR3
0	0.509745	0.307	0.115	0.192	0	0	SULF2
0	0.438947	0.362	0.169	0.193	0	0	GSN
2.73159e-307	0.490328	0.41	0.217	0.193	8.94241e-303	0	FKBP15
0	0.519268	0.268	0.075	0.193	0	0	IRS2
2.60982e-276	0.456619	0.497	0.304	0.193	8.54377e-272	0	PSTPIP1
0	0.542553	0.895	0.702	0.193	0	0	COX8A
0	0.531486	0.75	0.556	0.194	0	0	PLP2
0	0.501845	0.418	0.224	0.194	0	0	PDXK
2.71727e-271	0.275373	0.346	0.152	0.194	8.89551e-267	0	APOBEC3A
0	0.486401	0.298	0.104	0.194	0	0	SPECC1
0	0.497399	0.276	0.082	0.194	0	0	LILRB3
0	0.508103	0.882	0.687	0.195	0	0	ARPC5
0	0.49624	0.269	0.074	0.195	0	0	SORT1
0	0.500076	0.251	0.056	0.195	0	0	NLRP12
0	0.50739	0.403	0.208	0.195	0	0	LACTB
0	0.490046	0.358	0.162	0.196	0	0	HIPK3
9.38169e-289	0.477967	0.502	0.306	0.196	3.07128e-284	0	NADK
6.49157e-303	0.507937	0.574	0.377	0.197	2.12514e-298	0	MGAT1
0	0.486283	0.289	0.092	0.197	0	0	TFEC
0	0.490464	0.291	0.094	0.197	0	0	ALDH3B1
0	0.485717	0.409	0.212	0.197	0	0	MAP3K3
0	0.488487	0.377	0.18	0.197	0	0	LY96
0	0.470484	0.256	0.059	0.197	0	0	GLT1D1
0	0.537572	0.395	0.198	0.197	0	0	CHP1
0	0.56173	0.818	0.62	0.198	0	0	RHOG
0	0.666003	0.818	0.62	0.198	0	0	C14orf2
0	0.657085	0.336	0.138	0.198	0	0	SAP30
0	0.483817	0.379	0.181	0.198	0	0	PRKACA
0	0.43136	0.326	0.128	0.198	0	0	LILRA1
0	0.486331	0.336	0.138	0.198	0	0	APP
0	0.467792	0.343	0.145	0.198	0	0	CCR1
0	0.510261	0.393	0.194	0.199	0	0	SNX27
3.36884e-302	0.400381	0.375	0.176	0.199	1.10286e-297	0	IFI30
3.4424e-306	0.506856	0.545	0.345	0.2	1.12694e-301	0	TPP1
0	0.522073	0.417	0.216	0.201	0	0	TMEM205
0	0.534775	0.438	0.236	0.202	0	0	EIF4EBP1
0	0.510456	0.4	0.198	0.202	0	0	SLC16A3
0	0.547655	0.51	0.307	0.203	0	0	TMEM167A
0	0.470168	0.396	0.193	0.203	0	0	DOK3
0	0.415767	0.343	0.14	0.203	0	0	SLC31A2
0	0.572712	0.309	0.106	0.203	0	0	JDP2
0	0.514868	0.482	0.278	0.204	0	0	IFNGR1
0	0.515084	0.458	0.254	0.204	0	0	UBE2D1
8.11921e-288	0.44114	0.591	0.386	0.205	2.65799e-283	0	ZFAND5
0	0.501863	0.301	0.096	0.205	0	0	RASGRP4
0	0.665025	0.261	0.056	0.205	0	0	CYP1B1
0	0.52369	0.279	0.073	0.206	0	0	SIRPB1
6.22167e-232	0.391809	0.592	0.385	0.207	2.03679e-227	0	LY86
0	0.500015	0.312	0.105	0.207	0	0	CEBPA
0	1.19198	1	0.792	0.208	0	0	S100A4
0	0.543465	0.352	0.144	0.208	0	0	DPYSL2
0	0.528081	0.284	0.075	0.209	0	0	LTB4R
0	0.549024	0.308	0.099	0.209	0	0	CCR2
0	0.45463	0.431	0.222	0.209	0	0	ITGAX
0	0.528363	0.34	0.131	0.209	0	0	QSOX1
0	0.847215	0.912	0.703	0.209	0	0	PKM
0	0.552178	0.471	0.26	0.211	0	0	HEXB
0	0.543285	0.525	0.314	0.211	0	0	BNIP3L
0	0.490274	0.4	0.189	0.211	0	0	SMCO4
0	0.475691	0.484	0.272	0.212	0	0	SH3BP2
0	0.536042	0.306	0.094	0.212	0	0	P2RY13
0	0.506211	0.467	0.255	0.212	0	0	NBEAL2
0	0.550586	0.338	0.126	0.212	0	0	IMPA2
9.36343e-284	0.378619	0.529	0.317	0.212	3.06531e-279	0	YBX3
0	1.10939	0.984	0.771	0.213	0	0	S100A10
0	0.483849	0.355	0.142	0.213	0	0	LILRB4
0	0.578731	0.526	0.313	0.213	0	0	VMP1
0	0.371865	0.411	0.197	0.214	0	0	HMOX1
1.53573e-226	0.365897	0.625	0.411	0.214	5.02753e-222	0	CTSH
0	0.432884	0.429	0.214	0.215	0	0	NINJ1
2.93121e-288	0.44679	0.67	0.455	0.215	9.59592e-284	0	PLEKHO1
0	0.693465	0.409	0.193	0.216	0	0	PHC2
0	0.515977	0.427	0.211	0.216	0	0	ARHGAP26
0	0.523276	0.291	0.074	0.217	0	0	SMARCD3
0	0.534143	0.356	0.139	0.217	0	0	SLC43A2
0	0.562521	0.307	0.09	0.217	0	0	FBP1
0	0.534931	0.503	0.286	0.217	0	0	NUMB
0	0.536507	0.336	0.119	0.217	0	0	ADAP2
0	0.481814	0.709	0.49	0.219	0	0	TXN
0	0.602613	0.487	0.266	0.221	0	0	ARPC4
0	0.569934	0.314	0.093	0.221	0	0	HRH2
0	0.549073	0.367	0.145	0.222	0	0	GAA
0	0.543329	0.43	0.207	0.223	0	0	SERPINB6
0	0.568408	0.558	0.335	0.223	0	0	CTSA
0	1.01546	0.275	0.051	0.224	0	0	THBS1
0	0.502459	0.631	0.406	0.225	0	0	HSBP1
0	0.581202	0.746	0.521	0.225	0	0	FKBP1A
0	0.541968	0.486	0.26	0.226	0	0	SCPEP1
0	0.563891	0.308	0.082	0.226	0	0	RAB3D
0	0.911155	0.976	0.75	0.226	0	0	ITGB2
0	0.51264	0.459	0.232	0.227	0	0	SORL1
0	0.587682	0.612	0.383	0.229	0	0	GSTO1
0	0.450618	0.617	0.388	0.229	0	0	CASP1
0	0.534373	0.532	0.303	0.229	0	0	PRKCD
0	0.776696	0.337	0.108	0.229	0	0	TMEM176A
0	0.790701	0.922	0.693	0.229	0	0	LAMTOR4
0	0.573302	0.508	0.277	0.231	0	0	PTTG1IP
0	0.581983	0.348	0.115	0.233	0	0	SLC8A1
0	0.64855	0.821	0.588	0.233	0	0	DUSP1
0	0.520129	0.352	0.119	0.233	0	0	MEFV
0	0.542593	0.385	0.152	0.233	0	0	MPP1
0	0.685677	0.554	0.321	0.233	0	0	CDC42EP3
0	0.601965	0.345	0.111	0.234	0	0	CLEC4A
0	1.60224	0.273	0.039	0.234	0	0	IL1R2
0	0.388121	0.398	0.163	0.235	0	0	CSF1R
0	0.772551	0.326	0.091	0.235	0	0	CES1
0	0.509211	0.535	0.3	0.235	0	0	BACH1
0	0.741476	0.287	0.051	0.236	0	0	PADI4
0	0.628914	0.383	0.147	0.236	0	0	CKAP4
0	0.81104	0.88	0.643	0.237	0	0	VAMP8
0	0.764835	0.925	0.688	0.237	0	0	ARPC1B
0	0.556992	0.576	0.338	0.238	0	0	LGALS9
0	0.596515	0.429	0.191	0.238	0	0	NUDT16
0	0.676521	0.611	0.373	0.238	0	0	SOD2
0	0.556659	0.367	0.129	0.238	0	0	TNFSF13
0	0.562934	0.45	0.212	0.238	0	0	UBXN11
0	0.619983	0.462	0.224	0.238	0	0	UPP1
0	0.567709	0.341	0.103	0.238	0	0	TLR4
0	0.623455	0.573	0.334	0.239	0	0	STX10
0	1.1701	0.993	0.754	0.239	0	0	PSAP
0	0.523546	0.657	0.418	0.239	0	0	LYST
0	0.601858	0.322	0.082	0.24	0	0	HNMT
0	0.545846	0.521	0.281	0.24	0	0	PLCB2
0	0.609536	0.372	0.131	0.241	0	0	RBM47
0	0.656478	0.649	0.406	0.243	0	0	HEBP2
0	0.567261	0.496	0.253	0.243	0	0	BLVRA
0	0.614634	0.336	0.093	0.243	0	0	KIAA1598
0	0.624727	0.526	0.283	0.243	0	0	RASSF2
0	0.573224	0.568	0.324	0.244	0	0	QKI
0	0.656448	0.368	0.123	0.245	0	0	ACSL1
0	0.560235	0.386	0.141	0.245	0	0	KLF4
0	0.562678	0.343	0.098	0.245	0	0	ACTN1
0	0.629122	0.345	0.099	0.246	0	0	GNAQ
0	0.669698	0.583	0.336	0.247	0	0	H2AFJ
0	0.571708	0.478	0.231	0.247	0	0	TNFRSF1A
0	0.60967	0.33	0.083	0.247	0	0	CREB5
0	1.13722	0.979	0.732	0.247	0	0	NEAT1
0	0.632648	0.434	0.187	0.247	0	0	CD4
0	0.743168	0.421	0.173	0.248	0	0	AHR
0	0.607259	0.532	0.284	0.248	0	0	RAB11FIP1
0	0.662256	0.608	0.357	0.251	0	0	COMT
0	0.694894	0.67	0.419	0.251	0	0	ZNF106
0	0.716269	0.921	0.667	0.254	0	0	ANXA2
0	0.603213	0.478	0.224	0.254	0	0	CPPED1
0	0.728429	0.83	0.575	0.255	0	0	ATP6V0B
0	0.457237	0.677	0.422	0.255	0	0	SYK
0	0.688714	0.699	0.443	0.256	0	0	ATP6V0D1
0	0.637332	0.463	0.207	0.256	0	0	FAM200B
0	0.686254	0.61	0.354	0.256	0	0	RILPL2
0	0.601607	0.727	0.47	0.257	0	0	TCIRG1
0	0.761583	0.849	0.591	0.258	0	0	NCF1
0	0.610234	0.596	0.337	0.259	0	0	NAGK
0	0.477031	0.796	0.537	0.259	0	0	IFITM3
0	0.613557	0.358	0.099	0.259	0	0	PYGL
0	0.543784	0.663	0.404	0.259	0	0	IFNGR2
0	0.673527	0.313	0.053	0.26	0	0	CLEC4E
0	0.553787	0.586	0.325	0.261	0	0	THEMIS2
0	0.670146	0.572	0.311	0.261	0	0	FBXL5
0	0.712648	0.572	0.311	0.261	0	0	MYADM
0	0.717139	0.327	0.066	0.261	0	0	ASGR2
0	0.782216	0.373	0.112	0.261	0	0	LGALS2
0	0.738601	0.719	0.455	0.264	0	0	GLIPR1
0	0.641925	0.412	0.148	0.264	0	0	IL6R
0	0.601847	0.765	0.501	0.264	0	0	ZEB2
0	0.589118	0.54	0.276	0.264	0	0	ARAP1
0	0.678519	0.556	0.292	0.264	0	0	RTN3
0	0.515583	0.885	0.62	0.265	0	0	EFHD2
0	0.602906	0.416	0.151	0.265	0	0	SECTM1
0	0.546492	0.572	0.306	0.266	0	0	GLUL
0	0.802297	0.912	0.645	0.267	0	0	RAC1
0	0.780915	0.643	0.376	0.267	0	0	METTL9
0	0.593513	0.519	0.251	0.268	0	0	AOAH
0	0.759821	0.562	0.294	0.268	0	0	C20orf27
0	0.657263	0.71	0.441	0.269	0	0	GLRX
0	0.760066	0.966	0.697	0.269	0	0	SAT1
0	0.64931	0.435	0.166	0.269	0	0	KIAA0930
0	0.630439	0.403	0.133	0.27	0	0	RASSF4
0	0.663516	0.794	0.524	0.27	0	0	ARRB2
0	0.915105	0.938	0.667	0.271	0	0	GSTP1
0	0.683414	0.868	0.597	0.271	0	0	ANXA5
0	0.677298	0.376	0.105	0.271	0	0	NACC2
0	0.759561	0.558	0.287	0.271	0	0	PLD3
0	0.652774	0.379	0.107	0.272	0	0	ZNF467
0	1.43779	0.989	0.716	0.273	0	0	CTSS
0	0.632423	0.489	0.214	0.275	0	0	GNS
0	0.882266	0.818	0.541	0.277	0	0	SERPINB1
0	0.728011	0.832	0.553	0.279	0	0	AP2S1
0	0.554641	0.746	0.467	0.279	0	0	TNFRSF1B
0	0.712499	0.352	0.073	0.279	0	0	FAM198B
0	0.626252	0.684	0.405	0.279	0	0	ASAH1
0	0.76169	0.363	0.083	0.28	0	0	DYSF
0	0.739208	0.374	0.094	0.28	0	0	CLU
0	0.66098	0.736	0.455	0.281	0	0	C4orf48
0	0.642183	0.507	0.224	0.283	0	0	PAK1
0	0.667629	0.406	0.123	0.283	0	0	LTBR
0	0.26222	0.472	0.188	0.284	0	0	MS4A7
0	0.670634	0.542	0.258	0.284	0	0	DPYD
0	0.652962	0.498	0.214	0.284	0	0	LRRK2
0	0.758401	0.843	0.558	0.285	0	0	CTSZ
0	0.654881	0.447	0.161	0.286	0	0	FCGR2A
0	0.756601	0.806	0.52	0.286	0	0	H2AFY
0	0.82539	0.762	0.476	0.286	0	0	CD63
0	0.71301	0.384	0.098	0.286	0	0	ANPEP
0	0.735688	0.385	0.098	0.287	0	0	FCGR1A
0	1.42753	0.994	0.706	0.288	0	0	GPX1
0	1.02614	0.427	0.138	0.289	0	0	TMEM176B
0	0.688506	0.41	0.121	0.289	0	0	OSCAR
0	0.772912	0.666	0.377	0.289	0	0	EVI2B
0	0.585425	0.465	0.175	0.29	0	0	CD300E
0	1.47655	0.367	0.075	0.292	0	0	RETN
0	0.688549	0.502	0.209	0.293	0	0	RNASE6
0	0.58582	0.492	0.198	0.294	0	0	LMO2
0	0.696314	0.417	0.122	0.295	0	0	TLR2
0	0.843673	0.97	0.674	0.296	0	0	SRGN
0	0.683987	0.415	0.118	0.297	0	0	KCNE3
0	0.636991	0.443	0.145	0.298	0	0	C5AR1
0	0.767553	0.494	0.194	0.3	0	0	MSRB1
0	0.862633	0.359	0.059	0.3	0	0	C19orf59
0	0.702655	0.412	0.112	0.3	0	0	NFAM1
0	0.68998	0.652	0.352	0.3	0	0	EHBP1L1
0	0.682357	0.45	0.15	0.3	0	0	PLXNB2
0	0.709637	0.401	0.1	0.301	0	0	SIRPA
0	0.725452	0.548	0.246	0.302	0	0	RGS2
0	0.746899	0.581	0.277	0.304	0	0	ATP6V1B2
0	0.772615	0.563	0.256	0.307	0	0	OGFRL1
0	0.785045	0.631	0.324	0.307	0	0	CECR1
0	0.760714	0.393	0.086	0.307	0	0	BST1
0	0.722458	0.429	0.12	0.309	0	0	CD33
0	0.805498	0.882	0.572	0.31	0	0	ZYX
0	0.716018	0.663	0.352	0.311	0	0	GRINA
0	0.794153	0.646	0.334	0.312	0	0	PPT1
0	0.736861	0.513	0.201	0.312	0	0	APOBR
0	0.705592	0.483	0.169	0.314	0	0	ZNF385A
0	0.528433	0.458	0.144	0.314	0	0	RP11-290F20.3
0	0.835579	0.47	0.154	0.316	0	0	TGFBI
0	0.743442	0.483	0.166	0.317	0	0	FES
0	0.915636	0.676	0.359	0.317	0	0	AP1S2
0	0.638585	0.699	0.38	0.319	0	0	CEBPB
0	0.804727	0.5	0.18	0.32	0	0	CREG1
0	0.815801	0.459	0.139	0.32	0	0	SULT1A1
0	0.754616	0.665	0.344	0.321	0	0	GLIPR2
0	1.08737	0.912	0.59	0.322	0	0	TALDO1
0	0.740147	0.474	0.151	0.323	0	0	RXRA
0	0.529965	0.506	0.183	0.323	0	0	LRRC25
0	1.26875	0.95	0.626	0.324	0	0	TKT
0	0.788685	0.485	0.16	0.325	0	0	PLAUR
0	0.801791	0.452	0.126	0.326	0	0	ALDH2
0	0.711767	0.479	0.152	0.327	0	0	LILRA2
0	1.18759	0.992	0.664	0.328	0	0	S100A11
0	0.837953	0.599	0.27	0.329	0	0	CRTAP
0	0.82543	0.666	0.337	0.329	0	0	NUP214
0	0.799637	0.45	0.118	0.332	0	0	NFE2
0	1.0115	0.927	0.594	0.333	0	0	PYCARD
0	0.569942	0.871	0.534	0.337	0	0	FYB
0	0.823213	0.704	0.367	0.337	0	0	SDCBP
0	0.771909	0.827	0.49	0.337	0	0	MYO1F
0	0.811816	0.901	0.563	0.338	0	0	SAMHD1
0	0.827971	0.473	0.129	0.344	0	0	GAS7
0	0.80427	0.791	0.446	0.345	0	0	CAPG
0	0.865455	0.453	0.107	0.346	0	0	CD302
0	0.809631	0.523	0.173	0.35	0	0	MAFB
0	0.823901	0.477	0.124	0.353	0	0	PTAFR
0	0.966712	0.664	0.309	0.355	0	0	PLEC
0	0.496459	0.48	0.124	0.356	0	0	NRGN
0	1.12253	0.807	0.451	0.356	0	0	LTA4H
0	0.890824	0.548	0.191	0.357	0	0	CCDC88A
0	0.956655	0.808	0.447	0.361	0	0	NPC2
0	0.940631	0.452	0.088	0.364	0	0	MGST1
0	0.804689	0.572	0.208	0.364	0	0	C19orf38
0	0.892883	0.502	0.137	0.365	0	0	IRAK3
0	0.886734	0.584	0.218	0.366	0	0	ITGAM
0	0.852375	0.506	0.138	0.368	0	0	PLXDC2
0	0.810301	0.533	0.165	0.368	0	0	DMXL2
0	0.909499	0.488	0.119	0.369	0	0	CD93
0	0.79296	0.593	0.223	0.37	0	0	TBXAS1
0	0.818782	0.496	0.125	0.371	0	0	ASGR1
0	0.868202	0.634	0.263	0.371	0	0	RAB31
0	0.899875	0.893	0.52	0.373	0	0	C10orf54
0	0.953867	0.476	0.101	0.375	0	0	CDA
0	0.745056	0.866	0.49	0.376	0	0	ANXA1
0	1.37475	0.986	0.606	0.38	0	0	LGALS1
0	0.885196	0.677	0.294	0.383	0	0	PTPRE
0	0.865393	0.581	0.197	0.384	0	0	EMILIN2
0	1.31149	0.941	0.556	0.385	0	0	CTSD
0	0.935518	0.735	0.348	0.387	0	0	AGTRAP
0	0.944747	0.604	0.216	0.388	0	0	MEGF9
0	0.73358	0.58	0.191	0.389	0	0	PILRA
0	1.07823	0.486	0.097	0.389	0	0	RBP7
0	0.791811	0.837	0.446	0.391	0	0	FGR
0	1.42906	0.478	0.087	0.391	0	0	RNASE2
0	0.897996	0.594	0.2	0.394	0	0	SLC7A7
0	1.01097	0.871	0.475	0.396	0	0	CYBB
0	0.897977	0.556	0.154	0.402	0	0	RAB32
0	0.973819	0.672	0.267	0.405	0	0	GCA
0	1.14618	0.518	0.11	0.408	0	0	RP11-1143G9.4
0	0.892715	0.591	0.18	0.411	0	0	PRAM1
0	1.00092	0.529	0.117	0.412	0	0	STAB1
0	0.976884	0.593	0.179	0.414	0	0	CLEC12A
0	1.65188	0.986	0.57	0.416	0	0	TSPO
0	0.892095	0.831	0.413	0.418	0	0	C1orf162
0	0.910465	0.595	0.175	0.42	0	0	HK3
0	0.799015	0.71	0.29	0.42	0	0	HCK
0	0.868732	0.657	0.235	0.422	0	0	TNFSF13B
0	0.922512	0.694	0.271	0.423	0	0	AMICA1
0	0.924699	0.633	0.21	0.423	0	0	DUSP6
0	0.967626	0.627	0.2	0.427	0	0	TIMP2
0	1.40045	0.531	0.1	0.431	0	0	CD163
0	1.09466	0.935	0.504	0.431	0	0	TYMP
0	1.04987	0.711	0.279	0.432	0	0	IL17RA
0	1.37111	0.941	0.508	0.433	0	0	GRN
0	1.05519	0.748	0.308	0.44	0	0	MPEG1
0	0.945146	0.773	0.326	0.447	0	0	STXBP2
0	1.23243	0.8	0.352	0.448	0	0	PGD
0	1.22093	0.937	0.489	0.448	0	0	BRI3
0	2.44791	0.999	0.549	0.45	0	0	S100A9
0	0.968311	0.651	0.201	0.45	0	0	CLEC7A
0	0.877136	0.66	0.21	0.45	0	0	LILRA5
0	2.23288	0.998	0.547	0.451	0	0	S100A8
0	1.25343	0.878	0.423	0.455	0	0	CTSB
0	0.695963	0.76	0.303	0.457	0	0	TIMP1
0	1.13648	0.651	0.191	0.46	0	0	CPVL
0	1.03527	0.674	0.213	0.461	0	0	NAIP
0	1.18674	0.791	0.323	0.468	0	0	LGALS3
0	1.05683	0.666	0.195	0.471	0	0	SLC11A1
0	0.731853	0.71	0.234	0.476	0	0	LILRB2
0	1.06014	0.898	0.421	0.477	0	0	FOS
0	2.05881	1	0.519	0.481	0	0	LYZ
0	0.614139	0.732	0.247	0.485	0	0	CFD
0	1.10491	0.686	0.201	0.485	0	0	IGSF6
0	1.09394	0.965	0.472	0.493	0	0	SPI1
0	1.00681	0.785	0.292	0.493	0	0	FGL2
0	1.20169	0.809	0.315	0.494	0	0	FCGRT
0	1.13058	0.799	0.283	0.516	0	0	RNF130
0	1.23965	0.809	0.292	0.517	0	0	BLVRB
0	1.27202	0.701	0.179	0.522	0	0	KCTD12
0	1.07324	0.829	0.306	0.523	0	0	CD68
0	1.43101	0.904	0.379	0.525	0	0	APLP2
0	1.18436	0.77	0.234	0.536	0	0	CFP
0	1.26852	0.748	0.212	0.536	0	0	FPR1
0	1.19387	0.75	0.213	0.537	0	0	LRP1
0	1.23826	0.839	0.3	0.539	0	0	NCF2
0	1.33915	0.738	0.196	0.542	0	0	CD36
0	1.21074	0.762	0.216	0.546	0	0	CSF3R
0	1.12957	0.789	0.242	0.547	0	0	TNFAIP2
0	1.5775	0.768	0.218	0.55	0	0	PLBD1
0	1.43921	0.94	0.37	0.57	0	0	CEBPD
0	1.37561	0.996	0.402	0.594	0	0	TYROBP
0	1.07432	0.895	0.292	0.603	0	0	SERPINA1
0	1.19046	0.982	0.374	0.608	0	0	AIF1
0	0.979777	0.96	0.346	0.614	0	0	LST1
0	1.60502	0.963	0.346	0.617	0	0	MNDA
0	1.12339	0.957	0.336	0.621	0	0	FCER1G
0	1.4556	0.843	0.221	0.622	0	0	CSTA
0	1.34448	0.995	0.368	0.627	0	0	CST3
0	1.85205	0.956	0.314	0.642	0	0	FCN1
0	1.91523	0.976	0.319	0.657	0	0	VCAN
0	1.57175	0.905	0.247	0.658	0	0	MS4A6A
0	2.09866	0.897	0.231	0.666	0	0	S100A12
0	1.7197	0.901	0.234	0.667	0	0	CD14
0	-2.39406	0.035	0.686	-0.651	0	1	FYB
0	-2.35591	0.038	0.646	-0.608	0	1	ANXA1
0	-2.61087	0.264	0.803	-0.539	0	1	SRGN
0	-1.93068	0.015	0.544	-0.529	0	1	GIMAP7
0	-2.70065	0.034	0.562	-0.528	0	1	CEBPD
0	-3.31547	0.047	0.575	-0.528	0	1	AIF1
0	-4.02861	0.08	0.599	-0.519	0	1	TYROBP
0	-2.17582	0.186	0.704	-0.518	0	1	CTSD
0	-2.15857	0.185	0.702	-0.517	0	1	HCST
0	-1.92082	0.02	0.527	-0.507	0	1	GIMAP4
0	-3.83443	0.07	0.57	-0.5	0	1	CST3
0	-3.032	0.04	0.537	-0.497	0	1	FCER1G
0	-1.89556	0.213	0.697	-0.484	0	1	SAMHD1
0	-1.7637	0.18	0.661	-0.481	0	1	C10orf54
0	-1.50478	0.055	0.518	-0.463	0	1	SELPLG
0	-3.16906	0.054	0.516	-0.462	0	1	FCN1
0	-1.78576	0.321	0.782	-0.461	0	1	GSTP1
0	-1.89661	0.095	0.553	-0.458	0	1	APLP2
0	-2.72481	0.29	0.745	-0.455	0	1	LGALS1
0	-1.47312	0.166	0.62	-0.454	0	1	MYO1F
0	-1.63478	0.163	0.616	-0.453	0	1	H1FX
0	-2.64025	0.031	0.483	-0.452	0	1	SERPINA1
0	-2.60675	0.098	0.538	-0.44	0	1	LST1
0	-1.73694	0.293	0.731	-0.438	0	1	EFHD2
0	-2.49712	0.103	0.539	-0.436	0	1	MNDA
0	-2.42083	0.149	0.576	-0.427	0	1	MT2A
0	-2.00828	0.025	0.448	-0.423	0	1	MS4A6A
0	-2.25787	0.022	0.436	-0.414	0	1	CD14
0	-3.04497	0.107	0.518	-0.411	0	1	VCAN
0	-2.77913	0.381	0.786	-0.405	0	1	S100A11
0	-1.47786	0.011	0.415	-0.404	0	1	AMICA1
0	-1.75243	0.013	0.415	-0.402	0	1	TNFAIP2
0	-1.60281	0.288	0.689	-0.401	0	1	ZYX
0	-1.23185	0.059	0.457	-0.398	0	1	DOK2
0	-1.7962	0.058	0.454	-0.396	0	1	TIMP1
0	-1.60742	0.014	0.41	-0.396	0	1	CSTA
0	-3.31624	0.183	0.577	-0.394	0	1	FOS
0	-1.15768	0.014	0.404	-0.39	0	1	GIMAP1
0	-1.31578	0.037	0.427	-0.39	0	1	PTPRE
0	-3.01304	0.042	0.43	-0.388	0	1	S100A12
0	-1.44062	0.061	0.447	-0.386	0	1	RNF130
0	-2.13518	0.264	0.647	-0.383	0	1	TYMP
0	-1.64789	0.092	0.473	-0.381	0	1	STXBP2
0	-1.74735	0.092	0.471	-0.379	0	1	CD68
0	-1.79099	0.073	0.449	-0.376	0	1	FGL2
0	-1.47509	0.099	0.474	-0.375	0	1	LGALS3
0	-1.51473	0.027	0.401	-0.374	0	1	CFP
0	-1.57039	0.012	0.385	-0.373	0	1	CSF3R
0	-1.61721	0.017	0.387	-0.37	0	1	LILRB2
0	-1.30343	0.013	0.381	-0.368	0	1	ID2
0	-1.51583	0.011	0.379	-0.368	0	1	FPR1
0	-1.32082	0.207	0.573	-0.366	0	1	TNFRSF1B
0	-1.20825	0.114	0.479	-0.365	0	1	AGTRAP
0	-1.47409	0.089	0.454	-0.365	0	1	BLVRB
0	-1.48729	0.206	0.57	-0.364	0	1	CTSB
0	-1.68893	0.271	0.634	-0.363	0	1	BRI3
0	-2.07027	0.345	0.708	-0.363	0	1	TSPO
0	-3.5146	0.055	0.417	-0.362	0	1	NKG7
0	-1.07846	0.098	0.459	-0.361	0	1	GLIPR2
0	-1.46903	0.019	0.379	-0.36	0	1	LRP1
0	-2.08787	0.042	0.401	-0.359	0	1	CFD
0	-1.38765	0.219	0.577	-0.358	0	1	FGR
0	-1.20391	0.27	0.627	-0.357	0	1	ARRB2
0	-1.38591	0.114	0.471	-0.357	0	1	FCGRT
0	-1.99964	0.488	0.842	-0.354	0	1	ITGB2
0	-1.65707	0.036	0.386	-0.35	0	1	PLBD1
0	-1.20861	0.252	0.602	-0.35	0	1	ZEB2
0	-1.13387	0.144	0.487	-0.343	0	1	LCP2
0	-1.36045	0.03	0.372	-0.342	0	1	TNFSF13B
0	-1.15072	0.032	0.372	-0.34	0	1	SPN
0	-1.37258	0.013	0.352	-0.339	0	1	IGSF6
0	-1.39595	0.014	0.353	-0.339	0	1	LILRA5
0	-1.07538	0.013	0.351	-0.338	0	1	AOAH
0	-1.20418	0.242	0.58	-0.338	0	1	CD63
0	-1.0535	0.144	0.479	-0.335	0	1	CASP1
0	-1.43018	0.027	0.36	-0.333	0	1	CD36
0	-1.2392	0.011	0.343	-0.332	0	1	CLEC7A
[truncated: 33,827 more rows]
