# Supplementary material for: TGFβ links EBV to multisystem inflammatory syndrome in children
Source: Nature. 2025 Mar 12;640(8059):762–71. doi: 10.1038/s41586-025-08697-6 (PMC12003184; doi:10.1038/s41586-025-08697-6)
Supplement: Supplementary file 1 — Supplementary Data 1–18 [file 41586_2025_8697_MOESM1_ESM.zip › 2023-07-11632E-SI Data/SI_18_clustering_res0.5_Flu+noMIS-C+MIS-C.xlsx]

## Sheet: res0.5_frequencies
Group	0	1	2	3	4	5	6	7	8	9	10	11	12	13	14	15	16	17		BC	Mo	TC
6w p.i. no MIS-C_1	744	349	105	171	16	134	48	77	34	0	42	39	85	17	109	21	66	11	177	646	1060	539
6w p.i. no MIS-C_2	479	472	64	187	37	141	21	48	2	0	28	73	8	20	9	1	39	5	231	822	726	317
6w p.i. no MIS-C_3	221	111	29	64	44	18	3	15	6	0	9	9	7	1	7	23	2	1	653	501	549	173
6w p.i. no MIS-C_4	169	215	48	239	51	83	16	14	6	0	5	45	43	5	16	11	29	4	233	588	350	294
Flu_1	22	85	26	150	50	45	38	211	131	0	401	14	5	3	1	7	0	4	428	287	1164	170
Flu_2	1608	43	2351	31	160	223	93	247	357	0	45	12	17	4	6	23	4	4	365	125	4918	550
Flu_3	1023	140	531	412	873	371	726	916	421	0	32	177	32	19	22	95	5	48	1997	955	4658	2227
MIS-C_01	401	264	6	182	112	147	81	1	7	2	10	22	28	6	1	7	2	0	469	650	549	549
MIS-C_02	143	31	5	12	506	40	21	37	7	515	0	2	2	9	1	0	0	1	304	648	268	720
MIS-C_03	460	198	4	270	45	295	144	2	18	3	0	35	23	8	0	1	1	1	273	592	570	619
MIS-C_04	304	296	40	268	30	132	90	2	14	3	12	90	143	5	8	67	2	1	325	862	475	495
MIS-C_05	158	86	7	112	62	29	65	1	30	1	1	26	44	0	0	3	1	0	204	293	265	272
MIS-C_06	249	40	66	11	116	22	18	7	6	373	0	4	1	8	1	0	9	2	299	464	439	329
MIS-C_07	60	276	18	180	23	12	54	2	1	0	107	29	4	1	0	22	0	0	127	555	216	145
MIS-C_08	438	407	17	383	428	79	23	1	19	25	2	250	8	25	11	2	0	3	264	1188	551	646
MIS-C_09	261	59	4	8	97	53	21	1	3	0	168	28	6	3	9	5	2	3	258	120	590	279
MIS-C_10	326	255	30	278	109	36	70	16	1	0	69	25	55	5	10	6	8	4	334	642	609	386
MIS-C_11	298	114	20	43	57	161	62	46	65	110	0	45	42	3	4	16	5	22	364	377	501	599
freq.	0	1	2	3	4	5	6	7	8	9	10	11	12	13	14	15	16	17	removed Mo	removed BC	removed TC		4+5	14+16
6w p.i. no MIS-C_1	0.701887	0.540248	0.0990566	0.264706	0.0296846	0.248609	0.0890538	0.0726415	0.0320755	0	0.0396226	0.0603715	0.157699	0.0263158	0.202226	0.0325077	0.122449	0.0103774	0.0443396	0.136223	0.150278		0.278293	0.324675
6w p.i. no MIS-C_2	0.65978	0.574209	0.0881543	0.227494	0.116719	0.444795	0.0662461	0.0661157	0.00275482	0	0.0385675	0.0888078	0.0252366	0.0243309	0.0283912	0.00121655	0.123028	0.00688705	0.137741	0.172749	0.195584		0.561514	0.15142
6w p.i. no MIS-C_3	0.40255	0.221557	0.0528233	0.127745	0.254335	0.104046	0.017341	0.0273224	0.010929	0	0.0163934	0.0179641	0.0404624	0.00199601	0.0404624	0.0459082	0.0115607	0.00182149	0.48816	0.602794	0.531792		0.358382	0.0520231
6w p.i. no MIS-C_4	0.482857	0.365646	0.137143	0.406463	0.173469	0.282313	0.0544218	0.04	0.0171429	0	0.0142857	0.0765306	0.146259	0.0085034	0.0544218	0.0187075	0.0986395	0.0114286	0.297143	0.20068	0.190476		0.455782	0.153061
Flu_1	0.0189003	0.296167	0.0223368	0.522648	0.294118	0.264706	0.223529	0.181271	0.112543	0	0.344502	0.0487805	0.0294118	0.010453	0.00588235	0.0243902	0	0.00343643	0.31701	0.146341	0.182353		0.558824	0.00588235
Flu_2	0.326962	0.344	0.47804	0.248	0.290909	0.405455	0.169091	0.0502237	0.0725905	0	0.00915006	0.096	0.0309091	0.032	0.0109091	0.184	0.00727273	0.000813339	0.0622204	0.192	0.0854545		0.696364	0.0181818
Flu_3	0.219622	0.146597	0.113997	0.431414	0.392007	0.166592	0.325999	0.196651	0.0903821	0	0.0068699	0.18534	0.0143691	0.0198953	0.00987876	0.0994764	0.00224517	0.0103049	0.362173	0.302618	0.0889088		0.558599	0.0121239
MIS-C_01	0.730419	0.406154	0.010929	0.28	0.204007	0.26776	0.147541	0.00182149	0.0127505	0.00307692	0.0182149	0.0338462	0.0510018	0.00923077	0.00182149	0.0107692	0.00364299	0	0.225865	0.290769	0.324226		0.471767	0.00546448
MIS-C_02	0.533582	0.0478395	0.0186567	0.0185185	0.702778	0.0555556	0.0291667	0.13806	0.0261194	0.794753	0	0.00308642	0.00277778	0.0138889	0.00138889	0	0	0.00373134	0.279851	0.125	0.208333		0.758333	0.00138889
MIS-C_03	0.807018	0.334459	0.00701754	0.456081	0.0726979	0.476575	0.232633	0.00350877	0.0315789	0.00506757	0	0.0591216	0.0371567	0.0135135	0	0.00168919	0.00161551	0.00175439	0.149123	0.189189	0.179321		0.549273	0.00161551
MIS-C_04	0.64	0.343387	0.0842105	0.310905	0.0606061	0.266667	0.181818	0.00421053	0.0294737	0.00348028	0.0252632	0.104408	0.288889	0.00580046	0.0161616	0.0777262	0.0040404	0.00210526	0.214737	0.258701	0.181818		0.327273	0.020202
MIS-C_05	0.596226	0.293515	0.0264151	0.382253	0.227941	0.106618	0.238971	0.00377358	0.113208	0.00341297	0.00377358	0.0887372	0.161765	0	0	0.0102389	0.00367647	0	0.256604	0.31058	0.261029		0.334559	0.00367647
MIS-C_06	0.567198	0.0862069	0.150342	0.0237069	0.352584	0.0668693	0.0547112	0.0159453	0.0136674	0.803879	0	0.00862069	0.00303951	0.0172414	0.00303951	0	0.0273556	0.00455581	0.248292	0.0689655	0.492401		0.419453	0.0303951
MIS-C_07	0.277778	0.497297	0.0833333	0.324324	0.158621	0.0827586	0.372414	0.00925926	0.00462963	0	0.49537	0.0522523	0.0275862	0.0018018	0	0.0396396	0	0	0.12963	0.136937	0.358621		0.241379	0
MIS-C_08	0.794918	0.342593	0.030853	0.322391	0.662539	0.122291	0.0356037	0.00181488	0.0344828	0.0210438	0.00362976	0.210438	0.0123839	0.0210438	0.0170279	0.0016835	0	0.00544465	0.128857	0.291246	0.150155		0.78483	0.0170279
MIS-C_09	0.442373	0.491667	0.00677966	0.0666667	0.34767	0.189964	0.0752688	0.00169492	0.00508475	0	0.284746	0.233333	0.0215054	0.025	0.0322581	0.0416667	0.00716846	0.00508475	0.254237	0.375	0.326165		0.537634	0.0394265
MIS-C_10	0.535304	0.397196	0.0492611	0.433022	0.282383	0.0932642	0.181347	0.0262726	0.00164204	0	0.1133	0.0389408	0.142487	0.00778816	0.0259067	0.00934579	0.0207254	0.00656814	0.267652	0.152648	0.253886		0.375648	0.0466321
MIS-C_11	0.59481	0.302387	0.0399202	0.114058	0.0951586	0.268781	0.103506	0.0918164	0.129741	0.291777	0	0.119363	0.0701169	0.00795756	0.0066778	0.0424403	0.00834725	0.0439122	0.0998004	0.241379	0.447412		0.36394	0.015025
