# Supplementary material for: TGFβ links EBV to multisystem inflammatory syndrome in children
Source: Nature. 2025 Mar 12;640(8059):762–71. doi: 10.1038/s41586-025-08697-6 (PMC12003184; doi:10.1038/s41586-025-08697-6)
Supplement: Supplementary file 1 — Supplementary Data 1–18 [file 41586_2025_8697_MOESM1_ESM.zip › 2023-07-11632E-SI Data/SI_2.xlsx]

## Sheet: Markers.RNA_snn_res.0.1
p_val	avg_log2FC	percentage in cluster	percentage overall	difference of percentages	p_val_adj	cluster	name
0	2.56098	0.984	0.318	0.666	0	0	S100A9
0	2.40413	0.96	0.295	0.665	0	0	S100A8
0	1.61826	0.982	0.334	0.648	0	0	LYZ
0	2.10248	0.907	0.264	0.643	0	0	FCN1
0	1.08152	0.982	0.347	0.635	0	0	CST3
0	1.7824	0.989	0.373	0.616	0	0	TYROBP
0	2.30936	0.821	0.206	0.615	0	0	CD14
0	1.84272	0.928	0.334	0.594	0	0	AIF1
0	1.79436	0.868	0.279	0.589	0	0	VCAN
0	1.99439	0.861	0.295	0.566	0	0	LST1
0	1.60349	0.887	0.336	0.551	0	0	FCER1G
0	2.2729	0.895	0.353	0.542	0	0	TYMP
0	2.20588	0.668	0.133	0.535	0	0	DUSP6
0	1.95538	0.759	0.228	0.531	0	0	SERPINA1
0	1.80344	0.727	0.217	0.51	0	0	S100A12
0	1.59771	0.773	0.276	0.497	0	0	MNDA
0	1.63131	0.886	0.408	0.478	0	0	SPI1
0	1.51556	0.954	0.492	0.462	0	0	TSPO
0	1.68107	0.961	0.501	0.46	0	0	S100A11
0	1.40918	0.67	0.216	0.454	0	0	CFD
0	1.81445	0.664	0.211	0.453	0	0	STXBP2
0	1.47279	0.942	0.498	0.444	0	0	LGALS1
0	1.49492	0.851	0.416	0.435	0	0	BRI3
0	1.51631	0.621	0.188	0.433	0	0	TNFAIP2
0	0.721058	0.76	0.33	0.43	0	0	CEBPD
0	1.12997	0.665	0.246	0.419	0	0	MS4A6A
0	1.55824	0.565	0.156	0.409	0	0	MAFB
0	1.26884	0.584	0.188	0.396	0	0	FPR1
0	1.33444	0.638	0.244	0.394	0	0	NCF2
0	1.40463	0.703	0.311	0.392	0	0	APLP2
0	1.43743	0.527	0.143	0.384	0	0	LRP1
0	1.29894	0.639	0.256	0.383	0	0	CD68
0	1.13594	0.779	0.397	0.382	0	0	GRN
0	1.53022	0.503	0.121	0.382	0	0	LILRA5
0	1.27307	0.917	0.54	0.377	0	0	NEAT1
0	1.18482	0.584	0.218	0.366	0	0	CSTA
0	1.27403	0.639	0.28	0.359	0	0	TIMP1
0	1.43011	0.948	0.591	0.357	0	0	CTSS
0	1.55192	0.427	0.07	0.357	0	0	CD300E
0	1.13604	0.536	0.181	0.355	0	0	SLC11A1
0	1.09255	0.658	0.304	0.354	0	0	LGALS3
0	1.26014	0.958	0.606	0.352	0	0	GPX1
0	1.3466	0.744	0.394	0.35	0	0	CTSD
0	1.01376	0.587	0.238	0.349	0	0	CFP
0	1.36786	0.539	0.191	0.348	0	0	CSF3R
0	1.21676	0.73	0.383	0.347	0	0	CYBB
0	1.36428	0.517	0.172	0.345	0	0	LILRB2
0	1.39832	0.5	0.158	0.342	0	0	TNFSF13B
0	1.27502	0.805	0.468	0.337	0	0	PYCARD
0	1.14851	0.596	0.259	0.337	0	0	BLVRB
0	1.17378	0.573	0.24	0.333	0	0	FGL2
0	1.43035	0.45	0.121	0.329	0	0	CD36
2.48062e-287	0.955364	0.601	0.275	0.326	8.12107e-283	0	RNF130
3.82422e-251	1.02376	0.746	0.426	0.32	1.25197e-246	0	FOS
0	1.49732	0.954	0.638	0.316	0	0	PSAP
0	1.19021	0.524	0.212	0.312	0	0	MPEG1
0	1.14669	0.467	0.156	0.311	0	0	CLEC7A
0	1.21404	0.531	0.22	0.311	0	0	HCK
0	1.43609	0.997	0.691	0.306	0	0	S100A4
0	1.25587	0.39	0.084	0.306	0	0	HK3
0	1.12493	0.906	0.602	0.304	0	0	SAT1
2.57358e-297	1.1295	0.515	0.213	0.302	8.42537e-293	0	AMICA1
5.64334e-272	1.00542	0.596	0.295	0.301	1.84752e-267	0	FCGRT
0	1.07049	0.822	0.524	0.298	0	0	TKT
1.10301e-288	1.10282	0.484	0.189	0.295	3.61103e-284	0	IGSF6
0	1.17385	0.392	0.101	0.291	0	0	CDA
2.84066e-278	1.09208	0.557	0.268	0.289	9.29975e-274	0	AGTRAP
0	1.53295	0.996	0.711	0.285	0	0	S100A6
0	1.19342	0.427	0.142	0.285	0	0	LRRC25
0	1.57695	0.351	0.067	0.284	0	0	APOBEC3A
5.45123e-302	1.00354	0.719	0.438	0.281	1.78463e-297	0	C10orf54
0	1.84019	0.632	0.352	0.28	0	0	IFITM3
0	0.919497	0.86	0.583	0.277	0	0	GSTP1
4.62541e-275	1.03789	0.649	0.376	0.273	1.51427e-270	0	MYO1F
0	1.12279	0.388	0.117	0.271	0	0	PILRA
2.0043e-235	0.911952	0.627	0.357	0.27	6.56169e-231	0	FGR
1.12841e-261	1.01532	0.436	0.167	0.269	3.6942e-257	0	TIMP2
0	0.970351	0.799	0.531	0.268	0	0	EFHD2
5.03924e-225	0.805243	0.444	0.176	0.268	1.64974e-220	0	CPVL
5.59525e-231	0.965783	0.587	0.32	0.267	1.83177e-226	0	CEBPB
2.28424e-284	0.982728	0.696	0.43	0.266	7.47816e-280	0	ZYX
5.13298e-278	1.14842	0.424	0.159	0.265	1.68043e-273	0	BLVRA
3.28549e-243	0.898861	0.655	0.39	0.265	1.0756e-238	0	NPC2
3.20118e-305	1.3239	0.393	0.129	0.264	1.048e-300	0	SCO2
1.31674e-299	0.954892	0.767	0.504	0.263	4.31076e-295	0	TALDO1
8.63159e-301	1.29004	0.72	0.458	0.262	2.82581e-296	0	NCF1
0	0.831003	0.934	0.674	0.26	0	0	S100A10
0	1.1296	0.344	0.084	0.26	0	0	DMXL2
2.19012e-258	0.992985	0.399	0.14	0.259	7.17e-254	0	SLC7A7
1.31639e-236	1.03238	0.542	0.284	0.258	4.30961e-232	0	PGD
1.43753e-260	1.06768	0.407	0.151	0.256	4.70619e-256	0	C19orf38
2.28769e-244	1.09022	0.495	0.24	0.255	7.48943e-240	0	EHBP1L1
7.27289e-202	0.807651	0.615	0.36	0.255	2.381e-197	0	CTSB
0	1.06033	0.8	0.548	0.252	0	0	LAMTOR4
5.66504e-299	1.10757	0.337	0.087	0.25	1.85462e-294	0	ASGR1
1.20711e-291	1.40132	0.352	0.102	0.25	3.95185e-287	0	LGALS2
7.26702e-247	0.987095	0.387	0.137	0.25	2.37908e-242	0	PLAUR
3.29479e-217	1.00205	0.501	0.252	0.249	1.07865e-212	0	PTPRE
1.96592e-251	1.12601	0.395	0.147	0.248	6.43602e-247	0	NINJ1
1.61469e-256	1.17798	0.386	0.14	0.246	5.28616e-252	0	BCL2A1
1.66027e-191	0.829473	0.444	0.198	0.246	5.43538e-187	0	PLBD1
4.38044e-192	0.763101	0.684	0.44	0.244	1.43407e-187	0	SAMHD1
3.04548e-220	0.932249	0.393	0.149	0.244	9.9703e-216	0	SULT1A1
8.15111e-174	0.583403	0.87	0.63	0.24	2.66851e-169	0	SRGN
5.40351e-275	1.08458	0.33	0.092	0.238	1.769e-270	0	PLXNB2
1.17356e-203	0.740839	0.756	0.519	0.237	3.84199e-199	0	ANXA2
8.64554e-261	1.19995	0.338	0.102	0.236	2.83038e-256	0	MARCKS
7.77671e-218	1.08672	0.461	0.225	0.236	2.54594e-213	0	C4orf48
8.10239e-201	0.965395	0.428	0.196	0.232	2.65256e-196	0	IL17RA
0	1.0736	0.78	0.549	0.231	0	0	PRELID1
7.89404e-193	0.994266	0.45	0.22	0.23	2.58435e-188	0	CDC42EP3
4.66418e-235	1.02635	0.347	0.117	0.23	1.52696e-230	0	PRAM1
1.19381e-217	1.1144	0.342	0.115	0.227	3.90831e-213	0	TMEM176B
0	0.998997	0.945	0.72	0.225	0	0	COTL1
3.98218e-115	0.545167	0.576	0.352	0.224	1.30368e-110	0	C1orf162
1.21747e-190	0.962501	0.398	0.175	0.223	3.98575e-186	0	NAIP
3.14278e-188	0.949695	0.529	0.309	0.22	1.02888e-183	0	TCIRG1
2.41297e-214	0.877811	0.678	0.459	0.219	7.89959e-210	0	AP2S1
1.07589e-175	0.833092	0.402	0.183	0.219	3.52225e-171	0	TBXAS1
7.072e-171	0.879698	0.494	0.275	0.219	2.31523e-166	0	IFNGR2
1.33823e-195	0.872897	0.361	0.143	0.218	4.38108e-191	0	RAB32
6.03398e-199	1.15167	0.514	0.3	0.214	1.9754e-194	0	TUBA1A
5.06633e-183	1.00328	0.423	0.209	0.214	1.65862e-178	0	NAGK
6.1705e-195	1.44477	0.452	0.239	0.213	2.0201e-190	0	IFI6
7.12202e-178	0.926578	0.518	0.306	0.212	2.33161e-173	0	LGALS9
1.0726e-163	0.870388	0.547	0.335	0.212	3.51148e-159	0	AP1S2
8.74806e-235	0.929688	0.293	0.081	0.212	2.86394e-230	0	SECTM1
5.199e-188	0.925571	0.571	0.359	0.212	1.70205e-183	0	TNFRSF1B
5.62104e-274	0.789178	0.874	0.663	0.211	1.84022e-269	0	ITGB2
2.89019e-176	1.04536	0.48	0.269	0.211	9.46192e-172	0	SOD2
2.90458e-259	0.866409	0.768	0.558	0.21	9.50901e-255	0	RAC1
5.17883e-232	1.0343	0.29	0.08	0.21	1.69545e-227	0	STAB1
1.53804e-203	1.00055	0.329	0.12	0.209	5.03525e-199	0	ODF3B
5.54494e-161	0.871566	0.459	0.25	0.209	1.8153e-156	0	BACH1
1.17645e-159	0.861928	0.461	0.253	0.208	3.85145e-155	0	THEMIS2
5.63838e-180	0.913	0.362	0.154	0.208	1.84589e-175	0	EMILIN2
1.0209e-173	0.768053	0.665	0.458	0.207	3.34223e-169	0	ANXA5
9.53908e-123	0.601104	0.637	0.43	0.207	3.1229e-118	0	FYB
8.52533e-211	0.875914	0.688	0.481	0.207	2.79102e-206	0	ATP6V0B
1.49263e-151	0.748405	0.343	0.139	0.204	4.88657e-147	0	RBP7
8.9653e-178	0.971392	0.355	0.151	0.204	2.93506e-173	0	HMOX1
1.39131e-197	0.877037	0.303	0.101	0.202	4.55487e-193	0	FCGR2A
1.5013e-166	0.909696	0.53	0.329	0.201	4.91495e-162	0	CARD16
1.00082e-146	0.879886	0.438	0.237	0.201	3.27648e-142	0	PLEC
2.91811e-195	0.993046	0.304	0.104	0.2	9.55331e-191	0	ANPEP
1.26477e-176	0.786589	0.304	0.104	0.2	4.14062e-172	0	C5AR1
3.18047e-244	0.945685	0.257	0.058	0.199	1.04122e-239	0	CCR1
1.32447e-206	0.940219	0.286	0.088	0.198	4.33605e-202	0	HRH2
4.17397e-167	0.89558	0.515	0.319	0.196	1.36647e-162	0	ATP6V0D1
1.07272e-196	0.846775	0.28	0.086	0.194	3.51186e-192	0	RXRA
4.23289e-209	0.794105	0.782	0.589	0.193	1.38576e-204	0	PKM
3.49092e-203	0.940383	0.274	0.081	0.193	1.14286e-198	0	PTAFR
4.60819e-172	0.848053	0.605	0.412	0.193	1.50863e-167	0	GABARAP
4.03986e-146	0.854639	0.37	0.177	0.193	1.32257e-141	0	NAMPT
1.25326e-152	0.837094	0.342	0.15	0.192	4.10291e-148	0	TGFBI
2.29047e-150	0.870762	0.515	0.323	0.192	7.49855e-146	0	PLEKHO1
9.38971e-128	0.725782	0.436	0.244	0.192	3.074e-123	0	RAB31
4.06871e-209	0.947233	0.263	0.072	0.191	1.33201e-204	0	RP11-290F20.3
2.20165e-83	0.469694	0.637	0.446	0.191	7.20777e-79	0	ANXA1
2.03483e-155	0.861788	0.57	0.379	0.191	6.66162e-151	0	CD63
5.25812e-145	0.801156	0.362	0.172	0.19	1.7214e-140	0	METRNL
3.66199e-172	0.916289	0.303	0.114	0.189	1.19886e-167	0	APOBR
2.0644e-144	0.798507	0.339	0.152	0.187	6.75845e-140	0	KCTD12
5.78308e-148	0.827353	0.337	0.151	0.186	1.89326e-143	0	CD4
1.62868e-135	0.8936	0.396	0.21	0.186	5.33197e-131	0	KLF10
4.08813e-192	0.981284	0.266	0.081	0.185	1.33837e-187	0	SGK1
1.99814e-151	0.790294	0.307	0.123	0.184	6.54152e-147	0	CD93
2.45701e-142	0.754784	0.599	0.415	0.184	8.04376e-138	0	PLEK
1.05765e-147	0.732208	0.618	0.435	0.183	3.46255e-143	0	ARRB2
1.17962e-142	0.826051	0.344	0.161	0.183	3.86185e-138	0	ARAP1
3.91683e-127	0.748795	0.57	0.388	0.182	1.28229e-122	0	CAPG
1.1168e-146	0.998378	0.376	0.195	0.181	3.65617e-142	0	WARS
1.06804e-141	0.881588	0.511	0.33	0.181	3.49655e-137	0	LTA4H
3.93475e-171	0.862771	0.275	0.095	0.18	1.28816e-166	0	CSF1R
3.84065e-145	0.823796	0.319	0.139	0.18	1.25735e-140	0	LMO2
2.577e-168	0.775498	0.685	0.506	0.179	8.4366e-164	0	VAMP8
3.06244e-138	0.770284	0.317	0.139	0.178	1.00258e-133	0	ZNF385A
5.32042e-131	0.937221	0.443	0.265	0.178	1.7418e-126	0	VAMP5
2.86155e-153	0.890344	0.296	0.119	0.177	9.36815e-149	0	MSRB1
1.43324e-158	0.875843	0.279	0.103	0.176	4.69213e-154	0	FBP1
8.50568e-164	0.94964	0.277	0.101	0.176	2.78459e-159	0	KLF4
8.07732e-126	0.831192	0.401	0.225	0.176	2.64435e-121	0	NUP214
1.11101e-142	0.958374	0.305	0.129	0.176	3.63723e-138	0	MS4A7
1.96216e-124	0.810356	0.396	0.222	0.174	6.4237e-120	0	CECR1
1.89858e-127	0.765256	0.332	0.159	0.173	6.21556e-123	0	SH3BP2
1.35131e-115	0.758578	0.446	0.273	0.173	4.42393e-111	0	GRINA
1.86826e-113	0.627645	0.615	0.444	0.171	6.11632e-109	0	CTSZ
4.47291e-119	0.715221	0.354	0.184	0.17	1.46434e-114	0	CPPED1
7.70392e-117	0.722999	0.439	0.269	0.17	2.52211e-112	0	GSTO1
2.54612e-135	0.798299	0.305	0.136	0.169	8.33548e-131	0	STX11
2.02156e-119	0.795239	0.324	0.156	0.168	6.61819e-115	0	ITGAM
1.38714e-112	0.749672	0.378	0.211	0.167	4.54123e-108	0	PPT1
3.80095e-149	0.914916	0.629	0.462	0.167	1.24436e-144	0	KLF6
4.71413e-181	0.835029	0.229	0.063	0.166	1.54331e-176	0	OSCAR
4.91253e-145	0.755908	0.262	0.096	0.166	1.60826e-140	0	EMR2
9.44355e-111	0.782563	0.42	0.255	0.165	3.09163e-106	0	GLIPR2
9.44215e-195	1.03261	0.214	0.05	0.164	3.09117e-190	0	EGR1
1.3983e-93	0.596801	0.375	0.212	0.163	4.57775e-89	0	UPP1
4.39099e-129	0.79158	0.292	0.129	0.163	1.43752e-124	0	C15orf39
9.32943e-118	0.881692	0.337	0.175	0.162	3.05427e-113	0	TNFSF10
2.60656e-110	0.699396	0.318	0.156	0.162	8.53336e-106	0	PLXDC2
2.59017e-114	0.798908	0.411	0.249	0.162	8.47968e-110	0	HSBP1
1.45939e-131	0.746014	0.273	0.112	0.161	4.77775e-127	0	LILRA2
2.84804e-127	0.819846	0.281	0.121	0.16	9.32392e-123	0	LILRB1
2.54352e-119	0.787317	0.293	0.133	0.16	8.32697e-115	0	NBEAL2
5.1937e-128	0.770209	0.264	0.105	0.159	1.70031e-123	0	TLR2
9.77352e-118	0.728984	0.291	0.132	0.159	3.19965e-113	0	UBXN11
3.23853e-99	0.710429	0.425	0.266	0.159	1.06023e-94	0	CASP1
6.2773e-154	0.730035	0.711	0.552	0.159	2.05506e-149	0	TCEB2
2.32427e-130	0.958381	0.27	0.112	0.158	7.60919e-126	0	FOSB
2.39261e-287	0.695566	0.961	0.803	0.158	7.83292e-283	0	VIM
2.95671e-174	0.754078	0.842	0.684	0.158	9.67966e-170	0	AHNAK
2.87176e-87	0.620864	0.383	0.226	0.157	9.40158e-83	0	GCA
9.6622e-106	0.788811	0.465	0.309	0.156	3.16321e-101	0	CD97
3.62039e-95	0.693535	0.448	0.292	0.156	1.18524e-90	0	QKI
1.11153e-104	0.82748	0.388	0.233	0.155	3.63892e-100	0	MYADM
5.92025e-114	0.758211	0.286	0.131	0.155	1.93817e-109	0	GAS7
2.34559e-144	0.717835	0.652	0.498	0.154	7.67898e-140	0	RHOG
1.11024e-102	0.726206	0.34	0.186	0.154	3.6347e-98	0	IMPDH1
1.62302e-112	1.15024	0.439	0.286	0.153	5.31346e-108	0	ISG15
8.68841e-133	0.789125	0.248	0.095	0.153	2.84441e-128	0	KIAA0930
1.04203e-105	0.804821	0.356	0.204	0.152	3.41138e-101	0	BID
4.83539e-95	0.696532	0.339	0.188	0.151	1.58301e-90	0	OGFRL1
4.34037e-91	0.667996	0.327	0.177	0.15	1.42095e-86	0	MEGF9
1.40598e-83	0.617905	0.442	0.292	0.15	4.60288e-79	0	LYST
2.16014e-95	0.751938	0.373	0.223	0.15	7.07188e-91	0	SAT2
7.5052e-132	0.699819	0.68	0.531	0.149	2.45705e-127	0	GNG5
3.93421e-138	0.698885	0.223	0.075	0.148	1.28798e-133	0	LILRA1
8.92282e-89	0.626067	0.474	0.326	0.148	2.92115e-84	0	ASAH1
7.47562e-193	0.770751	0.18	0.033	0.147	2.44737e-188	0	FCGR1A
8.40025e-93	0.711917	0.351	0.204	0.147	2.75007e-88	0	BCL3
1.32068e-132	0.682906	0.221	0.075	0.146	4.32364e-128	0	PYGL
5.10108e-188	0.600661	0.862	0.717	0.145	1.66999e-183	0	ARPC1B
7.97318e-106	0.633463	0.259	0.114	0.145	2.61026e-101	0	SLC8A1
9.31009e-104	0.710684	0.267	0.122	0.145	3.04794e-99	0	CLEC12A
9.11947e-140	0.719419	0.21	0.065	0.145	2.98553e-135	0	BST1
4.31988e-111	0.644207	0.244	0.099	0.145	1.41424e-106	0	DOK3
1.01053e-88	0.701238	0.364	0.219	0.145	3.30828e-84	0	PLSCR1
0	0.894453	0.94	0.795	0.145	0	0	ATP5E
1.28066e-281	0.759897	0.876	0.732	0.144	4.19262e-277	0	ALDOA
6.41918e-141	0.7007	0.207	0.063	0.144	2.10151e-136	0	NFAM1
0	0.891052	0.886	0.743	0.143	0	0	EMP3
1.19626e-104	0.732281	0.546	0.403	0.143	3.91632e-100	0	C14orf2
2.56317e-116	0.691669	0.235	0.092	0.143	8.39131e-112	0	RRAS
2.42273e-68	0.544377	0.44	0.298	0.142	7.93152e-64	0	CTSH
9.69805e-97	0.634938	0.263	0.122	0.141	3.17495e-92	0	GNS
4.44351e-87	0.634614	0.524	0.383	0.141	1.45472e-82	0	CDKN2D
6.15397e-85	0.71936	0.358	0.218	0.14	2.01469e-80	0	RAB11FIP1
4.92893e-91	0.814014	0.325	0.186	0.139	1.61363e-86	0	CUX1
5.69734e-177	0.922609	0.173	0.034	0.139	1.8652e-172	0	SIGLEC1
1.58963e-128	0.63219	0.202	0.064	0.138	5.20412e-124	0	GPBAR1
2.46569e-96	0.685514	0.259	0.121	0.138	8.07218e-92	0	ITGAX
6.30706e-146	0.767273	0.187	0.05	0.137	2.06481e-141	0	NFE2
5.93118e-99	0.678435	0.248	0.111	0.137	1.94175e-94	0	AMPD2
1.2988e-103	0.722737	0.246	0.11	0.136	4.25202e-99	0	SMCO4
2.17937e-75	0.621296	0.428	0.292	0.136	7.13483e-71	0	SDCBP
6.04249e-72	0.612027	0.356	0.22	0.136	1.97819e-67	0	ID2
5.51621e-118	0.690887	0.206	0.071	0.135	1.8059e-113	0	NACC2
1.5444e-114	0.629324	0.212	0.077	0.135	5.05606e-110	0	CAMK1
3.92807e-93	0.676673	0.257	0.122	0.135	1.28597e-88	0	TESC
2.50146e-80	0.661915	0.318	0.183	0.135	8.18929e-76	0	PLCB2
1.48325e-73	0.533045	0.53	0.395	0.135	4.85586e-69	0	ZEB2
1.97603e-98	0.654943	0.235	0.102	0.133	6.46914e-94	0	RASSF4
2.3795e-92	0.788622	0.25	0.117	0.133	7.79e-88	0	LINC00936
1.06205e-76	0.645304	0.443	0.31	0.133	3.47693e-72	0	ZNF106
5.53618e-128	0.687962	0.663	0.531	0.132	1.81244e-123	0	GNB2
3.88653e-76	0.673746	0.323	0.191	0.132	1.27237e-71	0	ARHGAP26
3.30204e-74	0.637787	0.333	0.201	0.132	1.08102e-69	0	AHR
3.03928e-79	0.71544	0.366	0.234	0.132	9.94999e-75	0	MIDN
1.62367e-85	0.678202	0.279	0.148	0.131	5.31557e-81	0	PAK1
2.15448e-150	0.653715	0.768	0.637	0.131	7.05333e-146	0	SERP1
8.55821e-125	0.644988	0.191	0.06	0.131	2.80179e-120	0	IFI30
4.25782e-100	0.648673	0.218	0.087	0.131	1.39393e-95	0	CKAP4
2.19344e-71	0.315441	0.763	0.632	0.131	7.18088e-67	0	FLNA
6.10045e-71	0.629748	0.427	0.296	0.131	1.99717e-66	0	POU2F2
2.86397e-82	0.708215	0.273	0.143	0.13	9.37608e-78	0	MX2
3.26884e-76	0.623839	0.296	0.166	0.13	1.07015e-71	0	NOTCH2
5.5758e-123	0.626009	0.188	0.059	0.129	1.82541e-118	0	ADAP2
1.44017e-103	0.676718	0.211	0.082	0.129	4.71482e-99	0	MEFV
9.84125e-102	0.609663	0.683	0.554	0.129	3.22183e-97	0	COX8A
8.52061e-74	0.705346	0.382	0.253	0.129	2.78948e-69	0	PIM3
4.0364e-77	0.512284	0.595	0.466	0.129	1.32144e-72	0	SERPINB1
1.08907e-107	0.722007	0.201	0.073	0.128	3.5654e-103	0	IER3
3.52876e-81	0.651756	0.282	0.154	0.128	1.15525e-76	0	MAPKAPK3
1.2671e-94	0.655259	0.583	0.455	0.128	4.14824e-90	0	CD44
9.34785e-85	0.670091	0.26	0.133	0.127	3.0603e-80	0	PRKACA
1.10394e-76	0.658582	0.458	0.331	0.127	3.61407e-72	0	GLRX
5.66428e-144	0.748368	0.163	0.037	0.126	1.85437e-139	0	DYSF
2.45441e-82	0.67771	0.249	0.123	0.126	8.03524e-78	0	TOM1
1.20287e-63	0.44803	0.282	0.156	0.126	3.93795e-59	0	IRAK3
2.60428e-85	0.62129	0.573	0.447	0.126	8.52588e-81	0	CNPY3
6.38101e-112	0.469873	0.75	0.625	0.125	2.08902e-107	0	TLN1
4.47451e-88	0.636414	0.229	0.104	0.125	1.46487e-83	0	SLC43A2
5.78385e-69	0.61578	0.314	0.189	0.125	1.89352e-64	0	UBE2D1
3.40428e-111	0.635147	0.187	0.063	0.124	1.11449e-106	0	NLRP3
5.22554e-91	0.645921	0.651	0.527	0.124	1.71074e-86	0	MCL1
1.18636e-82	0.483694	0.716	0.592	0.124	3.8839e-78	0	ENO1
7.71549e-68	0.599588	0.277	0.154	0.123	2.5259e-63	0	SORL1
1.66917e-55	0.496789	0.353	0.23	0.123	5.46454e-51	0	AOAH
2.37029e-85	0.620285	0.576	0.453	0.123	7.75986e-81	0	PGLS
7.90687e-84	0.636796	0.231	0.109	0.122	2.58855e-79	0	GAA
4.22272e-225	0.682822	0.863	0.741	0.122	1.38244e-220	0	GNAI2
1.51751e-136	0.743831	0.16	0.038	0.122	4.96803e-132	0	LILRA3
3.43743e-90	0.507434	0.773	0.651	0.122	1.12534e-85	0	NFKBIA
1.88772e-75	0.597779	0.252	0.13	0.122	6.18001e-71	0	CREG1
1.26704e-63	0.525846	0.525	0.403	0.122	4.14804e-59	0	LYN
2.13053e-133	0.610334	0.16	0.039	0.121	6.97493e-129	0	PLEKHO2
4.90173e-105	0.65208	0.187	0.066	0.121	1.60473e-100	0	SIRPA
2.91584e-99	0.766636	0.628	0.507	0.121	9.54588e-95	0	IER2
5.1636e-68	0.652319	0.31	0.189	0.121	1.69046e-63	0	NADK
5.1235e-185	0.750627	0.136	0.016	0.12	1.67733e-180	0	HES4
2.27236e-159	0.779209	0.145	0.025	0.12	7.43924e-155	0	CYP1B1
1.94176e-76	0.613336	0.239	0.119	0.12	6.35693e-72	0	CLEC4A
4.17054e-71	0.584374	0.243	0.123	0.12	1.36535e-66	0	ACSL1
3.03909e-54	0.584313	0.36	0.24	0.12	9.94936e-50	0	RGS2
7.4627e-116	0.71928	0.172	0.053	0.119	2.44314e-111	0	ASGR2
4.7353e-85	0.553161	0.21	0.091	0.119	1.55024e-80	0	SLC31A2
5.79221e-77	0.615919	0.234	0.116	0.118	1.89625e-72	0	SULF2
6.47816e-110	0.603734	0.172	0.054	0.118	2.12082e-105	0	SLC15A3
2.07709e-100	0.695654	0.185	0.067	0.118	6.79998e-96	0	RP11-1143G9.4
8.83397e-91	0.569215	0.64	0.522	0.118	2.89207e-86	0	GPX4
1.06538e-62	0.603622	0.321	0.203	0.118	3.48783e-58	0	VMP1
3.63218e-71	0.600814	0.247	0.13	0.117	1.1891e-66	0	LTBR
3.41425e-61	0.570308	0.315	0.198	0.117	1.11776e-56	0	PRKCD
5.24968e-93	0.55072	0.686	0.57	0.116	1.71864e-88	0	LRRFIP1
4.62249e-66	0.599921	0.265	0.149	0.116	1.51331e-61	0	MAP3K3
1.20929e-59	0.575862	0.323	0.207	0.116	3.95896e-55	0	FBXL5
5.18624e-93	0.67522	0.182	0.066	0.116	1.69787e-88	0	TMEM176A
1.54281e-81	0.612512	0.608	0.492	0.116	5.05085e-77	0	RNF213
3.396e-62	0.64752	0.317	0.201	0.116	1.11178e-57	0	H2AFJ
4.79782e-106	0.59371	0.168	0.053	0.115	1.57071e-101	0	HNMT
1.73838e-115	0.647277	0.16	0.045	0.115	5.6911e-111	0	FAM198B
1.75147e-124	0.632207	0.717	0.602	0.115	5.73396e-120	0	GRB2
3.59796e-63	0.62097	0.304	0.189	0.115	1.1779e-58	0	PTTG1IP
1.59378e-60	0.600971	0.296	0.181	0.115	5.21772e-56	0	CYTH4
3.55115e-58	0.504329	0.456	0.341	0.115	1.16257e-53	0	RNF149
2.35202e-60	0.596799	0.365	0.251	0.114	7.70004e-56	0	MYD88
8.46127e-53	0.47769	0.29	0.176	0.114	2.77005e-48	0	LRRK2
1.35702e-153	0.444307	0.135	0.022	0.113	4.44261e-149	0	CLU
2.32937e-100	0.577706	0.169	0.056	0.113	7.6259e-96	0	RASGRP4
8.99802e-87	0.511869	0.181	0.068	0.113	2.94577e-82	0	TLR4
2.55636e-74	0.652935	0.535	0.423	0.112	8.36901e-70	0	BST2
3.57638e-59	0.626135	0.336	0.224	0.112	1.17084e-54	0	NAAA
8.35492e-82	0.596831	0.196	0.084	0.112	2.73523e-77	0	ZNF467
1.73688e-90	0.549387	0.18	0.068	0.112	5.68621e-86	0	ARRB1
1.06936e-56	0.555735	0.307	0.195	0.112	3.50086e-52	0	ATP6V1B2
8.69843e-78	0.641502	0.519	0.408	0.111	2.84769e-73	0	VASP
2.99139e-61	0.61305	0.455	0.344	0.111	9.79322e-57	0	UQCRQ
5.48037e-60	0.609758	0.394	0.283	0.111	1.79417e-55	0	COMT
1.91694e-99	0.595504	0.167	0.056	0.111	6.27569e-95	0	CEBPA
2.33154e-78	0.575149	0.199	0.088	0.111	7.63298e-74	0	DENND5A
3.21281e-87	0.593554	0.18	0.069	0.111	1.05181e-82	0	SMARCD3
4.3001e-61	0.675629	0.355	0.244	0.111	1.40777e-56	0	LAP3
3.1357e-56	0.581858	0.364	0.253	0.111	1.02657e-51	0	STX10
2.24228e-63	0.611802	0.46	0.35	0.11	7.34079e-59	0	NOP10
3.2132e-64	0.481762	0.233	0.123	0.11	1.05194e-59	0	MPP1
6.3126e-56	0.676287	0.331	0.221	0.11	2.06662e-51	0	NFKBIZ
3.27841e-89	0.609168	0.175	0.065	0.11	1.07329e-84	0	CREB5
3.60661e-65	0.667229	0.462	0.353	0.109	1.18073e-60	0	TMEM219
1.40942e-94	0.511315	0.163	0.054	0.109	4.61416e-90	0	KIAA0513
1.14274e-50	0.519959	0.383	0.274	0.109	3.74109e-46	0	DOK2
8.12524e-55	0.550755	0.28	0.172	0.108	2.66004e-50	0	SERPINB6
1.06726e-93	0.613226	0.16	0.052	0.108	3.494e-89	0	C19orf59
7.19735e-60	0.590797	0.233	0.125	0.108	2.35627e-55	0	CES1
1.22711e-77	0.583955	0.189	0.081	0.108	4.01731e-73	0	RELT
3.83212e-66	0.564947	0.215	0.107	0.108	1.25456e-61	0	MGST1
1.51117e-52	0.606419	0.394	0.287	0.107	4.94727e-48	0	PPP1R15A
6.95394e-73	0.636346	0.196	0.089	0.107	2.27658e-68	0	SLCO3A1
7.68547e-57	0.608058	0.323	0.216	0.107	2.51607e-52	0	TMEM167A
9.98697e-83	0.532636	0.172	0.065	0.107	3.26953e-78	0	KCNE3
1.50793e-53	0.545416	0.29	0.183	0.107	4.93667e-49	0	NUMB
1.35624e-81	0.50377	0.714	0.608	0.106	4.44006e-77	0	COX6B1
3.63072e-58	0.656959	0.278	0.173	0.105	1.18863e-53	0	ATOX1
2.77877e-60	0.608574	0.247	0.142	0.105	9.09715e-56	0	PLIN3
3.81488e-81	0.582067	0.174	0.069	0.105	1.24892e-76	0	GNA15
1.79636e-74	0.581505	0.619	0.514	0.105	5.88091e-70	0	SCAND1
1.27545e-70	0.435397	0.706	0.601	0.105	4.17558e-66	0	ARPC5
7.63389e-67	0.65264	0.202	0.098	0.104	2.49918e-62	0	OAS3
2.87375e-55	0.547009	0.252	0.148	0.104	9.40807e-51	0	TMEM205
1.41405e-50	0.506514	0.273	0.169	0.104	4.62933e-46	0	LACTB
1.46115e-147	0.498244	0.121	0.017	0.104	4.78351e-143	0	TCF7L2
4.54256e-65	0.562199	0.205	0.101	0.104	1.48714e-60	0	LY96
1.90391e-49	0.516261	0.278	0.175	0.103	6.23302e-45	0	CCDC88A
2.76221e-52	0.543023	0.262	0.159	0.103	9.04291e-48	0	NBPF10
2.62188e-69	0.551948	0.185	0.082	0.103	8.58349e-65	0	BCL6
8.59983e-39	0.416364	0.366	0.263	0.103	2.81541e-34	0	GLUL
4.94167e-50	0.529052	0.398	0.296	0.102	1.61781e-45	0	ZBTB7A
7.24706e-75	0.512057	0.17	0.068	0.102	2.37254e-70	0	SIRPB1
1.33998e-55	0.567375	0.247	0.145	0.102	4.38682e-51	0	MAP3K11
1.76593e-53	0.592893	0.268	0.166	0.102	5.78129e-49	0	PDXK
0	0.866407	0.98	0.878	0.102	0	0	SERF2
1.16172e-263	0.617806	0.958	0.856	0.102	3.80323e-259	0	MYL6
4.33571e-75	0.548085	0.62	0.518	0.102	1.41943e-70	0	CDV3
3.01456e-44	0.443838	0.424	0.322	0.102	9.86908e-40	0	RILPL2
7.15929e-69	0.488361	0.655	0.554	0.101	2.34381e-64	0	CAST
1.3993e-44	0.610918	0.405	0.305	0.1	4.58104e-40	0	PLAC8
4.35471e-85	0.623792	0.155	0.055	0.1	1.42564e-80	0	RRP12
4.47561e-57	0.622014	0.451	0.352	0.099	1.46522e-52	0	BLOC1S1
1.23667e-72	0.500365	0.171	0.072	0.099	4.04862e-68	0	CD300C
5.16116e-51	0.567438	0.24	0.141	0.099	1.68966e-46	0	SLC25A37
2.94139e-92	0.597401	0.143	0.044	0.099	9.62953e-88	0	IL1RN
8.25007e-203	0.516502	0.973	0.874	0.099	2.70091e-198	0	GAPDH
4.66968e-63	0.559599	0.539	0.441	0.098	1.52876e-58	0	LAMTOR1
9.0049e-144	0.624092	0.113	0.015	0.098	2.94802e-139	0	CYP27A1
4.84107e-109	0.550747	0.129	0.031	0.098	1.58487e-104	0	MARCO
1.89965e-58	0.505683	0.197	0.099	0.098	6.21907e-54	0	CD33
5.85004e-48	0.468616	0.258	0.16	0.098	1.91519e-43	0	RRBP1
4.55495e-58	0.551963	0.205	0.107	0.098	1.4912e-53	0	SLC16A3
1.34346e-63	0.543909	0.57	0.472	0.098	4.39822e-59	0	PSMB3
2.28699e-47	0.577038	0.362	0.264	0.098	7.48716e-43	0	POLE4
3.32873e-36	0.513929	0.437	0.339	0.098	1.08976e-31	0	MT2A
2.55134e-58	0.500486	0.189	0.092	0.097	8.35258e-54	0	MXD1
7.62721e-47	0.585207	0.239	0.142	0.097	2.49699e-42	0	IFI44L
7.95821e-86	0.5684	0.674	0.578	0.096	2.60536e-81	0	COX5B
1.64117e-63	0.565377	0.538	0.442	0.096	5.37286e-59	0	ATP6V1F
5.65756e-53	0.584524	0.464	0.368	0.096	1.85217e-48	0	POLR2L
9.92115e-36	0.400684	0.523	0.427	0.096	3.24799e-31	0	H1FX
1.1044e-168	0.502443	0.104	0.008	0.096	3.61559e-164	0	FAM20A
1.117e-111	0.645713	0.122	0.026	0.096	3.65684e-107	0	ID1
7.76412e-110	0.520433	0.124	0.028	0.096	2.54182e-105	0	AQP9
1.9746e-69	0.573021	0.162	0.066	0.096	6.46444e-65	0	FAM101B
4.78554e-45	0.554158	0.305	0.209	0.096	1.56669e-40	0	IRF2BP2
4.06035e-38	0.414133	0.304	0.208	0.096	1.32928e-33	0	DPYD
4.01804e-50	0.485261	0.504	0.409	0.095	1.31542e-45	0	FKBP1A
6.50348e-47	0.495019	0.308	0.213	0.095	2.12911e-42	0	CTSA
8.20983e-60	0.420703	0.174	0.079	0.095	2.68773e-55	0	EPB41L3
2.56709e-191	0.606414	0.894	0.799	0.095	8.40415e-187	0	TPM3
2.09779e-71	0.43472	0.752	0.657	0.095	6.86773e-67	0	EIF4A1
3.39921e-61	0.545067	0.569	0.474	0.095	1.11283e-56	0	UBL5
6.96809e-54	0.516608	0.475	0.38	0.095	2.28121e-49	0	FERMT3
1.0298e-46	0.531089	0.36	0.265	0.095	3.37137e-42	0	RAB10
1.11573e-43	0.512427	0.28	0.186	0.094	3.65266e-39	0	RAB24
9.35621e-42	0.425225	0.52	0.426	0.094	3.06304e-37	0	H2AFY
3.78295e-41	0.503976	0.33	0.236	0.094	1.23846e-36	0	C20orf27
1.11725e-87	0.502367	0.137	0.043	0.094	3.65767e-83	0	CD300LF
4.00611e-52	0.476566	0.199	0.105	0.094	1.31152e-47	0	C9orf72
8.59676e-68	0.511871	0.159	0.065	0.094	2.81441e-63	0	P2RY13
2.34639e-58	0.526689	0.186	0.092	0.094	7.6816e-54	0	RBM47
1.6076e-52	0.515545	0.2	0.107	0.093	5.26297e-48	0	C9orf89
4.62702e-51	0.466023	0.2	0.107	0.093	1.5148e-46	0	CD302
1.35622e-85	0.515281	0.133	0.04	0.093	4.43998e-81	0	GLT1D1
7.14893e-72	0.630434	0.15	0.057	0.093	2.34042e-67	0	IFIT3
2.80417e-56	0.559013	0.193	0.1	0.093	9.1803e-52	0	IMPA2
1.07921e-157	0.581975	0.101	0.009	0.092	3.53313e-153	0	TNNT1
5.33082e-51	0.473965	0.196	0.104	0.092	1.7452e-46	0	HOTAIRM1
6.55404e-72	0.456343	0.147	0.055	0.092	2.14566e-67	0	DOCK5
8.75499e-72	0.543645	0.149	0.057	0.092	2.86621e-67	0	TRIB1
1.24957e-68	0.4782	0.151	0.059	0.092	4.09085e-64	0	LILRA6
4.37718e-63	0.450827	0.162	0.07	0.092	1.433e-58	0	DAPK1
3.49655e-55	0.505433	0.181	0.089	0.092	1.1447e-50	0	KDM6B
3.38363e-36	0.448327	0.315	0.223	0.092	1.10773e-31	0	MAP3K1
2.6822e-76	0.659777	0.142	0.05	0.092	8.78097e-72	0	RETN
2.62204e-33	0.401554	0.329	0.238	0.091	8.58405e-29	0	ALOX5
1.1762e-72	0.507841	0.143	0.052	0.091	3.85064e-68	0	TREM1
1.88875e-66	0.498095	0.153	0.062	0.091	6.18338e-62	0	PPM1F
9.4551e-64	0.494199	0.157	0.066	0.091	3.09541e-59	0	RAB3D
1.78689e-47	0.503552	0.21	0.119	0.091	5.84994e-43	0	FKBP15
1.44349e-45	0.509281	0.231	0.14	0.091	4.7257e-41	0	NAPRT1
1.80772e-57	0.484703	0.172	0.081	0.091	5.9181e-53	0	CXCL16
4.33297e-42	0.516378	0.289	0.198	0.091	1.41853e-37	0	ETV6
2.50859e-62	0.528193	0.16	0.07	0.09	8.21263e-58	0	ICAM1
4.07802e-44	0.520811	0.225	0.135	0.09	1.33506e-39	0	FRAT2
2.41838e-43	0.579121	0.283	0.193	0.09	7.9173e-39	0	IFI35
3.60417e-78	0.496804	0.133	0.044	0.089	1.17993e-73	0	LILRB3
4.81038e-50	0.558009	0.193	0.104	0.089	1.57482e-45	0	QSOX1
6.22755e-49	0.447388	0.192	0.103	0.089	2.03878e-44	0	LILRB4
7.5538e-94	0.586459	0.119	0.03	0.089	2.47296e-89	0	LINC00937
2.77522e-85	0.526872	0.126	0.037	0.089	9.0855e-81	0	NLRP12
2.56148e-66	0.480531	0.146	0.057	0.089	8.38578e-62	0	PLXND1
5.44463e-48	0.494743	0.535	0.447	0.088	1.78246e-43	0	CSTB
7.69507e-44	0.576961	0.37	0.282	0.088	2.51921e-39	0	RNF181
1.17681e-83	0.518699	0.126	0.038	0.088	3.85265e-79	0	FAM129B
7.57933e-54	0.504629	0.176	0.088	0.088	2.48132e-49	0	CYFIP1
7.97349e-43	0.538627	0.431	0.343	0.088	2.61036e-38	0	HEBP2
3.9479e-37	0.444137	0.346	0.258	0.088	1.29246e-32	0	RTN3
1.76958e-122	0.511037	0.103	0.016	0.087	5.79326e-118	0	NRG1
2.13149e-77	0.489063	0.127	0.04	0.087	6.97807e-73	0	HOMER3
2.86465e-39	0.566128	0.322	0.236	0.086	9.3783e-35	0	CKLF
1.56179e-37	0.49017	0.274	0.188	0.086	5.11297e-33	0	UBE2R2
1.68749e-34	0.445042	0.332	0.246	0.086	5.52449e-30	0	CRTAP
1.38238e-59	0.436363	0.151	0.065	0.086	4.52564e-55	0	TTYH3
1.38167e-52	0.597328	0.165	0.08	0.085	4.52332e-48	0	PFKFB3
2.31668e-38	0.5156	0.29	0.205	0.085	7.58436e-34	0	EIF4EBP1
5.87978e-62	0.464416	0.139	0.055	0.084	1.92492e-57	0	PLK3
1.19262e-41	0.490158	0.202	0.118	0.084	3.9044e-37	0	ALDH2
2.33848e-52	0.498548	0.16	0.076	0.084	7.65571e-48	0	PNPLA6
4.76106e-59	0.463109	0.139	0.056	0.083	1.55868e-54	0	SORT1
5.21323e-37	0.45216	0.445	0.362	0.083	1.70671e-32	0	RNH1
7.21956e-82	0.419484	0.116	0.033	0.083	2.36354e-77	0	MYOF
5.22239e-42	0.488811	0.194	0.111	0.083	1.70971e-37	0	PPP1R9B
2.13989e-40	0.471358	0.209	0.126	0.083	7.00556e-36	0	TNFRSF1A
4.51443e-68	0.440932	0.741	0.658	0.083	1.47793e-63	0	GMFG
6.4714e-36	0.530431	0.265	0.183	0.082	2.11861e-31	0	IER5
1.88596e-34	0.45257	0.369	0.287	0.082	6.17424e-30	0	MYO9B
4.78241e-65	0.542268	0.13	0.048	0.082	1.56566e-60	0	TWF2
1.53846e-53	0.450333	0.149	0.067	0.082	5.0366e-49	0	MIR22HG
1.11738e-43	0.469375	0.183	0.101	0.082	3.65809e-39	0	DPYSL2
5.55017e-59	0.450165	0.137	0.056	0.081	1.81701e-54	0	CARD9
9.56906e-75	0.435563	0.115	0.034	0.081	3.13272e-70	0	SVIL
6.65865e-36	0.431011	0.221	0.14	0.081	2.17991e-31	0	CD300A
1.70004e-33	0.470367	0.286	0.205	0.081	5.56559e-29	0	ATG16L2
1.89579e-47	0.522099	0.502	0.422	0.08	6.20643e-43	0	ADRBK1
1.50776e-37	0.51452	0.373	0.293	0.08	4.9361e-33	0	ENY2
1.40069e-37	0.497026	0.204	0.124	0.08	4.58559e-33	0	FAM200B
7.98995e-58	0.466247	0.131	0.052	0.079	2.61575e-53	0	AP5B1
2.77877e-57	0.420752	0.131	0.052	0.079	9.09713e-53	0	ALDH3B1
3.99179e-35	0.483943	0.225	0.146	0.079	1.30683e-30	0	ZDHHC7
4.8917e-32	0.436262	0.373	0.294	0.079	1.60144e-27	0	ZFAND5
7.4419e-76	0.446052	0.112	0.033	0.079	2.43633e-71	0	IER5L
3.45077e-65	0.469715	0.122	0.043	0.079	1.12971e-60	0	CSF2RB
4.02826e-45	0.297148	0.159	0.08	0.079	1.31877e-40	0	F13A1
0	0.801391	0.969	0.89	0.079	0	0	OAZ1
4.8276e-34	0.464551	0.224	0.146	0.078	1.58046e-29	0	CTNNA1
1.05053e-59	0.398364	0.123	0.045	0.078	3.43923e-55	0	WDFY3
7.40195e-49	0.498459	0.149	0.071	0.078	2.42325e-44	0	SQRDL
2.86137e-37	0.530196	0.206	0.128	0.078	9.36756e-33	0	MBOAT7
1.92711e-34	0.483581	0.352	0.274	0.078	6.30898e-30	0	ATG3
1.76128e-25	0.339299	0.412	0.334	0.078	5.76607e-21	0	SYK
2.51457e-41	0.522015	0.171	0.094	0.077	8.2322e-37	0	CBX6
7.46956e-62	0.459187	0.118	0.041	0.077	2.44538e-57	0	MYO15B
2.93492e-34	0.493466	0.346	0.269	0.077	9.60834e-30	0	LAMTOR2
7.7388e-62	0.483472	0.116	0.04	0.076	2.53353e-57	0	PADI4
6.44883e-36	0.559809	0.221	0.145	0.076	2.11122e-31	0	PPIF
4.21027e-30	0.43987	0.343	0.267	0.076	1.37836e-25	0	MGAT1
9.21295e-42	0.425051	0.161	0.085	0.076	3.01613e-37	0	SLC2A6
1.07219e-43	0.372507	0.66	0.585	0.075	3.51012e-39	0	TPI1
9.75713e-48	0.47446	0.14	0.065	0.075	3.19429e-43	0	NFKBIE
8.55611e-35	0.554741	0.362	0.287	0.075	2.8011e-30	0	HIF1A
3.54505e-33	0.421288	0.444	0.369	0.075	1.16058e-28	0	TXN
1.66765e-44	0.456612	0.148	0.073	0.075	5.45957e-40	0	MSRB2
5.00216e-42	0.444919	0.157	0.082	0.075	1.63761e-37	0	COLGALT1
2.5376e-32	0.387649	0.212	0.137	0.075	8.30758e-28	0	CD151
2.23639e-59	0.354271	0.813	0.738	0.075	7.32151e-55	0	LCP1
4.10117e-45	0.489149	0.544	0.47	0.074	1.34264e-40	0	UQCR11.1
3.63853e-63	0.384728	0.112	0.038	0.074	1.19118e-58	0	PID1
4.04815e-47	0.390388	0.132	0.058	0.074	1.32528e-42	0	SBF2
8.53893e-38	0.48431	0.171	0.097	0.074	2.79548e-33	0	ROGDI
5.01324e-31	0.491937	0.259	0.185	0.074	1.64123e-26	0	SRA1
0	0.722712	0.981	0.907	0.074	0	0	SH3BGRL3
3.9465e-44	0.387967	0.135	0.062	0.073	1.292e-39	0	ATP11A
9.60572e-38	0.44189	0.163	0.09	0.073	3.14472e-33	0	GNAQ
2.77796e-37	0.471814	0.17	0.097	0.073	9.09448e-33	0	NFIC
1.29035e-33	0.527679	0.368	0.295	0.073	4.22434e-29	0	METTL9
2.61313e-31	0.437703	0.2	0.127	0.073	8.55487e-27	0	TMEM127
1.74975e-52	0.424913	0.122	0.049	0.073	5.72832e-48	0	KIF13A
3.60467e-36	0.494658	0.185	0.112	0.073	1.1801e-31	0	IL6R
8.44615e-29	0.429002	0.3	0.227	0.073	2.7651e-24	0	RAP2B
1.2967e-251	0.636405	0.916	0.844	0.072	4.24514e-247	0	MT-ND1
2.27886e-35	0.484515	0.46	0.388	0.072	7.46054e-31	0	ATP5H
1.43181e-29	0.469106	0.225	0.153	0.072	4.68745e-25	0	JOSD2
1.52367e-28	0.461704	0.273	0.201	0.072	4.98819e-24	0	OAS1
1.52669e-30	0.442807	0.235	0.163	0.072	4.99806e-26	0	CHP1
7.05712e-32	0.343004	0.408	0.336	0.072	2.31036e-27	0	NCOA4
5.84449e-55	0.432808	0.114	0.043	0.071	1.91337e-50	0	ARRDC4
1.53806e-49	0.383674	0.122	0.051	0.071	5.03531e-45	0	ZFHX3
6.66474e-37	0.420355	0.159	0.088	0.071	2.1819e-32	0	CAMKK2
1.22577e-30	0.467243	0.203	0.132	0.071	4.01291e-26	0	FES
8.25643e-30	0.427245	0.2	0.129	0.071	2.70299e-25	0	AGPAT3
3.60981e-35	0.359346	0.156	0.086	0.07	1.18178e-30	0	TNFSF13
4.49662e-28	0.375756	0.191	0.121	0.07	1.4721e-23	0	FOSL2
3.06361e-27	0.459909	0.263	0.193	0.07	1.00297e-22	0	STAT2
1.27373e-25	0.377451	0.334	0.264	0.07	4.16992e-21	0	IRF7
1.80221e-30	0.481227	0.208	0.138	0.07	5.90008e-26	0	TRIM25
3.92987e-30	0.501755	0.346	0.276	0.07	1.28656e-25	0	CHMP2A
1.91512e-31	0.398699	0.171	0.102	0.069	6.26973e-27	0	LFNG
1.8476e-30	0.364365	0.163	0.094	0.069	6.04867e-26	0	RNASE2
6.46227e-29	0.500172	0.271	0.202	0.069	2.11562e-24	0	TXNDC17
6.35093e-27	0.418729	0.229	0.16	0.069	2.07917e-22	0	CMIP
2.42814e-56	0.390857	0.105	0.037	0.068	7.94924e-52	0	DKFZP761J1410
9.73349e-55	0.44047	0.107	0.039	0.068	3.18655e-50	0	LDLR
2.6037e-53	0.33971	0.106	0.038	0.068	8.52399e-49	0	P2RX1
1.44468e-48	0.375211	0.113	0.045	0.068	4.7296e-44	0	PLAGL2
3.90035e-42	0.401147	0.126	0.058	0.068	1.2769e-37	0	RAB20
9.65671e-32	0.432498	0.451	0.383	0.068	3.16141e-27	0	ANAPC11
5.78583e-29	0.593918	0.36	0.292	0.068	1.89416e-24	0	MX1
4.89155e-28	0.399513	0.21	0.142	0.068	1.6014e-23	0	CD86
3.37247e-39	0.450719	0.538	0.471	0.067	1.10408e-34	0	FMNL1
2.5413e-52	0.417778	0.107	0.04	0.067	8.31972e-48	0	RNF19B
1.32301e-46	0.379919	0.114	0.047	0.067	4.33128e-42	0	TMEM170B
1.11271e-29	0.358804	0.164	0.097	0.067	3.64278e-25	0	SCARB2
1.85247e-29	0.532264	0.325	0.258	0.067	6.06463e-25	0	LSMD1
3.89848e-28	0.542726	0.254	0.187	0.067	1.27629e-23	0	NDUFB1
8.64423e-24	0.421647	0.269	0.202	0.067	2.82995e-19	0	NCF4
1.53985e-21	0.337961	0.258	0.191	0.067	5.04116e-17	0	SCPEP1
2.36654e-29	0.472387	0.179	0.112	0.067	7.74756e-25	0	IFI44
3.27458e-50	0.472346	0.107	0.041	0.066	1.07203e-45	0	H1F0
7.80276e-47	0.341678	0.11	0.044	0.066	2.55447e-42	0	TBC1D8
1.11557e-40	0.339163	0.121	0.055	0.066	3.65214e-36	0	C3AR1
1.06564e-39	0.37896	0.125	0.059	0.066	3.48869e-35	0	GAB2
1.67068e-39	0.421873	0.128	0.062	0.066	5.46948e-35	0	PDLIM7
3.3809e-28	0.408406	0.186	0.12	0.066	1.10684e-23	0	ZMIZ1
5.48431e-28	0.398519	0.183	0.117	0.066	1.79545e-23	0	DSE
3.31736e-26	0.279364	0.172	0.106	0.066	1.08604e-21	0	CX3CR1
8.78819e-34	0.325547	0.14	0.075	0.065	2.87708e-29	0	ACTN1
1.81011e-50	0.379729	0.102	0.037	0.065	5.92595e-46	0	NBPF14
9.01506e-39	0.365067	0.122	0.057	0.065	2.95135e-34	0	FNDC3B
3.55381e-26	0.397317	0.447	0.382	0.065	1.16345e-21	0	MYO1G
2.73543e-25	0.443678	0.241	0.176	0.065	8.95525e-21	0	VIM-AS1
1.05625e-24	0.431571	0.317	0.252	0.065	3.45796e-20	0	MMP24-AS1
2.10966e-22	0.378958	0.231	0.166	0.065	6.90659e-18	0	PIM1
1.44269e-29	0.416753	0.175	0.11	0.065	4.72309e-25	0	NAGA
4.58633e-22	0.398983	0.287	0.222	0.065	1.50147e-17	0	UNC93B1
2.54056e-49	0.417923	0.103	0.039	0.064	8.31728e-45	0	HLX
6.27386e-43	0.372994	0.115	0.051	0.064	2.05394e-38	0	SIGLEC9
1.83688e-42	0.410287	0.113	0.049	0.064	6.01359e-38	0	ATP6V0A1
2.19289e-22	0.388733	0.299	0.235	0.064	7.17908e-18	0	PLD3
1.09384e-38	0.449231	0.591	0.527	0.064	3.58102e-34	0	PSME2
5.12764e-48	0.346765	0.101	0.038	0.063	1.67869e-43	0	TLR8
1.74545e-47	0.336656	0.102	0.039	0.063	5.71425e-43	0	RP11-750H9.5
1.2329e-29	0.413515	0.154	0.091	0.063	4.03627e-25	0	TNRC18
4.20902e-29	0.414736	0.163	0.1	0.063	1.37795e-24	0	HEBP1
2.86883e-28	0.406078	0.159	0.096	0.063	9.39199e-24	0	DENND1A
4.0798e-25	0.442619	0.322	0.259	0.063	1.33565e-20	0	C20orf24
2.14982e-25	0.448525	0.167	0.105	0.062	7.03807e-21	0	RHOB
2.95724e-38	0.345352	0.114	0.052	0.062	9.68141e-34	0	MNT
3.68381e-35	0.387552	0.128	0.066	0.062	1.206e-30	0	DUSP3
3.63411e-27	0.368396	0.157	0.095	0.062	1.18974e-22	0	FAM45A
2.47308e-23	0.36982	0.193	0.131	0.062	8.09636e-19	0	SNX27
1.53293e-35	0.310056	0.12	0.058	0.062	5.0185e-31	0	CHST15
2.03071e-24	0.457904	0.211	0.15	0.061	6.64814e-20	0	CARS2
1.02288e-43	0.398688	0.103	0.042	0.061	3.34869e-39	0	RHOU
4.61579e-43	0.378846	0.103	0.042	0.061	1.51112e-38	0	TIAM1
1.26884e-23	0.357332	0.174	0.113	0.061	4.15392e-19	0	CPD
1.7995e-20	0.358771	0.295	0.234	0.061	5.8912e-16	0	RASSF2
3.97001e-36	0.402403	0.601	0.54	0.061	1.2997e-31	0	MTDH
2.93839e-28	0.321005	0.138	0.078	0.06	9.61971e-24	0	FAM46A
3.26947e-25	0.356489	0.167	0.107	0.06	1.07036e-20	0	SSFA2
2.91598e-36	0.339205	0.111	0.051	0.06	9.54634e-32	0	MCOLN1
2.32641e-32	0.375103	0.124	0.064	0.06	7.6162e-28	0	CITED4
3.11099e-23	0.439354	0.217	0.157	0.06	1.01848e-18	0	RBPJ
1.52663e-22	0.355789	0.185	0.125	0.06	4.99787e-18	0	MED13L
1.60477e-21	0.38349	0.247	0.187	0.06	5.2537e-17	0	TET2
1.31945e-20	0.396014	0.25	0.19	0.06	4.31963e-16	0	ANKRD13D
1.87552e-20	0.367707	0.243	0.183	0.06	6.14008e-16	0	NCOR2
8.30796e-35	0.372063	0.116	0.057	0.059	2.71986e-30	0	EVA1B
4.48132e-40	0.366011	0.102	0.043	0.059	1.46709e-35	0	ARHGEF40
1.11149e-25	0.399723	0.16	0.101	0.059	3.63879e-21	0	SPECC1
1.22737e-23	0.414009	0.178	0.119	0.059	4.01816e-19	0	TLE3
8.38561e-22	0.350725	0.186	0.127	0.059	2.74528e-17	0	DIAPH2
0	0.692426	0.979	0.92	0.059	0	0	CYBA
8.81397e-28	0.413072	0.139	0.081	0.058	2.88552e-23	0	SBNO2
4.16191e-32	0.345504	0.119	0.061	0.058	1.36252e-27	0	IL10RB
1.45573e-25	0.388753	0.155	0.097	0.058	4.76578e-21	0	OAZ2
8.59247e-22	0.331959	0.178	0.12	0.058	2.813e-17	0	RARA
3.91445e-21	0.377944	0.351	0.293	0.058	1.28151e-16	0	USP3
7.04898e-40	0.440428	0.577	0.519	0.058	2.30769e-35	0	ATP6V0E1
3.86927e-30	0.322404	0.117	0.06	0.057	1.26672e-25	0	TLR1
2.32256e-34	0.349377	0.109	0.052	0.057	7.6036e-30	0	CTBP2
5.65658e-31	0.295963	0.115	0.058	0.057	1.85185e-26	0	LPCAT2
6.49012e-36	0.336702	0.103	0.046	0.057	2.12474e-31	0	SIRPB2
5.1708e-25	0.389326	0.154	0.097	0.057	1.69282e-20	0	TNFAIP8L2
5.32512e-22	0.3402	0.189	0.132	0.057	1.74334e-17	0	CORO1C
1.10367e-17	0.324734	0.224	0.167	0.057	3.61318e-13	0	PTPN12
9.8617e-303	0.611592	0.953	0.896	0.057	3.22852e-298	0	H3F3A
0	1.7189	0.999	0.943	0.056	0	0	FTL
1.14234e-26	0.328465	0.128	0.072	0.056	3.7398e-22	0	MAFG
1.15735e-26	0.413524	0.131	0.075	0.056	3.78894e-22	0	CMPK2
2.63405e-24	0.364695	0.146	0.09	0.056	8.62335e-20	0	ATF5
5.21277e-23	0.314495	0.152	0.096	0.056	1.70656e-18	0	PDLIM5
1.43427e-20	0.389412	0.369	0.313	0.056	4.69552e-16	0	DDX21
3.24713e-18	0.377119	0.242	0.186	0.056	1.06305e-13	0	NLRP1
3.0596e-38	0.380075	0.644	0.589	0.055	1.00165e-33	0	HIGD2A
3.19345e-20	0.413334	0.266	0.211	0.055	1.04547e-15	0	PICALM
1.41243e-26	0.372427	0.126	0.071	0.055	4.624e-22	0	CR1
2.13673e-32	0.448349	0.505	0.45	0.055	6.99523e-28	0	NDUFA1
4.45999e-31	0.309123	0.105	0.05	0.055	1.46011e-26	0	CLMN
1.04867e-26	0.396362	0.481	0.426	0.055	3.43314e-22	0	PLP2
2.71455e-18	0.384155	0.223	0.168	0.055	8.88688e-14	0	GPCPD1
3.65323e-42	0.305373	0.847	0.792	0.055	1.19599e-37	0	LSP1
7.27687e-29	0.35449	0.529	0.475	0.054	2.3823e-24	0	CAPNS1
2.19926e-19	0.373351	0.2	0.146	0.054	7.19993e-15	0	TPD52L2
1.04191e-22	0.326089	0.137	0.083	0.054	3.41101e-18	0	AGO4
5.26173e-19	0.351455	0.17	0.116	0.054	1.72259e-14	0	SOCS3
3.75943e-22	0.353492	0.142	0.088	0.054	1.23076e-17	0	ARID3A
2.45036e-21	0.349175	0.155	0.101	0.054	8.02199e-17	0	CD1D
7.7143e-19	0.382827	0.213	0.159	0.054	2.52551e-14	0	PLEKHB2
6.51455e-27	0.356334	0.117	0.064	0.053	2.13273e-22	0	CYSTM1
1.08699e-24	0.341098	0.125	0.072	0.053	3.55858e-20	0	TFE3
4.69316e-20	0.336008	0.157	0.104	0.053	1.53645e-15	0	DENND3
6.43775e-23	0.451361	0.392	0.339	0.053	2.10759e-18	0	PRR13
3.27819e-20	0.419757	0.291	0.238	0.053	1.07321e-15	0	MINOS1
7.99417e-20	0.467462	0.238	0.185	0.053	2.61713e-15	0	PSTPIP1
1.63499e-18	0.378377	0.218	0.165	0.053	5.35264e-14	0	RAB5C
6.03283e-18	0.427122	0.221	0.168	0.053	1.97503e-13	0	CCDC88B
1.6294e-15	0.317837	0.307	0.254	0.053	5.33434e-11	0	BNIP3L
2.44569e-77	0.369568	0.885	0.833	0.052	8.00671e-73	0	ATP5G2
3.17216e-16	0.342943	0.225	0.173	0.052	1.0385e-11	0	AGTPBP1
5.11482e-25	0.393889	0.123	0.071	0.052	1.67449e-20	0	ITGA5
1.10432e-23	0.325385	0.125	0.073	0.052	3.61533e-19	0	OSBPL11
1.27828e-28	0.31387	0.105	0.053	0.052	4.18484e-24	0	QPCT
5.8044e-28	0.311432	0.108	0.056	0.052	1.90025e-23	0	SNX30
5.00746e-30	0.340898	0.102	0.05	0.052	1.63934e-25	0	CRISPLD2
5.29208e-25	0.328795	0.118	0.066	0.052	1.73252e-20	0	DNAJC5
7.68968e-25	0.403974	0.437	0.385	0.052	2.51745e-20	0	RGS19
3.68916e-21	0.321923	0.142	0.09	0.052	1.20776e-16	0	FAM110A
2.07632e-20	0.285416	0.141	0.089	0.052	6.79747e-16	0	ADRBK2
9.89897e-19	0.406548	0.315	0.263	0.052	3.24072e-14	0	OGFR
1.49025e-16	0.358866	0.288	0.236	0.052	4.87878e-12	0	AGFG1
5.49071e-15	0.300299	0.318	0.266	0.052	1.79755e-10	0	RIN3
6.51394e-25	0.332566	0.114	0.063	0.051	2.13253e-20	0	TFEC
2.10006e-24	0.30716	0.114	0.063	0.051	6.87518e-20	0	ZBTB7B
2.017e-20	0.395588	0.148	0.097	0.051	6.60324e-16	0	INPPL1
6.70599e-19	0.38331	0.352	0.301	0.051	2.19541e-14	0	SUPT4H1
1.70922e-16	0.283608	0.178	0.127	0.051	5.59565e-12	0	SNN
4.62711e-16	0.361769	0.235	0.184	0.051	1.51482e-11	0	MOB3A
1.7232e-14	0.291264	0.286	0.235	0.051	5.64142e-10	0	PIK3AP1
3.55739e-20	0.30933	0.137	0.087	0.05	1.16462e-15	0	KDM1B
2.24885e-15	0.297068	0.199	0.149	0.05	7.3623e-11	0	IQSEC1
2.72488e-25	0.32887	0.111	0.061	0.05	8.9207e-21	0	MICAL2
2.8183e-24	0.303067	0.112	0.062	0.05	9.22657e-20	0	MTF1
5.7562e-24	0.356368	0.117	0.067	0.05	1.88446e-19	0	LTB4R
3.12608e-23	0.302825	0.117	0.067	0.05	1.02342e-18	0	RAB34
1.86019e-22	0.336039	0.124	0.074	0.05	6.08989e-18	0	ABR
5.80795e-22	0.383939	0.428	0.378	0.05	1.90141e-17	0	CLTA
1.34378e-19	0.322595	0.147	0.097	0.05	4.39928e-15	0	ABHD2
1.21837e-15	0.374127	0.252	0.202	0.05	3.98871e-11	0	UBR4
4.60775e-221	0.570086	0.93	0.881	0.049	1.50849e-216	0	PFDN5
9.62176e-18	0.345391	0.167	0.118	0.049	3.14997e-13	0	BCKDK
6.53549e-16	0.336814	0.197	0.148	0.049	2.13959e-11	0	ARHGAP27
3.88116e-15	0.340158	0.234	0.185	0.049	1.27061e-10	0	DICER1
3.45552e-20	0.270151	0.126	0.077	0.049	1.13127e-15	0	KLF11
5.22685e-20	0.297303	0.127	0.078	0.049	1.71117e-15	0	EVI5
4.94032e-16	0.251287	0.161	0.112	0.049	1.61736e-11	0	YPEL2
9.02342e-25	0.270209	0.102	0.053	0.049	2.95409e-20	0	RCBTB2
5.19814e-19	0.458949	0.321	0.272	0.049	1.70177e-14	0	MYEOV2
5.41595e-19	0.347713	0.409	0.36	0.049	1.77307e-14	0	TGOLN2
3.8775e-17	0.379438	0.188	0.139	0.049	1.26942e-12	0	TYK2
1.82011e-16	0.414635	0.218	0.169	0.049	5.95869e-12	0	DUSP23
1.42156e-14	0.268963	0.453	0.404	0.049	4.65389e-10	0	GLIPR1
4.05735e-20	0.400231	0.404	0.356	0.048	1.32829e-15	0	NDUFB7
4.07421e-19	0.373689	0.146	0.098	0.048	1.33382e-14	0	NQO2
6.4978e-18	0.308901	0.147	0.099	0.048	2.12725e-13	0	RNF135
1.90101e-35	0.263375	0.818	0.77	0.048	6.22351e-31	0	CLIC1
4.01205e-17	0.27419	0.138	0.091	0.047	1.31347e-12	0	LEPROT
7.80783e-23	0.331592	0.106	0.059	0.047	2.55613e-18	0	IFIT2
9.43063e-17	0.314204	0.152	0.105	0.047	3.0874e-12	0	SNX18
3.42569e-16	0.29901	0.158	0.111	0.047	1.1215e-11	0	GCH1
2.1258e-22	0.336633	0.48	0.433	0.047	6.95944e-18	0	DOCK8
2.85321e-17	0.338835	0.148	0.101	0.047	9.34083e-13	0	ASAP1
1.03717e-142	0.383479	0.959	0.912	0.047	3.3955e-138	0	CFL1
7.7447e-17	0.363783	0.336	0.29	0.046	2.53546e-12	0	CAPZA2
4.23478e-14	0.328396	0.193	0.147	0.046	1.38638e-09	0	MIIP
5.99843e-18	0.339427	0.13	0.084	0.046	1.96377e-13	0	MAN2C1
1.18671e-15	0.299106	0.151	0.105	0.046	3.88505e-11	0	SIGLEC10
1.3749e-15	0.391586	0.204	0.158	0.046	4.50115e-11	0	CELF1
4.52295e-15	0.319389	0.174	0.128	0.046	1.48072e-10	0	AGPAT2
7.12715e-46	0.366147	0.705	0.659	0.046	2.33329e-41	0	SRRM2
7.9201e-17	0.300541	0.134	0.089	0.045	2.59288e-12	0	KCNQ1
2.95198e-15	0.363483	0.188	0.143	0.045	9.6642e-11	0	SLC12A9
1.50319e-14	0.369912	0.193	0.148	0.045	4.92115e-10	0	APAF1
6.71474e-14	0.335134	0.27	0.225	0.045	2.19827e-09	0	NUDT3
2.63076e-20	0.297272	0.107	0.062	0.045	8.61259e-16	0	PPP1R12C
6.30989e-20	0.297429	0.107	0.062	0.045	2.06573e-15	0	TNK2
5.15731e-16	0.387028	0.312	0.267	0.045	1.6884e-11	0	ATF4
1.3287e-15	0.303302	0.144	0.099	0.045	4.3499e-11	0	NXF1
2.42404e-90	0.377051	0.839	0.794	0.045	7.93584e-86	0	MT-ND2
1.34822e-11	0.274695	0.28	0.236	0.044	4.41382e-07	0	RBMS1
2.55641e-13	0.302509	0.194	0.15	0.044	8.36916e-09	0	PLXNC1
5.51997e-15	0.292999	0.149	0.105	0.044	1.80713e-10	0	NRROS
2.69894e-23	0.382883	0.489	0.445	0.044	8.8358e-19	0	PRDX5
1.99e-13	0.29977	0.172	0.128	0.044	6.51488e-09	0	VAMP3
7.53058e-28	0.396586	0.551	0.508	0.043	2.46536e-23	0	WDR83OS
7.38855e-18	0.377547	0.402	0.359	0.043	2.41886e-13	0	SQSTM1
1.06284e-17	0.343953	0.115	0.072	0.043	3.47953e-13	0	OASL
1.47875e-15	0.305488	0.134	0.091	0.043	4.84113e-11	0	ELF4
4.45362e-14	0.318438	0.164	0.121	0.043	1.45803e-09	0	FAM89B
3.0071e-13	0.342064	0.249	0.206	0.043	9.84465e-09	0	FLOT1
3.61202e-19	0.310432	0.106	0.063	0.043	1.1825e-14	0	EAF1
2.2025e-18	0.326823	0.108	0.065	0.043	7.21054e-14	0	ADAP1
3.52887e-18	0.274837	0.111	0.068	0.043	1.15528e-13	0	MCTP1
2.06657e-14	0.312938	0.15	0.107	0.043	6.76554e-10	0	BAZ2B
1.52963e-18	0.368089	0.436	0.393	0.043	5.0077e-14	0	AURKAIP1
7.91284e-15	0.412402	0.287	0.244	0.043	2.5905e-10	0	ROMO1
3.29658e-14	0.358503	0.18	0.137	0.043	1.07923e-09	0	RPS6KA4
3.89803e-57	0.321569	0.814	0.771	0.043	1.27614e-52	0	ITM2B
1.33966e-16	0.293308	0.113	0.071	0.042	4.38578e-12	0	HSPA1A
8.49067e-15	0.272143	0.131	0.089	0.042	2.77967e-10	0	RHOQ
2.68443e-14	0.384273	0.263	0.221	0.042	8.78827e-10	0	EPN1
1.1685e-12	0.378846	0.232	0.19	0.042	3.82542e-08	0	EPSTI1
6.40269e-26	0.410968	0.498	0.456	0.042	2.09611e-21	0	UQCR10
2.60351e-19	0.393644	0.488	0.446	0.042	8.52336e-15	0	ZFP36L1
1.93454e-15	0.404396	0.297	0.255	0.042	6.3333e-11	0	ARPC4
5.25025e-14	0.361784	0.29	0.248	0.042	1.71883e-09	0	TPP1
3.39388e-13	0.351152	0.263	0.222	0.041	1.11109e-08	0	MAP2K3
6.02647e-18	0.298746	0.102	0.061	0.041	1.97294e-13	0	CSF2RA
4.77515e-13	0.312202	0.152	0.111	0.041	1.56329e-08	0	RNASEK
2.445e-20	0.37308	0.485	0.444	0.041	8.00444e-16	0	ATP5J2
3.05474e-13	0.340712	0.177	0.136	0.041	1.00006e-08	0	TOLLIP
7.75555e-13	0.257527	0.142	0.101	0.041	2.53901e-08	0	DPEP2
7.8653e-12	0.258544	0.173	0.132	0.041	2.57494e-07	0	SH2B3
8.79732e-26	0.349111	0.552	0.512	0.04	2.88007e-21	0	WAS
7.38922e-17	0.273765	0.101	0.061	0.04	2.41908e-12	0	MTHFR
1.54107e-12	0.346542	0.255	0.215	0.04	5.04515e-08	0	MAP7D1
1.57416e-11	0.334647	0.226	0.186	0.04	5.15348e-07	0	PXN
8.35375e-13	0.303865	0.157	0.117	0.04	2.73485e-08	0	TSEN34
7.32169e-15	0.253767	0.427	0.387	0.04	2.39697e-10	0	TPM4
1.59288e-13	0.35485	0.307	0.267	0.04	5.21477e-09	0	CLTC
1.54701e-15	0.377204	0.385	0.346	0.039	5.0646e-11	0	OS9
1.04364e-14	0.297378	0.112	0.073	0.039	3.41667e-10	0	FHL3
2.03977e-12	0.343814	0.212	0.173	0.039	6.6778e-08	0	COA3
4.32079e-12	0.336061	0.197	0.158	0.039	1.41454e-07	0	DHRS4
7.7924e-11	0.287896	0.257	0.218	0.039	2.55107e-06	0	SKAP2
7.95964e-16	0.298552	0.106	0.067	0.039	2.60583e-11	0	ATG7
4.59846e-14	0.316855	0.123	0.084	0.039	1.50545e-09	0	MLKL
1.7901e-11	0.27979	0.156	0.117	0.039	5.86042e-07	0	MLXIP
6.38706e-17	0.395211	0.38	0.341	0.039	2.091e-12	0	NDUFA11
1.17522e-15	0.342877	0.41	0.371	0.039	3.84743e-11	0	EVI2B
6.36156e-15	0.342196	0.361	0.322	0.039	2.08265e-10	0	PARVG
1.23404e-13	0.361899	0.314	0.275	0.039	4.04e-09	0	NDUFS6
1.96021e-11	0.296257	0.21	0.171	0.039	6.41733e-07	0	MAN2B1
2.3479e-11	0.300803	0.309	0.27	0.039	7.68657e-07	0	SNX10
2.88979e-12	0.335945	0.166	0.128	0.038	9.4606e-08	0	ADAM15
6.30384e-11	0.306077	0.199	0.161	0.038	2.06375e-06	0	PGP
9.16627e-11	0.311379	0.22	0.182	0.038	3.00085e-06	0	COMMD9
7.50903e-15	0.288261	0.106	0.068	0.038	2.45831e-10	0	ZSWIM6
9.06138e-14	0.277627	0.119	0.081	0.038	2.96652e-09	0	EHD4
5.21595e-14	0.409187	0.302	0.264	0.038	1.7076e-09	0	ATP5I
3.55563e-15	0.264808	0.1	0.063	0.037	1.16404e-10	0	STAC3
5.12926e-13	0.264647	0.115	0.078	0.037	1.67922e-08	0	SLC27A3
7.11478e-12	0.279718	0.128	0.091	0.037	2.32924e-07	0	SERTAD1
1.56255e-11	0.339141	0.249	0.212	0.037	5.11546e-07	0	ATP1A1
1.97602e-10	0.270167	0.156	0.119	0.037	6.4691e-06	0	USF2
7.03874e-10	0.262245	0.188	0.151	0.037	2.30434e-05	0	LYL1
6.92615e-12	0.264553	0.121	0.084	0.037	2.26748e-07	0	MTMR3
6.3587e-13	0.32426	0.355	0.318	0.037	2.08171e-08	0	RTN4
7.47622e-13	0.355137	0.286	0.249	0.037	2.44756e-08	0	AKR1A1
5.60585e-11	0.316428	0.292	0.255	0.037	1.83524e-06	0	MBD2
8.26012e-11	0.323624	0.208	0.171	0.037	2.7042e-06	0	JAK2
0	1.28893	0.993	0.957	0.036	0	0	FTH1
7.26538e-98	0.384809	0.928	0.892	0.036	2.37854e-93	0	COX4I1
9.16524e-13	0.302769	0.126	0.09	0.036	3.00051e-08	0	RP11-124N14.3
2.69604e-11	0.292552	0.134	0.098	0.036	8.82631e-07	0	MICU1
9.14115e-29	0.290119	0.784	0.75	0.034	2.99263e-24	0	ATP5L
7.60668e-16	0.331626	0.462	0.428	0.034	2.49028e-11	0	NDUFB2
1.12568e-13	0.304029	0.459	0.425	0.034	3.68524e-09	0	NDUFS5
2.8666e-10	0.265856	0.133	0.099	0.034	9.38466e-06	0	PIEZO1
1.23256e-09	0.293596	0.186	0.152	0.034	4.03515e-05	0	LRCH4
3.88692e-09	0.267941	0.155	0.121	0.034	0.00012725	0	DDX60L
8.85865e-14	0.311366	0.419	0.385	0.034	2.90015e-09	0	ADAR
1.16134e-19	0.295629	0.603	0.57	0.033	3.80198e-15	0	PSMA7
6.99488e-19	0.33691	0.524	0.491	0.033	2.28998e-14	0	ARHGDIA
1.82489e-10	0.367694	0.201	0.168	0.033	5.97432e-06	0	TIMM8B
2.51664e-09	0.295983	0.192	0.159	0.033	8.23897e-05	0	TMEM208
6.01846e-09	0.291866	0.219	0.186	0.033	0.000197032	0	GMIP
6.62621e-09	0.298499	0.213	0.18	0.033	0.000216929	0	CCNY
7.01818e-11	0.357663	0.289	0.256	0.033	2.29761e-06	0	PTPLAD2
6.6452e-125	0.345665	0.981	0.949	0.032	2.17551e-120	0	RPS9
1.06806e-20	0.327027	0.531	0.499	0.032	3.49661e-16	0	WASF2
3.63158e-10	0.293232	0.119	0.087	0.032	1.18891e-05	0	A1BG
1.1468e-09	0.263529	0.129	0.097	0.032	3.75441e-05	0	NKIRAS2
1.95822e-09	0.30264	0.178	0.146	0.032	6.41081e-05	0	AP2A1
2.03223e-09	0.325537	0.213	0.181	0.032	6.65313e-05	0	VTI1B
9.5798e-09	0.284237	0.149	0.117	0.032	0.000313624	0	DENND4B
6.53356e-09	0.28956	0.288	0.256	0.032	0.000213896	0	XAF1
1.18391e-12	0.385086	0.332	0.301	0.031	3.8759e-08	0	ZNHIT1
3.97563e-09	0.340142	0.225	0.194	0.031	0.000130154	0	IFI27L2
5.66508e-09	0.326941	0.214	0.183	0.031	0.000185463	0	CHMP4B
2.00119e-08	0.287152	0.262	0.231	0.031	0.000655149	0	SLC3A2
2.13246e-16	0.328977	0.487	0.456	0.031	6.98125e-12	0	ACAP2
5.4355e-13	0.356727	0.358	0.327	0.031	1.77947e-08	0	C7orf73
3.8434e-09	0.312223	0.294	0.263	0.031	0.000125825	0	STAT6
2.94739e-08	0.260606	0.284	0.253	0.031	0.000964915	0	KMT2C
7.63959e-51	0.527122	0.78	0.75	0.03	2.50105e-46	0	IFITM2
1.6538e-10	0.295893	0.4	0.37	0.03	5.41422e-06	0	PGAM1
7.896e-09	0.33639	0.216	0.186	0.03	0.000258499	0	HEXB
1.76071e-08	0.306213	0.183	0.153	0.03	0.00057642	0	PQLC1
1.9578e-08	0.266742	0.151	0.121	0.03	0.000640946	0	DEF8
5.91614e-08	0.279886	0.158	0.128	0.03	0.00193683	0	ZNF267
9.04409e-08	0.302801	0.173	0.143	0.03	0.00296085	0	RUNX1
3.11448e-08	0.257798	0.142	0.112	0.03	0.00101962	0	RNF145
3.54079e-10	0.322443	0.306	0.276	0.03	1.15918e-05	0	CLTB
1.7691e-17	0.287966	0.558	0.529	0.029	5.79169e-13	0	IQGAP1
3.61289e-10	0.29128	0.396	0.367	0.029	1.18279e-05	0	DYNLL1
1.55521e-09	0.30748	0.275	0.246	0.029	5.09144e-05	0	EIF4E2
1.30131e-07	0.264412	0.14	0.111	0.029	0.00426024	0	NFKB2
6.48886e-09	0.34703	0.238	0.209	0.029	0.000212432	0	SCNM1
1.05738e-07	0.282806	0.174	0.145	0.029	0.00346166	0	PLEKHM2
2.04624e-07	0.265746	0.185	0.156	0.029	0.00669899	0	IRF5
2.65893e-11	0.309547	0.365	0.336	0.029	8.70482e-07	0	BNIP2
1.25654e-51	0.26417	0.924	0.896	0.028	4.11365e-47	0	H3F3B
4.37568e-07	0.257875	0.153	0.125	0.028	0.0143251	0	PET100
9.85107e-11	0.281162	0.417	0.389	0.028	3.22504e-06	0	POMP
3.74136e-10	0.352302	0.3	0.272	0.028	1.22485e-05	0	MRPL20
9.13588e-08	0.259382	0.298	0.27	0.028	0.0029909	0	CCDC69
7.83754e-10	0.434694	0.325	0.298	0.027	2.56586e-05	0	RP11-290D2.6
4.05526e-08	0.30778	0.27	0.243	0.027	0.00132761	0	MVP
4.27819e-07	0.284754	0.176	0.149	0.027	0.0140059	0	RELB
2.37244e-07	0.263768	0.144	0.117	0.027	0.0077669	0	FAR1
1.69602e-12	0.33345	0.42	0.393	0.027	5.55243e-08	0	SEC11A
2.03275e-12	0.350477	0.369	0.342	0.027	6.65483e-08	0	SHKBP1
1.94377e-07	0.316464	0.113	0.087	0.026	0.00636352	0	HERC5
3.57572e-07	0.304045	0.187	0.161	0.026	0.0117062	0	RNPEP
4.66335e-07	0.276145	0.185	0.159	0.026	0.0152669	0	RCOR1
6.7443e-07	0.255916	0.15	0.124	0.026	0.0220795	0	CBR1
1.23742e-06	0.251931	0.162	0.136	0.026	0.0405106	0	UBAC1
0	0.737866	0.999	0.974	0.025	0	0	TMSB10
6.88013e-07	0.294844	0.178	0.153	0.025	0.0225242	0	SLIRP
7.45513e-07	0.297433	0.244	0.219	0.025	0.0244066	0	TRIM44
1.71926e-06	0.259817	0.147	0.122	0.025	0.0562853	0	HGS
2.00008e-06	0.258598	0.195	0.17	0.025	0.0654788	0	CBL
2.1478e-06	0.262269	0.158	0.133	0.025	0.0703147	0	PHF21A
2.56037e-06	0.250113	0.161	0.136	0.025	0.0838214	0	CWC25
6.26505e-15	0.34841	0.45	0.426	0.024	2.05105e-10	0	SF3B5
3.57355e-12	0.296766	0.436	0.412	0.024	1.16991e-07	0	COPE
5.05081e-06	0.286308	0.231	0.207	0.024	0.165353	0	ABTB1
5.97566e-06	0.493282	0.129	0.105	0.024	0.195631	0	FCGR3A
1.12068e-06	0.283676	0.152	0.128	0.024	0.036689	0	MTX1
1.60891e-06	0.251962	0.149	0.125	0.024	0.0526726	0	NANS
3.88967e-06	0.256441	0.143	0.119	0.024	0.12734	0	ATP2A2
1.24843e-07	0.281769	0.318	0.295	0.023	0.00408711	0	LRPAP1
5.29344e-06	0.26158	0.18	0.157	0.023	0.173297	0	RAB1A
6.43171e-11	0.297777	0.421	0.398	0.023	2.10561e-06	0	COX7B
8.86613e-08	0.296596	0.3	0.277	0.023	0.00290259	0	WSB1
0	0.559727	0.998	0.976	0.022	0	0	TMSB4X
1.00882e-05	0.262113	0.152	0.13	0.022	0.330269	0	NDUFV3
3.00188e-05	0.272294	0.172	0.15	0.022	0.982754	0	LAMP2
5.24398e-08	0.325919	0.292	0.27	0.022	0.00171677	0	NAPA
1.19241e-101	-0.256867	0.996	0.975	0.021	3.90371e-97	0	RPL41
4.10516e-06	0.291789	0.234	0.213	0.021	0.134395	0	G6PD
1.20599e-05	0.277289	0.166	0.145	0.021	0.394817	0	CCDC23
3.18005e-05	0.253512	0.196	0.175	0.021	1	0	VMA21
1.5735e-05	0.264958	0.208	0.187	0.021	0.515132	0	ARRDC1
1.90117e-08	0.302718	0.36	0.339	0.021	0.000622404	0	ARHGAP4
8.51616e-14	0.305133	0.505	0.485	0.02	2.78802e-09	0	DRAP1
1.75903e-41	0.301019	0.811	0.792	0.019	5.75871e-37	0	RHOA
8.66159e-07	0.314018	0.308	0.289	0.019	0.0283563	0	PARP14
1.01352e-05	0.256361	0.272	0.253	0.019	0.331805	0	KDM2A
7.27404e-05	0.257732	0.166	0.147	0.019	1	0	ZNF524
1.01524e-05	0.307515	0.215	0.196	0.019	0.332371	0	CHCHD5
1.26115e-127	-0.367148	0.988	0.97	0.018	4.12875e-123	0	RPL32
3.09613e-09	0.313909	0.365	0.347	0.018	0.000101361	0	UQCRC1
8.62856e-08	0.332667	0.318	0.3	0.018	0.00282482	0	C1orf86
8.56073e-05	0.259601	0.195	0.177	0.018	1	0	SPAG9
0.000106693	0.27293	0.133	0.115	0.018	1	0	GM2A
1.59343e-05	0.304328	0.246	0.228	0.018	0.521656	0	NDUFC1
3.34257e-05	0.27245	0.286	0.268	0.018	1	0	SIVA1
5.99488e-12	0.39784	0.4	0.383	0.017	1.9626e-07	0	UBE2L6
4.95515e-05	0.251212	0.243	0.226	0.017	1	0	HK1
0.000118503	0.256743	0.174	0.157	0.017	1	0	ITPK1
2.77319e-09	0.312837	0.407	0.39	0.017	9.07887e-05	0	TCF25
0.000150122	0.285248	0.215	0.199	0.016	1	0	COX17
1.03333e-08	0.300611	0.404	0.389	0.015	0.000338291	0	NEDD8
1.24835e-07	0.324632	0.354	0.339	0.015	0.00408684	0	NDUFA2
5.31997e-139	-1.41902	0.948	0.933	0.015	1.74165e-134	0	CD74
1.40977e-07	0.300074	0.392	0.378	0.014	0.00461531	0	TMEM258
1.38676e-225	-0.502339	0.985	0.972	0.013	4.53998e-221	0	RPS12
5.99583e-139	-0.333207	0.988	0.975	0.013	1.96292e-134	0	RPL19
9.60188e-08	0.296286	0.359	0.346	0.013	0.00314346	0	MRPL23
1.19437e-07	0.277943	0.381	0.368	0.013	0.00391012	0	RNF7
4.91553e-05	0.291618	0.279	0.267	0.012	1	0	FLII
0.000131582	0.264864	0.277	0.265	0.012	1	0	SPG21
0.00210362	0.2564	0.199	0.187	0.012	1	0	OAS2
1.02854e-267	-0.563826	0.981	0.97	0.011	3.36724e-263	0	RPL30
1.34799e-256	-0.595312	0.985	0.974	0.011	4.41304e-252	0	RPS8
1.25946e-133	-0.39225	0.974	0.964	0.01	4.12322e-129	0	RPL8
9.20508e-07	0.28705	0.37	0.36	0.01	0.0301356	0	C19orf60
0.000382642	0.25818	0.262	0.252	0.01	1	0	EIF4G1
0.00043924	0.265969	0.265	0.255	0.01	1	0	NDUFA3
0.00409826	0.257093	0.185	0.175	0.01	1	0	ANAPC15
3.01027e-175	-0.439609	0.991	0.982	0.009	9.85503e-171	0	RPL13
2.586e-152	-0.392004	0.973	0.964	0.009	8.46606e-148	0	RPL18
0.000830113	0.281318	0.238	0.229	0.009	1	0	TIMM17B
0.00457873	0.251772	0.178	0.169	0.009	1	0	HCFC1R1
0.000314196	0.251919	0.283	0.274	0.009	1	0	YWHAE
5.4984e-05	0.266653	0.324	0.316	0.008	1	0	RBX1
7.31892e-05	0.259669	0.336	0.328	0.008	1	0	SEC61G
1.1385e-260	-0.529768	0.977	0.97	0.007	3.72722e-256	0	RPL11
2.9063e-202	-0.429524	0.97	0.963	0.007	9.51463e-198	0	RPS7
1.44987e-153	-0.404501	0.974	0.967	0.007	4.74658e-149	0	RPL12
0.00350333	0.266427	0.217	0.21	0.007	1	0	POLR2J
0	-0.910454	0.985	0.979	0.006	0	0	EEF1A1
0	-0.74247	0.981	0.976	0.005	0	0	RPL10
0	-0.792576	0.986	0.981	0.005	0	0	B2M
7.56019e-292	-0.680255	0.975	0.97	0.005	2.47506e-287	0	RPL18A
0.000215207	0.25304	0.335	0.33	0.005	1	0	NUCB1
0.00450357	0.269557	0.242	0.237	0.005	1	0	C19orf24
7.5697e-112	-0.544719	0.902	0.898	0.004	2.47817e-107	0	RPS26
2.46838e-140	-0.386757	0.973	0.97	0.003	8.08097e-136	0	RPS19
3.47386e-08	0.270602	0.473	0.47	0.003	0.00113727	0	C11orf31
4.27318e-78	-1.18659	0.754	0.752	0.002	1.39896e-73	0	HLA-DRA
1.67949e-248	-0.51283	0.965	0.965	0	5.49832e-244	0	RPL29
0	-0.730819	0.969	0.97	-0.001	0	0	RPS27A
0.0397075	0.254042	0.232	0.234	-0.002	1	0	MRPL52
0	-1.17156	0.99	0.993	-0.003	0	0	MALAT1
0	-0.683282	0.966	0.97	-0.004	0	0	RPS3A
0	-0.69674	0.961	0.965	-0.004	0	0	RPS23
2.29345e-21	-0.478096	0.77	0.775	-0.005	7.50828e-17	0	HLA-DRB1
9.4907e-68	-0.27351	0.959	0.965	-0.006	3.10707e-63	0	PTMA
0.137033	-0.309262	0.986	0.992	-0.006	1	0	MT-CO1
0	-0.719475	0.956	0.963	-0.007	0	0	RPS15A
2.64564e-06	0.250013	0.534	0.543	-0.009	0.086613	0	NDUFB11
1.82104e-61	-0.366886	0.962	0.972	-0.01	5.96171e-57	0	HLA-A
2.4334e-263	-0.663666	0.953	0.965	-0.012	7.96645e-259	0	RPS18
3.73327e-219	-0.508902	0.958	0.971	-0.013	1.2222e-214	0	RPS2
3.18896e-06	-0.388263	0.97	0.983	-0.013	0.1044	0	MT-CO2
2.85988e-134	-0.363966	0.945	0.959	-0.014	9.36268e-130	0	RPL6
2.1784e-06	-0.711212	0.216	0.231	-0.015	0.0713163	0	CD163
0.00214292	-0.446639	0.894	0.909	-0.015	1	0	MT-ATP6
0	-0.903761	0.952	0.969	-0.017	0	0	RPS3
5.34693e-05	-0.429275	0.681	0.699	-0.018	1	0	JUNB
0.00058485	-0.525303	0.143	0.162	-0.019	1	0	THBS1
1.49909e-68	-0.292301	0.919	0.941	-0.022	4.90773e-64	0	RPS16
0	-0.64917	0.94	0.964	-0.024	0	0	RPL7A
6.95375e-126	-0.46726	0.917	0.942	-0.025	2.27652e-121	0	RPL21
0	-0.920504	0.938	0.963	-0.025	0	0	RPS4X
1.09845e-122	-0.385205	0.95	0.975	-0.025	3.59612e-118	0	HLA-C
6.00374e-50	-0.254301	0.895	0.923	-0.028	1.9655e-45	0	RPL36
2.68222e-64	-0.338905	0.891	0.922	-0.031	8.78106e-60	0	RPL9
3.94599e-132	-0.409192	0.901	0.934	-0.033	1.29184e-127	0	RPL15
1.07896e-270	-0.683353	0.906	0.945	-0.039	3.5323e-266	0	RPS6
3.04879e-83	-0.306178	0.898	0.939	-0.041	9.98112e-79	0	NACA
4.62373e-09	-0.265388	0.243	0.29	-0.047	0.000151372	0	GIMAP7
1.7077e-16	-0.334775	0.06	0.108	-0.048	5.59067e-12	0	HIST1H2AC
1.21152e-290	-0.644936	0.895	0.945	-0.05	3.96628e-286	0	GNB2L1
0	-1.00345	0.897	0.951	-0.054	0	0	RPS27
6.55592e-23	-0.268719	0.048	0.102	-0.054	2.14628e-18	0	MXI1
4.08085e-49	-0.281413	0.858	0.913	-0.055	1.33599e-44	0	UBC
0	-0.763245	0.892	0.948	-0.056	0	0	RPL14
3.67004e-276	-0.685727	0.883	0.94	-0.057	1.2015e-271	0	RPS25
8.6463e-69	-0.687118	0.871	0.928	-0.057	2.83063e-64	0	MT-CYB
1.24775e-21	0.702536	0.573	0.63	-0.057	4.08487e-17	0	LY6E
2.96973e-98	-0.408948	0.846	0.904	-0.058	9.72229e-94	0	RPS21
3.70464e-76	-0.320336	0.852	0.91	-0.058	1.21282e-71	0	RPL35
2.34853e-187	-0.563741	0.88	0.939	-0.059	7.68861e-183	0	RPL13A
3.67941e-20	-0.260436	0.071	0.13	-0.059	1.20456e-15	0	GPRIN3
8.02345e-28	-0.262001	0.041	0.101	-0.06	2.62672e-23	0	MARCH8
2.2894e-23	-0.258279	0.056	0.116	-0.06	7.49503e-19	0	CMC1
5.36932e-25	-0.254226	0.057	0.118	-0.061	1.75781e-20	0	NR1D2
8.44826e-27	-0.252962	0.045	0.106	-0.061	2.76579e-22	0	AL592284.1
1.4497e-22	-0.302949	0.072	0.134	-0.062	4.74603e-18	0	STOM
4.56515e-28	-0.289542	0.049	0.112	-0.063	1.49454e-23	0	MBNL2
2.09078e-32	-0.263438	0.036	0.1	-0.064	6.8448e-28	0	CCDC92
1.13481e-28	-0.253605	0.045	0.109	-0.064	3.71515e-24	0	PTMS
1.64315e-26	-0.254265	0.052	0.116	-0.064	5.37933e-22	0	ARHGEF7
5.02047e-102	-0.434497	0.82	0.884	-0.064	1.6436e-97	0	PPIA
2.11843e-30	-0.250646	0.042	0.107	-0.065	6.9353e-26	0	AKAP11
3.07243e-30	-0.256989	0.044	0.109	-0.065	1.00585e-25	0	MYLIP
4.94173e-20	-0.263354	0.11	0.176	-0.066	1.61782e-15	0	VPS37B
2.27949e-32	-0.255828	0.037	0.103	-0.066	7.46259e-28	0	KIAA0020
2.54169e-35	-0.360818	0.033	0.1	-0.067	8.32097e-31	0	PDE3B
9.83128e-35	-0.252707	0.034	0.101	-0.067	3.21857e-30	0	SS18
1.57801e-27	-0.401339	0.064	0.131	-0.067	5.1661e-23	0	GBP5
0	-0.842239	0.87	0.937	-0.067	0	0	RPLP0
1.87673e-35	-0.279689	0.034	0.102	-0.068	6.14404e-31	0	ZNF830
2.47612e-36	-0.273263	0.032	0.1	-0.068	8.10631e-32	0	CDKN2AIP
7.72017e-13	-0.366242	0.331	0.399	-0.068	2.52743e-08	0	HMGB2
3.96726e-36	-0.276332	0.033	0.102	-0.069	1.2988e-31	0	ANXA2R
1.8759e-38	-0.29844	0.031	0.1	-0.069	6.14133e-34	0	DYRK2
4.15909e-31	-0.260676	0.048	0.117	-0.069	1.3616e-26	0	FAM117B
4.5079e-31	-0.25938	0.052	0.121	-0.069	1.4758e-26	0	CA5B
5.63037e-27	-0.334104	0.075	0.145	-0.07	1.84327e-22	0	EAF2
4.11036e-36	-0.253226	0.036	0.106	-0.07	1.34565e-31	0	RSAD1
6.78388e-36	-0.288832	0.036	0.106	-0.07	2.22091e-31	0	RNGTT
1.58496e-34	-0.252954	0.038	0.108	-0.07	5.18884e-30	0	ATE1
7.84496e-30	-0.260144	0.056	0.126	-0.07	2.56828e-25	0	RNF38
1.31359e-27	-0.258205	0.067	0.137	-0.07	4.30043e-23	0	DMTF1
1.00182e-34	-0.308133	0.742	0.814	-0.072	3.27977e-30	0	CD52
2.33023e-34	-0.270586	0.046	0.118	-0.072	7.62871e-30	0	CHMP7
7.53346e-34	-0.254104	0.046	0.118	-0.072	2.4663e-29	0	FBXO21
2.41001e-16	-0.254495	0.511	0.584	-0.073	7.88988e-12	0	SUB1
1.43483e-41	-0.382023	0.03	0.103	-0.073	4.69736e-37	0	MGAT5
4.82719e-27	-0.25536	0.076	0.149	-0.073	1.58032e-22	0	ATP2B4
1.64605e-42	-0.351125	0.027	0.1	-0.073	5.38885e-38	0	BCL11A
1.7862e-36	-0.25401	0.04	0.113	-0.073	5.84768e-32	0	MAP4K2
1.19908e-87	-0.364369	0.844	0.917	-0.073	3.92555e-83	0	EEF1D
6.61107e-40	-0.275162	0.033	0.107	-0.074	2.16433e-35	0	NUP107
8.68624e-37	-0.272299	0.043	0.117	-0.074	2.8437e-32	0	FBXO3
1.44736e-32	-0.260738	0.056	0.13	-0.074	4.73838e-28	0	DDHD1
7.36037e-32	-0.302805	0.066	0.141	-0.075	2.40964e-27	0	PHTF2
5.00539e-37	-0.260738	0.044	0.119	-0.075	1.63866e-32	0	SLC2A4RG
5.71169e-37	-0.37925	0.046	0.121	-0.075	1.86989e-32	0	DUSP5
2.13465e-32	-0.351841	0.063	0.138	-0.075	6.98843e-28	0	ARHGAP24
2.36433e-32	-0.264543	0.061	0.136	-0.075	7.74034e-28	0	ISCA1
7.10241e-36	-0.265597	0.05	0.126	-0.076	2.32519e-31	0	CCDC91
4.9665e-25	-0.314543	0.116	0.192	-0.076	1.62593e-20	0	SMIM14
3.39028e-40	-0.325126	0.038	0.114	-0.076	1.10991e-35	0	TCP11L2
1.55266e-39	-0.299746	0.037	0.113	-0.076	5.08309e-35	0	CDK6
7.9185e-39	-0.351363	0.041	0.117	-0.076	2.59236e-34	0	FLT3LG
3.45264e-35	-0.331755	0.052	0.128	-0.076	1.13032e-30	0	TRANK1
4.48858e-46	-0.258262	0.025	0.102	-0.077	1.46947e-41	0	CBX5
6.24778e-31	-0.263755	0.068	0.145	-0.077	2.0454e-26	0	CSNK1G3
1.52474e-19	-0.256557	0.158	0.235	-0.077	4.99169e-15	0	XBP1
3.07916e-45	-0.327916	0.027	0.104	-0.077	1.00805e-40	0	CEP120
2.19089e-39	-0.374779	0.043	0.12	-0.077	7.17255e-35	0	SIK1
1.81243e-27	-0.2708	0.094	0.172	-0.078	5.93353e-23	0	KIAA0922
4.33032e-39	-0.261838	0.043	0.121	-0.078	1.41766e-34	0	ZNF131
5.12586e-39	-0.295232	0.045	0.123	-0.078	1.6781e-34	0	ITFG2
2.30325e-37	-0.315708	0.049	0.127	-0.078	7.5404e-33	0	RALGAPA1
8.87904e-50	-0.410283	0.022	0.1	-0.078	2.90682e-45	0	ZBTB16
6.1866e-41	-0.296658	0.04	0.119	-0.079	2.02537e-36	0	MAP4K5
9.82388e-41	-0.297592	0.042	0.121	-0.079	3.21614e-36	0	ARL14EP
9.71338e-34	-0.250262	0.063	0.142	-0.079	3.17996e-29	0	ZNF639
5.39039e-31	-0.272843	0.075	0.154	-0.079	1.76471e-26	0	FABP5
7.70569e-27	-0.302221	0.102	0.181	-0.079	2.52269e-22	0	MGAT4A
3.061e-37	-0.407053	0.056	0.135	-0.079	1.00211e-32	0	MYC
4.82943e-37	-0.262674	0.052	0.131	-0.079	1.58106e-32	0	SAE1
4.35326e-33	-0.288544	0.067	0.147	-0.08	1.42517e-28	0	PIKFYVE
4.50596e-51	-0.309624	0.02	0.1	-0.08	1.47516e-46	0	AGL
9.31284e-48	-0.318307	0.027	0.107	-0.08	3.04884e-43	0	TCF3
2.30575e-47	-0.324735	0.028	0.108	-0.08	7.54855e-43	0	ZMYND11
1.81453e-40	-0.289189	0.044	0.124	-0.08	5.94039e-36	0	SYVN1
2.2741e-38	-0.259477	0.048	0.128	-0.08	7.44495e-34	0	ACADM
7.76336e-32	-0.324399	0.082	0.162	-0.08	2.54157e-27	0	PTGER4
2.04089e-30	-0.272654	0.081	0.161	-0.08	6.68148e-26	0	KIAA0040
1.93447e-37	-0.311869	0.054	0.134	-0.08	6.33306e-33	0	KLHL24
5.69645e-37	-0.253731	0.052	0.132	-0.08	1.8649e-32	0	HSPH1
5.69953e-28	-0.253703	0.091	0.171	-0.08	1.86591e-23	0	KAT6A
1.79077e-19	-0.262395	0.659	0.74	-0.081	5.86263e-15	0	TAGLN2
2.62647e-34	-0.2785	0.069	0.15	-0.081	8.59853e-30	0	TRIP11
1.13975e-33	-0.294668	0.069	0.15	-0.081	3.7313e-29	0	USP24
2.14734e-30	-0.326293	0.094	0.175	-0.081	7.02998e-26	0	ARRDC2
3.50019e-52	-0.337381	0.019	0.1	-0.081	1.14589e-47	0	ANKRD36C
8.93482e-48	-0.267923	0.027	0.108	-0.081	2.92508e-43	0	NIT2
2.95154e-46	-0.44334	0.032	0.113	-0.081	9.66276e-42	0	TP53INP1
1.6152e-45	-0.313994	0.033	0.114	-0.081	5.28784e-41	0	LMBR1
7.18145e-32	-0.262761	0.079	0.16	-0.081	2.35106e-27	0	ACBD6
5.46185e-28	-0.273215	0.103	0.184	-0.081	1.7881e-23	0	PCMTD1
7.32162e-39	-0.283851	0.051	0.132	-0.081	2.39695e-34	0	CBLL1
5.60716e-38	-0.259663	0.051	0.132	-0.081	1.83567e-33	0	PHAX
1.90491e-86	-0.441398	0.849	0.93	-0.081	6.23628e-82	0	HLA-E
4.31623e-31	-0.282471	0.768	0.85	-0.082	1.41305e-26	0	DDX5
4.95458e-44	-0.307823	0.037	0.119	-0.082	1.62203e-39	0	STK39
3.11971e-48	-0.283345	0.029	0.111	-0.082	1.02133e-43	0	PRPS1
1.74293e-47	-0.291783	0.029	0.111	-0.082	5.706e-43	0	PFKP
2.02516e-47	-0.284257	0.029	0.111	-0.082	6.62998e-43	0	KPNA2
4.62792e-33	-0.254579	0.073	0.155	-0.082	1.51509e-28	0	TCF12
9.75223e-33	-0.256956	0.073	0.155	-0.082	3.19269e-28	0	ARPP19
0	-0.763856	0.846	0.928	-0.082	0	0	RPL23A
5.09856e-53	-0.352091	0.022	0.105	-0.083	1.66917e-48	0	VPS13A
3.59681e-44	-0.323196	0.039	0.122	-0.083	1.17752e-39	0	ZNF770
2.00248e-37	-0.288506	0.06	0.143	-0.083	6.55572e-33	0	TBCC
2.3503e-37	-0.299909	0.06	0.143	-0.083	7.69441e-33	0	TRPM7
7.90906e-31	-0.300982	0.09	0.173	-0.083	2.58927e-26	0	PITPNC1
1.06896e-25	-0.303116	0.13	0.213	-0.083	3.49956e-21	0	CCDC88C
2.27744e-49	-0.402481	0.031	0.114	-0.083	7.45589e-45	0	GRASP
9.853e-33	-0.257305	0.081	0.164	-0.083	3.22568e-28	0	DCAF5
2.19203e-53	-0.281833	0.023	0.107	-0.084	7.17628e-49	0	MTHFD1
2.07918e-38	-0.321497	0.059	0.143	-0.084	6.80681e-34	0	ARHGEF3
1.46801e-37	-0.301917	0.063	0.147	-0.084	4.80598e-33	0	CBX4
2.20485e-30	-0.33506	0.098	0.182	-0.084	7.21825e-26	0	TPST2
1.66827e-42	-0.319589	0.047	0.131	-0.084	5.46159e-38	0	LEMD3
8.71867e-35	-0.33432	0.077	0.161	-0.084	2.85432e-30	0	CAMK2D
6.05903e-33	-0.254922	0.08	0.164	-0.084	1.98361e-28	0	THAP11
2.51315e-40	-0.294018	0.051	0.135	-0.084	8.22754e-36	0	C15orf57
1.7174e-31	-0.276149	0.086	0.17	-0.084	5.62244e-27	0	NSF
3.1462e-19	-0.250371	0.193	0.277	-0.084	1.03e-14	0	NKTR
1.75321e-56	-0.293633	0.019	0.104	-0.085	5.73965e-52	0	CCNB1IP1
2.53661e-48	-0.419178	0.037	0.122	-0.085	8.30437e-44	0	SEMA4B
7.6669e-48	-0.350278	0.034	0.119	-0.085	2.50999e-43	0	SMC4
2.26253e-39	-0.267787	0.059	0.144	-0.085	7.40707e-35	0	FAF1
3.94472e-39	-0.361708	0.063	0.148	-0.085	1.29142e-34	0	FCGR2B
1.24272e-36	-0.285248	0.067	0.152	-0.085	4.06843e-32	0	RAD50
3.61362e-32	-0.293015	0.09	0.175	-0.085	1.18303e-27	0	SNRK
2.65255e-52	-0.271881	0.026	0.111	-0.085	8.68392e-48	0	IARS
3.1303e-34	-0.252538	0.075	0.16	-0.085	1.0248e-29	0	CCDC53
1.34743e-52	-0.260377	0.025	0.111	-0.086	4.41122e-48	0	HADH
1.24977e-49	-0.344247	0.032	0.118	-0.086	4.09149e-45	0	ADAM19
4.95915e-46	-0.318241	0.039	0.125	-0.086	1.62353e-41	0	UHRF2
7.93242e-46	-0.25947	0.038	0.124	-0.086	2.59692e-41	0	RPA1
6.0683e-41	-0.31611	0.057	0.143	-0.086	1.98664e-36	0	AIDA
9.63663e-39	-0.266076	0.061	0.147	-0.086	3.15484e-34	0	CAND1
3.55761e-38	-0.283483	0.065	0.151	-0.086	1.16469e-33	0	ERAP2
8.93442e-31	-0.251503	0.098	0.184	-0.086	2.92495e-26	0	MIA3
3.12116e-20	-0.292028	0.213	0.299	-0.086	1.02181e-15	0	NOSIP
2.03749e-37	-0.314189	0.071	0.157	-0.086	6.67033e-33	0	CAMK1D
1.88193e-29	-0.295302	0.11	0.196	-0.086	6.16107e-25	0	GPATCH8
1.48534e-28	-0.298517	0.115	0.201	-0.086	4.8627e-24	0	PLEKHA2
2.90583e-50	-0.329152	0.033	0.12	-0.087	9.5131e-46	0	SEPT1
2.94141e-61	-0.570706	0.016	0.103	-0.087	9.62959e-57	0	ZNF331
2.63021e-56	-0.388941	0.022	0.109	-0.087	8.61079e-52	0	ZNF92
1.06235e-41	-0.336095	0.057	0.144	-0.087	3.47792e-37	0	SP140L
1.33555e-33	-0.285944	0.088	0.175	-0.087	4.37233e-29	0	EXOC4
1.37422e-33	-0.301647	0.092	0.179	-0.087	4.49892e-29	0	KDM4C
8.52882e-24	-0.288385	0.17	0.257	-0.087	2.79216e-19	0	STX7
7.78084e-53	-0.410973	0.029	0.116	-0.087	2.54729e-48	0	RAB37
9.54795e-35	-0.306752	0.082	0.169	-0.087	3.12581e-30	0	ORAI2
1.25339e-57	-0.369128	0.02	0.108	-0.088	4.10333e-53	0	RPAP2
3.88276e-53	-0.373232	0.03	0.118	-0.088	1.27114e-48	0	USP28
1.67614e-48	-0.343407	0.038	0.126	-0.088	5.48734e-44	0	FAM117A
3.18762e-38	-0.326987	0.07	0.158	-0.088	1.04356e-33	0	ACP5
5.01851e-38	-0.275951	0.067	0.155	-0.088	1.64296e-33	0	SRSF10
1.37624e-34	-0.336168	0.09	0.178	-0.088	4.50554e-30	0	PLCG2
2.72189e-31	-0.258772	0.095	0.183	-0.088	8.91093e-27	0	RBM26
2.55881e-23	-0.251297	0.17	0.258	-0.088	8.37703e-19	0	GNG2
4.47791e-63	-0.428426	0.013	0.101	-0.088	1.46598e-58	0	CHD7
1.02382e-36	-0.26927	0.072	0.16	-0.088	3.3518e-32	0	TIA1
2.02802e-30	-0.257486	0.11	0.198	-0.088	6.63934e-26	0	UBE2H
6.78073e-44	-0.347949	0.052	0.14	-0.088	2.21988e-39	0	C5orf56
4.95311e-43	-0.268207	0.051	0.139	-0.088	1.62155e-38	0	MRPS30
9.3702e-64	-0.347119	0.013	0.102	-0.089	3.06761e-59	0	SLC25A38
1.26937e-42	-0.289295	0.052	0.141	-0.089	4.15565e-38	0	MTERFD2
4.87486e-45	-0.365665	0.049	0.138	-0.089	1.59593e-40	0	IFRD1
1.8424e-36	-0.268622	0.076	0.165	-0.089	6.03164e-32	0	SDR39U1
3.548e-31	-0.305411	0.109	0.198	-0.089	1.16154e-26	0	DSTN
2.31329e-43	-0.597403	0.573	0.662	-0.089	7.57324e-39	0	HLA-DRB5
2.19476e-58	-0.388655	0.022	0.112	-0.09	7.18522e-54	0	ANKRD36
8.94564e-56	-0.481214	0.028	0.118	-0.09	2.92862e-51	0	CREM
3.7247e-52	-0.359148	0.035	0.125	-0.09	1.21939e-47	0	JADE2
6.02371e-35	-0.266651	0.089	0.179	-0.09	1.97204e-30	0	OPN3
3.67825e-56	-0.372622	0.026	0.116	-0.09	1.20418e-51	0	FAM214A
9.09734e-51	-0.476494	0.043	0.133	-0.09	2.97829e-46	0	CD40
2.44448e-37	-0.266227	0.079	0.169	-0.09	8.00273e-33	0	NDUFA5
5.12242e-33	-0.272763	0.103	0.193	-0.09	1.67698e-28	0	APOBEC3C
4.62849e-31	-0.250343	0.111	0.201	-0.09	1.51527e-26	0	PTPRA
2.48012e-37	-0.32598	0.085	0.176	-0.091	8.11943e-33	0	LRMP
5.56326e-65	-0.455908	0.013	0.104	-0.091	1.8213e-60	0	IRF4
1.92998e-62	-0.37398	0.017	0.108	-0.091	6.31836e-58	0	ORMDL3
2.0817e-54	-0.416484	0.031	0.122	-0.091	6.81508e-50	0	PHF1
1.45584e-39	-0.327259	0.075	0.166	-0.091	4.76614e-35	0	THUMPD1
2.54469e-19	-0.323265	0.277	0.369	-0.092	8.33082e-15	0	HIST1H1E
7.56614e-41	-0.636283	0.083	0.175	-0.092	2.477e-36	0	CD83
1.12996e-30	-0.253365	0.113	0.205	-0.092	3.69928e-26	0	THOC2
4.66816e-57	-0.383462	0.027	0.119	-0.092	1.52826e-52	0	MCM3
9.89863e-53	-0.31521	0.036	0.128	-0.092	3.24061e-48	0	CCDC167
6.4674e-37	-0.32325	0.087	0.179	-0.092	2.1173e-32	0	CIITA
1.02354e-34	-0.266344	0.097	0.189	-0.092	3.35086e-30	0	SNRPA1
7.91355e-48	-0.279428	0.046	0.138	-0.092	2.59074e-43	0	METTL17
8.45135e-39	-0.270508	0.075	0.167	-0.092	2.7668e-34	0	CEP57
1.51854e-38	-0.277123	0.075	0.167	-0.092	4.97139e-34	0	TTC19
2.82318e-34	-0.292605	0.102	0.194	-0.092	9.24253e-30	0	BTN3A2
1.29448e-20	-0.312614	0.24	0.332	-0.092	4.23788e-16	0	MACF1
1.748e-37	-0.279057	0.081	0.174	-0.093	5.72261e-33	0	CEBPZ
8.80749e-32	-0.270888	0.116	0.209	-0.093	2.8834e-27	0	NASP
1.30088e-64	-0.385079	0.015	0.108	-0.093	4.25882e-60	0	FUT8
1.27993e-61	-0.421054	0.021	0.114	-0.093	4.19023e-57	0	ATP8A1
1.49674e-44	-0.288551	0.058	0.151	-0.093	4.90003e-40	0	SDAD1
1.826e-33	-0.266036	0.105	0.198	-0.093	5.97795e-29	0	EHMT1
1.0159e-48	-0.347148	0.791	0.885	-0.094	3.32586e-44	0	PNRC1
1.34355e-41	-0.323506	0.074	0.168	-0.094	4.39852e-37	0	MORC3
1.53358e-33	-0.275123	0.108	0.202	-0.094	5.02063e-29	0	MAP4
8.84031e-49	-0.311477	0.048	0.143	-0.095	2.89414e-44	0	AMZ2
1.74849e-38	-0.297752	0.085	0.18	-0.095	5.72422e-34	0	SCAF4
1.41018e-67	-0.458399	0.015	0.11	-0.095	4.61665e-63	0	TSEN54
2.57409e-60	-0.386913	0.027	0.122	-0.095	8.42706e-56	0	DBF4
7.39982e-58	-0.329882	0.031	0.126	-0.095	2.42255e-53	0	NT5DC1
4.88521e-29	-0.26281	0.143	0.238	-0.095	1.59932e-24	0	ATXN7L3B
3.58919e-33	-0.267311	0.108	0.203	-0.095	1.17503e-28	0	FUBP1
3.39137e-117	-0.507358	0.794	0.89	-0.096	1.11027e-112	0	ARHGDIB
6.9363e-35	-0.266898	0.108	0.204	-0.096	2.27081e-30	0	C6orf48
1.06576e-77	-0.530182	0.005	0.101	-0.096	3.48908e-73	0	TLE1
2.60989e-68	-0.422094	0.016	0.112	-0.096	8.54426e-64	0	FLT3
3.87805e-47	-0.345459	0.058	0.154	-0.096	1.2696e-42	0	KAT6B
6.17773e-45	-0.38901	0.069	0.165	-0.096	2.02247e-40	0	RASA3
1.96137e-33	-0.291924	0.119	0.215	-0.096	6.42113e-29	0	XRN1
2.39626e-31	-0.290314	0.13	0.226	-0.096	7.84488e-27	0	CASP8
2.57156e-31	-0.256499	0.127	0.223	-0.096	8.41877e-27	0	TMED4
7.64955e-28	-0.267667	0.153	0.249	-0.096	2.50431e-23	0	GOLGA4
2.30041e-42	-0.28396	0.073	0.169	-0.096	7.53108e-38	0	WDR43
1.74751e-42	-0.341118	0.075	0.172	-0.097	5.72099e-38	0	CREBZF
8.18887e-80	-0.492059	0.003	0.1	-0.097	2.68087e-75	0	THEMIS
3.21246e-79	-0.484031	0.003	0.1	-0.097	1.05169e-74	0	HIP1R
4.78555e-64	-0.426351	0.023	0.12	-0.097	1.56669e-59	0	USP11
1.36152e-62	-0.390681	0.026	0.123	-0.097	4.45735e-58	0	AGPAT5
2.62426e-62	-0.406072	0.026	0.123	-0.097	8.59131e-58	0	QRSL1
6.34887e-45	-0.35748	0.07	0.167	-0.097	2.07849e-40	0	GUCD1
1.72268e-33	-0.272433	0.121	0.218	-0.097	5.63971e-29	0	PPP6R1
1.22723e-54	-0.494803	0.048	0.146	-0.098	4.01771e-50	0	GIMAP5
4.74474e-52	-0.302055	0.046	0.144	-0.098	1.55333e-47	0	RRP1B
3.00366e-42	-0.300564	0.08	0.178	-0.098	9.83338e-38	0	MDFIC
4.72753e-42	-0.303829	0.079	0.177	-0.098	1.5477e-37	0	USP1
2.0796e-36	-0.291215	0.11	0.208	-0.098	6.80818e-32	0	INTS10
2.9978e-35	-0.291876	0.115	0.213	-0.098	9.8142e-31	0	PIAS1
1.21482e-79	-0.448849	0.003	0.101	-0.098	3.97709e-75	0	TMEM156
3.74277e-60	-0.415239	0.031	0.129	-0.098	1.22531e-55	0	SLC4A7
3.32354e-49	-0.313184	0.054	0.152	-0.098	1.08806e-44	0	BCAS2
2.35636e-45	-0.305669	0.067	0.165	-0.098	7.71427e-41	0	MRPL10
6.3615e-37	-0.272009	0.102	0.2	-0.098	2.08263e-32	0	DERL1
8.51624e-83	-0.455681	0.002	0.101	-0.099	2.78805e-78	0	BCAS4
7.43124e-82	-0.569039	0.002	0.101	-0.099	2.43284e-77	0	TNFRSF13B
9.34272e-56	-0.352505	0.04	0.139	-0.099	3.05862e-51	0	MRFAP1L1
3.40153e-40	-0.366206	0.101	0.2	-0.099	1.11359e-35	0	SBDS
2.00027e-30	-0.251477	0.143	0.242	-0.099	6.54849e-26	0	SMARCC2
4.38328e-113	-0.486662	0.762	0.862	-0.1	1.435e-108	0	RPL4
2.14089e-80	-0.718393	0.005	0.105	-0.1	7.00885e-76	0	SPON2
3.6401e-69	-0.450797	0.02	0.12	-0.1	1.1917e-64	0	FAM3C
4.79352e-44	-0.272437	0.076	0.176	-0.1	1.5693e-39	0	DEGS1
3.31282e-42	-0.30133	0.084	0.184	-0.1	1.08455e-37	0	RFC1
1.02413e-36	-0.251958	0.104	0.204	-0.1	3.35281e-32	0	MPC2
1.06376e-35	-0.257966	0.115	0.215	-0.1	3.48255e-31	0	TCP1
4.64407e-35	-0.266445	0.116	0.216	-0.1	1.52037e-30	0	BAZ1B
5.77513e-84	-0.515556	0	0.1	-0.1	1.89066e-79	0	LINC00861
2.40895e-83	-0.72311	0.001	0.101	-0.1	7.88644e-79	0	CLIC3
4.04448e-57	-0.344836	0.039	0.139	-0.1	1.32408e-52	0	ATF7IP2
2.30839e-52	-0.322614	0.051	0.151	-0.1	7.55722e-48	0	HDDC2
4.82746e-50	-0.3132	0.057	0.157	-0.1	1.58041e-45	0	ABCE1
7.84913e-42	-0.332658	0.091	0.191	-0.1	2.56965e-37	0	AMFR
6.36516e-41	-0.296325	0.089	0.189	-0.1	2.08383e-36	0	MAD1L1
2.13224e-34	-0.252792	0.119	0.219	-0.1	6.98051e-30	0	COPS2
1.06058e-53	-0.493329	0.672	0.773	-0.101	3.47213e-49	0	CALM1
2.13947e-84	-0.615577	0.001	0.102	-0.101	7.00421e-80	0	IL2RB
3.27985e-82	-0.476336	0.003	0.104	-0.101	1.07376e-77	0	RRAS2
1.76783e-81	-0.508783	0.005	0.106	-0.101	5.78753e-77	0	HLA-DOB
2.9003e-72	-0.531034	0.017	0.118	-0.101	9.495e-68	0	TSPYL2
1.65656e-55	-0.439987	0.049	0.15	-0.101	5.42324e-51	0	FOXO1
1.1842e-45	-0.368909	0.075	0.176	-0.101	3.87683e-41	0	NT5C3A
4.23033e-45	-0.288332	0.072	0.173	-0.101	1.38492e-40	0	API5
1.04438e-36	-0.275357	0.115	0.216	-0.101	3.4191e-32	0	TMEM248
1.04469e-49	-0.476023	0.069	0.17	-0.101	3.42012e-45	0	SNX9
2.1893e-49	-0.383423	0.062	0.163	-0.101	7.16732e-45	0	CDK17
1.24785e-28	-0.250619	0.172	0.273	-0.101	4.0852e-24	0	DDX39A
1.70703e-28	-0.343652	0.574	0.675	-0.101	5.58849e-24	0	PPIB
1.22822e-55	-0.360827	0.049	0.151	-0.102	4.02095e-51	0	FAM60A
1.06316e-54	-0.372348	0.048	0.15	-0.102	3.48059e-50	0	KLHDC2
3.39046e-45	-0.352333	0.077	0.179	-0.102	1.10997e-40	0	RASA2
8.67594e-39	-0.311808	0.11	0.212	-0.102	2.84033e-34	0	MARCH7
9.96922e-60	-0.364299	0.036	0.138	-0.102	3.26372e-55	0	THOC3
6.57722e-49	-0.353479	0.068	0.17	-0.102	2.15325e-44	0	STIM2
3.27962e-41	-0.276364	0.09	0.192	-0.102	1.07368e-36	0	CTCF
1.5025e-40	-0.263097	0.095	0.197	-0.102	4.9189e-36	0	UBE2G1
1.5668e-38	-0.283905	0.1	0.202	-0.102	5.1294e-34	0	NUP210
2.67953e-31	-0.338613	0.179	0.281	-0.102	8.77226e-27	0	IDH2
2.03169e-86	-0.523077	0	0.103	-0.103	6.65136e-82	0	TC2N
7.13565e-86	-0.655497	0.001	0.104	-0.103	2.33607e-81	0	CCR7
9.38028e-83	-0.657273	0.005	0.108	-0.103	3.07091e-78	0	KLRG1
5.29829e-72	-0.507841	0.02	0.123	-0.103	1.73455e-67	0	CD38
1.07959e-55	-0.355797	0.048	0.151	-0.103	3.53435e-51	0	KRR1
2.53926e-44	-0.643685	0.107	0.21	-0.103	8.31302e-40	0	SAP30
3.23383e-49	-0.319295	0.065	0.168	-0.103	1.05869e-44	0	DAXX
2.79622e-43	-0.312933	0.089	0.192	-0.103	9.15428e-39	0	ETNK1
2.73979e-42	-0.328667	0.091	0.194	-0.103	8.96952e-38	0	BRWD1
9.6909e-41	-0.298824	0.098	0.201	-0.103	3.17261e-36	0	CCDC6
4.81813e-38	-0.333596	0.121	0.224	-0.103	1.57736e-33	0	NCOA3
8.6398e-31	-0.303228	0.174	0.277	-0.103	2.8285e-26	0	MGEA5
2.85062e-86	-0.502168	0.003	0.107	-0.104	9.33236e-82	0	RP11-94L15.2
5.59823e-86	-0.773998	0.001	0.105	-0.104	1.83275e-81	0	LAG3
1.63497e-83	-0.690248	0.005	0.109	-0.104	5.35256e-79	0	TCF7
2.12086e-76	-0.495284	0.014	0.118	-0.104	6.94326e-72	0	PTPN4
1.30038e-47	-0.347826	0.076	0.18	-0.104	4.25717e-43	0	CENPC
2.42303e-46	-0.341385	0.078	0.182	-0.104	7.93252e-42	0	RABEP1
1.13498e-39	-0.329461	0.111	0.215	-0.104	3.71571e-35	0	HSH2D
2.31481e-37	-0.258753	0.114	0.218	-0.104	7.57822e-33	0	SS18L2
1.41736e-44	-0.354181	0.087	0.191	-0.104	4.64014e-40	0	NFATC3
7.09603e-37	-0.306258	0.122	0.226	-0.104	2.3231e-32	0	ZNF638
1.36985e-41	-0.294924	0.101	0.206	-0.105	4.48461e-37	0	TCERG1
1.45487e-77	-0.477703	0.013	0.118	-0.105	4.76294e-73	0	KLF12
1.64459e-58	-0.405163	0.047	0.152	-0.105	5.38407e-54	0	DGKA
3.94538e-63	-0.399703	0.035	0.14	-0.105	1.29164e-58	0	CCSER2
8.67398e-47	-0.561517	0.097	0.202	-0.105	2.83969e-42	0	SLFN5
5.95973e-36	-0.255553	0.126	0.231	-0.105	1.9511e-31	0	STT3B
4.61563e-23	-0.27798	0.411	0.516	-0.105	1.51107e-18	0	SYNGR2
4.3324e-37	-0.305054	0.131	0.237	-0.106	1.41834e-32	0	TMF1
2.48111e-35	-0.258947	0.135	0.241	-0.106	8.12264e-31	0	ZFR
5.34407e-88	-0.642369	0.003	0.109	-0.106	1.74954e-83	0	FCRL3
2.72397e-87	-1.61348	0.003	0.109	-0.106	8.91774e-83	0	IGLL5
7.60426e-79	-0.47517	0.012	0.118	-0.106	2.48948e-74	0	PPP1R16B
1.23968e-41	-0.349207	0.112	0.218	-0.106	4.05845e-37	0	RASSF1
6.89509e-57	-0.317166	0.052	0.158	-0.106	2.25732e-52	0	SLMO2
5.84629e-45	-0.348623	0.089	0.195	-0.106	1.91396e-40	0	TTC14
2.09279e-44	-0.350642	0.094	0.2	-0.106	6.85139e-40	0	ZNF644
2.31998e-51	-0.34964	0.069	0.176	-0.107	7.59516e-47	0	DENND1C
2.72427e-90	-0.567478	0.001	0.108	-0.107	8.91871e-86	0	PPP1R14A
2.20869e-88	-0.624745	0.002	0.109	-0.107	7.23081e-84	0	TGFBR3
1.37082e-75	-0.645801	0.02	0.127	-0.107	4.4878e-71	0	CD1C
1.3724e-73	-0.431288	0.021	0.128	-0.107	4.49296e-69	0	CCND2
5.66618e-52	-0.389959	0.071	0.178	-0.107	1.85499e-47	0	SECISBP2L
3.21101e-37	-0.257708	0.125	0.232	-0.107	1.05122e-32	0	CNOT7
9.49248e-37	-0.25559	0.126	0.233	-0.107	3.10765e-32	0	ZNF428
2.72453e-34	-0.274996	0.146	0.253	-0.107	8.91958e-30	0	CUL3
8.23106e-50	-0.603112	0.723	0.831	-0.108	2.69468e-45	0	MT-ND5
4.81462e-35	-0.436841	0.182	0.29	-0.108	1.57621e-30	0	MEF2C
1.41791e-79	-0.52548	0.014	0.122	-0.108	4.64195e-75	0	CEP78
1.0221e-50	-0.322053	0.073	0.181	-0.108	3.34615e-46	0	SUMF2
2.60829e-43	-0.374589	0.104	0.212	-0.108	8.53901e-39	0	PRDM2
9.06055e-69	-0.428535	0.031	0.139	-0.108	2.96624e-64	0	SMC6
7.36103e-55	-0.398149	0.063	0.171	-0.108	2.40986e-50	0	MCM5
1.87739e-35	-0.253366	0.148	0.256	-0.108	6.14621e-31	0	CNPPD1
2.74951e-34	-0.252305	0.153	0.261	-0.108	9.00133e-30	0	TMEM230
1.02161e-46	-0.382047	0.099	0.208	-0.109	3.34454e-42	0	HERPUD2
1.99613e-38	-0.332958	0.138	0.247	-0.109	6.53493e-34	0	TMX4
8.55821e-82	-0.545684	0.012	0.121	-0.109	2.80179e-77	0	FKBP11
5.80278e-81	-0.550066	0.014	0.123	-0.109	1.89971e-76	0	ADAM28
1.4347e-48	-0.389075	0.085	0.194	-0.109	4.69693e-44	0	CCNH
1.22608e-40	-0.28008	0.113	0.222	-0.109	4.01394e-36	0	SUPT16H
8.1423e-37	-0.274621	0.143	0.252	-0.109	2.66562e-32	0	LRP10
1.95064e-35	-0.307315	0.155	0.264	-0.109	6.386e-31	0	MBD4
6.89988e-33	-0.270691	0.17	0.279	-0.109	2.25888e-28	0	SMEK1
2.89895e-86	-0.837876	0.008	0.118	-0.11	9.49057e-82	0	AREG
1.16602e-45	-0.305042	0.099	0.209	-0.11	3.81732e-41	0	PTDSS1
3.53644e-45	-0.283489	0.098	0.208	-0.11	1.15776e-40	0	CLPP
7.10582e-38	-0.254396	0.135	0.245	-0.11	2.3263e-33	0	EMC4
1.89304e-33	-0.394986	0.472	0.582	-0.11	6.19742e-29	0	CD99
9.12488e-92	-0.598055	0.002	0.112	-0.11	2.9873e-87	0	RORA
5.17392e-91	-0.57129	0.002	0.112	-0.11	1.69384e-86	0	OSBPL10
2.59907e-45	-0.436385	0.107	0.217	-0.11	8.50883e-41	0	ARAP2
4.42672e-44	-0.340386	0.105	0.215	-0.11	1.44922e-39	0	IDI1
2.51798e-73	-0.532978	0.027	0.137	-0.11	8.24337e-69	0	TSPAN33
1.12486e-35	-0.30216	0.167	0.277	-0.11	3.68257e-31	0	CYCS
1.33911e-35	-0.263821	0.147	0.257	-0.11	4.38397e-31	0	EPS15
2.66808e-34	-0.442867	0.219	0.329	-0.11	8.73475e-30	0	MAP3K8
3.53592e-34	-0.251496	0.151	0.261	-0.11	1.15759e-29	0	PDS5A
1.57457e-87	-0.521166	0.008	0.119	-0.111	5.15483e-83	0	STRBP
9.22017e-56	-0.382457	0.065	0.176	-0.111	3.0185e-51	0	GLO1
9.67085e-55	-0.329202	0.067	0.178	-0.111	3.16604e-50	0	RPA2
5.0192e-35	-0.286647	0.172	0.283	-0.111	1.64319e-30	0	TMED2
1.18567e-31	-0.259104	0.18	0.291	-0.111	3.88164e-27	0	RBBP6
4.58446e-50	-0.331881	0.081	0.192	-0.111	1.50086e-45	0	CPSF6
1.41451e-74	-0.742391	0.029	0.14	-0.111	4.63082e-70	0	PLD4
5.51504e-43	-0.364022	0.12	0.231	-0.111	1.80551e-38	0	TMC6
8.66306e-43	-0.349111	0.119	0.23	-0.111	2.83611e-38	0	SRRT
1.67248e-40	-0.261258	0.119	0.23	-0.111	5.47536e-36	0	EPRS
6.64997e-38	-0.26823	0.144	0.255	-0.111	2.17707e-33	0	PCNP
0	-1.15157	0.822	0.933	-0.111	0	0	RPL3
2.30473e-72	-0.437437	0.031	0.143	-0.112	7.54522e-68	0	KIAA1430
2.49297e-55	-0.352512	0.068	0.18	-0.112	8.1615e-51	0	RAP1GDS1
2.61735e-46	-0.341174	0.099	0.211	-0.112	8.56867e-42	0	UBTF
6.25856e-50	-0.310525	0.084	0.196	-0.112	2.04893e-45	0	PPHLN1
2.20811e-59	-0.369632	0.058	0.17	-0.112	7.2289e-55	0	HMGN4
5.32997e-40	-0.330093	0.141	0.253	-0.112	1.74493e-35	0	PRKDC
1.1654e-29	-0.373017	0.436	0.548	-0.112	3.81527e-25	0	SELL
5.28509e-40	-0.289489	0.138	0.251	-0.113	1.73023e-35	0	CCNDBP1
3.93867e-39	-0.393447	0.174	0.287	-0.113	1.28944e-34	0	CLEC2B
4.50537e-32	-0.597958	0.31	0.423	-0.113	1.47497e-27	0	MT-ATP8
2.95211e-66	-0.415068	0.046	0.159	-0.113	9.66463e-62	0	ZNF22
1.28759e-44	-0.326131	0.111	0.224	-0.113	4.21532e-40	0	CNOT2
2.12293e-61	-0.537015	0.058	0.171	-0.113	6.95003e-57	0	NUCB2
2.61352e-74	-0.395649	0.028	0.142	-0.114	8.55613e-70	0	TMEM238
8.78916e-38	-0.402555	0.515	0.629	-0.114	2.8774e-33	0	UCP2
2.2882e-34	-0.288727	0.172	0.286	-0.114	7.49111e-30	0	PRPF38B
7.64074e-55	-0.43361	0.079	0.193	-0.114	2.50143e-50	0	CNOT6L
2.30995e-53	-0.376488	0.081	0.195	-0.114	7.56233e-49	0	TMC8
1.32682e-78	-0.478961	0.023	0.137	-0.114	4.34374e-74	0	CHST12
1.26753e-50	-0.339101	0.087	0.201	-0.114	4.14965e-46	0	CCDC107
8.00718e-38	-0.27873	0.15	0.264	-0.114	2.62139e-33	0	ORAI1
4.85399e-37	-0.284831	0.153	0.267	-0.114	1.5891e-32	0	UBE3A
5.34308e-37	-0.259272	0.156	0.27	-0.114	1.74922e-32	0	DNAJA2
3.76253e-94	-0.644203	0.005	0.12	-0.115	1.23178e-89	0	CD72
1.35215e-58	-0.366358	0.065	0.18	-0.115	4.42667e-54	0	NELFCD
2.771e-41	-0.291593	0.139	0.254	-0.115	9.07171e-37	0	PHB
2.13457e-96	-0.698367	0.001	0.116	-0.115	6.98816e-92	0	MATK
4.76191e-67	-0.516866	0.049	0.164	-0.115	1.55895e-62	0	PMAIP1
7.02477e-56	-0.500117	0.082	0.197	-0.115	2.29977e-51	0	LYAR
3.80185e-47	-0.367971	0.112	0.227	-0.115	1.24465e-42	0	DOCK10
1.99194e-37	-0.308984	0.164	0.279	-0.115	6.52121e-33	0	SELK
1.01024e-35	-0.253648	0.17	0.286	-0.116	3.30733e-31	0	SRP72
6.73473e-96	-1.39682	0.003	0.119	-0.116	2.20482e-91	0	IGJ
7.05604e-74	-0.672609	0.036	0.152	-0.116	2.31001e-69	0	NR4A2
7.91937e-72	-0.527425	0.038	0.154	-0.116	2.59264e-67	0	LINC-PINT
5.87168e-70	-0.387745	0.039	0.155	-0.116	1.92227e-65	0	ATIC
4.06671e-58	-0.446535	0.07	0.186	-0.116	1.33136e-53	0	PHC3
1.23543e-49	-0.332554	0.657	0.773	-0.116	4.04455e-45	0	RPL27A
1.78713e-56	-0.362615	0.072	0.188	-0.116	5.85071e-52	0	UPF3A
4.37437e-48	-0.334069	0.104	0.22	-0.116	1.43208e-43	0	PMPCB
1.51787e-45	-0.638846	0.213	0.329	-0.116	4.96922e-41	0	RARRES3
5.30673e-97	-1.26252	0.004	0.121	-0.117	1.73732e-92	0	IL7R
3.71451e-96	-0.568897	0.004	0.121	-0.117	1.21606e-91	0	AC006129.2
1.10957e-88	-0.41697	0.753	0.87	-0.117	3.63252e-84	0	HNRNPA2B1
4.24465e-63	-0.481075	0.06	0.177	-0.117	1.38961e-58	0	RNF125
4.45624e-54	-0.50947	0.092	0.209	-0.117	1.45888e-49	0	CCDC50
6.33232e-53	-0.376922	0.088	0.205	-0.117	2.07308e-48	0	SMC3
2.33369e-52	-0.325595	0.09	0.207	-0.117	7.64003e-48	0	MRPL3
1.60086e-49	-0.354008	0.1	0.217	-0.117	5.2409e-45	0	TTC17
1.33561e-44	-0.317102	0.124	0.241	-0.117	4.37253e-40	0	SMARCE1
4.49955e-84	-0.481264	0.018	0.135	-0.117	1.47306e-79	0	SFXN1
9.60221e-40	-0.347517	0.149	0.266	-0.117	3.14357e-35	0	MAX
5.03585e-40	-0.346026	0.164	0.282	-0.118	1.64864e-35	0	DUT
0	-0.993117	0.808	0.926	-0.118	0	0	RPL5
1.39859e-98	-0.774282	0.002	0.12	-0.118	4.57869e-94	0	VPREB3
4.02222e-95	-0.549465	0.006	0.124	-0.118	1.31679e-90	0	GLCCI1
6.03911e-61	-0.449288	0.07	0.188	-0.118	1.97708e-56	0	MAPRE2
5.96139e-53	-0.482695	0.098	0.216	-0.118	1.95164e-48	0	CD82
3.11335e-50	-0.323312	0.095	0.213	-0.118	1.01925e-45	0	FIP1L1
1.7545e-40	-0.436284	0.185	0.303	-0.118	5.74388e-36	0	MTSS1
5.4859e-55	-0.363095	0.085	0.204	-0.119	1.79597e-50	0	AP1G2
0	-0.849583	0.795	0.914	-0.119	0	0	RPL10A
8.26304e-101	-0.855624	0.001	0.12	-0.119	2.70516e-96	0	MZB1
1.99769e-71	-0.399391	0.039	0.158	-0.119	6.54004e-67	0	PTPN22
2.2422e-53	-0.322893	0.092	0.211	-0.119	7.3405e-49	0	LPXN
1.81895e-52	-0.306276	0.092	0.211	-0.119	5.95487e-48	0	CDC123
6.97926e-43	-0.28537	0.129	0.248	-0.119	2.28487e-38	0	DEF6
5.7794e-37	-0.261617	0.179	0.298	-0.119	1.89206e-32	0	ILF2
9.24302e-56	-0.584518	0.109	0.228	-0.119	3.02598e-51	0	SWAP70
1.41127e-41	-0.28436	0.147	0.266	-0.119	4.62023e-37	0	ARL5A
5.65743e-100	-0.541548	0.003	0.123	-0.12	1.85213e-95	0	CARD11
3.85724e-99	-0.667167	0.003	0.123	-0.12	1.26278e-94	0	CPNE5
1.57881e-90	-0.40405	0.726	0.846	-0.12	5.1687e-86	0	BTF3
9.41828e-75	-0.514417	0.041	0.161	-0.12	3.08336e-70	0	ZBTB38
7.08501e-55	-0.433824	0.092	0.212	-0.12	2.31949e-50	0	SEC11C
4.39834e-47	-0.335316	0.123	0.243	-0.12	1.43993e-42	0	EIF2AK1
1.18466e-59	-0.44952	0.078	0.198	-0.12	3.87833e-55	0	RFTN1
1.18149e-34	-0.32078	0.214	0.334	-0.12	3.86795e-30	0	ITSN2
7.23923e-58	-0.480142	0.084	0.205	-0.121	2.36998e-53	0	HIST1H1C
3.39971e-99	-0.773536	0.004	0.125	-0.121	1.113e-94	0	ITM2C
3.70015e-99	-0.553547	0.005	0.126	-0.121	1.21135e-94	0	P2RY10
1.84715e-78	-0.557194	0.034	0.155	-0.121	6.0472e-74	0	UGCG
1.2352e-69	-0.491169	0.052	0.173	-0.121	4.0438e-65	0	CNST
2.64547e-66	-0.370958	0.056	0.177	-0.121	8.66074e-62	0	HMOX2
5.89297e-64	-0.453473	0.065	0.186	-0.121	1.92924e-59	0	APMAP
4.05824e-59	-0.425749	0.636	0.757	-0.121	1.32859e-54	0	LIMD2
4.81269e-53	-0.413335	0.101	0.222	-0.121	1.57558e-48	0	BBX
2.77663e-46	-0.366577	0.138	0.259	-0.121	9.09013e-42	0	TTC3
4.25689e-51	-0.387699	0.111	0.232	-0.121	1.39362e-46	0	MALT1
2.62159e-50	-0.400887	0.111	0.232	-0.121	8.58258e-46	0	ZNF292
8.16611e-48	-0.306493	0.112	0.233	-0.121	2.67342e-43	0	ANKRD10
6.41432e-35	-0.272121	0.234	0.356	-0.122	2.09992e-30	0	CCT6A
3.33919e-103	-0.835804	0.003	0.125	-0.122	1.09318e-98	0	HOPX
8.93637e-69	-0.432358	0.056	0.178	-0.122	2.92559e-64	0	RAB7L1
8.28431e-52	-0.452048	0.118	0.24	-0.122	2.71212e-47	0	CHPT1
3.60431e-49	-0.364729	0.12	0.242	-0.122	1.17998e-44	0	REST
8.94388e-36	-0.254324	0.184	0.306	-0.122	2.92805e-31	0	R3HDM4
5.51865e-33	-0.263015	0.238	0.36	-0.122	1.80669e-28	0	UBXN4
9.41218e-62	-0.37226	0.071	0.193	-0.122	3.08136e-57	0	AKR1B1
4.25189e-36	-0.271729	0.223	0.346	-0.123	1.39198e-31	0	PPM1G
3.83924e-104	-0.641066	0.001	0.124	-0.123	1.25689e-99	0	PYHIN1
5.43257e-101	-1.04189	0.005	0.128	-0.123	1.77851e-96	0	CCL4
1.43848e-69	-0.414753	0.052	0.175	-0.123	4.70928e-65	0	DCK
9.7634e-47	-0.324419	0.132	0.255	-0.123	3.19634e-42	0	TIAL1
4.46858e-92	-0.668669	0.015	0.138	-0.123	1.46292e-87	0	PRDM1
9.05936e-105	-1.0198	0.002	0.126	-0.124	2.96585e-100	0	KLRD1
3.35795e-67	-0.47859	0.063	0.187	-0.124	1.09932e-62	0	KLF9
4.36654e-67	-0.406232	0.06	0.184	-0.124	1.42952e-62	0	CCNG1
3.14796e-58	-0.436267	0.092	0.216	-0.124	1.03058e-53	0	GGA2
1.6254e-55	-0.570426	0.119	0.243	-0.124	5.32122e-51	0	DNAJB1
1.30176e-51	-0.390627	0.121	0.245	-0.124	4.26169e-47	0	ZNF800
5.98682e-47	-0.343382	0.129	0.253	-0.124	1.95997e-42	0	SMARCA2
8.44441e-29	-0.261217	0.282	0.406	-0.124	2.76453e-24	0	TRIM22
1.37323e-62	-0.51022	0.083	0.208	-0.125	4.49568e-58	0	ADK
1.67091e-103	-0.70028	0.004	0.129	-0.125	5.47024e-99	0	COBLL1
1.18221e-98	-0.944418	0.01	0.135	-0.125	3.87031e-94	0	STMN1
2.18731e-77	-0.443771	0.04	0.165	-0.125	7.16082e-73	0	RCN2
1.17366e-68	-0.507163	0.064	0.189	-0.125	3.84231e-64	0	RP11-220I1.1
2.39013e-68	-0.423531	0.063	0.188	-0.125	7.82481e-64	0	IMPDH2
1.1851e-47	-0.533609	0.197	0.322	-0.125	3.87978e-43	0	SLC9A3R1
6.13618e-38	-0.343648	0.208	0.333	-0.125	2.00886e-33	0	MBP
2.27342e-29	-0.2645	0.424	0.549	-0.125	7.44271e-25	0	ANP32B
2.11195e-47	-0.609882	0.218	0.344	-0.126	6.91409e-43	0	ITGB1
8.25798e-91	-0.558163	0.021	0.147	-0.126	2.7035e-86	0	CDC25B
2.14848e-67	-0.387051	0.064	0.19	-0.126	7.03369e-63	0	GORASP2
4.71152e-65	-0.435773	0.07	0.196	-0.126	1.54246e-60	0	SYNRG
1.07038e-64	-0.44067	0.073	0.199	-0.126	3.50422e-60	0	ASXL1
2.38124e-42	-0.443318	0.378	0.504	-0.126	7.79571e-38	0	HLA-DMA
1.67805e-44	-0.367042	0.166	0.293	-0.127	5.4936e-40	0	UVRAG
3.35236e-98	-0.578432	0.011	0.138	-0.127	1.0975e-93	0	GNG7
5.35346e-61	-0.464178	0.094	0.221	-0.127	1.75262e-56	0	RASAL3
4.24213e-53	-0.415776	0.119	0.246	-0.127	1.38879e-48	0	PACS1
1.81098e-48	-0.324176	0.14	0.267	-0.127	5.92879e-44	0	SRM
1.10337e-46	-0.366001	0.148	0.275	-0.127	3.6122e-42	0	BDP1
7.9755e-84	-0.553961	0.037	0.165	-0.128	2.61102e-79	0	ST6GAL1
1.69847e-77	-0.497967	0.046	0.174	-0.128	5.56044e-73	0	LMAN1
2.71792e-54	-0.37594	0.113	0.241	-0.128	8.89791e-50	0	ABI1
2.78128e-51	-0.293066	0.115	0.243	-0.128	9.10534e-47	0	PDCD2
4.45361e-42	-0.31327	0.175	0.303	-0.128	1.45802e-37	0	ANAPC5
3.42665e-38	-0.277712	0.193	0.321	-0.128	1.12182e-33	0	BPTF
4.77041e-33	-0.277966	0.447	0.576	-0.129	1.56174e-28	0	HNRNPA3
1.9745e-128	-0.883043	0.79	0.919	-0.129	6.46412e-124	0	MTRNR2L12
1.21567e-55	-0.371305	0.113	0.242	-0.129	3.97988e-51	0	POLR3GL
7.7135e-42	-0.322944	0.182	0.311	-0.129	2.52524e-37	0	MAPK1IP1L
3.92266e-40	-0.3768	0.375	0.504	-0.129	1.2842e-35	0	LDHA
2.17924e-36	-0.287031	0.283	0.412	-0.129	7.13439e-32	0	RALY
1.48187e-39	-0.307795	0.21	0.339	-0.129	4.85135e-35	0	PHF3
1.08021e-52	-0.50739	0.154	0.284	-0.13	3.53641e-48	0	LEPROTL1
4.22578e-37	-0.280896	0.233	0.363	-0.13	1.38343e-32	0	PTBP3
4.41987e-107	-0.937371	0.006	0.136	-0.13	1.44698e-102	0	FCER2
7.77339e-73	-0.697948	0.072	0.202	-0.13	2.54485e-68	0	BIRC3
1.03312e-63	-0.478674	0.087	0.217	-0.13	3.38223e-59	0	PARP8
6.49189e-61	-0.364876	0.091	0.221	-0.13	2.12532e-56	0	DARS
4.73186e-52	-0.32544	0.125	0.255	-0.13	1.54912e-47	0	ATXN10
1.82963e-40	-0.302575	0.197	0.327	-0.13	5.98984e-36	0	PPP1R12A
2.44013e-38	-0.287947	0.592	0.722	-0.13	7.98849e-34	0	CCNI
3.32675e-48	-0.315461	0.141	0.271	-0.13	1.08911e-43	0	VPS51
3.58109e-38	-0.3164	0.233	0.364	-0.131	1.17238e-33	0	CYTH1
3.1212e-110	-0.58082	0.671	0.802	-0.131	1.02182e-105	0	MYL12A
3.34238e-74	-0.44942	0.058	0.189	-0.131	1.09423e-69	0	PWP1
1.73321e-55	-0.349437	0.117	0.248	-0.131	5.67418e-51	0	MMADHC
3.915e-45	-0.462372	0.25	0.381	-0.131	1.28169e-40	0	FYN
6.61781e-38	-0.326056	0.29	0.421	-0.131	2.16654e-33	0	SRSF2
8.75834e-36	-0.271522	0.27	0.401	-0.131	2.8673e-31	0	C14orf166
9.1882e-49	-0.318738	0.156	0.288	-0.132	3.00803e-44	0	HSPA9
9.45472e-113	-0.702755	0.002	0.134	-0.132	3.09529e-108	0	CD5
2.91269e-112	-0.623359	0.001	0.133	-0.132	9.53557e-108	0	CXCR3
3.00051e-57	-0.422241	0.116	0.248	-0.132	9.82306e-53	0	SNHG8
1.74766e-56	-0.372145	0.119	0.251	-0.132	5.72149e-52	0	RNF126
1.67939e-46	-0.372426	0.193	0.325	-0.132	5.49797e-42	0	TAP1
1.5738e-36	-0.30378	0.307	0.439	-0.132	5.15232e-32	0	HNRNPF
2.38669e-103	-0.619632	0.013	0.146	-0.133	7.81353e-99	0	BCL2
9.41176e-103	-0.580825	0.014	0.147	-0.133	3.08122e-98	0	HLA-DOA
1.05538e-43	-0.353927	0.216	0.349	-0.133	3.4551e-39	0	CCDC109B
5.48201e-110	-0.650617	0.005	0.138	-0.133	1.7947e-105	0	BLNK
2.3672e-109	-0.623729	0.005	0.138	-0.133	7.74973e-105	0	ABLIM1
2.31492e-63	-0.444037	0.098	0.231	-0.133	7.57859e-59	0	ANP32E
2.11838e-62	-0.688462	0.139	0.272	-0.133	6.93515e-58	0	HVCN1
5.37205e-60	-0.351143	0.101	0.234	-0.133	1.7587e-55	0	ADH5
2.21906e-56	-0.523439	0.132	0.265	-0.133	7.26474e-52	0	PPP2R5C
6.25941e-50	-0.367373	0.147	0.28	-0.133	2.04921e-45	0	RSF1
3.56513e-44	-0.333496	0.204	0.337	-0.133	1.16715e-39	0	TMED10
2.04069e-46	-0.465616	0.275	0.409	-0.134	6.68082e-42	0	SNX2
2.91153e-45	-0.61496	0.229	0.363	-0.134	9.53177e-41	0	MT-ND6
5.27675e-191	-0.984941	0.758	0.892	-0.134	1.7275e-186	0	TXNIP
5.71415e-115	-0.716617	0.001	0.135	-0.134	1.8707e-110	0	CD6
5.6496e-112	-0.797235	0.005	0.139	-0.134	1.84957e-107	0	FCRL1
1.56985e-64	-0.484318	0.092	0.226	-0.134	5.13937e-60	0	FCHSD2
1.36545e-51	-0.373448	0.137	0.271	-0.134	4.47021e-47	0	ZRANB2
2.50322e-39	-0.276896	0.201	0.335	-0.134	8.19503e-35	0	LUC7L3
4.83608e-53	-0.420589	0.147	0.281	-0.134	1.58324e-48	0	LNPEP
2.14867e-51	-0.33536	0.144	0.278	-0.134	7.03431e-47	0	STRAP
1.06165e-79	-0.585437	0.058	0.193	-0.135	3.47562e-75	0	PBXIP1
9.32999e-38	-0.264252	0.252	0.387	-0.135	3.05445e-33	0	EIF3D
2.54512e-116	-0.691565	0.002	0.138	-0.136	8.33222e-112	0	SAMD3
2.96954e-116	-0.753775	0.002	0.138	-0.136	9.72166e-112	0	TNFRSF13C
1.62994e-115	-0.807323	0.002	0.138	-0.136	5.3361e-111	0	ITM2A
3.28776e-115	-0.608557	0.003	0.139	-0.136	1.07635e-110	0	RASGRP1
6.57085e-114	-0.859677	0.003	0.139	-0.136	2.15117e-109	0	BACH2
1.47662e-85	-0.64911	0.045	0.181	-0.136	4.83417e-81	0	PDE4D
5.13482e-76	-0.724339	0.082	0.218	-0.136	1.68104e-71	0	HLA-DQA2
3.10371e-56	-0.438709	0.134	0.27	-0.136	1.01609e-51	0	B4GALT1
7.88824e-50	-0.414507	0.192	0.328	-0.136	2.58245e-45	0	S1PR4
8.14263e-48	-0.384843	0.204	0.34	-0.136	2.66573e-43	0	PDIA6
1.65435e-113	-0.617133	0.006	0.143	-0.137	5.41602e-109	0	CDCA7L
1.58281e-90	-0.657751	0.038	0.175	-0.137	5.18181e-86	0	DENND2D
3.24133e-54	-0.396893	0.145	0.282	-0.137	1.06115e-49	0	SETD2
1.38539e-265	-0.809592	0.754	0.891	-0.137	4.5355e-261	0	EEF2
6.11027e-58	-0.409165	0.126	0.263	-0.137	2.00038e-53	0	SRPK2
1.12241e-116	-1.49154	0.005	0.143	-0.138	3.67456e-112	0	TCL1A
1.59346e-74	-0.503506	0.075	0.213	-0.138	5.21667e-70	0	LMBRD1
1.36505e-66	-0.630291	0.11	0.248	-0.138	4.46888e-62	0	TMEM2
1.04195e-62	-0.415414	0.11	0.248	-0.138	3.41113e-58	0	CNTRL
3.05364e-59	-0.418339	0.127	0.265	-0.138	9.997e-55	0	NT5C
8.54465e-35	-0.261398	0.356	0.494	-0.138	2.79735e-30	0	KHDRBS1
7.57994e-54	-0.448546	0.142	0.28	-0.138	2.48152e-49	0	OGT
2.82534e-83	-0.605611	0.062	0.201	-0.139	9.24959e-79	0	APOBEC3G
2.61743e-74	-0.550791	0.082	0.221	-0.139	8.56895e-70	0	ZBTB1
1.15096e-59	-0.474847	0.119	0.258	-0.139	3.768e-55	0	ALOX5AP
7.92045e-58	-0.385731	0.131	0.27	-0.139	2.593e-53	0	NUCKS1
3.30962e-39	-0.299284	0.252	0.391	-0.139	1.0835e-34	0	TPR
7.25965e-35	-0.263186	0.306	0.445	-0.139	2.37666e-30	0	CD164
5.4355e-32	-0.261686	0.361	0.5	-0.139	1.77947e-27	0	SF3B1
9.55098e-36	-0.281894	0.447	0.587	-0.14	3.1268e-31	0	SFPQ
5.28049e-119	-0.624605	0.002	0.142	-0.14	1.72873e-114	0	SLAMF6
5.8263e-78	-0.465957	0.066	0.206	-0.14	1.90741e-73	0	ESYT1
1.09335e-72	-0.443932	0.078	0.218	-0.14	3.5794e-68	0	NGLY1
1.03788e-53	-0.378315	0.166	0.307	-0.141	3.39782e-49	0	SF3A1
2.2677e-47	-0.373485	0.218	0.359	-0.141	7.424e-43	0	VAMP2
3.80465e-73	-0.596589	0.092	0.233	-0.141	1.24557e-68	0	RUNX3
1.12554e-65	-0.452321	0.112	0.253	-0.141	3.68478e-61	0	HSPE1
1.58057e-65	-0.404997	0.106	0.247	-0.141	5.17447e-61	0	SDHA
2.64376e-59	-0.372355	0.133	0.274	-0.141	8.65514e-55	0	UBE2N
4.48491e-50	-0.374049	0.193	0.334	-0.141	1.46827e-45	0	PTPN1
6.04211e-48	-0.314451	0.191	0.332	-0.141	1.97807e-43	0	SCAMP2
6.19171e-38	-0.289307	0.307	0.448	-0.141	2.02704e-33	0	RPL17
1.2045e-39	-0.371798	0.415	0.556	-0.141	3.9433e-35	0	SNX3
3.24955e-47	-0.417977	0.271	0.413	-0.142	1.06384e-42	0	RASGRP2
3.06894e-119	-0.644638	0.004	0.146	-0.142	1.00471e-114	0	LIME1
6.36729e-84	-0.641231	0.062	0.204	-0.142	2.08452e-79	0	CLDND1
3.52443e-91	-0.575788	0.047	0.189	-0.142	1.15383e-86	0	NDNL2
5.0125e-66	-0.474268	0.117	0.259	-0.142	1.64099e-61	0	SYTL1
1.11276e-63	-0.397517	0.116	0.258	-0.142	3.64296e-59	0	SUZ12
2.17381e-56	-0.393214	0.469	0.611	-0.142	7.11661e-52	0	SLC25A5
1.44017e-38	-0.300409	0.324	0.466	-0.142	4.71481e-34	0	SPCS1
2.3523e-39	-0.255276	0.271	0.414	-0.143	7.70096e-35	0	KRT10
2.79025e-122	-1.6861	0.002	0.145	-0.143	9.13471e-118	0	GZMK
9.17914e-61	-0.444627	0.146	0.289	-0.143	3.00507e-56	0	GSPT1
2.36189e-102	-0.61922	0.026	0.169	-0.143	7.73236e-98	0	LRBA
4.60866e-122	-0.868108	0.004	0.148	-0.144	1.50878e-117	0	CD22
4.35663e-59	-0.38673	0.146	0.29	-0.144	1.42627e-54	0	SF3A2
1.02376e-58	-0.364543	0.141	0.285	-0.144	3.35157e-54	0	MDH1
2.55512e-56	-0.343071	0.15	0.294	-0.144	8.36496e-52	0	IMP3
2.9632e-92	-0.659358	0.05	0.194	-0.144	9.70092e-88	0	IFT57
8.28099e-70	-0.741628	0.137	0.281	-0.144	2.71103e-65	0	IRF8
1.56224e-65	-0.492763	0.125	0.269	-0.144	5.11446e-61	0	PDCD4
2.92552e-64	-0.449653	0.13	0.274	-0.144	9.57755e-60	0	RNF167
3.16998e-63	-0.332296	0.114	0.258	-0.144	1.03779e-58	0	LSM2
2.77771e-53	-0.390162	0.19	0.334	-0.144	9.09366e-49	0	SPCS2
8.45129e-52	-0.323436	0.181	0.325	-0.144	2.76678e-47	0	CCT4
2.52738e-77	-0.628321	0.546	0.691	-0.145	8.27415e-73	0	SMAP2
2.08382e-46	-0.410401	0.265	0.41	-0.145	6.82202e-42	0	UTRN
1.16645e-87	-0.587255	0.061	0.206	-0.145	3.81871e-83	0	CTB-133G6.1
4.46566e-96	-0.717747	0.043	0.188	-0.145	1.46197e-91	0	TCF4
1.4845e-63	-0.420474	0.133	0.278	-0.145	4.85997e-59	0	ACP1
3.34014e-60	-0.363487	0.14	0.286	-0.146	1.0935e-55	0	APEX1
2.09247e-125	-0.734456	0.002	0.148	-0.146	6.85033e-121	0	LY9
1.61395e-76	-0.542126	0.09	0.236	-0.146	5.28376e-72	0	ARHGAP25
4.40619e-75	-0.423613	0.63	0.776	-0.146	1.4425e-70	0	RPS29
1.05337e-74	-0.421255	0.086	0.232	-0.146	3.44852e-70	0	RNASEH2B
2.56256e-70	-0.414737	0.102	0.248	-0.146	8.3893e-66	0	UBA2
1.63674e-68	-0.415713	0.112	0.258	-0.146	5.35837e-64	0	G3BP1
1.48838e-52	-0.577261	0.307	0.453	-0.146	4.87266e-48	0	HSPA5
3.13198e-50	-0.343463	0.183	0.329	-0.146	1.02535e-45	0	EMB
8.38832e-118	-3.37879	0.014	0.161	-0.147	2.74617e-113	0	GNLY
8.90781e-71	-0.407656	0.099	0.246	-0.147	2.91624e-66	0	MZT2A
8.79773e-86	-0.541407	0.624	0.771	-0.147	2.8802e-81	0	HMGB1
1.8183e-67	-0.414851	0.119	0.266	-0.147	5.95274e-63	0	MEAF6
1.37878e-66	-0.487343	0.127	0.274	-0.147	4.51384e-62	0	NAP1L4
4.77938e-54	-0.376981	0.178	0.325	-0.147	1.56467e-49	0	CMPK1
8.77426e-45	-0.333312	0.252	0.399	-0.147	2.87252e-40	0	NCOR1
2.48152e-43	-0.310162	0.321	0.468	-0.147	8.12399e-39	0	XRCC5
2.51123e-75	-0.708128	0.097	0.245	-0.148	8.22127e-71	0	HIST1H4C
3.22859e-57	-0.40345	0.166	0.314	-0.148	1.05697e-52	0	G3BP2
2.32444e-51	-0.387356	0.213	0.361	-0.148	7.60976e-47	0	ARID4B
5.38803e-46	-0.300037	0.562	0.711	-0.149	1.76393e-41	0	SRP14
1.49519e-38	-0.305697	0.431	0.58	-0.149	4.89495e-34	0	ARL6IP5
1.68049e-103	-0.603401	0.034	0.183	-0.149	5.50158e-99	0	OFD1
6.40265e-64	-0.473915	0.145	0.294	-0.149	2.0961e-59	0	TAF1D
3.54321e-97	-0.603234	0.045	0.194	-0.149	1.15998e-92	0	ZCCHC7
1.7111e-81	-0.484484	0.08	0.229	-0.149	5.60179e-77	0	TMEM109
8.12145e-42	-0.361196	0.406	0.555	-0.149	2.6588e-37	0	FUS
6.62691e-123	-0.702034	0.008	0.158	-0.15	2.16952e-118	0	TRAF5
0	-1.35152	0.761	0.911	-0.15	0	0	RPS5
1.5093e-42	-0.296756	0.307	0.457	-0.15	4.94114e-38	0	TOMM20
7.8491e-130	-1.8802	0.003	0.154	-0.151	2.56964e-125	0	GZMB
1.04784e-105	-1.46909	0.039	0.19	-0.151	3.43042e-101	0	IL1R2
1.02279e-54	-0.401377	0.212	0.363	-0.151	3.3484e-50	0	TRAM1
2.01236e-53	-0.373646	0.228	0.379	-0.151	6.58805e-49	0	NDUFV2
5.99718e-45	-0.367969	0.499	0.65	-0.151	1.96336e-40	0	SF1
1.08299e-54	-0.372381	0.215	0.367	-0.152	3.54548e-50	0	SRP9
2.63649e-50	-0.32253	0.232	0.384	-0.152	8.63135e-46	0	RNPS1
4.05094e-142	-0.644259	0.714	0.866	-0.152	1.3262e-137	0	PTPRC
2.12934e-101	-0.663312	0.044	0.196	-0.152	6.97104e-97	0	PPM1K
1.3623e-54	-0.414243	0.202	0.355	-0.153	4.4599e-50	0	PRPF4B
6.61646e-48	-0.353238	0.269	0.422	-0.153	2.1661e-43	0	ST13
1.90215e-45	-0.317986	0.448	0.601	-0.153	6.22726e-41	0	RBM3
1.49484e-82	-0.608468	0.09	0.243	-0.153	4.8938e-78	0	RNF19A
3.53178e-53	-0.364808	0.58	0.733	-0.153	1.15623e-48	0	RPS20
1.2286e-65	-0.398242	0.139	0.293	-0.154	4.02218e-61	0	SMARCC1
2.18447e-58	-0.388075	0.193	0.347	-0.154	7.15152e-54	0	FBL
4.84584e-131	-0.759798	0.003	0.157	-0.154	1.58643e-126	0	CD96
1.05741e-63	-0.461358	0.164	0.318	-0.154	3.46175e-59	0	MPHOSPH8
1.5341e-59	-0.35627	0.167	0.321	-0.154	5.02234e-55	0	OCIAD1
9.25959e-103	-0.755056	0.049	0.203	-0.154	3.03141e-98	0	HLA-DQB2
3.05607e-202	-1.26788	0.68	0.835	-0.155	1.0005e-197	0	CD37
9.79855e-83	-0.489624	0.09	0.245	-0.155	3.20785e-78	0	ABHD14B
2.27886e-60	-0.419235	0.205	0.36	-0.155	7.46054e-56	0	C1QBP
1.77222e-70	-0.777602	0.181	0.336	-0.155	5.80188e-66	0	TNFAIP3
1.07222e-90	-0.693164	0.08	0.236	-0.156	3.51023e-86	0	CYB561A3
3.41956e-87	-0.516938	0.082	0.238	-0.156	1.11949e-82	0	SHMT2
1.60733e-47	-0.333233	0.275	0.431	-0.156	5.26207e-43	0	ELF1
8.60138e-83	-0.548155	0.092	0.248	-0.156	2.81592e-78	0	CDK13
1.53619e-68	-0.42866	0.146	0.302	-0.156	5.02918e-64	0	HMGA1
2.47198e-74	-0.482475	0.117	0.273	-0.156	8.09278e-70	0	CDC42SE2
3.39091e-73	-0.47824	0.128	0.285	-0.157	1.11012e-68	0	URI1
1.03229e-61	-0.433006	0.193	0.35	-0.157	3.3795e-57	0	TAF15
4.63352e-134	-0.952213	0.005	0.162	-0.157	1.51692e-129	0	FAM129C
8.24142e-115	-0.762145	0.029	0.186	-0.157	2.69808e-110	0	PIK3IP1
4.29744e-67	-0.453573	0.161	0.318	-0.157	1.4069e-62	0	FLI1
3.84421e-76	-0.450081	0.11	0.267	-0.157	1.25852e-71	0	SMARCB1
1.48116e-93	-0.902165	0.081	0.239	-0.158	4.84902e-89	0	HIST1H1D
2.48049e-58	-0.371193	0.202	0.36	-0.158	8.12061e-54	0	RBBP4
1.37334e-50	-0.346842	0.277	0.435	-0.158	4.49603e-46	0	MKNK2
3.22422e-74	-0.492534	0.126	0.285	-0.159	1.05554e-69	0	RBL2
9.17281e-113	-0.704607	0.033	0.192	-0.159	3.003e-108	0	OPTN
5.38724e-138	-1.56557	0.003	0.163	-0.16	1.76367e-133	0	FGFBP2
8.54359e-137	-0.711776	0.003	0.163	-0.16	2.797e-132	0	NFATC2
2.45116e-123	-0.677753	0.021	0.181	-0.16	8.02461e-119	0	VEGFB
2.84937e-102	-0.642278	0.052	0.212	-0.16	9.32825e-98	0	PDE7A
3.5013e-56	-0.425174	0.237	0.397	-0.16	1.14626e-51	0	N4BP2L2
1.66045e-119	-0.926806	0.03	0.192	-0.162	5.43597e-115	0	PPAPDC1B
1.43871e-68	-0.445744	0.166	0.328	-0.162	4.71005e-64	0	RBMX
8.86303e-67	-0.463232	0.176	0.338	-0.162	2.90158e-62	0	ZC3HAV1
1.50409e-69	-0.635106	0.252	0.415	-0.163	4.9241e-65	0	ABHD17A
7.69654e-63	-0.429103	0.195	0.358	-0.163	2.51969e-58	0	LBR
4.83841e-53	-0.349702	0.28	0.443	-0.163	1.584e-48	0	EWSR1
1.11098e-136	-0.800022	0.007	0.17	-0.163	3.63712e-132	0	PARP15
2.16873e-52	-0.337254	0.29	0.453	-0.163	7.09997e-48	0	CUTA
1.44216e-96	-0.576468	0.08	0.244	-0.164	4.72135e-92	0	RBBP7
2.66965e-68	-0.541983	0.194	0.358	-0.164	8.73991e-64	0	EML4
6.14246e-60	-0.411712	0.233	0.397	-0.164	2.01092e-55	0	ISCU
1.35679e-70	-0.499805	0.176	0.34	-0.164	4.44185e-66	0	HSPD1
2.29535e-94	-0.620028	0.085	0.25	-0.165	7.51453e-90	0	GCC2
1.03018e-143	-1.42435	0.001	0.166	-0.165	3.3726e-139	0	CD8B
2.79238e-118	-0.754212	0.038	0.203	-0.165	9.14168e-114	0	TSPAN3
1.43919e-93	-0.625674	0.093	0.258	-0.165	4.71163e-89	0	SYPL1
6.34395e-85	-0.564785	0.109	0.274	-0.165	2.07688e-80	0	TLK1
1.09139e-83	-0.50195	0.116	0.281	-0.165	3.57299e-79	0	MAT2B
1.63807e-49	-0.332962	0.387	0.552	-0.165	5.36271e-45	0	SKP1
2.27765e-97	-0.621275	0.085	0.251	-0.166	7.45658e-93	0	SLC44A2
1.92034e-68	-0.70815	0.244	0.41	-0.166	6.28682e-64	0	TUBB
6.44819e-66	-0.420751	0.196	0.362	-0.166	2.11101e-61	0	THRAP3
6.897e-104	-0.663348	0.063	0.229	-0.166	2.25794e-99	0	ZCCHC11
2.11805e-101	-0.728281	0.066	0.232	-0.166	6.93407e-97	0	SYNE1
3.95957e-62	-0.418061	0.214	0.38	-0.166	1.29628e-57	0	EPC1
6.18603e-55	-0.364398	0.346	0.512	-0.166	2.02518e-50	0	SERBP1
2.53784e-99	-0.545647	0.07	0.237	-0.167	8.30836e-95	0	NOP58
2.56039e-70	-0.442879	0.187	0.354	-0.167	8.3822e-66	0	DDOST
4.47781e-58	-0.364114	0.275	0.442	-0.167	1.46594e-53	0	XRCC6
3.22644e-55	-0.416775	0.324	0.491	-0.167	1.05627e-50	0	HP1BP3
1.75223e-45	-0.354819	0.447	0.614	-0.167	5.73644e-41	0	DDX17
1.99921e-92	-0.539844	0.087	0.254	-0.167	6.54502e-88	0	VOPP1
2.15588e-75	-0.460189	0.152	0.319	-0.167	7.05792e-71	0	FDFT1
2.17189e-72	-0.623762	0.263	0.431	-0.168	7.11034e-68	0	BTG2
1.33053e-72	-0.468354	0.17	0.338	-0.168	4.35589e-68	0	GPBP1
5.46738e-60	-0.469963	0.348	0.516	-0.168	1.78991e-55	0	RCSD1
3.30684e-118	-0.803768	0.045	0.214	-0.169	1.08259e-113	0	ARID5B
1.24703e-98	-0.604343	0.081	0.25	-0.169	4.08251e-94	0	TMEM243
9.90924e-58	-0.417176	0.272	0.441	-0.169	3.24409e-53	0	IKZF1
1.41923e-78	-0.48037	0.147	0.316	-0.169	4.64629e-74	0	CCT3
5.96303e-66	-0.438938	0.23	0.399	-0.169	1.95218e-61	0	HNRNPR
2.09319e-96	-0.769193	0.103	0.272	-0.169	6.85267e-92	0	CXXC5
3.78696e-57	-0.407784	0.295	0.464	-0.169	1.23977e-52	0	CELF2
1.84416e-136	-0.747007	0.015	0.185	-0.17	6.03741e-132	0	PIM2
3.65241e-86	-0.513154	0.114	0.284	-0.17	1.19573e-81	0	TAF7
1.40886e-81	-0.721133	0.18	0.35	-0.17	4.61232e-77	0	PIK3R1
1.41383e-74	-0.528311	0.18	0.35	-0.17	4.62859e-70	0	PRMT2
1.87281e-132	-0.777801	0.022	0.192	-0.17	6.13122e-128	0	CBLB
3.12696e-91	-0.53304	0.101	0.271	-0.17	1.0237e-86	0	TECR
1.51969e-68	-0.584529	0.36	0.53	-0.17	4.97515e-64	0	HSP90B1
2.74731e-145	-0.987167	0.008	0.179	-0.171	8.99416e-141	0	CD19
3.40742e-151	-0.755483	0.002	0.174	-0.172	1.11552e-146	0	SIT1
5.47873e-78	-0.546925	0.162	0.334	-0.172	1.79363e-73	0	KMT2A
8.85662e-129	-0.792085	0.031	0.204	-0.173	2.89948e-124	0	NCK2
3.66488e-130	-0.685495	0.028	0.201	-0.173	1.19981e-125	0	PRKACB
8.63399e-64	-0.452936	0.231	0.404	-0.173	2.8266e-59	0	PNN
1.08713e-69	-0.487735	0.363	0.536	-0.173	3.55905e-65	0	RAN
6.55487e-151	-1.01867	0.004	0.178	-0.174	2.14593e-146	0	FCRLA
1.43448e-57	-0.404443	0.456	0.63	-0.174	4.69621e-53	0	MBNL1
1.17745e-153	-1.676	0.002	0.177	-0.175	3.85472e-149	0	CD8A
1.37117e-152	-0.87817	0.003	0.178	-0.175	4.48892e-148	0	POU2AF1
9.069e-152	-0.827259	0.005	0.18	-0.175	2.96901e-147	0	TPD52
5.54694e-107	-0.782014	0.085	0.26	-0.175	1.81596e-102	0	TAGAP
3.3539e-89	-0.537779	0.121	0.296	-0.175	1.098e-84	0	SH3BP5
1.05854e-75	-0.541447	0.196	0.371	-0.175	3.46545e-71	0	DDX24
1.55847e-61	-0.39753	0.328	0.503	-0.175	5.10213e-57	0	TCEA1
2.24483e-80	-0.526974	0.157	0.332	-0.175	7.34911e-76	0	FNBP4
6.66752e-71	-0.451232	0.215	0.39	-0.175	2.18281e-66	0	TERF2IP
2.58616e-69	-0.459004	0.223	0.398	-0.175	8.46657e-65	0	CHD2
8.93184e-118	-0.751167	0.058	0.234	-0.176	2.92411e-113	0	ODC1
1.23574e-86	-0.484359	0.142	0.318	-0.176	4.04558e-82	0	CCT7
4.66311e-98	-0.670682	0.109	0.286	-0.177	1.52661e-93	0	ATF7IP
2.06415e-94	-0.569426	0.115	0.292	-0.177	6.75761e-90	0	PRDX2
2.53459e-68	-0.429085	0.237	0.414	-0.177	8.29772e-64	0	SEPT15
1.31138e-77	-0.476806	0.372	0.55	-0.178	4.29318e-73	0	EIF3L
5.79407e-71	-0.555351	0.345	0.523	-0.178	1.89686e-66	0	ITGA4
6.54493e-91	-0.59414	0.134	0.313	-0.179	2.14268e-86	0	ATM
2.24268e-89	-0.544046	0.135	0.315	-0.18	7.34208e-85	0	SNHG7
4.51342e-84	-0.652204	0.204	0.384	-0.18	1.4776e-79	0	SUN2
4.02826e-81	-0.44625	0.503	0.683	-0.18	1.31877e-76	0	EIF3F
2.30949e-100	-0.531273	0.101	0.282	-0.181	7.56081e-96	0	PRMT1
4.29036e-157	-1.88545	0.005	0.186	-0.181	1.40458e-152	0	GZMH
5.41477e-102	-0.784626	0.113	0.294	-0.181	1.77269e-97	0	TUBA4A
9.2883e-92	-0.61413	0.136	0.317	-0.181	3.0408e-87	0	ANKRD44
3.06232e-75	-0.49018	0.216	0.397	-0.181	1.00254e-70	0	ADD1
9.84796e-159	-0.900179	0.004	0.186	-0.182	3.22402e-154	0	SKAP1
1.17176e-163	-0.659448	0.637	0.82	-0.183	3.8361e-159	0	YWHAZ
8.24565e-154	-1.02068	0.011	0.194	-0.183	2.69946e-149	0	LAT
4.95945e-101	-0.618703	0.106	0.289	-0.183	1.62362e-96	0	SPTAN1
1.39218e-80	-0.536079	0.195	0.378	-0.183	4.55771e-76	0	ATRX
1.00462e-127	-2.96935	0.148	0.331	-0.183	3.28891e-123	0	NKG7
2.11552e-101	-0.549612	0.112	0.296	-0.184	6.9258e-97	0	CCT2
3.51508e-83	-0.599323	0.245	0.429	-0.184	1.15077e-78	0	WIPF1
6.00578e-69	-0.414396	0.27	0.454	-0.184	1.96617e-64	0	PHB2
4.86167e-72	-0.489906	0.394	0.579	-0.185	1.59161e-67	0	SMCHD1
4.98907e-111	-0.64612	0.095	0.28	-0.185	1.63332e-106	0	BUB3
7.20559e-160	-0.733251	0.007	0.193	-0.186	2.35896e-155	0	OCIAD2
3.91487e-130	-0.744743	0.047	0.233	-0.186	1.28165e-125	0	P2RY8
2.51097e-100	-0.556065	0.115	0.301	-0.186	8.2204e-96	0	ELOVL5
8.43179e-75	-0.464309	0.273	0.459	-0.186	2.7604e-70	0	GTF3A
3.41954e-74	-0.433455	0.398	0.585	-0.187	1.11949e-69	0	SNRPD2
2.00592e-99	-0.75974	0.164	0.351	-0.187	6.56699e-95	0	FOXP1
1.66982e-163	-1.24689	0.004	0.191	-0.187	5.46665e-159	0	GZMM
6.44909e-160	-0.950347	0.01	0.197	-0.187	2.1113e-155	0	AFF3
8.03549e-73	-0.464677	0.242	0.429	-0.187	2.63066e-68	0	SRSF11
3.57165e-70	-0.416643	0.336	0.523	-0.187	1.16929e-65	0	EIF3E
1.66248e-64	-0.38347	0.354	0.541	-0.187	5.44262e-60	0	UBE2D2
6.26788e-82	-0.504301	0.232	0.421	-0.189	2.05198e-77	0	SOD1
1.81401e-165	-1.04482	0.003	0.192	-0.189	5.9387e-161	0	CD247
2.54624e-105	-0.909468	0.176	0.365	-0.189	8.33587e-101	0	FKBP5
6.93469e-139	-0.640633	0.53	0.72	-0.19	2.27028e-134	0	HINT1
1.41416e-79	-0.497399	0.28	0.47	-0.19	4.62967e-75	0	HNRNPA0
3.24781e-162	-0.899159	0.009	0.199	-0.19	1.06327e-157	0	PDLIM1
1.18413e-139	-1.19542	0.357	0.547	-0.19	3.87662e-135	0	HLA-DQB1
3.5746e-209	-0.745042	0.623	0.814	-0.191	1.17025e-204	0	HNRNPA1
6.07888e-105	-0.625168	0.114	0.305	-0.191	1.9901e-100	0	GLS
4.10933e-88	-0.531091	0.198	0.389	-0.191	1.34531e-83	0	LSM14A
6.53084e-77	-0.474892	0.309	0.5	-0.191	2.13807e-72	0	EIF2S3
6.86371e-77	-0.490687	0.255	0.446	-0.191	2.24704e-72	0	KMT2E
1.17046e-89	-0.61703	0.215	0.406	-0.191	3.83185e-85	0	TRAF3IP3
1.7742e-168	-0.890997	0.005	0.197	-0.192	5.80839e-164	0	S1PR1
8.91196e-124	-0.688671	0.075	0.267	-0.192	2.9176e-119	0	RHOF
8.72019e-90	-0.549548	0.2	0.392	-0.192	2.85482e-85	0	RAD21
8.58101e-171	-1.05347	0.003	0.196	-0.193	2.80925e-166	0	SPOCK2
8.24291e-107	-0.578981	0.119	0.312	-0.193	2.69857e-102	0	HDAC1
9.87613e-75	-0.49401	0.332	0.525	-0.193	3.23325e-70	0	CCND3
5.73066e-68	-0.457391	0.413	0.606	-0.193	1.8761e-63	0	ARGLU1
1.41477e-162	-0.954066	0.013	0.207	-0.194	4.63168e-158	0	PRKCH
5.70575e-173	-0.867144	0.003	0.197	-0.194	1.86795e-168	0	IKZF3
8.54752e-120	-0.709345	0.089	0.284	-0.195	2.79829e-115	0	PSIP1
1.80434e-88	-0.548988	0.212	0.408	-0.196	5.90706e-84	0	EIF4A2
1.98008e-161	-1.4311	0.019	0.215	-0.196	6.48237e-157	0	CD7
6.73858e-171	-1.09139	0.008	0.205	-0.197	2.20608e-166	0	CD2
1.19354e-169	-1.24755	0.01	0.207	-0.197	3.90741e-165	0	LINC00926
1.01202e-175	-0.99773	0.003	0.2	-0.197	3.31314e-171	0	FAM46C
2.39325e-107	-0.687506	0.155	0.353	-0.198	7.83502e-103	0	PIP4K2A
4.31623e-69	-0.422524	0.338	0.536	-0.198	1.41305e-64	0	C1orf63
1.74015e-84	-0.50335	0.394	0.593	-0.199	5.6969e-80	0	SSR2
1.25054e-177	-1.13342	0.003	0.202	-0.199	4.09402e-173	0	ZAP70
2.63011e-152	-0.793849	0.035	0.234	-0.199	8.61047e-148	0	PPP3CC
0	-1.14953	0.651	0.851	-0.2	0	0	EEF1B2
8.47451e-92	-0.557298	0.393	0.593	-0.2	2.77438e-87	0	CD53
1.5534e-95	-0.641842	0.332	0.532	-0.2	5.08552e-91	0	PDIA3
6.13431e-106	-0.620193	0.476	0.678	-0.202	2.00825e-101	0	UBB
4.30968e-209	-1.46233	0.514	0.718	-0.204	1.4109e-204	0	HLA-DPB1
2.54944e-180	-1.16922	0.005	0.209	-0.204	8.34637e-176	0	BLK
2.40747e-155	-0.842521	0.039	0.243	-0.204	7.88158e-151	0	TSTD1
3.79533e-107	-0.56979	0.453	0.657	-0.204	1.24252e-102	0	SET
1.62545e-88	-0.549849	0.28	0.485	-0.205	5.32139e-84	0	STK4
4.16523e-154	-0.704334	0.036	0.241	-0.205	1.36361e-149	0	MAP4K1
4.55781e-101	-0.6588	0.248	0.453	-0.205	1.49213e-96	0	SRSF7
1.28874e-122	-0.724249	0.117	0.323	-0.206	4.21909e-118	0	CDKN1B
3.64464e-102	-0.574614	0.2	0.406	-0.206	1.19318e-97	0	PPP1CC
1.69757e-101	-0.640426	0.201	0.409	-0.208	5.55752e-97	0	CYTIP
2.50373e-203	-1.39981	0.511	0.72	-0.209	8.1967e-199	0	HLA-DPA1
2.18424e-117	-1.0622	0.227	0.436	-0.209	7.15076e-113	0	IFITM1
3.44456e-111	-0.679324	0.193	0.402	-0.209	1.12768e-106	0	YWHAQ
3.43633e-99	-0.539902	0.206	0.416	-0.21	1.12499e-94	0	ANAPC16
9.0589e-114	-0.731765	0.182	0.392	-0.21	2.9657e-109	0	FAM107B
1.94108e-107	-0.646252	0.183	0.393	-0.21	6.35472e-103	0	WHSC1L1
1.6722e-110	-0.636816	0.164	0.375	-0.211	5.47445e-106	0	ADD3
6.05715e-179	-0.974519	0.016	0.227	-0.211	1.98299e-174	0	CLEC2D
7.78965e-189	-1.30926	0.004	0.216	-0.212	2.55018e-184	0	CD3G
7.14458e-173	-0.925847	0.027	0.24	-0.213	2.33899e-168	0	GPR183
3.93377e-163	-0.87653	0.037	0.25	-0.213	1.28784e-158	0	SPTBN1
7.47701e-166	-0.992761	0.04	0.254	-0.214	2.44782e-161	0	PDE4B
1.1166e-159	-1.74825	0.063	0.277	-0.214	3.65552e-155	0	DUSP2
4.75948e-149	-0.780105	0.065	0.279	-0.214	1.55816e-144	0	ARHGAP15
9.41116e-109	-0.615228	0.271	0.486	-0.215	3.08103e-104	0	HNRNPL
6.74586e-192	-1.85524	0.005	0.22	-0.215	2.20846e-187	0	PRF1
2.02587e-103	-0.616261	0.219	0.434	-0.215	6.6323e-99	0	ANKRD12
1.96163e-193	-1.05057	0.004	0.22	-0.216	6.422e-189	0	C12orf75
1.04728e-188	-1.04553	0.01	0.227	-0.217	3.42859e-184	0	SEL1L3
2.30455e-164	-0.914231	0.048	0.265	-0.217	7.54465e-160	0	SP140
4.9992e-159	-0.850491	0.048	0.266	-0.218	1.63664e-154	0	ATP2A3
2.62574e-138	-0.777189	0.098	0.317	-0.219	8.59616e-134	0	EPB41
1.70716e-127	-0.6514	0.109	0.328	-0.219	5.58891e-123	0	ACAP1
3.64067e-202	-1.27568	0.003	0.225	-0.222	1.19188e-197	0	CD27
2.01497e-124	-0.692578	0.169	0.391	-0.222	6.59662e-120	0	CD47
4.21145e-113	-0.630542	0.292	0.517	-0.225	1.37874e-108	0	MATR3
5.42388e-148	-0.800188	0.1	0.326	-0.226	1.77567e-143	0	TNFAIP8
2.65799e-156	-0.909337	0.087	0.314	-0.227	8.70172e-152	0	KIF2A
4.96497e-127	-0.821517	0.298	0.526	-0.228	1.62543e-122	0	CALR
3.29679e-116	-0.624019	0.431	0.66	-0.229	1.0793e-111	0	JAK1
3.68558e-207	-1.89192	0.006	0.236	-0.23	1.20659e-202	0	CTSW
1.08262e-138	-0.926333	0.427	0.658	-0.231	3.54428e-134	0	MT-ND4L
3.26459e-147	-0.78156	0.122	0.354	-0.232	1.06876e-142	0	IL16
8.71951e-116	-0.620255	0.343	0.577	-0.234	2.85459e-111	0	FAM65B
1.97909e-109	-0.565758	0.36	0.594	-0.234	6.47913e-105	0	EIF4B
1.42081e-180	-0.906959	0.045	0.279	-0.234	4.65144e-176	0	ITGB7
3.21113e-131	-1.07674	0.347	0.582	-0.235	1.05126e-126	0	MTRNR2L8
5.84761e-121	-0.666536	0.325	0.56	-0.235	1.91439e-116	0	PNISR
4.1607e-138	-0.848201	0.185	0.421	-0.236	1.36213e-133	0	LITAF
9.30973e-239	-0.991657	0.51	0.748	-0.238	3.04782e-234	0	RAC2
0	-1.4875	0.639	0.882	-0.243	0	0	RPSA
6.66622e-222	-1.77758	0.006	0.249	-0.243	2.18239e-217	0	CD3D
1.83145e-169	-0.817809	0.098	0.344	-0.246	5.99581e-165	0	PEBP1
4.68077e-226	-1.44244	0.004	0.25	-0.246	1.53239e-221	0	LCK
4.06532e-143	-0.670652	0.434	0.68	-0.246	1.3309e-138	0	HNRNPDL
3.39001e-161	-0.86814	0.128	0.376	-0.248	1.10982e-156	0	DDX6
2.98748e-180	-0.971534	0.087	0.336	-0.249	9.78041e-176	0	CYFIP2
1.32698e-229	-2.26069	0.005	0.255	-0.25	4.34427e-225	0	GZMA
5.3325e-166	-0.860849	0.126	0.377	-0.251	1.74575e-161	0	PARP1
1.317e-146	-0.789729	0.281	0.534	-0.253	4.31161e-142	0	SP100
9.9835e-231	-1.11981	0.009	0.263	-0.254	3.2684e-226	0	RHOH
4.49704e-229	-0.926747	0.488	0.742	-0.254	1.47224e-224	0	HSP90AB1
1.78566e-166	-1.04178	0.218	0.474	-0.256	5.84589e-162	0	HERPUD1
1.7288e-178	-0.767778	0.445	0.703	-0.258	5.65976e-174	0	NCL
3.32435e-228	-1.56738	0.025	0.285	-0.26	1.08832e-223	0	RALGPS2
8.83064e-188	-0.988779	0.31	0.572	-0.262	2.89097e-183	0	CNN2
2.6859e-157	-0.771642	0.372	0.635	-0.263	8.79311e-153	0	CIRBP
2.91041e-244	-1.54547	0.009	0.273	-0.264	9.52809e-240	0	SYNE2
1.51073e-238	-2.16449	0.016	0.28	-0.264	4.94584e-234	0	CST7
5.12021e-176	-0.972366	0.178	0.445	-0.267	1.67625e-171	0	KIAA1551
6.06899e-215	-1.26634	0.076	0.345	-0.269	1.98687e-210	0	RBM38
8.30832e-232	-1.7172	0.06	0.331	-0.271	2.71998e-227	0	CD79B
4.80017e-200	-0.992028	0.102	0.373	-0.271	1.57148e-195	0	TBC1D10C
1.47653e-250	-3.65986	0.014	0.286	-0.272	4.83385e-246	0	CCL5
1.24797e-215	-1.09019	0.06	0.332	-0.272	4.08562e-211	0	STK17A
1.91924e-204	-1.08557	0.104	0.379	-0.275	6.2832e-200	0	C12orf57
1.621e-173	-0.811935	0.392	0.667	-0.275	5.30683e-169	0	GLTSCR2
3.22859e-224	-1.68038	0.172	0.448	-0.276	1.05698e-219	0	HLA-DQA1
4.0266e-267	-3.15943	0.016	0.301	-0.285	1.31823e-262	0	IL32
3.21446e-187	-0.867324	0.213	0.503	-0.29	1.05235e-182	0	ANXA6
3.23488e-273	-1.82602	0.012	0.303	-0.291	1.05903e-268	0	BANK1
5.47236e-277	-2.31559	0.008	0.3	-0.292	1.79154e-272	0	CD3E
8.12631e-244	-1.23819	0.367	0.66	-0.293	2.66039e-239	0	KLF2
1.40797e-283	-1.77979	0.006	0.302	-0.296	4.60941e-279	0	CD69
3.50901e-212	-0.946593	0.276	0.573	-0.297	1.14878e-207	0	SEPT7
6.42541e-232	-1.12111	0.112	0.414	-0.302	2.10355e-227	0	GYPC
2.62618e-283	-1.15446	0.388	0.691	-0.303	8.59758e-279	0	HSPA8
1.08169e-267	-1.12164	0.04	0.345	-0.305	3.54123e-263	0	BIN1
1.14979e-236	-1.15611	0.294	0.599	-0.305	3.7642e-232	0	EZR
3.64762e-220	-0.933178	0.175	0.48	-0.305	1.19416e-215	0	HMGN1
2.0318e-282	-1.14707	0.391	0.708	-0.317	6.65172e-278	0	TMEM66
1.18194e-247	-1.19056	0.187	0.504	-0.317	3.86944e-243	0	CD81
1.03731e-305	-1.23781	0.009	0.327	-0.318	3.39594e-301	0	SLC38A1
0	-1.4884	0.012	0.335	-0.323	0	0	LBH
2.11459e-274	-1.26051	0.188	0.518	-0.33	6.92273e-270	0	LDHB
3.37052e-275	-1.24099	0.146	0.48	-0.334	1.10344e-270	0	SEPT6
9.267e-295	-1.52073	0.067	0.401	-0.334	3.03383e-290	0	DDIT4
0	-1.9618	0.494	0.83	-0.336	0	0	BTG1
0	-2.87888	0.014	0.352	-0.338	0	0	MS4A1
0	-1.27386	0.406	0.748	-0.342	0	0	NPM1
0	-1.7821	0.064	0.412	-0.348	0	0	ARL4C
0	-3.07786	0.014	0.364	-0.35	0	0	CD79A
0	-1.34508	0.441	0.791	-0.35	0	0	ZFP36L2
0	-2.55811	0.115	0.468	-0.353	0	0	LTB
0	-1.46113	0.109	0.47	-0.361	0	0	EVL
0	-1.37609	0.345	0.708	-0.363	0	0	TSC22D3
0	-1.48519	0.31	0.682	-0.372	0	0	AES
0	-1.91634	0.01	0.406	-0.396	0	0	FAIM3
0	-1.67901	0.104	0.513	-0.409	0	0	ISG20
0	-1.93255	0.016	0.429	-0.413	0	0	ETS1
0	-1.93433	0.116	0.566	-0.45	0	0	IL2RG
0	-2.73801	0.046	0.596	-0.55	0	0	CXCR4
[truncated: 19,829 more rows]
