# Supplementary material for: TGFβ links EBV to multisystem inflammatory syndrome in children
Source: Nature. 2025 Mar 12;640(8059):762–71. doi: 10.1038/s41586-025-08697-6 (PMC12003184; doi:10.1038/s41586-025-08697-6)
Supplement: Supplementary file 1 — Supplementary Data 1–18 [file 41586_2025_8697_MOESM1_ESM.zip › 2023-07-11632E-SI Data/SI_4.xlsx]

## Sheet: relative counts
	MIS-C patients											MIS-C sera											sCOVID19 sera											TGFb
	CD4+Tmem CD69+		CD8+Tmem CD69+		CD4+Tmem CD69+CD154+		CD8+Tmem CD69+CD137+		CD8+Tmem CD69+CD154+			CD4+Tmem CD69+		CD8+Tmem CD69+		CD4+Tmem CD69+CD154+		CD8+Tmem CD69+CD137+		CD8+Tmem CD69+CD154+			CD4+Tmem CD69+		CD8+Tmem CD69+		CD4+Tmem CD69+CD154+		CD8+Tmem CD69+CD137+		CD8+Tmem CD69+CD154+			CD4+Tmem CD69+		CD8+Tmem CD69+		CD4+Tmem CD69+CD154+		CD8+Tmem CD69+CD137+		CD8+Tmem CD69+CD154+
specificity	acute	follow up	acute	follow up	acute	follow up	acute	follow up	acute	follow up	specificity	MIS-C	MIS-C+ aTGFb	MIS-C	MIS-C+ aTGFb	MIS-C	MIS-C+ aTGFb	MIS-C	MIS-C+ aTGFb	MIS-C	MIS-C+ aTGFb	specificity	MIS-C	MIS-C+ aTGFb	sCOVID19	sCOVID19+ aTGFb	sCOVID19	sCOVID19+ aTGFb	sCOVID19	sCOVID19+ aTGFb	sCOVID19	sCOVID19+ aTGFb	specificity	cont.	TGFb	cont.	TGFb	cont.	TGFb	cont.	TGFb	cont.	TGFb
AdV*	0	0.73	2.5	7.5	0	0.26	1.89	1.25	0.88	0.886	AdV*	1.76	2.71	3.29	11.45	0.29	0.29	0.455	1.463	0.0779121	0.489909	AdV	7.02	3.42	2.71	10.88	0	0.28	0.028	0.306	0.029	0.09	AdV	5.29	3.54	10.73	8.36	0.473	0.405	0.402	0.714	0.16	0.125
AdV*	0.15	0.71	0	1.2	0.18	0.56			0.17	0.18	AdV	1.47	5.45	1.2	1.95	0.15	0.07			0.345	0.179	AdV	2.81	4.93	1.79	16.98	0.003	0.089	0.137	0.757	0.11	1.05	AdV	4.26	3.52	20.41	2.15	1.34	1.43	1.83	0.36	0.495	0.195
AdV*	1.65	0.15	1.96	0.57	0.28	0.28	0	0.14	0	0.071	AdV	3.23	8.82	0.22	2.35	0.03	0.27	0.163	0.18	0	0.39	AdV	0	2.25	0	14	0.736	0.736	0.02	0.198	0	0.01	AdV	7.5	3.8	10.31	6.08	0.22	0.71	0.94	1.05	0.071	0.441
AdV	1.6	2.49	3.41	1.89	1.04	0.88			1.86	0.804	AdV	1.79	2.43							0	0.1	AdV	0.12	1.37	0.48	9.07	0.824	1.044	0.08	0.54			AdV	2.73	1.65	1.29	0.59	0.69	0.9			0.14	0.13
AdV			1.51	4.77	0	0.08	0	1.05	0	2.22	AdV*	3.82	5.3			0.01	0.06					AdV	5.21	4.31									AdV	4.42	2.6	4.91	0.45	0.28	0.68	0.351	0.311	0.18	0.18
CMV*	2.77	6	0	10	1.05	1.18	0	0.39	0	0.526	AdV	1.42	1.17			0.04	0.11			0	0.1	CMV	1.37	0.36	1.74	7.14	0.107	0.083	0.066	0.176	0.11	1.01	AdV	2.13	1.01	0.83	0.68	0.52	0.49	0.038	0.011	0.99	0.51
CMV*	4.74	3.28	0	1.7	0.64	0.88			0.54	0.83	CMV	1.9	3.25	1.62	3.57	0.86	1.13	0.145	0.153	0.05	0.56	CMV	0.19	1.04	1.1	9.88	0.28	0.23	0.057	0.657	0.37	0.05	AdV	7.07	1.27	5.65	1.51			0.75	0.463
CMV*	0	2.11	2.07	2.04	0	1.01	0.37	0.78	0	0.129	CMV*	4.2	5.07	1.91	3.75	0.19	0.17	0.702	0.78	6.1e-06	0.0739091	CMV	2.29	3.69	1.05	12.5	0.779	0.549	0.788	0.518			AdV	7.6	3.45	2.28	1.83	0.412	0.542	0.2	0.161
CMV*	7.84	7.73	1.43	2.83	2.05	3.33					CMV*	0.94	1.32	8.61	14.32					0.003	0.158	CMV	0.2	1.89	2.98	11.57	0.166	0.066	0.77	0.8			AdV	0.7	0.52	0.46	0.34
CMV	4.4	4.12	3.31	4			0	0.92	0	0.41	CMV	12.2	16.9	1.28	1.92	0.41	0.43	0.099	0.16			CMV	0.57	1.68			0.021	0.224					AdV	6.78	3.88
CMV	0.67	1.46	1.55	1.67	0.22	0.98	0.53	0.27	0	0.25	CMV	1.19	2.22	5.29	8.72	0.55	0.48	0.733	0.39	0.345	0.129	CMV	6.61	5.37									AdV	2.78	9.89
EBV*	0	0.76	0	6.4	0	0.24	0	0.38	0	0.436	CMV	13.3	12.2	1.4	5.49	3.16	2.48	0.105	0.2	0.381	1.93	EBV	1.04	0.29	0.77	4.92	0.26	0.5	0	0.086	0.14	0.16	CMV	3.89	1.58	4.36	1.18	1.149	1.034	0.132	0.204	0.11	0.062
EBV*	0.13	1.89	0	11.75	0	0.87	0.21	1.231	0	1.12	CMV	1.84	2.86			0.13	0.4			0	0.185	EBV	0	0.04	0	5.35	0.059	0.179			0.7	0.73	CMV	1.69	1.15	3.62	1.79	0.303	0.295	0.899	0.826	0.084	0
EBV*					0.21	0.28	1.23	0.37	0	0.056	CMV	5.14	3.77							0.011	0.138	EBV	1.82	3.3	0.84	11.5	0.166	0.096	0.378	0.278			CMV	5.14	4.01	4.21	0	0.189932	0.309	0.58	0	0.12	0.11
EBV			0	1.12							CMV	5.02	4.56			0.12	0.12					EBV	2.74	2.69	1.44	13.47			0.34	0.54			CMV	6.72	5.26	5.34	2.65	3.549	3.248	0.17	0.23	0.264	0.468
EBV	0.02	0.61			0.02	0.3	0	0.071			CMV*	3.63	7.69			0.24	0.31			0.247	0.435	EBV	0.04	0.77									CMV	3.65	2.87	5.72	2.3	1.4	0.48	0.89	0.47	0.345	0.135
EBV	0	1.18	2.71	2.36	0	0.11	0.07	0.69			CMV	4.8	3.46			0.1	0.1			0.53	0.47	EBV	7.28	5.11									CMV	4.62	2.61	20.19	7.29	4.21	3.89	0.911	1.071	1.101	0.421
EBV			3.64	0.12			0.16	0.08	0.08	0.16	CMV	2.56	2.74			0.32	0.29			3.37	2.2	HHV6	0.56	0.45	1.8	2.92	0.095	0.18			0.08	0.08	CMV	7.47	4.47	7.89	3.34	0.68	1.08	1.15	0.933
HHV6*	0	0.75	0	7.7	0.45	0.44	0	0.44	0	0.466	EBV	0.8	1.42	7.15	16.45	0.14	0.24					HHV6	0.04	0.06	0	8.38	0.035	0.119	0.02	0.097	0.45	0.58	CMV	9.15	9.77	5.56	3.58	1.19	0.99	0.648	0.738	0.37	0.08
HHV6*			0	1.5	0.43	0.24	0.19	0.29	0.76	0.19	EBV*	2.46	3.7	1.29	3.05	0.14	0.51	0.282	0.348	0.189912	0.409909	HHV6	0.65	1.59	0	9.8	0.106	0.126	0.098	0.054			CMV	4.45	3.82	5.23	1.09	0.37	0.59	0.52	0.213
HHV6*			5.14	0.36	0.27	0.22	0	0.13			EBV*	0.83	1.46	1.41	4.42	0.03	0.07	0.226	0.267			HHV6	0.38	1.49	0.42	13.27			0.19	0.18			CMV	4.6	2.45	11.44	6.17	3.45	3.51	0.5	0.251	0.73	0.32
HHV6	0.9	2.43	0	2.15			0.69	0.99	0	0.71	EBV	2.97	5.64	0.51	1.38	0.08	0.15					HHV6	1.79	1.5									CMV	8.7	5.62	2.44	1.22	0.61	0.43	0.173	0.073	1.41	2.06
HHV6			1.2	2.17	0	0.11	0	0.12	0.01	0.4	EBV	1.66	5.91	1.3	6.1			0.273	0.45			HSV1/2	1.79	1.34	1.84	6.45	0.15	0.27	0.176	0.156	0	0.14	CMV	16.4	15.55	4.59	0.66	3.68	3.06	0.238	0.075	0.18	1.14
HSV1/2*	0.45	1.74	3.4	8.6	0	0.33	0.76	0.93	0	0.556	EBV	4.08	5.76	1.01	3.63	0.32	0.23	0.125	0.15	0.022	0.24	HSV1/2	1.19	2.82	1.92	16.18	0.139	0.129	0.307	1.307			CMV	3	2.32			0.74	0.512			0.126	0.127
HSV1/2*	2.11	1.27	0	1.43	0.68	0.56	1.08	0.18	0.29	0.1	EBV	1.01	1.22			0.28	0.49			0.04	0.555	HSV1/2	3.58	6.05	0.15	13.8	0.466	0.306	0.578	0.568	0.12	1.15	CMV	12.09	9.4			0.942	0.772			0.37	0.25
HSV1/2*	0	0.49	5.6	1.39	0	0.66	0	0.46	0.19	0.159	EBV	2.26	1.74							0.028	0.168	HSV1/2	1.33	2.09	0.75	9.27	0.394	0.644	0.46	0.79	0.85	1.24	CMV	5.7	1.48
HSV1/2	1.5	2.17	3.71	3.51	1.31	0.37	0	0.72	0	0.49	EBV	1.55	2.94									HSV1/2	2.34	4.74	0	4.22			0	0.07	0	0.52	CMV	14.76	12.99
HSV1/2					0.27	0.09					EBV*	4.36	6.28			0.04	0.06					HSV1/2	3.11	1.76					0.1	0.089			CMV	5.08	4.38
* indicates sampling after >24h post start of treatment with Methylprednisolone											EBV	3.48	1.68							0	0.11	HSV1/2	7.32	4.8									EBV	4.65	1.99	15.23	11.26	0.349	0.204	3.762	3.264
											EBV	0.59	0.94			0.05	0.1					SARS-CoV-2	3.5	4.03	0.59	1.72	0.69	1.27			0.27	0.31	EBV	3.34	0.44	4.87	1.72	0.363	0.215	0.429	0.436	0.2	0.08
											HSV1/2	0.65	1.3	0.57	2.51	0.57	0.45	0.092	0.228			SARS-CoV-2	0.41	0.72	0.72	7.58	0.269	0.559	0.137	0.147	1.03	1	EBV	5.28	4.34	3.11	0	0.359932	0.119	0.46	0	0.085	0.048
											HSV1/2*	3.83	6.37	2.52	3.74	0.04	0.06	0.886	0.677			SARS-CoV-2	2.51	6.92	0.02	13.1	0.156	0.156	0.408	0.168			EBV	1.35	0	10.01	8.63			3.27	4.09
											HSV1/2	0.61	1.36	1.89	15.95							SARS-CoV-2	1.34	3.23	0.7	9.87	0.044	0.054	0.12	0.07			EBV	6.67	4.44	0.31	0.07	0.33	0.48	0.12	0.17	0.135	0.095
											HSV1/2	2.97	0.66							0	0.048	SARS-CoV-2	0	4.02	0.1	4.7			0	0.058			EBV			5.33	0	0.87	0.99	0.161	0.151	0.171	0.131
											HSV1/2	3.8	10.5									SARS-CoV-2	2.74	3.03									EBV	2.73	1.59	1.3	0.42	0.83	0.81	0.16	0.193	0.24	0.231
											HSV1/2	4.67	2.4			0.26	0.42					SARS-CoV-2	3.24	3.41									EBV	0.86	2.28	3.1	1.76	0.4	0	0.318	0.308
											SARS	1.51	2.6	7.82	5.75	0.06	0.36	0.993	0.38	0.281	0.19												EBV	4.62	2.33	0.96	0.82	0.84	0.65			0.22	0.26
											SARS	9.89	8.21			0.36	0.42																EBV	3.8	0.73	6.18	3.16	0.82	0.61	0.34	0.271	0.25	0.13
											SARS	6.31	10.1			0.29	0.36																EBV	4.87	2.76	1.76	1.2			0.583	0.403	0.27	0.48
											SARS*	3.46	6.58			0.16	0.3			0.237	0.295												EBV	5.7	3.55	2.85	1.16	0.81	1.17	0.188	0.155	1.44	0.7
											SARS	6.28	5.85			0.27	0.33			0.04	0.26												EBV					0.82	0.192			0.066	0.021
											SARS	4.71	4.72			0.39	0.42																EBV	2.49	2.1			0.312	0.422			0.064	0.11
											* indicates sampling after >24h post start of treatment with Methylprednisolone																						EBV	1.5	1.36
																																	EBV	7.25	3.97
																																	EBV	2.92	1.37
																																	HHV6	2.08	1.33	1.28	0.93	0.412	0.632			0.26	0.12
																																	HHV6	1	0	0.85	0			0.08	0.12
																																	HHV6	2.8	2.66	8.19	0.78			0.14	0.07
																																	HHV6	0.98	0.36	0.51	0.15			0.221	0.131
																																	HHV6	1.71	0.51	4.09	2.89
																																	HSV1/2			3.04	2.36	0.939	0.454	2.643	2.003	0.13	0.14
																																	HSV1/2	0.15	0.15	1.33	0	0.169932	0.109	0.399	0.416	0.69	0.37
																																	HSV1/2	0.44	0.38	0.38	0.35	1.079	0.758	0.16	0.02	0.45	0.29
																																	HSV1/2	13.45	5.11	1.09	0
																																	HSV1/2	2.75	2.17	17.39	7.89	0.48	0.15	0.11	0.02
																																	HSV1/2	3.16	1.59	6.69	0.28	2.42	2.78	2.611	1.331
																																	HSV1/2	4.19	2.79	1.69	0.76	4.472	2.072	0.28	0.093
																																	HSV1/2	8.89	8	1.57	0.93			0.258	0.138
																																	HSV1/2	5.89	2.16	7.89	3.6			0.433	0.373
																																	SARS-CoV-2	3.67	5.53	6.51	0	0.89	0.53	1.035	0.578	0.1	0.27
																																	SARS-CoV-2	4.18	2.23	2.03	2.27	0.37	0.45	0.18	0	0.93	0.33
																																	SARS-CoV-2	2.88	2.89	4.82	3.71	0.23	0.31	0.28	0.61	1.52	1.31
																																	SARS-CoV-2	4.91	3.68	29.29	8.09	0.11	0.39	0.42	0.54	0.25	0.097
																																	SARS-CoV-2	12.45	6.67	0.88	0.78	1.76	1.6	0.751	0.791
																																	SARS-CoV-2	2.07	1.39	11.54	8.56	1.87	2.98	0.498	0.498
																																	SARS-CoV-2	5.6	9.85	0.97	0.85	0.592	0.422	1.2	0.721
																																	SARS-CoV-2	9.4	8.63					0.253	0.213
																																	SARS-CoV-2	14.29	20.9
																																	SARS-CoV-2	3.63	7.99

## Sheet: absolute counts
	MIS-C patients
	CD4+Tmem CD69+		CD8+Tmem CD69+		CD4+Tmem CD69+CD154+		CD8+Tmem CD69+CD137+		CD8+Tmem CD69+CD154+
specificity	acute	follow up	acute	follow up	acute	follow up	acute	follow up	acute	follow up
AdV*	0	0.73	2.5	7.5	0	0.26	1.89	1.25	0.033	0.1719
AdV*	0.15	0.71	0	1.2	0.18	0.56			0.0518	0.1018
AdV*	1.65	0.15	1.96	0.57	0.28	0.28	0	0.14	0	0.0209
AdV	1.6	2.49	3.41	1.89	1.04	0.88			0.0884	0.1074
AdV			1.51	4.77	0	0.08	0	1.05	0	0.314
CMV*	2.77	6	0	10	1.05	1.18	0	0.39	0	0.102
CMV*	4.74	3.28	0	1.7	0.64	0.88			0.1644	0.4693
CMV*	0	2.11	2.07	2.04	0	1.01	0.37	0.78	0	0.038
CMV*	7.84	7.73	1.43	2.83	2.05	3.33
CMV	4.4	4.12	3.31	4			0	0.92	0	0.0548
CMV	0.67	1.46	1.55	1.67	0.22	0.98	0.53	0.27	0	0.0354
EBV*	0	0.76	0	6.4	0	0.24	0	0.38	0	0.0846
EBV*	0.13	1.89	0	11.75	0	0.87	0.21	1.231	0	0.6333
EBV*					0.21	0.28	1.23	0.37	0	0.0165
EBV			0	1.12
EBV	0.02	0.61			0.02	0.3	0	0.071
EBV	0	1.18	2.71	2.36	0	0.11	0.07	0.69
EBV			3.64	0.12			0.16	0.08	0.0011	0.0226
HHV6*	0	0.75	0	7.7	0.45	0.44	0	0.44	0	0.0904
HHV6*			0	1.5	0.43	0.24	0.19	0.29	0.2314	0.1074
HHV6*			5.14	0.36	0.27	0.22	0	0.13
HHV6	0.9	2.43	0	2.15			0.69	0.99	0	0.0949
HHV6			1.2	2.17	0	0.11	0	0.12	0.0001	0.0566
HSV1/2*	0.45	1.74	3.4	8.6	0	0.33	0.76	0.93	0	0.1078
HSV1/2*	2.11	1.27	0	1.43	0.68	0.56	1.08	0.18	0.0883	0.0565
HSV1/2*	0	0.49	5.6	1.39	0	0.66	0	0.46	0.0181	0.0468
HSV1/2	1.5	2.17	3.71	3.51	1.31	0.37	0	0.72	0	0.0655
HSV1/2					0.27	0.09
* indicates sampling after >24h post start of treatment with Methylprednisolone
