# Supplementary material for: TGFβ links EBV to multisystem inflammatory syndrome in children
Source: Nature. 2025 Mar 12;640(8059):762–71. doi: 10.1038/s41586-025-08697-6 (PMC12003184; doi:10.1038/s41586-025-08697-6)
Supplement: Supplementary file 1 — Supplementary Data 1–18 [file 41586_2025_8697_MOESM1_ESM.zip › 2023-07-11632E-SI Data/SI_6.xlsx]

## Sheet: HLA-A
HLA-A	controls	MIS-C	Fisher's exact test
*01	4	3	0.4224
*02	9	14	³0.9999
*03	2	7	0.2704
*11	2	5	0.6823
*23	1	1	³0.9999
*24	4	7	³0.9999
*26	2	0	0.1652
*29	3	2	0.6351
*30	3	3	0.6796
*31	1	1	³0.9999
*32	1	2	³0.9999
*33	0	1	³0.9999
*68	0	4	0.1313
*74	0	1	³0.9999
	Chi2	0.6221

## Sheet: HLA-B
HLA-B	controls	MIS-C	Fisher's exact test
*07	2	5	0.6823
*08	2	0	0.1652
*13	0	2	0.5043
*15	4	5	³0.9999
*18	0	1	³0.9999
*27	1	0	0.4130
*35	3	11	0.1056
*39	2	2	³0.9999
*40	2	3	³0.9999
*41	1	0	0.4130
*42	0	1	³0.9999
*44	11	2	0.0005
*49	1	1	³0.9999
*50	1	2	³0.9999
*51	0	2	0.5043
*52	0	3	0.2565
*53	0	2	0.5043
*55	0	1	³0.9999
*58	0	1	³0.9999
*78	0	1	³0.9999
	Chi2	0.1316

## Sheet: HLA-C
HLA-C	controls	MIS-C	Fisher's exact test
*01	1	1	³0.9999
*02	2	0	0.1652
*03	4	4	0.6903
*04	5	12	0.7633
*05	3	1	0.2916
*06	2	6	0.4395
*07	8	10	0.7670
*08	1	0	0.4130
*12	2	1	0.5607
*15	1	4	0.3870
*16	4	4	0.7002
*17	0	1	³0.9999
	Chi2	0.4526

## Sheet: HLA-DRB1
HLA-DRB1	controls	MIS-C	Fisher's exact test
*01	0	7	0.0313
*03	4	2	0.1989
*04	8	6	0.1883
*07	5	7	³0.9999
*08	2	2	³0.9999
*11	6	3	0.1257
*12	1	1	³0.9999
*15	3	8	0.4942
	Chi2	0.1416
HLA-DRB3	13	13	0.2318
HLA-DRB4	13	13	0.2318
HLA-DRB5	3	8	0.3198

## Sheet: HLA-DQA1
HLA-DQA1	controls	MIS-C	Fisher's exact test
*01	4	14	0.3748
*02	1	6	0.6334
*03	6	7	0.1032
*04	0	1	³0.9999
*05	4	2	0.0441
*06	0	1	³0.9999
	Chi2	0.2081

## Sheet: HLA-DQB1
HLA-DQB1	controls	MIS-C	Fisher's exact test
*01	1	0	0.4130
*02	6	9	³0.9999
*03	13	13	0.2318
*04	2	2	³0.9999
*05	0	10	0.0027
*06	8	10	0.7670
	Chi2	0.0902

## Sheet: HLA-DPB1
HLA-DPB1	controls	MIS-C	Fisher's exact test
*02	5	7	0.4223
*03	0	2	³0.9999
*04	5	13	0.4228
*05	0	1	³0.9999
*06	0	1	³0.9999
*10	0	1	³0.9999
*11	0	1	³0.9999
*13	1	2	³0.9999
*14	0	1	³0.9999
*17	0	2	0.5402
*20	1	0	0.3333
	Chi2	0.7241
