# Supplementary material for: TGFβ links EBV to multisystem inflammatory syndrome in children
Source: Nature. 2025 Mar 12;640(8059):762–71. doi: 10.1038/s41586-025-08697-6 (PMC12003184; doi:10.1038/s41586-025-08697-6)
Supplement: Supplementary file 1 — Supplementary Data 1–18 [file 41586_2025_8697_MOESM1_ESM.zip › 2023-07-11632E-SI Data/SI_7.xlsx]

## Sheet: COV-Kids+healthy
Pat ID	Age	Gender at birth	VoC	days after symptom	Disease severity	Day 1 IgG result	BMI	Ethnicity	EBV-IgG	EBV-IgM	CMV-IgG
COV Pat01	10.4583	male	WT	6	mild	not reactive	15.3061	west asian	IgG+	IgM-	IgG+
COV Pat02	17.6306	female	WT	5	mild	not reactive	22.5827	asian/caucasian	IgG+	IgM-	IgG-
COV Pat03	8.04167	female	WT	1	mild	not reactive	17.8571	caucasian	IgG+	IgM-	IgG-
COV Pat04	15.2806	male	WT	3	mild	not reactive	20.0617	caucasian	IgG+	IgM-	IgG-
COV Pat05	9.31944	male	WT	4	mild	Grenzwertig	15.8163	caucasian	IgG+	IgM-	IgG-
COV Pat06	14.5472	male	WT	9	moderate	not reactive	17.301	caucasian	IgG+	IgM-	IgG-
COV Pat07	7.95	male	WT	11	mild	Grenzwertig	17.0096	caucasian	IgG+	IgM-	IgG-
COV Pat08	11.9056	male	WT	2	mild	not reactive	17.301	caucasian	IgG-	IgM-	IgG-
COV Pat09	11.325	female	WT	no symptoms	asymptomatic	not reactive	18.5529	asian/caucasian	IgG-	IgM-	IgG-
COV Pat10	6.82222	female	WT	1	mild	not reactive	13.5164	caucasian	IgG+	borderline	IgG-
COV Pat11	16.8556	male	WT	2	moderate	not reactive	20.2336	caucasian	IgG-	IgM-	IgG-
COV Pat12	12.9472	male	WT	9	mild	not reactive	17.6898	west asian	IgG+	IgM-	IgG+
COV Pat13	11.9472	male	WT	7	moderate	not reactive	16.3847	caucasian	IgG+	IgM-	IgG-
COV Pat14	4.79722	female	WT	4	mild	no serum	15.9722	caucasian	IgG-	IgM-	IgG-
COV Pat15	0.836111	male	WT	3	mild	not reactive	18.3256	caucasian	IgG-	IgM-	IgG-
COV Pat16	12.3778	male	WT	no symptoms	asymptomatic	not reactive	24.0055	caucasian	IgG-	IgM-	IgG-
COV Pat17	6.31389	female	WT	4	mild	not reactive	15.7732	caucasian	IgG-	IgM-	IgG-
COV Pat18	13.1806	female	WT	11	mild	reactive	18.9866	caucasian/arabic	IgG+	IgM-	IgG-
COV Pat19	11.1611	male	WT	9	moderate	not reactive	17.6254	caucasian/arabic	IgG-	IgM-	IgG-
COV Pat20	9.21389	female	WT	9	mild	not reactive	17.1598	caucasian/arabic	IgG-	IgM-	IgG-
COV Pat21	5.50833	female	WT	9	mild	Grenzwertig	17.2336	caucasian/arabic	IgG-	IgM-	IgG-
COV Pat22	6.08056	male	WT	5	moderate	not reactive	16.64	caucasian	IgG-	IgM-	IgG+
COV Pat23	2.49444	female	WT	no symptoms	asymptomatic	not reactive	13.4564	caucasian	IgG+	IgM-	borderline
COV Pat24	5.925	male	WT	no symptoms	asymptomatic	not reactive	13.44	caucasian	IgG+	IgM-	borderline
COV Pat25	10.2028	female	WT	3	mild	not reactive	16.3265	caucasian	IgG+	IgM-	IgG+
COV Pat26	6.51944	female	WT	3	mild	not reactive	14.781	caucasian	IgG+	IgM-	IgG+
COV Pat27	12.4472	male	WT	no symptoms	asymptomatic	not reactive	22.83	african / afro-american	IgG+	IgM-	IgG-
COV Pat28	5.31111	male	WT	no symptoms	asymptomatic	not reactive	23.1405	african / afro-american	IgG-	IgM-	borderline
COV Pat29	3.77778	male	WT	1	mild	not reactive	14.4175	caucasian	IgG-	IgM-	borderline
COV Pat30	1.54167	male	AL	-1	moderate	not reactive	16.609	african / caucasian	IgG-	IgM-	IgG-
COV Pat31	1.28611	male	AL	3	moderate	not reactive	19.3337	caucasian	IgG-	IgM-	IgG-
COV Pat32	3.82778	female	AL	6	mild	not reactive	15.3787	caucasian / persian	IgG-	IgM-	IgG-
COV Pat33	1.41944	male	AL	8	moderate	not reactive	16.5406	caucasian /persian	IgG-	IgM-	IgG-
COV Pat34	4.90556	male	AL	9	asymptomatic	not reactive	14.2975	caucasian	IgG+	IgM-	IgG-
COV Pat35	4.975	male	AL	10	moderate	not reactive	13.8798	west asian	IgG-	IgM-	IgG-
COV Pat36	13.4889	female	AL	2	moderate	not reactive	17.898	west asian	IgG-	IgM-	IgG-
COV Pat37	5.99722	female	AL	6	mild	not reactive	15.2778	caucasian	IgG-	IgM-	IgG-
COV Pat38	15.825	male	AL	6	moderate	not reactive	20.6038	caucasian	IgG+	IgM-	IgG-
COV Pat39	3.025	male	WT	1	mild	not reactive	16.6205	caucasian	IgG-	IgM-	IgG-
COV Pat40	8.30556	female	AL	2	mild	not reactive	15.5937	caucasian	IgG+	IgM-	IgG-
COV Pat41	11.6	female	AL	no symptoms	asymptomatic	not reactive	18.2652	caucasian	IgG+	IgM-	IgG-
COV Pat42	17.4083	female	AL	5	mild	not reactive	21.3039	caucasian	IgG+	borderline	IgG+
COV Pat43	6.39167	female	AL	6	severe	not reactive	23.04	west asian	IgG+	IgM-	IgG-
COV Pat44	8.59722	female	AL	no symptoms	asymptomatic	not reactive	19.898	arabic	IgG+	borderline	IgG+
COV Pat45	4.98333	female	AL	11	moderate	not reactive	13.8889	arabic	IgG+	IgM-	borderline
COV Pat46	3.88889	male	AL	11	moderate	not reactive	15.2778	arabic	IgG+	IgM-	IgG-
COV Pat47	6.30833	male	AL	5	mild	not reactive	13.6576	caucasian	IgG-	IgM-	IgG+
COV Pat48	10.2972	female	AL	4	moderate	not reactive	19.8373	caucasian	IgG-	IgM-	IgG+
COV Pat49	11.2639	male	AL	unknown	mild	not reactive	20.7198	arabic	IgG+	IgM-	IgG+
COV Pat50	12.6056	female	AL	no symptoms	asymptomatic	not reactive	18.3655	caucasian	IgG-	IgM-	IgG+
COV Pat51	13.9083	female	AL	no symptoms	asymptomatic	not reactive	16.5289	caucasian	IgG+	IgM-	IgG+
COV Pat52	0.977778	male	AL	1	moderate	not reactive	16.4366	caucasian	IgG-	IgM-	IgG+
COV Pat53	8.425	male	AL	5	mild	not reactive	13.5678	west asian/arabic	IgG+	IgM-	IgG-
COV Pat54	10.7972	female	AL	5	mild	not reactive	18.0802	west asian/arabic	IgG-	IgM-	IgG-
COV Pat55	9.98333	male	DE	1	moderate	not reactive	20.4082	caucasian	IgG+	IgM-	IgG+
COV Pat56	13.2694	male	DE	8	moderate	not reactive	18.8079	african/caucasian	IgG-	IgM-	IgG+
COV Pat57	1.99444	male	DE	8	moderate	not reactive	16.609	african / afro-american	IgG-	IgM-	IgG+
COV Pat58	1.00556	male	DE	2	mild	borderline	12.1687	caucasian	IgG-	IgM-	IgG+
COV Pat59	13.3417	female	DE	3	moderate	reactive	19.8177	arabic	IgG+	IgM-	IgG+
COV Pat60	8.77222	female	DE	7	moderate	not reactive	#VALUE!	arabic	IgG+	IgM-	IgG+
COV Pat61	2.08056	male	DE	11	moderate	not reactive	14.7684	arabic	IgG+	IgM-	IgG+
COV Pat62	1.975	male	DE	4	moderate	not reactive	16.5406	caucasian	IgG-	IgM-	IgG-
COV Pat63	9.175	male	DE	3	moderate	not reactive	13.1492	caucasian	IgG-	IgM-	IgG-
COV Pat64	15.6722	male	DE	11	severe	not reactive	30.2469	asian/caucasian	IgG-	IgM-	borderline
COV Pat65	10.5861	male	DE	6	mild	not reactive	18.7652	caucasian	IgG+	IgM-	borderline
COV Pat66	9.08333	male	DE	5	mild	not reactive	13.9229	caucasian	IgG+	IgM-	IgG-
COV Pat67	7.93611	female	DE	-6	mild	not reactive	15.2588	caucasian	IgG-	IgM-	IgG-
COV Pat68	5.63889	female	DE	2	asymptomatic	not reactive	13.1944	caucasian	IgG-	IgM-	IgG-
COV Pat69	9.76944	male	DE	4	moderate	not reactive	13.2653	caucasian	IgG+	borderline	IgG-
COV Pat70	10	female	DE	4	moderate	not reactive	17.2176	caucasian	IgG+	IgM-	IgG-
COV Pat71	2.15278	female	DE	2	moderate	not reactive	15.3592	caucasian	IgG-	IgM-	IgG-
COV Pat72	8.49167	female	DE	2	mild	not reactive	13.2653	caucasian	IgG-	IgM-	IgG+
COV Pat73	11.3028	male	DE	7	moderate	not reactive	17.4818	caucasian	IgG+	IgM-	IgG+
COV Pat74	9.12778	male	DE	7	moderate	not reactive	15.955	caucasian	IgG+	IgM-	IgG-
COV Pat75	16.4167	female	OM	4	mild	reactive	22.0386	caucasian	IgG-	IgM-	IgG+
COV Pat76	5.86389	male	OM	2	moderate	not reactive	14.3637	caucasian	IgG-	IgM-	IgG+
COV Pat77	5.20278	male	OM	4	mild	reactive	#VALUE!	NN	IgG-	IgM-	IgG-
COV Pat78	7.35556	male	OM	3	mild	reactive	#VALUE!	NN	IgG-	IgM-	IgG-
COV Pat79	10.9306	female	OM	5	moderate	not reactive	19.2277	arabic	IgG-	IgM-	IgG-
COV Pat80	12.5944	female	OM	2	mild	not reactive	20.202	caucasian	IgG-	IgM-	borderline
COV Pat81	12.0472	male	OM	4	moderate	reactive	17.1225	caucasian	IgG-	IgM-	IgG-
COV Pat82	9.66111	male	OM	1	moderate	reactive	15.1506	caucasian	IgG-	IgM-	IgG-
COV Pat83	6.11111	male	OM	8	moderate	reactive	16.5246	caucasian	IgG-	IgM-	IgG-
COV Pat84	11.7833	female	OM	2	mild	not reactive	14.7929	caucasian	IgG+	IgM-	IgG+
COV Pat85	9.73056	male	OM	6	moderate	reactive	21.58	arabic	IgG+	IgM-	IgG-
COV Pat86	5.15	female	OM	1	mild	reactive	18.1818	arabic	IgG+	IgM-	IgG-
COV Pat87	5.74167	female	OM	6	mild	not reactive	16.6352	caucasian	IgG-	IgM-	borderline
COV Pat88	11.8194	male	OM	4	mild	not reactive	15.8163	west asian	IgG+	IgM-	IgG+
COV Pat89	10.3194	female	OM	4	mild	not reactive	20.4444	west asian	IgG+	IgM-	IgG+
COV Pat90	7.04722	male	OM	5	mild	not reactive	12.5	west asian	IgG-	IgM-	IgG-
COV Pat91	14.7278	female	OM	5	moderate	reactive	20.5289	caucasian	IgG-	IgM-	IgG+
COV Pat92	10.85	male	OM	1	moderate	reactive	19.5002	asian	IgG+	IgM-	IgG-
COV Pat93	8.01667	female	OM	3	moderate	not reactive	23.6686	asian	IgG-	IgM-	IgG-
COV Pat94	10.6111	male	OM	7	moderate	not reactive	19.2044	asian	IgG+	IgM-	IgG+
COV Pat95	6.45833	female	OM	4	moderate	not reactive	16	caucasian	IgG-	IgM-	borderline
COV Pat96	13.175	female	OM	no symptoms	mild	reactive	18.1449	arabic	IgG+	borderline	IgG-
COV Pat97	2.01944	female	OM	12	moderate		15.1852	south-east asian	IgG-	IgM-	IgG+
COV Pat98	4.26667	female	OM	no symptoms	asymptomatic		16.3265	caucasian	IgG+	IgM-	IgG-
COV Pat99	5.92778	female	OM	4	mild		20.7101	caucasian/latin american	IgG+	IgM-	IgG-
HC Pat01	6.97778	female	0	no symptoms		reactive	15.3846	caucasian	IgG+	IgM-	IgG-
HC Pat02	16.1056	male	0	no symptoms		not reactive	21.83	caucasian	IgG-	IgM-	IgG-
HC Pat04	8.90833	male	0	no symptoms		not reactive	17.1163	caucasian	IgG+	IgM-	IgG-
HC Pat05	8.90556	male	0	no symptoms		not reactive	15.4813	caucasian	IgG+	IgM-	IgG-
HC Pat06	7.68889	female	0	no symptoms		reactive	13.2204	caucasian	IgG-	borderline	IgG-
HC Pat07	2.11389	female	0	no symptoms		not reactive	14.8148	caucasian	IgG-	IgM-	IgG-
HC Pat08	9.96389	female	0	no symptoms		not reactive	15.0898	caucasian	IgG+	IgM-	IgG-
HC Pat09	5.92222	female	0	no symptoms		not reactive	14.6199	caucasian	IgG+	IgM-	IgG-
HC Pat10	9.40278	male	0	no symptoms		not reactive	17.3577	caucasian	IgG-	IgM-	IgG-
HC Pat11	8.96944	female	0	no symptoms		not reactive	14.7959	caucasian	IgG-	IgM-	IgG-
HC Pat12	7.26944	male	0	no symptoms		not reactive	12.4	caucasian	IgG-	IgM-	IgG-
HC Pat13	5.00278	female	0	no symptoms		Grenzwertig	13.0809	caucasian	IgG-	IgM-	IgG-
HC Pat14	7.23611	female	0	no symptoms		not reactive	12.8	caucasian	IgG+	IgM-	borderline
HC Pat15	3.29167	female	0	no symptoms		not reactive	16.6205	caucasian	IgG-	IgM-	borderline
HC Pat16	10.3861	male	0	no symptoms		not reactive	18.115	caucasian	IgG-	IgM-	borderline
HC Pat17	10.2139	female	0	no symptoms		not reactive	17.7778	caucasian	IgG-	IgM-	IgG-
HC Pat18	6.35278	male	0	no symptoms		not reactive	20.1183	caucasian	IgG-	IgM-	IgG-
HC Pat19	6.46944	female	0	no symptoms		not reactive	17.4684	caucasian	IgG-	IgM-	IgG-
HC Pat20	14.8694	female	0	no symptoms		not reactive	18.7328	caucasian	IgG-	IgM-	IgG-
HC Pat21	14.7778	female	0	no symptoms		not reactive	25.8264	caucasian	IgG+	borderline	IgG-
HC Pat22	4.76944	female	0	no symptoms		not reactive	14.1201	caucasian	IgG-	IgM-	IgG-
HC Pat23	9.78056	male	0	no symptoms		not reactive	15.8699	caucasian	IgG+	IgM-	borderline
HC Pat24	6.3	male	0	no symptoms		not reactive	15.4528	caucasian	IgG+	IgM-	IgG-
HC Pat25	13.55	male	0	no symptoms		not reactive	18.8707	asian/caucasian	IgG+	IgM-	IgG-
HC Pat26	8.36389	female	0	no symptoms		not reactive	17.5583	caucasian	IgG+	IgM+	IgG+
HC Pat27	3.01389	female	0	no symptoms		not reactive	13.536	caucasian	IgG+	IgM-	IgG+
HC Pat28	14.5472	male	0	no symptoms		not reactive	17.9151	caucasian	IgG+	IgM-	IgG-
HC Pat29	8.68611	male	0	no symptoms		not reactive	16.7075	middle east/asian/caucasian	IgG-	IgM-	IgG-
HC Pat30	9.07778	female	0	no symptoms		not reactive	13.1275	caucasian	IgG-	IgM-	IgG-
HC Pat30	9.14722	male	0	no symptoms		not reactive	15.9838	caucasian	IgG+	IgM-	IgG-
HC Pat31	4.025	female	0	no symptoms		not reactive	13.8683	caucasian	IgG-	IgM-	IgG-
HC Pat32	9.4	male	0	no symptoms		not reactive	17.3283	caucasian	IgG-	IgM-	IgG-
HC Pat33	2.80278	female	0	no symptoms		not reactive	14.0566	caucasian/west asian	IgG-	IgM-	IgG-
HC Pat34	6.06389	female	0	no symptoms		not reactive	18.3105	caucasian	IgG-	IgM-	IgG-
HC Pat35	17.1833	female	0	no symptoms		not reactive	21.7181	caucasian	IgG+	borderline	IgG-
