# Supplementary material for: TGFβ links EBV to multisystem inflammatory syndrome in children
Source: Nature. 2025 Mar 12;640(8059):762–71. doi: 10.1038/s41586-025-08697-6 (PMC12003184; doi:10.1038/s41586-025-08697-6)
Supplement: Supplementary file 1 — Supplementary Data 1–18 [file 41586_2025_8697_MOESM1_ESM.zip › 2023-07-11632E-SI Data/SI_8.xlsx]

## Sheet: Berlin
Pt ID	age [years]	sex	BMI kg/m²	BMI z-score	ethnicity	included in 10x	sampling [days after start therapy]	fever	rash	conjunctivitis	mucositis	hypotension	reduced LVEF	cerbral edema	abdominal pain	ascites	mesenterial lymphadenitis	diarrhea	max. CRP [mg/l]	NTpBNP [ng/ml]	d dimer [mg/l]	LVEF [%]	days hospitalized	ICU	IMC	ward	IVIG	1-2 mg/kg methylprednisolone	20-30 mg/kg methylprednisolone	Anakinra	ASA	inotropics	intubation ventilation	O2 supplement	EBV PCR	CMV PCR	HHV6 PCR	ADV PCR	HSV1/HSV2 PCR	Parvovirus B19 PCR	EBV serology	CMV serology	HHV6 serology	HSV1/2 serology	HHV8 serology	Parvovirus B19 serology	Adenovirus serology
Pt B01	10	female	15.5271	-0.72	middle east	pool1#1	1	yes	yes	yes	yes	yes	no	no	yes	yes	no	yes	220.9	12459	25.68	50	9	no	yes	no	yes	no	yes	no	yes	no	no	yes	not determined	not determined	not determined	not determined	not determined	not determined	not determined	not determined	not determined	not determined	not determined	not determined	not determined
Pt B02	9.34	female	15.4959	-0.57	middle east	pool1#2	1	yes	yes	yes	no	yes	yes	no	yes	no	no	yes	160.7	31358	10.41	49	9	yes	no	no	yes	no	yes	no	yes	yes	no	no	not determined	not determined	not determined	not determined	not determined	not determined	not determined	not determined	not determined	not determined	not determined	not determined	not determined
Pt B03	8.96	male	17.3469	0.41	middle east	pool1#3	4	yes	yes	no	no	no	no	no	yes	yes	yes	no	166.8	3990	5.42	55	10	no	yes	no	yes	no	yes	no	yes	no	no	yes	not determined	not determined	not determined	not determined	not determined	not determined	not determined	IgG positive; IgM positive	not determined	not determined	not determined	not determined	not determined
Pt B04	7.73	male	13.8887	-1.37	caucasian (central europe)	pool1#4	1	yes	yes	yes	yes	yes	yes	no	yes	no	no	no	337.1	69113	6.5	40	16	yes	no	no	yes	no	yes	yes	yes	yes	no	yes	not determined	not determined	not determined	not determined	not determined	not determined	IgG positive; IgM positive	not determined	IgG positive; IgM negative	not determined	not determined	IgG positive; IgM negative	not determined
PT B05	9.85	female	14.4275	-1.39	african	pool2#1	1	yes	no	no	no	yes	yes	no	no	yes	no	no	117.5	11440	2.88	33	9	yes	no	no	yes	no	yes	no	yes	yes	no	no	not determined	not determined	not determined	not determined	not determined	not determined	not determined	not determined	not determined	not determined	not determined	not determined	not determined
Pt B06	5.59	male	16.875	0.93	middle east	pool2#3	3	yes	yes	yes	yes	yes	no	no	yes	yes	yes	yes	141.4	5453	2.05	54	8	no	yes	no	yes	yes	no	no	yes	no	no	no	not determined	not determined	not determined	not determined	not determined	not determined	not determined	not determined	not determined	not determined	not determined	not determined	IgG positive; IgM positive
Pt B07	3.93	female	18.6899	1.83	caucasian/middle east	pool2#4	0	yes	yes	yes	no	no	yes	no	yes	yes	no	no	48.7	28027	9.59	42	8	no	no	yes	yes	no	yes	no	yes	no	no	no	negative	not determined	not determined	positive (saliva swab)	not determined	not determined	IgG positive; IgM positive	IgG positive; IgM negative	IgG positive; IgM positive	IgG and IgM negative	not determined	not determined	IgG positive; IgM negative
Pt B08	2.55	female	17.6911	1.31	caucasian(central europe)	pool3#1	2	yes	yes	yes	yes	yes	no	no	yes	yes	no	yes	71.9	8738	3.06	55	9	no	yes	no	yes	yes	no	no	yes	no	no	no	not determined	not determined	not determined	not determined	not determined	not determined	not determined	IgG positive; IgM positive	IgG positive; IgM positive	IgG positive; IgM positive	not determined	not determined	IgG positive; IgM positive
Pt B09	8.07	male	15.2684	-0.43	middle east	pool3#2	0	yes	yes	yes	no	yes	no	no	yes	yes	no	yes	71.4	4792	4.01	55	13	no	yes	no	yes	yes	no	no	yes	no	no	no	not determined	negative	not determined	not determined	not determined	not determined	IgG positive; IgM positive	IgG positive; IgM negative	IgG positive; IgM negative	IgG positive; IgM negative	not determined	not determined	IgG positive; IgM negative
Pt B10	9.65	female	17.5822	0.38	caucasian (central europe)	pool3#3	0	yes	yes	yes	yes	no	no	no	yes	yes	no	yes	100.5	6608	4.5	61	9	no	yes	no	yes	no	yes	no	yes	no	no	no	not determined	not determined	not determined	not determined	not determined	not determined	not determined	not determined	not determined	not determined	not determined	not determined	not determined
Pt B11	4.4	male	16.0713	0.46	african	pool3#4	1	yes	yes	yes	no	yes	yes	no	no	no	no	no	112	38139	4.21	30	8	yes	no	no	yes	no	yes	no	yes	yes	no	no	not determined	not determined	not determined	not determined	not determined	not determined	not determined	IgG positive; IgM positive	not determined	not determined	not determined	not determined	not determined
Pt B12	1.78	male	16.3593	0.12	middle east			yes	yes	yes	yes	no	yes	no	no	no	no	no	240.3	20320	1.71	51	10	no	no	yes	yes	yes	no	no	yes	no	no	no	not determined	not determined	not determined	not determined	not determined	not determined	IgG positive; IgM negative	IgG positive; IgM positive	IgG positive; IgM positive	IgG positive; IgM positive	not determined	not determined	IgG positive; IgM positive
Pt B13	15.21	male	18.4042	-0.67	middle east			yes	yes	yes	no	yes	yes	no	no	yes	no	no	270.8	8393	2.77	54	16	no	yes	no	yes	no	yes	no	yes	no	yes	no	negative	negative	not determined	negative	not determined	not determined	IgG positive; IgM positive	not determined	not determined	not determined	not determined	not determined	not determined
Pt B14	5.49	male	14.6199	-0.63	african			yes	yes	yes	yes	yes	yes	yes	no	yes	no	no	231.9	45185	6.64	50	20	yes	no	no	yes	no	yes	yes	yes	yes	yes	yes	not determined	not determined	not determined	not determined	not determined	not determined	not determined	IgG positive; IgM positive	IgG positive; IgM positive	not determined	not determined	not determined	IgG positive; IgM positive
Pt B15	9.43	male	19.9783	1.25	caucasian (central europe)			yes	yes	no	no	no	yes	no	yes	yes	no	yes	134.2	5588	3.81	55	8	no	yes	no	yes	no	yes	no	yes	no	no	no	not determined	not determined	not determined	not determined	not determined	not determined	not determined	not determined	not determined	not determined	not determined	not determined	not determined
Pt B16	7.97	female	18.56	1.15	caucasian (central europe)			yes	yes	yes	no	yes	yes	no	yes	yes	yes	no	138	11358	2.03	62	11	no	yes	no	yes	no	yes	no	yes	no	yes	no	not determined	not determined	not determined	not determined	not determined	not determined	IgG and IgM negative	IgG and IgM negative	IgG positive; IgM positive	not determined	not determined	IgG positive; IgM negative	not determined
Pt B17	7.29	female	12.032	-3.29	caucasian (central europe)			yes	yes	yes	yes	no	yes	no	yes	not determined	not determined	yes	92.2	10969	2.17	45	8	no	no	yes	yes	no	yes	no	yes	no	no	no	not determined	not determined	not determined	not determined	not determined	not determined	not determined	not determined	not determined	not determined	not determined	not determined	not determined
Pt B18	6.83	male	16	0.23	caucasian (central europe)			yes	yes	yes	no	yes	yes	no	no	not determined	not determined	yes	82.9	4584	9.09	66	6	yes	no	no	yes	yes	no	yes	yes	no	yes	no	not determined	not determined	not determined	not determined	not determined	not determined	not determined	not determined	not determined	not determined	not determined	not determined	not determined
Pt B19	10.45	male			asian			yes	yes	yes	no	yes	yes	no	yes	not determined	not determined	yes	89.7	9418	2.35	45	8	yes	no	no	yes	no	yes	no	no	yes	no	no	not determined	not determined	not determined	not determined	not determined	not determined	not determined	not determined	not determined	not determined	not determined	not determined	not determined
Pt B20	8.48	male	13.9151	-1.5	caucasian (eastern europe)			yes	yes	yes	no	no	yes	no	yes	no	no	no	35.3	6600	0.64	60	8	no	no	yes	yes	yes	no	no	yes	no	no	no	not determined	not determined	not determined	not determined	not determined	not determined	IgG positive; IgM positive	IgG and IgM negative	IgG positive; IgM negative	IgG positive; IgM negative	IgG and IgM negative	IgG and IgM negative	IgG and IgM negative
Pt B21	11.94	male	18.3594	0.17	caucasian			yes	no	yes	yes	no	no	no	no	yes	no	no	77.4	1028	3.42	62	4	no	no	yes	yes	yes	no	no	yes	no	no	no	ND	ND	ND	ND	ND	ND	ND	ND	ND	ND	ND	ND	ND
Pt B22	17.34	male	29.2184	2	caucasian (central europe)			yes	yes	no	no	yes	yes	no	yes	not determined	not determined	no	393.9	20769	4.31	35	13	yes	no	no	yes	no	yes	yes	yes	yes	yes	no	not determined	not determined	not determined	not determined	not determined	not determined	not determined	not determined	not determined	not determined	not determined	not determined	not determined
Pt B23	10.31	male	16.3727	-0.3	middle east			yes	yes	yes	yes	no	yes	no	no	yes	not determined	no	118.4	1451	6.84	69	12	no	yes	no	yes	no	no	no	yes	no	no	no	not determined	not determined	not determined	not determined	not determined	not determined	IgG and IgM negative	IgG positive; IgM negative	not determined	not determined	not determined	not determined	not determined
Pt B24	4.86	male	15.6198	0.14	middle east			yes	yes	yes	yes	no	yes	no	yes	not determined	not determined	yes	304.6	4235	5.27	45	12	no	yes	no	yes	yes	no	no	yes	no	no	no	not determined	negative	not determined	not determined	not determined	not determined	IgG positive; IgM positive	IgG positive; IgM positive	IgG positive; IgM positive	IgG positive; IgM positive	IgG positive; IgM positive	IgG positive; IgM positive	IgG positive; IgM positive
Pt B25	7.56	male	15.999	0.09	caucasian			yes	yes	no	yes	yes	yes	no	no	yes	no	no	249	2302	20.34	51	14	no	yes	no	yes	no	yes	no	yes	no	yes	no	<2000 cop/ml	<1000 cop/ml	negative	negative	negative	not determined	not determined	not determined	not determined	not determined	not determined	not determined	not determined
Pt B26	6.58	male	NN		caucasian (eastern europe)			yes	yes	no	no	yes	yes	no	yes	no	yes	yes	205.3	2071	5.14	57	8	no	yes	no	yes	yes	no	no	yes	no	no	no	not determined	not determined	not determined	not determined	not determined	not determined	IgG positive; IgM negative	IgG positive; IgM negative	IgG and IgM negative	IgG positive; IgM negative	not determined	not determined	IgG positive; IgM negative
Pt B27	9.88	female	16.3734	-0.21	caucasian			yes	yes	yes	no	yes	yes	no	no	yes	no	yes	115.1	19066	5.26	48	8	yes	no	no	yes	no	yes	no	yes	yes	yes	no	not determined	not determined	not determined	not determined	not determined	not determined	IgG positive; IgM positive	IgG positive; IgM negative	not determined	not determined	not determined	IgG positive; IgM negative	IgG and IgM negative
Pt B28	13.85	male	18.4568	-0.26	caucasian (eastern europe)			yes	yes	yes	no	yes	yes	no	yes	yes	no	no	134.8	8571	7.67	53	16	yes	no	no	yes	no	yes	yes	yes	no	yes	no	not determined	not determined	not determined	not determined	not determined	not determined	not determined	not determined	not determined	not determined	not determined	not determined	not determined
Pt B29	1.3	male			caucasian (central europe)			yes	yes	no	yes	no	yes	no	no	no	not determined	no	167.1	593	1.23	60	8	no	no	yes	yes	yes	no	no	yes	no	no	no	not determined	not determined	not determined	not determined	not determined	not determined	not determined	not determined	not determined	not determined	not determined	not determined	not determined
Pt B30	15.9	male	20.9877	0.21	middle east			yes	no	yes	no	no	yes	no	yes	no	yes	no	311.4	8253	6.23	53	18	no	yes	no	yes	yes	no	no	yes	no	yes	no	not determined	not determined	not determined	not determined	not determined	not determined	IgG positive; IgM positive	not determined	IgG positive; IgM positive	not determined	not determined	not determined	not determined
Pt B31	8.76	female	13.4126	-1.98	caucasian			yes	yes	no	yes	yes	yes	no	no	no	no	yes	138.6	9538	2.04	32.5	10	no	yes	no	yes	no	yes	no	yes	yes	no	no	2030 cop/ml	not determined	not determined	not determined	not determined	not determined	IgG positive; IgM positive	not determined	not determined	not determined	not determined	not determined	not determined
Pt B32	19.46	male	20.4529		middle east			yes	yes	yes	yes	yes	yes	no	yes	yes	no	yes	155	16338	1.94	53	19	yes	no	no	yes	yes	no	no	yes	yes	no	no	negative	negative	not determined	negative	negative	not determined	IgG and IgM negative	not determined	IgG positive; IgM positive	not determined	not determined	negative	not determined
Pt B33	13.62	female	19.1001	0.03	caucasian (central europe)			yes	yes	yes	yes	no	yes	no	yes	not determined	yes	yes	190.8	4192	3.8	50	8	no	yes	no	yes	yes	no	no	yes	no	no	no	not determined	not determined	not determined	not determined	not determined	not determined	IgG positive; IgM positive	IgG and IgM negative	IgG positive; IgM positive	not determined	not determined	IgG positive; IgM negative	IgG positive; IgM negative
Pt B34	2.1	male	17.9931	1.31	middle east			yes	yes	yes	yes	no	yes	no	no	no	no	no	149.5	854	2.8	56	7	no	no	yes	yes	yes	no	no	yes	no	no	no	negative	not determined	not determined	not determined	not determined	negative	not determined	not determined	not determined	not determined	not determined	not determined	not determined
Pt B35	1.98	female			caucasian (central europe)			yes	yes	yes	yes	no	yes	no	no	no	yes	no	74.5	4124	16.82	74	7	no	no	yes	yes	yes	no	no	yes	no	no	no	not determined	not determined	not determined	not determined	not determined	not determined	IgG positive; IgM positive	IgG positive; IgM positive	IgG positive; IgM positive	IgG positive; IgM positive	not determined	not determined	IgG positive; IgM positive
Pt B36	2.35	female	16.976	0.78	caucasian (central europe)			yes	no	no	yes	no	yes	no	no	no	no	no	174.6	675	0.53	67	13	no	no	yes	yes	yes	no	no	yes	no	no	no	negative	not determined	not determined	not determined	not determined	not determined	IgG and IgM negative	IgG positive; IgM positive	IgG positive; IgM positive	not determined	not determined	not determined	IgG positive; IgM positive
Pt B37	15.33	male	23.7196	1.08	caucasian (eastern europe)			yes	not determined	yes	yes	yes	yes	no	yes	no	yes	no	252.1	9910	8.17	51	18	yes	no	no	yes	yes	no	no	yes	yes	yes	no	negative	negative	not determined	negative	not determined	not determined	IgG positive; IgM positive	IgG and IgM negative	IgG positive; IgM negative	IgG positive; IgM negative	not determined	not determined	IgG positive; IgM negative
Pt B38	17.8	male	28.225	1.86	middle east			yes	no	no	no	yes	yes	no	no	no	no	no	260.2	16949	1.81	44	15	yes	no	no	yes	yes	no	no	yes	yes	yes	no	<1000 cop/ml (blood) + positive in myocard biopsy	negative	detected in myocard biopsy	not determined	not determined	not determined	IgG positive; IgM negative	IgG positive; IgM negative	not determined	not determined	not determined	not determined	not determined
Pt B39	7.65	female	17.5737	0.84	middle east			yes	yes	yes	yes	no	yes	no	yes	yes	no	no	136.6	1755	4.82	56	10	no	yes	no	yes	no	no	no	yes	no	no	no	not determined	not determined	not determined	not determined	not determined	not determined	IgG positive; IgM negative	IgG and IgM negative	IgG positive; IgM negative	IgG and IgM negative	not determined	not determined	IgG positive; IgM negative
