# Supplementary material for: TGFβ links EBV to multisystem inflammatory syndrome in children
Source: Nature. 2025 Mar 12;640(8059):762–71. doi: 10.1038/s41586-025-08697-6 (PMC12003184; doi:10.1038/s41586-025-08697-6)
Supplement: Supplementary file 1 — Supplementary Data 1–18 [file 41586_2025_8697_MOESM1_ESM.zip › 2023-07-11632E-SI Data/SI_9.xlsx]

## Sheet: Sheet1
	age	EBV PCR	CMV PCR	HHV6 PCR	HHV8 PCR	Parvovirus B19 PCR	EBV serology	CMV serology	HHV6 serology	HHV8 serology	Parvovirus B19 serology
Pt L01	4.3	111 044 UI/ml	positiv but not quantifiable	negative	negative	negative	IgG anti-VCA positive IgG anti-EBNA positive	IgG positive	not determined	not determined	not determined
Pt L02	16.5	804 UI/ml	negative	negative	negative	negative	IgG anti-VCA positive IgG anti-EBNA positive	IgG positive	IgG positive	IgG negative	IgG positive
Pt L03	10.3	not determined	not determined	not determined	not determined	not determined	not determined	not determined	not determined	not determined	not determined
Pt L04	7.6	not determined	not determined	not determined	not determined	not determined	not determined	not determined	not determined	not determined	not determined
Pt L05	4.4	negative	not interpretable	not determined	not determined	not determined	not determined	not determined	not determined	not determined	not determined
Pt L06	11.3	not determined	not determined	not determined	not determined	not determined	not determined	not determined	not determined	not determined	not determined
Pt L07	8.1	not determined	not determined	not determined	not determined	not determined	not determined	not determined	not determined	not determined	not determined
Pt L08	8.3	not determined	not determined	not determined	not determined	not determined	not determined	not determined	not determined	not determined	not determined
Pt L09	7.2	not determined	not determined	not determined	not determined	not determined	IgG anti-VCA negative IgG anti-EBNA negative	IgG negative	IgG positive	not determined	<0,1 (IgG) 0,42 (IgM) negative
Pt L10	8.5	not determined	not determined	not determined	negative	negative	IgG anti-VCA positive IgG anti-EBNA positive	IgG positive	IgG positive	IgG negative	IgG positive
Pt L11	12.4	165 UI/ml	negative	not determined	not determined	negative	IgG anti-VCA positive IgG anti-EBNA positive	not determined	not determined	not determined	not determined
Pt L12	8.7	not determined	not determined	not determined	not determined	not determined	not determined	not determined	not determined	not determined	not determined
Pt L13	5.7	1473 UI/ml	not determined	negative	negative	negative	IgG anti-VCA positive IgG anti-EBNA positive	IgG positive (144,5 aU/mL) (30/08/2020)	IgG negative	IgG negative	IgG negative
Pt L14	1.3	negative	negative	not determined	not determined	not determined	IgG anti-VCA negative IgG anti-EBNA negative	IgG negative	not determined	not determined	not determined
Pt L15	9.9	not determined	not determined	not determined	not determined	not determined	not determined	not determined	not determined	not determined	not determined
Pt L16	12.8	not determined	not determined	not determined	not determined	not determined	not determined	not determined	not determined	not determined	not determined
Pt L17	17.3	not determined	not determined	not determined	not determined	not determined	not determined	not determined	not determined	not determined	not determined
Pt L18	10.5	not determined	not determined	not determined	not determined	not determined	not determined	not determined	not determined	not determined	not determined
Pt L19	6.8	negative	negative	negative	negative	negative	not determined	not determined	not determined	not determined	not determined
Pt L20	12.7	not determined	not determined	not determined	not determined	not determined	not determined	not determined	not determined	not determined	not determined
Pt L21	3.3	not determined	not determined	not determined	not determined	not determined	not determined	not determined	not determined	not determined	not determined
Pt L22	17.2	not determined	not determined	not determined	not determined	not determined	not determined	not determined	not determined	not determined	not determined
Pt L23	13.3	not determined	not determined	not determined	not determined	not determined	not determined	not determined	not determined	not determined	not determined
Pt L24	4.7	not determined	not determined	not determined	not determined	not determined	IgG anti-VCA positive IgG anti-EBNA positive	IgG positive	not determined	not determined	not determined
Pt L25	12.2	not determined	not determined	not determined	not determined	not determined	IgG anti-EBNA and anti VCA negative	IgG positive	IgG positive	IgG negative	positive IgG IgM neg
Pt L26	7.2	160 UI/ml	negative	not determined	not determined	negative	not determined	not determined	not determined	not determined	not determined
Pt L27	9.6	not determined	not determined	not determined	not determined	not determined	not determined	not determined	not determined	not determined	not determined
Pt L28	8.8	negative	not determined	not determined	not determined	not determined	IgG anti-EBNA and anti VCA negative	IgG positive	not determined	not determined	not determined
Pt L29	7.2	not determined	not determined	not determined	not determined	not determined	not determined	not determined	not determined	not determined	not determined
Pt L30	12.3	not determined	not determined	not determined	not determined	not determined	IgG anti-EBNA and anti VCA negative	IgG negative	not determined	not determined	not determined
Pt L31	8.3	not determined	not determined	not determined	not determined	not determined	not determined	not determined	not determined	not determined	not determined
Pt L32	15.8	not determined	not determined	not determined	not determined	not determined	not determined	not determined	not determined	not determined	not determined
Pt L33	8.1	not determined	not determined	not determined	not determined	not determined	not determined	not determined	not determined	not determined	not determined
Pt L34	14.8	not determined	not determined	not determined	not determined	not determined	not determined	not determined	not determined	not determined	not determined
Pt L35	13.9	not determined	not determined	not determined	not determined	not determined	not determined	not determined	not determined	not determined	not determined
Pt L36	8.9	not determined	not determined	not determined	not determined	not determined	not determined	not determined	not determined	not determined	not determined
Pt L37	12.4	negative	negative	not determined	not determined	negative	not determined	not determined	not determined	not determined	not determined
Pt L38	15.2	415 UI/ml	negative	not determined	not determined	not determined	IgG anti-EBNA and anti-VCA positive	IgG positive	IgG positive	not determined	IgG positive
Pt L39	6	not determined	not determined	not determined	not determined	not determined	IgG anti-EBNA and anti-VCA positive	not determined	not determined	not determined	not determined
Pt L40	11.4	not determined	not determined	not determined	not determined	not determined	not determined	not determined	not determined	not determined	not determined
Pt L41	11.4	not determined	not determined	not determined	not determined	not determined	not determined	not determined	not determined	not determined	not determined
Pt L42	9.3	4363 UI/ml	negative	negative	negative	not determined	IgG anti-EBNA and anti-VCA positive	IgG positive	IgG positive	IgG negative	IgG positive
Pt L43	15.2	negative	negative	negative	negative	negative	not determined	not determined	IgG negative	IgG negative	IgG positive
Pt L44	9.4	not determined	not determined	not determined	not determined	not determined	not determined	not determined	not determined	not determined	not determined
Pt L45	4.7	not determined	not determined	not determined	not determined	not determined	not determined	not determined	not determined	not determined	not determined
Pt L46	7.7	not determined	not determined	not determined	not determined	not determined	not determined	not determined	not determined	not determined	not determined
Pt L47	5.9	negative	negative	not determined	not determined	not determined	IgG and IgM anti VCA negative IgG anti EBNA negative	IgG and IgM negative	IgG negative	IgG negative	IgG and IgM negatives
Pt L48	8.8	not determined	not determined	not determined	not determined	not determined	not determined	not determined	not determined	not determined	not determined
Pt L49	9.8	not determined	not determined	not determined	not determined	not determined	not determined	not determined	not determined	not determined	not determined
