# Supplementary material for: TGFβ links EBV to multisystem inflammatory syndrome in children
Source: Nature. 2025 Mar 12;640(8059):762–71. doi: 10.1038/s41586-025-08697-6 (PMC12003184; doi:10.1038/s41586-025-08697-6)
Supplement: Supplementary file 1 — Supplementary Data 1–18 [file 41586_2025_8697_MOESM1_ESM.zip › 2023-07-11632E-SI Data/SI_3_GSEA_ESM.xlsx]

## Sheet: pos__Enrichent_FDR0.5
ID	Symbol	Sign.Cells:B_cells_MIS-C (6133)	Sign.Cells:B_cells_6w_pi_no_MIS-C (2439)	Sign.Cells:Bcells_including_PB_MIS-C (6372)	Sign.Cells:Bcells_including_PB_6w_pi_no_MIS-C (2555)	Sign.Cells:Monocytes_MIS-C (3991)	Sign.Cells:Monocytes_6w_pi_no_MIS-C (2157)	Sign.Cells:T_cells_MIS-C (5050)	Sign.Cells:T_cells_6w_pi_no_MIS-C (1306)	%Sign.Cells:B_cells_MIS-C	%Sign.Cells:B_cells_6w_pi_no_MIS-C	%Sign.Cells:Bcells_including_PB_MIS-C	%Sign.Cells:Bcells_including_PB_6w_pi_no_MIS-C	%Sign.Cells:Monocytes_MIS-C	%Sign.Cells:Monocytes_6w_pi_no_MIS-C	%Sign.Cells:T_cells_MIS-C	%Sign.Cells:T_cells_6w_pi_no_MIS-C	Core Genes:B_cells_MIS-C (6133)	Core Genes:B_cells_6w_pi_no_MIS-C (2439)	Core Genes:Bcells_including_PB_MIS-C (6372)	Core Genes:Bcells_including_PB_6w_pi_no_MIS-C (2555)	Core Genes:Monocytes_MIS-C (3991)	Core Genes:Monocytes_6w_pi_no_MIS-C (2157)	Core Genes:T_cells_MIS-C (5050)	Core Genes:T_cells_6w_pi_no_MIS-C (1306)
HALLMARK_ADIPOGENESIS	HALLMARK_ADIPOGENESIS	382	80	499	121	260	10	832	101	0.062286	0.0328003	0.0783114	0.0473581	0.0651466	0.00463607	0.164752	0.0773354	COX7B (578), ALDOA (577), UQCR10 (558), ATP5O (557), COX8A (547), TALDO1 (536), UQCRQ (535), MDH2 (528), COX6A1 (505), TKT (502), GHITM (502), SOD1 (499), NDUFAB1 (495), NDUFB7 (490), UQCRC1 (486), CYC1 (485), REEP5 (479), DECR1 (474), DNAJC15 (469), UCP2 (466), UBC (461), PRDX3 (446), SDHC (430), GPX4 (421), SCP2 (420), MTCH2 (405), SDHB (403), NDUFS3 (398), CHCHD10 (391), SUCLG1 (391), G3BP2 (3…	ALDOA (256), COX7B (250), COX8A (244), ATP5O (243), UQCR10 (241), GHITM (233), MDH2 (233), UQCRQ (230), TALDO1 (225), SOD1 (223), COX6A1 (223), UQCRC1 (217), TKT (217), NDUFAB1 (212), DECR1 (210), REEP5 (210), CYC1 (210), NDUFB7 (205), UCP2 (205), DNAJC15 (200), UBC (197), SDHC (197), PRDX3 (195), GPX4 (192), SCP2 (188), MTCH2 (180), NDUFS3 (179), SDHB (172), CHCHD10 (172), G3BP2 (169), ACO2 (165…	COX7B (600), ALDOA (599), ATP5O (581), UQCR10 (578), COX8A (569), UQCRQ (557), TALDO1 (555), MDH2 (547), GHITM (524), TKT (521), COX6A1 (520), SOD1 (516), NDUFAB1 (515), NDUFB7 (509), CYC1 (506), UQCRC1 (503), REEP5 (498), DECR1 (491), UCP2 (486), DNAJC15 (482), UBC (476), PRDX3 (461), SDHC (449), SCP2 (435), GPX4 (434), MTCH2 (418), SDHB (417), NDUFS3 (412), SUCLG1 (408), CHCHD10 (404), G3BP2 (3…	ALDOA (274), COX7B (271), COX8A (263), ATP5O (262), UQCR10 (261), UQCRQ (250), MDH2 (249), GHITM (247), COX6A1 (245), SOD1 (243), TALDO1 (243), TKT (232), UQCRC1 (231), NDUFAB1 (228), CYC1 (227), DECR1 (227), REEP5 (223), NDUFB7 (222), UCP2 (221), DNAJC15 (214), UBC (212), SDHC (211), PRDX3 (208), GPX4 (203), SCP2 (199), MTCH2 (194), NDUFS3 (194), SDHB (185), CHCHD10 (185), G3BP2 (182), SUCLG1 (1…	ALDOA (405), COX7B (404), ATP5O (392), COX8A (387), UQCR10 (385), UQCRQ (375), MDH2 (374), TALDO1 (372), SOD1 (360), COX6A1 (358), GHITM (357), TKT (349), NDUFAB1 (349), UQCRC1 (347), NDUFB7 (341), CYC1 (336), REEP5 (332), DECR1 (332), UCP2 (327), DNAJC15 (325), UBC (316), PRDX3 (314), GPX4 (305), SDHC (295), SCP2 (291), SDHB (289), MTCH2 (287), NDUFS3 (284), SUCLG1 (267), CHCHD10 (267), G3BP2 (2…	ALDOA (221), COX7B (218), UQCR10 (214), COX8A (214), ATP5O (213), MDH2 (206), UQCRQ (201), GHITM (201), SOD1 (200), COX6A1 (199), TALDO1 (198), UQCRC1 (192), REEP5 (190), CYC1 (189), TKT (189), DECR1 (189), NDUFAB1 (187), NDUFB7 (181), DNAJC15 (180), UCP2 (179), SDHC (176), PRDX3 (173), UBC (171), SCP2 (167), GPX4 (166), NDUFS3 (162), MTCH2 (157), CHCHD10 (153), SDHB (151), G3BP2 (150), SUCLG1 (1…	ALDOA (501), COX7B (497), ATP5O (483), COX8A (479), UQCR10 (477), TALDO1 (463), UQCRQ (463), MDH2 (460), GHITM (444), COX6A1 (441), TKT (436), SOD1 (436), NDUFAB1 (430), UQCRC1 (424), CYC1 (421), NDUFB7 (421), REEP5 (413), DECR1 (413), DNAJC15 (404), UCP2 (402), UBC (393), PRDX3 (387), GPX4 (372), SDHC (368), SCP2 (362), MTCH2 (352), SDHB (352), NDUFS3 (349), CHCHD10 (339), SUCLG1 (336), G3BP2 (3…	ALDOA (139), ATP5O (137), UQCR10 (136), COX8A (134), COX7B (134), TKT (130), MDH2 (127), UQCRC1 (126), SOD1 (126), UQCRQ (124), TALDO1 (124), DECR1 (123), COX6A1 (123), DNAJC15 (121), GHITM (121), CYC1 (119), REEP5 (118), NDUFAB1 (116), UCP2 (115), UBC (113), NDUFB7 (112), PRDX3 (112), SDHC (109), GPX4 (108), SCP2 (106), G3BP2 (102), NDUFS3 (101), CHCHD10 (96), SDHB (95), SUCLG1 (93), ACO2 (92), …
HALLMARK_ALLOGRAFT_REJECTION	HALLMARK_ALLOGRAFT_REJECTION	709	111	709	111	320	101	1233	81	0.115604	0.0455105	0.111268	0.0434442	0.0801804	0.0468243	0.244158	0.0620214	B2M (633), RPL39 (626), RPS9 (625), HLA-A (603), CD74 (602), RPS19 (598), RPS3A (597), IL2RG (589), ITGB2 (579), NPM1 (579), SRGN (562), CSK (561), TGFB1 (560), HCLS1 (559), PSMB10 (555), RPL9 (554), EIF5A (551), CCND3 (548), HLA-DRA (540), WAS (526), PTPN6 (509), EIF3D (509), GZMA (506), CCL5 (499), TAPBP (476), HLA-E (471), GZMB (468), TAP1 (464), CD3E (461), CD3D (461), PRF1 (456), CD47 (450),…	B2M (259), RPL39 (254), HLA-A (250), CD74 (247), RPS9 (247), RPS19 (244), RPS3A (238), IL2RG (238), NPM1 (235), ITGB2 (234), HCLS1 (232), TGFB1 (230), SRGN (228), CSK (226), EIF5A (226), RPL9 (225), HLA-DRA (224), PSMB10 (224), WAS (220), CCND3 (219), PTPN6 (213), EIF3D (210), GZMA (201), TAPBP (201), HLA-E (199), TAP1 (196), CCL5 (195), LCK (183), CD47 (181), GZMB (181), IL16 (178), CD3E (177), …	B2M (651), RPL39 (648), RPS9 (643), CD74 (622), HLA-A (620), RPS3A (618), RPS19 (617), IL2RG (608), NPM1 (599), ITGB2 (597), TGFB1 (580), CSK (579), SRGN (576), HCLS1 (576), PSMB10 (575), RPL9 (572), EIF5A (571), CCND3 (564), HLA-DRA (556), WAS (540), EIF3D (527), PTPN6 (525), GZMA (521), CCL5 (514), TAPBP (493), HLA-E (485), GZMB (483), TAP1 (481), CD3E (475), CD3D (474), PRF1 (470), LCK (462), …	B2M (275), RPL39 (270), RPS9 (264), HLA-A (264), CD74 (261), RPS19 (258), RPS3A (256), IL2RG (253), NPM1 (250), ITGB2 (247), HCLS1 (247), TGFB1 (245), SRGN (243), CSK (240), RPL9 (239), EIF5A (239), PSMB10 (237), HLA-DRA (235), CCND3 (233), WAS (232), PTPN6 (228), EIF3D (223), GZMA (214), TAPBP (214), TAP1 (208), HLA-E (208), CCL5 (206), LCK (194), GZMB (193), CD47 (191), IL16 (190), CD3E (189), …	B2M (415), RPL39 (409), RPS9 (406), HLA-A (399), RPS19 (397), CD74 (396), RPS3A (390), NPM1 (382), IL2RG (378), SRGN (372), ITGB2 (371), HCLS1 (370), CSK (369), TGFB1 (367), PSMB10 (363), CCND3 (360), RPL9 (360), EIF5A (360), HLA-DRA (350), WAS (345), PTPN6 (339), EIF3D (336), GZMA (329), CCL5 (318), HLA-E (314), TAPBP (310), TAP1 (308), CD3E (301), GZMB (300), CD3D (298), LCK (294), PRF1 (291), …	B2M (227), CD74 (220), HLA-A (220), RPL39 (220), RPS9 (217), RPS19 (214), IL2RG (211), RPS3A (207), ITGB2 (203), TGFB1 (203), NPM1 (202), HCLS1 (201), SRGN (200), WAS (198), CSK (197), HLA-DRA (196), PSMB10 (195), RPL9 (193), EIF5A (192), CCND3 (188), PTPN6 (184), EIF3D (181), TAPBP (180), GZMA (179), HLA-E (173), TAP1 (171), CCL5 (170), CD47 (164), LCK (163), GZMB (158), CD3E (158), IL16 (157), …	B2M (527), RPL39 (518), RPS9 (517), HLA-A (505), CD74 (504), RPS3A (496), RPS19 (492), NPM1 (485), IL2RG (484), ITGB2 (476), SRGN (474), PSMB10 (470), CSK (465), HCLS1 (465), TGFB1 (464), EIF5A (460), RPL9 (460), CCND3 (457), HLA-DRA (444), WAS (435), PTPN6 (422), GZMA (422), EIF3D (420), CCL5 (409), TAPBP (395), HLA-E (390), TAP1 (389), GZMB (388), CD3E (384), CD3D (382), PRF1 (379), CD47 (377),…	B2M (132), CD74 (126), HLA-A (125), RPL39 (124), RPS9 (123), RPS19 (120), RPS3A (119), NPM1 (118), CSK (116), IL2RG (115), TGFB1 (112), HLA-DRA (112), EIF5A (112), SRGN (111), WAS (110), HCLS1 (108), PSMB10 (108), ITGB2 (107), RPL9 (106), PTPN6 (104), CCND3 (103), EIF3D (102), TAP1 (99), GZMA (98), TAPBP (97), CD47 (96), HLA-E (93), LCK (93), CCL5 (87), PRF1 (86), PTPRC (86), LCP2 (84), CD3E (84)…
HALLMARK_ANDROGEN_RESPONSE	HALLMARK_ANDROGEN_RESPONSE	302	41	439	83	288	15	725	63	0.0492418	0.0168102	0.0688952	0.0324853	0.0721624	0.0069541	0.143564	0.0482389	DBI (446), B2M (420), XRCC5 (417), XRCC6 (405), MYL12A (401), TMEM50A (394), UBE2I (390), SPCS3 (390), PA2G4 (390), CCND3 (376), ADRM1 (375), UBE2J1 (363), IQGAP2 (344), VAPA (341), FKBP5 (330), SAT1 (327), NCOA4 (326), LMAN1 (315), ELOVL5 (305), TNFAIP8 (295), GNAI3 (275), ARID5B (253), PTK2B (248), SLC38A2 (243), SMS (238), IDI1 (225), AKT1 (224), RPS6KA3 (220), B4GALT1 (218), GSR (195), STK39 …	DBI (194), B2M (177), TMEM50A (175), XRCC5 (175), XRCC6 (175), PA2G4 (172), MYL12A (168), SPCS3 (166), CCND3 (162), UBE2I (161), IQGAP2 (152), ADRM1 (149), VAPA (147), FKBP5 (143), UBE2J1 (142), ELOVL5 (142), NCOA4 (141), SAT1 (138), TNFAIP8 (136), LMAN1 (135), GNAI3 (117), ARID5B (112), IDI1 (105), SMS (105), SLC38A2 (101), AKT1 (101), STK39 (98), PTK2B (98), B4GALT1 (94), RPS6KA3 (93), GSR (92)…	DBI (458), XRCC5 (430), B2M (429), XRCC6 (416), MYL12A (410), TMEM50A (406), SPCS3 (404), PA2G4 (400), UBE2I (400), CCND3 (389), ADRM1 (389), UBE2J1 (374), IQGAP2 (355), VAPA (351), FKBP5 (340), NCOA4 (336), SAT1 (335), LMAN1 (324), ELOVL5 (316), TNFAIP8 (300), GNAI3 (281), ARID5B (265), PTK2B (255), SLC38A2 (251), SMS (246), IDI1 (232), AKT1 (229), RPS6KA3 (225), B4GALT1 (222), STK39 (202), GSR …	DBI (204), B2M (190), XRCC5 (186), XRCC6 (185), PA2G4 (185), TMEM50A (184), MYL12A (177), SPCS3 (175), CCND3 (171), UBE2I (170), IQGAP2 (161), ADRM1 (160), VAPA (155), UBE2J1 (151), FKBP5 (150), NCOA4 (149), ELOVL5 (149), SAT1 (144), LMAN1 (143), TNFAIP8 (142), GNAI3 (127), ARID5B (119), SMS (111), AKT1 (108), IDI1 (107), SLC38A2 (105), STK39 (103), PTK2B (102), B4GALT1 (100), RPS6KA3 (96), GSR (…	DBI (297), B2M (280), XRCC5 (272), XRCC6 (265), PA2G4 (263), TMEM50A (260), SPCS3 (256), MYL12A (255), CCND3 (252), UBE2I (249), ADRM1 (240), IQGAP2 (231), UBE2J1 (228), VAPA (227), NCOA4 (224), FKBP5 (219), SAT1 (217), LMAN1 (212), ELOVL5 (210), TNFAIP8 (199), GNAI3 (186), ARID5B (171), SMS (163), PTK2B (160), SLC38A2 (154), IDI1 (146), AKT1 (146), RPS6KA3 (139), STK39 (138), B4GALT1 (138), GSR …	DBI (176), TMEM50A (161), B2M (161), XRCC5 (159), XRCC6 (159), PA2G4 (157), MYL12A (153), SPCS3 (151), UBE2I (149), CCND3 (148), IQGAP2 (135), ADRM1 (134), NCOA4 (133), UBE2J1 (131), ELOVL5 (131), VAPA (131), FKBP5 (131), TNFAIP8 (128), SAT1 (127), LMAN1 (126), ARID5B (101), GNAI3 (101), SMS (99), IDI1 (96), AKT1 (93), SLC38A2 (92), PTK2B (91), STK39 (91), RPS6KA3 (85), GSR (84), B4GALT1 (84), NG…	DBI (376), XRCC5 (351), B2M (349), XRCC6 (335), MYL12A (334), TMEM50A (330), SPCS3 (325), PA2G4 (322), UBE2I (320), CCND3 (315), ADRM1 (303), UBE2J1 (298), IQGAP2 (291), VAPA (281), FKBP5 (279), NCOA4 (278), SAT1 (274), LMAN1 (267), ELOVL5 (258), TNFAIP8 (252), GNAI3 (232), ARID5B (212), PTK2B (207), SLC38A2 (204), SMS (202), AKT1 (188), RPS6KA3 (186), IDI1 (183), B4GALT1 (182), GSR (167), NGLY1 …	DBI (100), TMEM50A (95), XRCC6 (93), UBE2I (92), XRCC5 (92), B2M (89), MYL12A (87), PA2G4 (87), SPCS3 (85), CCND3 (84), ADRM1 (80), TNFAIP8 (77), ELOVL5 (77), FKBP5 (77), VAPA (76), UBE2J1 (75), IQGAP2 (75), NCOA4 (71), SAT1 (71), LMAN1 (65), SMS (62), IDI1 (57), ARID5B (56), GNAI3 (56), AKT1 (55), B4GALT1 (54), PTK2B (53), SLC38A2 (52), STK39 (52), INSIG1 (50), GSR (50), NGLY1 (49), RAB4A (48), …
HALLMARK_ANGIOGENESIS	HALLMARK_ANGIOGENESIS	695	177	781	205	628	76	1305	125	0.113321	0.0725707	0.122567	0.0802348	0.157354	0.0352341	0.258416	0.0957121	S100A4 (1048), LRPAP1 (690), TIMP1 (491), CCND2 (445), VCAN (374), APP (321), PTK2 (79), ITGAV (78), VAV2 (68), FGFR1 (59), VEGFA (31), JAG1 (18), THBD (16), TNFRSF21 (8), LPL (7), JAG2 (4), PDGFA (4)	S100A4 (433), LRPAP1 (288), TIMP1 (220), CCND2 (177), VCAN (144), APP (134), PTK2 (37), ITGAV (34), VAV2 (31), FGFR1 (24), VEGFA (16), JAG1 (8), THBD (7), TNFRSF21 (5), LPL (4), PDGFA (3), JAG2 (2)	S100A4 (1090), LRPAP1 (718), TIMP1 (510), CCND2 (459), VCAN (388), APP (328), ITGAV (82), PTK2 (82), VAV2 (73), FGFR1 (61), VEGFA (31), JAG1 (18), THBD (16), LPL (8), TNFRSF21 (8), JAG2 (4), PDGFA (4)	S100A4 (460), LRPAP1 (304), TIMP1 (229), CCND2 (193), VCAN (152), APP (140), PTK2 (40), ITGAV (35), VAV2 (31), FGFR1 (28), VEGFA (16), JAG1 (8), THBD (7), TNFRSF21 (5), LPL (4), PDGFA (3), JAG2 (2)	S100A4 (699), LRPAP1 (469), TIMP1 (331), CCND2 (286), VCAN (250), APP (225), PTK2 (56), ITGAV (54), VAV2 (46), FGFR1 (44), VEGFA (20), JAG1 (14), THBD (10), LPL (6), TNFRSF21 (6), PDGFA (3), JAG2 (2)	S100A4 (372), LRPAP1 (249), TIMP1 (189), CCND2 (160), VCAN (126), APP (113), PTK2 (34), ITGAV (31), VAV2 (28), FGFR1 (22), VEGFA (15), JAG1 (7), THBD (5), TNFRSF21 (5), LPL (4), JAG2 (2), PDGFA (1)	S100A4 (870), LRPAP1 (584), TIMP1 (412), CCND2 (369), VCAN (312), APP (273), PTK2 (67), ITGAV (63), VAV2 (58), FGFR1 (49), VEGFA (25), JAG1 (17), THBD (14), LPL (7), TNFRSF21 (7), JAG2 (3), PDGFA (3)	S100A4 (219), LRPAP1 (139), TIMP1 (98), CCND2 (85), VCAN (73), APP (67), PTK2 (20), VAV2 (17), ITGAV (14), FGFR1 (13), VEGFA (9), THBD (5), JAG1 (4), TNFRSF21 (4), LPL (2), JAG2 (1)
HALLMARK_APICAL_JUNCTION	HALLMARK_APICAL_JUNCTION	633	202	643	211	243	41	1191	220	0.103212	0.0828208	0.10091	0.0825832	0.060887	0.0190079	0.235842	0.168453	ACTG1 (757), ACTB (749), PFN1 (740), RAC2 (716), ARPC2 (694), CNN2 (692), CD99 (662), GNAI2 (658), MYL12B (638), CAP1 (636), ZYX (580), MSN (574), VASP (554), ITGB1 (543), RHOF (490), MYH9 (483), ACTN4 (478), EVL (465), YWHAH (429), PTPRC (403), PTEN (379), ARHGEF6 (372), TIAL1 (362), FYB (349), RSU1 (346), GTF2F1 (319), B4GALT1 (291), IKBKG (262), ICAM2 (258), MAPK14 (251), HADH (242), EXOC4 (23…	ACTG1 (312), PFN1 (303), ACTB (303), RAC2 (291), CNN2 (287), ARPC2 (284), CD99 (271), GNAI2 (270), MYL12B (263), CAP1 (257), ZYX (236), MSN (230), VASP (225), ITGB1 (219), MYH9 (192), RHOF (189), YWHAH (189), ACTN4 (182), EVL (179), PTPRC (164), ARHGEF6 (157), PTEN (152), FYB (147), GTF2F1 (142), TIAL1 (141), RSU1 (140), B4GALT1 (125), ICAM2 (111), IKBKG (109), HADH (107), MAPK14 (98), SKAP2 (98)…	ACTG1 (782), ACTB (774), PFN1 (764), RAC2 (740), ARPC2 (718), CNN2 (714), CD99 (685), GNAI2 (678), MYL12B (661), CAP1 (657), ZYX (597), MSN (597), VASP (575), ITGB1 (555), RHOF (505), MYH9 (500), ACTN4 (498), EVL (477), YWHAH (441), PTPRC (413), PTEN (394), ARHGEF6 (383), TIAL1 (371), FYB (364), RSU1 (360), GTF2F1 (331), B4GALT1 (301), IKBKG (272), ICAM2 (268), MAPK14 (262), HADH (251), EXOC4 (24…	ACTG1 (333), ACTB (324), PFN1 (323), RAC2 (312), ARPC2 (305), CNN2 (303), CD99 (290), GNAI2 (288), MYL12B (279), CAP1 (273), ZYX (251), MSN (247), VASP (241), ITGB1 (237), MYH9 (209), RHOF (201), ACTN4 (197), YWHAH (196), EVL (194), PTPRC (177), ARHGEF6 (170), PTEN (164), FYB (156), TIAL1 (152), GTF2F1 (149), RSU1 (149), B4GALT1 (135), IKBKG (117), ICAM2 (115), HADH (112), MAPK14 (107), SKAP2 (10…	ACTG1 (503), ACTB (494), PFN1 (488), RAC2 (468), ARPC2 (465), CNN2 (452), CD99 (435), GNAI2 (430), CAP1 (422), MYL12B (414), ZYX (392), MSN (381), ITGB1 (371), VASP (355), MYH9 (328), RHOF (319), ACTN4 (311), EVL (297), YWHAH (289), PTPRC (271), ARHGEF6 (249), PTEN (249), TIAL1 (242), FYB (241), RSU1 (232), GTF2F1 (217), B4GALT1 (193), IKBKG (173), ICAM2 (172), HADH (163), MAPK14 (162), DLG1 (156…	ACTG1 (277), ACTB (272), PFN1 (271), RAC2 (258), ARPC2 (256), CNN2 (254), GNAI2 (242), CD99 (242), MYL12B (234), CAP1 (233), ZYX (214), VASP (204), MSN (202), ITGB1 (201), YWHAH (172), RHOF (169), ACTN4 (169), MYH9 (169), EVL (164), PTPRC (149), ARHGEF6 (140), PTEN (136), FYB (130), RSU1 (126), TIAL1 (125), GTF2F1 (124), B4GALT1 (106), IKBKG (101), ICAM2 (100), HADH (96), MAPK14 (89), SKAP2 (88),…	ACTG1 (641), ACTB (629), PFN1 (622), RAC2 (600), ARPC2 (586), CNN2 (577), CD99 (556), GNAI2 (546), MYL12B (538), CAP1 (535), ZYX (496), MSN (485), VASP (466), ITGB1 (460), MYH9 (405), RHOF (405), ACTN4 (398), EVL (381), YWHAH (366), PTPRC (339), PTEN (322), ARHGEF6 (313), FYB (301), TIAL1 (299), RSU1 (295), GTF2F1 (263), B4GALT1 (248), IKBKG (222), ICAM2 (212), HADH (208), MAPK14 (203), EXOC4 (20…	ACTG1 (161), PFN1 (159), ACTB (158), ARPC2 (149), CNN2 (148), RAC2 (146), GNAI2 (144), CD99 (137), CAP1 (133), MYL12B (130), ZYX (124), VASP (122), ITGB1 (118), MSN (112), RHOF (97), YWHAH (96), ACTN4 (94), MYH9 (90), PTPRC (87), EVL (83), ARHGEF6 (75), PTEN (74), FYB (70), RSU1 (68), IKBKG (66), TIAL1 (65), GTF2F1 (65), ICAM2 (61), B4GALT1 (56), HADH (55), MAPK14 (55), DLG1 (54), SKAP2 (53), INS…
HALLMARK_APICAL_SURFACE	HALLMARK_APICAL_SURFACE	659	168	665	174	339	113	627	92	0.107451	0.0688807	0.104363	0.0681018	0.0849411	0.0523876	0.124158	0.0704441	IL2RG (366), ADAM10 (304), FLOT2 (302), B4GALT1 (248), AIM1 (246), LYN (230), HSPB1 (211), IL2RB (177), GATA3 (163), NCOA6 (117), APP (114), ADIPOR2 (96), PLAUR (56), BRCA1 (50), SULF2 (41), MAL (33), CROCC (33), AKAP7 (30), CD160 (27), MDGA1 (22), AFAP1L2 (21), ATP8B1 (9), TMEM8B (9), GSTM3 (8), EFNA5 (2), LYPD3 (2), NTNG1 (2), DCBLD2 (1), EPHB4 (1)	IL2RG (164), ADAM10 (142), FLOT2 (135), B4GALT1 (114), AIM1 (107), LYN (94), HSPB1 (88), IL2RB (79), GATA3 (73), APP (47), NCOA6 (43), ADIPOR2 (40), PLAUR (24), BRCA1 (23), SULF2 (19), MAL (19), AKAP7 (14), CROCC (14), AFAP1L2 (9), CD160 (8), GSTM3 (7), ATP8B1 (6), MDGA1 (5), TMEM8B (5), EFNA5 (2), LYPD3 (1)	IL2RG (379), ADAM10 (312), FLOT2 (307), B4GALT1 (261), AIM1 (254), LYN (240), HSPB1 (219), IL2RB (182), GATA3 (166), NCOA6 (119), APP (114), ADIPOR2 (99), PLAUR (57), BRCA1 (51), SULF2 (41), CROCC (36), MAL (33), AKAP7 (31), CD160 (29), AFAP1L2 (23), MDGA1 (22), GSTM3 (9), TMEM8B (9), ATP8B1 (9), NTNG1 (2), EFNA5 (2), LYPD3 (2), EPHB4 (2), DCBLD2 (1)	IL2RG (173), ADAM10 (149), FLOT2 (140), B4GALT1 (120), AIM1 (111), LYN (100), HSPB1 (91), IL2RB (83), GATA3 (76), APP (49), NCOA6 (45), ADIPOR2 (44), BRCA1 (26), PLAUR (25), SULF2 (19), MAL (19), CROCC (15), AKAP7 (14), CD160 (10), AFAP1L2 (9), GSTM3 (7), ATP8B1 (6), TMEM8B (5), MDGA1 (5), EFNA5 (2), LYPD3 (1)	IL2RG (249), FLOT2 (205), ADAM10 (202), AIM1 (165), B4GALT1 (164), LYN (152), HSPB1 (130), IL2RB (120), GATA3 (110), NCOA6 (77), APP (75), ADIPOR2 (69), BRCA1 (39), PLAUR (36), AKAP7 (25), SULF2 (23), MAL (23), CROCC (22), CD160 (19), AFAP1L2 (16), MDGA1 (11), ATP8B1 (7), GSTM3 (7), TMEM8B (6), EFNA5 (2), LYPD3 (2), EPHB4 (1), NTNG1 (1)	IL2RG (148), ADAM10 (128), FLOT2 (121), B4GALT1 (103), AIM1 (99), LYN (87), HSPB1 (79), IL2RB (72), GATA3 (64), APP (43), NCOA6 (39), ADIPOR2 (32), BRCA1 (20), PLAUR (20), SULF2 (19), MAL (14), CROCC (14), AKAP7 (13), AFAP1L2 (8), GSTM3 (7), CD160 (6), ATP8B1 (6), MDGA1 (5), TMEM8B (4), EFNA5 (2), LYPD3 (1)	IL2RG (312), FLOT2 (259), ADAM10 (255), B4GALT1 (217), AIM1 (216), LYN (197), HSPB1 (172), IL2RB (151), GATA3 (136), APP (97), NCOA6 (97), ADIPOR2 (85), PLAUR (47), BRCA1 (46), SULF2 (31), CROCC (28), MAL (27), AKAP7 (26), CD160 (25), MDGA1 (17), AFAP1L2 (17), ATP8B1 (8), TMEM8B (7), GSTM3 (7), EFNA5 (2), LYPD3 (2), NTNG1 (1), EPHB4 (1)	IL2RG (92), ADAM10 (76), FLOT2 (73), B4GALT1 (66), AIM1 (59), LYN (53), HSPB1 (51), IL2RB (42), GATA3 (40), APP (23), NCOA6 (22), ADIPOR2 (21), BRCA1 (12), SULF2 (11), PLAUR (10), AKAP7 (8), MAL (8), CD160 (4), GSTM3 (4), AFAP1L2 (3), TMEM8B (3), CROCC (3), MDGA1 (2), ATP8B1 (2)
HALLMARK_APOPTOSIS	HALLMARK_APOPTOSIS	468	18	490	26	294	22	454	30	0.0763085	0.00738007	0.0768989	0.0101761	0.0736657	0.0101994	0.089901	0.0229709	TXNIP (313), JUN (311), SAT1 (308), ISG20 (288), CFLAR (277), CD44 (273), SQSTM1 (272), CD69 (268), GPX4 (258), IRF1 (258), GPX1 (250), SOD1 (249), ROCK1 (247), VDAC2 (247), BAX (246), ADD1 (244), BCAP31 (240), MCL1 (234), IFITM3 (230), TSPO (217), CASP4 (217), TAP1 (216), DNAJA1 (212), HMGB2 (204), CASP8 (202), BTG2 (202), CYLD (199), GADD45B (198), ANXA1 (197), CDKN1B (195), SPTAN1 (195), IFNGR…	JUN (144), TXNIP (141), SAT1 (136), ISG20 (127), CFLAR (125), SQSTM1 (124), GPX4 (124), CD44 (123), CD69 (119), VDAC2 (118), ROCK1 (115), SOD1 (112), BCAP31 (110), BAX (108), GPX1 (106), ADD1 (104), IRF1 (103), MCL1 (101), IFITM3 (101), CASP4 (98), BTG2 (93), TSPO (91), DNAJA1 (89), TAP1 (88), HMGB2 (87), CYLD (84), CDKN1B (84), ANXA1 (84), CASP8 (83), SPTAN1 (82), GADD45B (81), LGALS3 (78), PDCD…	TXNIP (331), JUN (326), SAT1 (324), ISG20 (298), CFLAR (288), CD44 (287), CD69 (281), SQSTM1 (280), IRF1 (270), GPX4 (266), GPX1 (260), SOD1 (260), BAX (256), VDAC2 (255), ADD1 (254), ROCK1 (253), BCAP31 (248), MCL1 (246), IFITM3 (237), TAP1 (226), TSPO (225), CASP4 (225), DNAJA1 (222), BTG2 (213), HMGB2 (213), CASP8 (211), CYLD (207), SPTAN1 (206), CDKN1B (204), GADD45B (203), ANXA1 (202), IFNGR…	JUN (152), TXNIP (151), SAT1 (144), ISG20 (135), CFLAR (133), SQSTM1 (133), CD44 (132), GPX4 (130), CD69 (129), VDAC2 (127), ROCK1 (122), SOD1 (120), BCAP31 (116), BAX (115), GPX1 (114), IRF1 (113), ADD1 (111), MCL1 (108), IFITM3 (106), CASP4 (104), BTG2 (102), DNAJA1 (100), TSPO (96), TAP1 (94), CYLD (91), GADD45B (91), HMGB2 (91), CDKN1B (91), ANXA1 (89), CASP8 (88), SPTAN1 (87), PDCD4 (83), LG…	TXNIP (211), JUN (208), SAT1 (198), CFLAR (195), ISG20 (194), CD69 (180), GPX4 (178), SQSTM1 (178), CD44 (176), SOD1 (173), VDAC2 (168), IRF1 (168), BAX (166), ADD1 (164), ROCK1 (163), BCAP31 (162), GPX1 (160), MCL1 (154), IFITM3 (147), CASP4 (145), TAP1 (143), TSPO (140), DNAJA1 (139), BTG2 (138), ANXA1 (135), CASP8 (133), HMGB2 (131), GADD45B (127), CYLD (126), CDKN1B (125), SPTAN1 (125), IFNGR…	JUN (129), TXNIP (122), SAT1 (119), ISG20 (117), CFLAR (113), GPX4 (111), CD44 (109), SQSTM1 (109), CD69 (107), VDAC2 (107), SOD1 (102), BCAP31 (100), ROCK1 (99), BAX (96), ADD1 (95), GPX1 (93), CASP4 (92), IFITM3 (91), IRF1 (90), MCL1 (85), BTG2 (83), DNAJA1 (82), TAP1 (81), TSPO (81), HMGB2 (78), CYLD (76), CDKN1B (75), CASP8 (74), GADD45B (72), ANXA1 (71), SPTAN1 (71), LGALS3 (67), DAP3 (67), …	TXNIP (256), JUN (254), SAT1 (246), ISG20 (237), CFLAR (231), SQSTM1 (226), CD69 (222), GPX4 (222), CD44 (216), SOD1 (209), IRF1 (209), GPX1 (207), ROCK1 (203), BAX (202), VDAC2 (201), ADD1 (200), BCAP31 (197), MCL1 (191), IFITM3 (189), TAP1 (183), TSPO (174), CASP4 (174), DNAJA1 (173), BTG2 (168), CASP8 (167), HMGB2 (167), ANXA1 (163), GADD45B (158), SPTAN1 (156), CYLD (156), CDKN1B (154), IFNGR…	TXNIP (78), JUN (75), SAT1 (74), ISG20 (71), CFLAR (68), SQSTM1 (64), GPX4 (64), VDAC2 (62), CD69 (61), CD44 (60), IRF1 (59), ROCK1 (53), CASP4 (53), SOD1 (53), BAX (52), BCAP31 (50), IFITM3 (50), GPX1 (49), ADD1 (48), HMGB2 (46), MCL1 (46), TAP1 (45), TSPO (45), BTG2 (45), CYLD (45), BNIP3L (44), CDKN1B (43), DNAJA1 (42), SPTAN1 (42), PMAIP1 (41), GADD45B (39), DNAJC3 (39), CASP8 (39), LGALS3 (3…
HALLMARK_BILE_ACID_METABOLISM	HALLMARK_BILE_ACID_METABOLISM	442	143	495	162	350	58	636	100	0.0720691	0.0586306	0.0776836	0.0634051	0.0876973	0.0268892	0.125941	0.0765697	SOD1 (373), GSTK1 (371), PRDX5 (358), IDH2 (319), SCP2 (299), CAT (280), HSD17B11 (250), IDI1 (246), LONP2 (243), LCK (236), OPTN (218), ALDH9A1 (212), PEX16 (209), GNPAT (173), PNPLA8 (166), ACSL5 (163), HSD17B4 (156), ATXN1 (147), SLC35B2 (112), PEX6 (109), IDH1 (106), NPC1 (105), ACSL1 (104), PEX26 (98), PEX19 (94), HACL1 (91), ISOC1 (84), RXRA (83), PECR (82), ABCD3 (75), SLC23A2 (75), SLC22A…	GSTK1 (159), SOD1 (156), PRDX5 (153), IDH2 (122), SCP2 (121), CAT (119), IDI1 (112), LONP2 (108), HSD17B11 (104), LCK (101), ALDH9A1 (98), OPTN (85), PEX16 (83), ACSL5 (76), PNPLA8 (75), ATXN1 (67), GNPAT (67), HSD17B4 (62), PEX26 (47), SLC35B2 (44), PEX6 (44), IDH1 (43), HACL1 (41), ACSL1 (41), NPC1 (39), PEX19 (36), ISOC1 (36), ABCD3 (32), ABCA2 (32), PXMP2 (32), PECR (31), RXRA (30), ABCA1 (28…	GSTK1 (386), SOD1 (384), PRDX5 (370), IDH2 (331), SCP2 (307), CAT (285), HSD17B11 (259), IDI1 (253), LONP2 (251), LCK (240), OPTN (219), ALDH9A1 (218), PEX16 (217), GNPAT (177), PNPLA8 (176), ACSL5 (167), HSD17B4 (160), ATXN1 (154), SLC35B2 (117), ACSL1 (113), PEX6 (113), IDH1 (110), NPC1 (106), PEX26 (102), PEX19 (95), HACL1 (91), PECR (89), RXRA (88), ISOC1 (84), SLC23A2 (79), ABCD3 (78), SLC22…	GSTK1 (163), SOD1 (163), PRDX5 (156), IDH2 (128), SCP2 (128), CAT (124), IDI1 (117), LONP2 (112), HSD17B11 (107), LCK (106), ALDH9A1 (100), OPTN (88), PEX16 (87), ACSL5 (80), PNPLA8 (78), ATXN1 (71), GNPAT (71), HSD17B4 (62), PEX26 (49), SLC35B2 (47), PEX6 (45), HACL1 (44), IDH1 (43), ACSL1 (41), NPC1 (40), PEX19 (37), ISOC1 (37), PECR (34), PXMP2 (33), ABCD3 (32), ABCA2 (32), ABCA1 (31), RXRA (3…	SOD1 (249), GSTK1 (240), PRDX5 (234), IDH2 (199), SCP2 (191), CAT (180), LONP2 (160), IDI1 (158), HSD17B11 (155), LCK (154), ALDH9A1 (139), PEX16 (136), OPTN (136), PNPLA8 (119), ACSL5 (113), GNPAT (109), HSD17B4 (99), ATXN1 (98), IDH1 (69), PEX26 (68), SLC35B2 (68), PEX6 (67), NPC1 (62), ACSL1 (61), HACL1 (61), PEX19 (61), ISOC1 (54), PECR (52), RXRA (50), ABCD3 (45), DHCR24 (44), SLC23A2 (44), …	SOD1 (142), GSTK1 (140), PRDX5 (131), IDH2 (110), SCP2 (109), CAT (102), IDI1 (102), LONP2 (91), LCK (90), ALDH9A1 (88), HSD17B11 (88), OPTN (76), PEX16 (73), PNPLA8 (67), ACSL5 (65), ATXN1 (61), GNPAT (58), HSD17B4 (56), SLC35B2 (42), IDH1 (41), HACL1 (39), PEX26 (39), PEX6 (39), NPC1 (36), ACSL1 (32), PEX19 (30), ISOC1 (30), ABCD3 (29), PECR (27), ABCA2 (27), PXMP2 (26), RXRA (25), PEX1 (25), A…	SOD1 (316), GSTK1 (313), PRDX5 (300), IDH2 (261), SCP2 (249), CAT (238), IDI1 (212), HSD17B11 (205), LONP2 (199), LCK (192), PEX16 (177), OPTN (175), ALDH9A1 (174), PNPLA8 (146), GNPAT (142), ACSL5 (137), HSD17B4 (130), ATXN1 (124), SLC35B2 (93), PEX6 (90), IDH1 (90), ACSL1 (87), NPC1 (85), PEX26 (84), PEX19 (81), HACL1 (77), RXRA (70), PECR (66), ISOC1 (65), ABCD3 (63), SLC22A18 (62), DHCR24 (58…	PRDX5 (78), SOD1 (76), GSTK1 (72), IDH2 (65), SCP2 (63), CAT (63), IDI1 (57), ALDH9A1 (51), HSD17B11 (48), LCK (47), LONP2 (44), PEX16 (42), OPTN (41), PNPLA8 (39), ACSL5 (38), GNPAT (32), ATXN1 (30), HSD17B4 (28), SLC35B2 (25), NPC1 (22), ACSL1 (22), PEX6 (22), IDH1 (21), PEX26 (21), HACL1 (20), PXMP2 (18), ABCD3 (18), FADS2 (17), RETSAT (17), PECR (16), ABCA1 (16), RXRA (16), ISOC1 (16), PEX1 (…
HALLMARK_CHOLESTEROL_HOMEOSTASIS	HALLMARK_CHOLESTEROL_HOMEOSTASIS	464	123	560	154	481	20	857	97	0.0756563	0.0504305	0.0878845	0.060274	0.120521	0.00927214	0.169703	0.0742726	ACTG1 (631), S100A11 (515), ANXA5 (508), FDFT1 (493), FDPS (433), LGALS3 (384), ETHE1 (353), PMVK (333), FABP5 (328), PNRC1 (324), IDI1 (303), EBP (303), GUSB (297), CTNNB1 (296), FAM129A (286), ECH1 (280), STX5 (264), PLSCR1 (259), ACAT2 (257), SREBF2 (243), ANTXR2 (235), TP53INP1 (204), MVD (204), CYP51A1 (173), FBXO6 (170), SQLE (169), ATXN2 (162), HMGCR (156), LDLR (152), HSD17B7 (151), HMGCS…	ACTG1 (289), S100A11 (236), FDFT1 (235), ANXA5 (230), FDPS (198), LGALS3 (177), ETHE1 (152), PMVK (148), PNRC1 (146), FABP5 (138), EBP (134), CTNNB1 (133), FAM129A (133), GUSB (131), IDI1 (128), ACAT2 (124), ECH1 (120), PLSCR1 (120), STX5 (116), SREBF2 (106), TP53INP1 (101), ANTXR2 (101), MVD (84), CYP51A1 (84), SQLE (76), FBXO6 (73), TRIB3 (71), ATXN2 (69), HMGCS1 (67), LDLR (66), ALCAM (66), HS…	ACTG1 (651), S100A11 (532), ANXA5 (524), FDFT1 (508), FDPS (449), LGALS3 (399), ETHE1 (364), PMVK (340), FABP5 (337), PNRC1 (335), EBP (311), IDI1 (310), GUSB (304), CTNNB1 (304), FAM129A (294), ECH1 (288), STX5 (272), PLSCR1 (267), ACAT2 (261), SREBF2 (252), ANTXR2 (243), MVD (212), TP53INP1 (211), CYP51A1 (176), FBXO6 (175), SQLE (173), ATXN2 (170), HSD17B7 (159), HMGCR (159), LDLR (158), HMGCS…	ACTG1 (303), S100A11 (248), FDFT1 (243), ANXA5 (242), FDPS (209), LGALS3 (186), ETHE1 (158), PMVK (156), PNRC1 (153), FABP5 (147), EBP (144), GUSB (141), FAM129A (139), CTNNB1 (138), IDI1 (132), ACAT2 (130), PLSCR1 (125), ECH1 (124), STX5 (123), SREBF2 (113), ANTXR2 (108), TP53INP1 (106), MVD (90), CYP51A1 (89), SQLE (80), FBXO6 (77), TRIB3 (74), HMGCS1 (72), ATXN2 (71), HSD17B7 (71), LDLR (71), …	ACTG1 (430), ANXA5 (349), S100A11 (343), FDFT1 (343), FDPS (289), LGALS3 (252), ETHE1 (231), PMVK (226), FABP5 (214), PNRC1 (212), EBP (204), GUSB (202), CTNNB1 (199), IDI1 (191), ECH1 (190), FAM129A (188), PLSCR1 (179), STX5 (174), ACAT2 (169), SREBF2 (166), ANTXR2 (161), TP53INP1 (143), MVD (132), CYP51A1 (124), FBXO6 (117), SQLE (115), HMGCS1 (105), ATXN2 (105), HMGCR (104), HSD17B7 (102), LDL…	ACTG1 (251), S100A11 (209), FDFT1 (204), ANXA5 (196), FDPS (175), LGALS3 (156), ETHE1 (131), PNRC1 (126), PMVK (126), EBP (125), FABP5 (117), GUSB (117), CTNNB1 (117), FAM129A (112), IDI1 (111), PLSCR1 (110), ECH1 (107), ACAT2 (105), STX5 (101), ANTXR2 (90), SREBF2 (88), TP53INP1 (87), MVD (75), CYP51A1 (74), SQLE (68), FBXO6 (64), TRIB3 (63), LDLR (61), HMGCR (59), ATXN2 (59), ALCAM (58), PDK3 (…	ACTG1 (542), S100A11 (446), ANXA5 (441), FDFT1 (422), FDPS (377), LGALS3 (327), ETHE1 (300), PMVK (288), FABP5 (278), PNRC1 (269), EBP (260), IDI1 (253), GUSB (251), CTNNB1 (250), FAM129A (247), ECH1 (243), STX5 (230), PLSCR1 (219), SREBF2 (216), ACAT2 (214), ANTXR2 (209), TP53INP1 (177), MVD (174), CYP51A1 (154), FBXO6 (148), SQLE (145), ATXN2 (143), LDLR (135), HSD17B7 (133), HMGCS1 (131), HMGC…	ACTG1 (158), S100A11 (128), FDFT1 (124), ANXA5 (122), FDPS (103), LGALS3 (102), ETHE1 (86), PMVK (82), PNRC1 (81), FABP5 (80), ECH1 (73), CTNNB1 (73), EBP (73), GUSB (72), IDI1 (70), FAM129A (69), PLSCR1 (67), ACAT2 (62), SREBF2 (61), STX5 (59), TP53INP1 (58), ANTXR2 (56), MVD (44), SQLE (44), FBXO6 (42), CYP51A1 (40), LDLR (40), ATXN2 (38), HMGCS1 (37), ALCAM (37), PCYT2 (36), NFIL3 (35), TRIB3 …
HALLMARK_COAGULATION	HALLMARK_COAGULATION	669	216	752	248	544	38	1020	103	0.109082	0.0885609	0.118016	0.0970646	0.136307	0.0176171	0.20198	0.0788668	GNB2 (643), WDR1 (625), RAC1 (563), CAPN2 (516), ANXA1 (511), PLEK (496), ISCU (472), CTSB (421), ARF4 (420), LTA4H (415), FYN (384), CTSH (377), SIRT2 (333), CSRP1 (323), PEF1 (311), TIMP1 (285), LAMP2 (258), RABIF (240), PREP (213), USP11 (196), GSN (181), DPP4 (155), FURIN (141), CFD (134), SERPINA1 (123), THBS1 (122), MSRB2 (109), DUSP6 (106), SH2B2 (103), CLU (91), LRP1 (90), PRSS23 (82), CA…	GNB2 (280), WDR1 (262), RAC1 (255), ANXA1 (222), CAPN2 (210), PLEK (206), CTSB (188), LTA4H (184), ISCU (183), ARF4 (178), CTSH (166), FYN (162), CSRP1 (141), SIRT2 (140), TIMP1 (136), PEF1 (128), LAMP2 (118), RABIF (107), PREP (101), USP11 (84), GSN (80), FURIN (64), SERPINA1 (63), CFD (60), DPP4 (60), THBS1 (58), SH2B2 (49), DUSP6 (48), PRSS23 (44), LRP1 (43), MSRB2 (43), CASP9 (42), CLU (41), …	GNB2 (659), WDR1 (639), RAC1 (577), CAPN2 (528), ANXA1 (524), PLEK (510), ISCU (487), CTSB (433), ARF4 (431), LTA4H (430), FYN (390), CTSH (389), SIRT2 (341), CSRP1 (329), PEF1 (322), TIMP1 (294), LAMP2 (263), RABIF (250), PREP (220), USP11 (202), GSN (189), DPP4 (157), FURIN (146), CFD (139), SERPINA1 (126), THBS1 (125), MSRB2 (113), DUSP6 (111), SH2B2 (106), LRP1 (94), CLU (92), PRSS23 (86), CA…	GNB2 (297), WDR1 (274), RAC1 (270), ANXA1 (235), CAPN2 (225), PLEK (218), ISCU (198), CTSB (197), LTA4H (194), ARF4 (189), FYN (172), CTSH (170), CSRP1 (152), SIRT2 (144), TIMP1 (142), PEF1 (138), LAMP2 (126), RABIF (111), PREP (105), USP11 (87), GSN (84), FURIN (66), SERPINA1 (64), DPP4 (64), CFD (62), THBS1 (59), SH2B2 (50), DUSP6 (50), PRSS23 (46), MSRB2 (45), CASP9 (44), LRP1 (44), CLU (43), …	GNB2 (426), WDR1 (408), RAC1 (379), ANXA1 (350), CAPN2 (339), PLEK (328), ISCU (302), CTSB (293), LTA4H (274), ARF4 (268), FYN (261), CTSH (254), SIRT2 (219), CSRP1 (217), PEF1 (209), TIMP1 (197), LAMP2 (183), RABIF (155), PREP (152), USP11 (132), GSN (125), DPP4 (104), FURIN (91), CFD (89), SERPINA1 (88), DUSP6 (82), THBS1 (81), MSRB2 (70), SH2B2 (63), PRSS23 (62), CASP9 (61), LRP1 (58), CLU (56…	GNB2 (249), WDR1 (229), RAC1 (223), ANXA1 (195), CAPN2 (186), PLEK (182), CTSB (175), ARF4 (166), LTA4H (166), ISCU (155), CTSH (150), FYN (141), CSRP1 (133), SIRT2 (128), TIMP1 (122), PEF1 (112), LAMP2 (108), RABIF (98), PREP (89), GSN (74), USP11 (73), FURIN (58), DPP4 (58), SERPINA1 (57), CFD (50), THBS1 (50), DUSP6 (45), SH2B2 (45), LRP1 (41), PRSS23 (40), MSRB2 (37), CASP9 (37), CLU (34), AD…	GNB2 (533), WDR1 (520), RAC1 (465), ANXA1 (432), CAPN2 (424), PLEK (414), ISCU (389), CTSB (363), ARF4 (343), LTA4H (340), FYN (320), CTSH (313), SIRT2 (278), CSRP1 (276), PEF1 (258), TIMP1 (240), LAMP2 (222), RABIF (199), PREP (186), USP11 (161), GSN (153), DPP4 (131), FURIN (116), CFD (109), THBS1 (102), SERPINA1 (101), DUSP6 (97), MSRB2 (93), SH2B2 (80), LRP1 (76), CLU (75), CASP9 (74), PRSS23…	GNB2 (145), WDR1 (135), RAC1 (134), ANXA1 (108), PLEK (107), CTSB (105), CAPN2 (105), LTA4H (102), ARF4 (100), ISCU (93), CTSH (83), CSRP1 (81), SIRT2 (79), FYN (78), PEF1 (69), TIMP1 (64), RABIF (62), LAMP2 (61), GSN (45), USP11 (44), PREP (44), SERPINA1 (31), DPP4 (31), CFD (30), FURIN (30), SH2B2 (26), THBS1 (26), CASP9 (25), MSRB2 (24), PRSS23 (23), DUSP6 (23), LRP1 (22), ADAM9 (20), DUSP14 (…
HALLMARK_COMPLEMENT	HALLMARK_COMPLEMENT	363	49	403	59	442	23	799	33	0.059188	0.0200902	0.0632454	0.023092	0.110749	0.010663	0.158218	0.025268	PFN1 (425), CALM1 (390), GNAI2 (370), GNB2 (361), CTSC (354), PSMB9 (350), CTSD (337), CALM3 (335), RHOG (333), HSPA5 (326), GZMA (324), WAS (322), ANXA5 (316), PPP4C (309), GZMB (304), PLEK (301), CCL5 (299), APOBEC3G (293), CASP4 (287), LCK (284), GRB2 (282), IRF1 (273), GNG2 (262), USP15 (262), LCP2 (259), CD55 (256), KIF2A (251), SPOCK2 (248), CTSS (243), GZMK (241), FYN (241), TNFAIP3 (236),…	PFN1 (176), CALM1 (164), GNAI2 (151), CALM3 (146), GNB2 (146), PSMB9 (143), CTSC (139), CTSD (133), PPP4C (133), WAS (131), RHOG (130), GZMA (127), HSPA5 (127), ANXA5 (127), CCL5 (122), APOBEC3G (121), GRB2 (120), GZMB (119), LCK (116), PLEK (115), USP15 (107), GNG2 (105), CASP4 (104), LCP2 (102), GZMK (101), IRF1 (99), CD55 (98), TNFAIP3 (98), CTSS (96), PIM1 (96), LTA4H (95), KIF2A (94), CTSB (…	PFN1 (438), CALM1 (399), GNAI2 (378), GNB2 (370), CTSC (363), PSMB9 (359), CTSD (347), CALM3 (345), RHOG (342), HSPA5 (336), GZMA (333), WAS (329), ANXA5 (323), PPP4C (319), GZMB (314), PLEK (312), CCL5 (308), APOBEC3G (299), CASP4 (293), LCK (291), GRB2 (291), IRF1 (278), GNG2 (273), USP15 (268), LCP2 (267), CD55 (262), KIF2A (260), SPOCK2 (254), CTSS (252), GZMK (247), FYN (245), TNFAIP3 (239),…	PFN1 (184), CALM1 (173), GNAI2 (158), GNB2 (152), CALM3 (152), PSMB9 (149), CTSC (146), CTSD (140), PPP4C (140), WAS (136), GZMA (134), ANXA5 (133), RHOG (133), HSPA5 (132), CCL5 (129), GZMB (126), APOBEC3G (126), GRB2 (125), LCK (123), PLEK (123), USP15 (112), CASP4 (110), GNG2 (109), GZMK (105), LCP2 (105), CD55 (104), IRF1 (104), TNFAIP3 (103), CTSS (99), PIM1 (98), LTA4H (98), FYN (97), KIF2A…	PFN1 (281), CALM1 (261), GNAI2 (242), GNB2 (235), CTSC (230), CALM3 (228), PSMB9 (222), CTSD (218), RHOG (217), GZMA (211), PPP4C (210), WAS (210), HSPA5 (207), ANXA5 (202), GZMB (200), CCL5 (197), APOBEC3G (193), LCK (189), GRB2 (187), PLEK (186), CASP4 (179), GNG2 (177), USP15 (174), IRF1 (170), CD55 (164), LCP2 (164), GZMK (159), FYN (158), SPOCK2 (156), CTSS (155), KIF2A (155), TNFAIP3 (151),…	PFN1 (162), CALM1 (152), GNAI2 (138), GNB2 (134), CALM3 (134), PSMB9 (133), CTSC (129), WAS (124), PPP4C (123), CTSD (122), RHOG (122), GZMA (117), ANXA5 (117), HSPA5 (116), CCL5 (112), APOBEC3G (111), GRB2 (110), GZMB (109), LCK (108), PLEK (106), LCP2 (99), USP15 (97), GNG2 (97), CASP4 (97), CD55 (95), GZMK (93), IRF1 (93), TNFAIP3 (93), LTA4H (92), CTSS (90), PIM1 (87), KIF2A (87), CTSB (87), …	PFN1 (351), CALM1 (323), GNAI2 (296), GNB2 (294), CTSC (290), CALM3 (284), CTSD (279), PSMB9 (279), RHOG (274), GZMA (266), HSPA5 (265), WAS (259), ANXA5 (259), PPP4C (256), GZMB (251), CCL5 (245), APOBEC3G (242), PLEK (237), LCK (236), GRB2 (232), CASP4 (229), GNG2 (221), IRF1 (216), USP15 (215), CD55 (208), LCP2 (208), GZMK (204), KIF2A (203), SPOCK2 (203), CTSS (200), FYN (196), TNFAIP3 (194),…	PFN1 (95), CALM1 (94), GNAI2 (87), CALM3 (83), PSMB9 (79), GNB2 (78), WAS (74), RHOG (74), CTSC (73), HSPA5 (73), GZMA (71), PPP4C (69), ANXA5 (67), CTSD (66), CCL5 (65), GZMB (64), LCP2 (64), LCK (63), GRB2 (63), APOBEC3G (63), IRF1 (62), GZMK (60), GNG2 (60), PLEK (59), USP15 (59), CTSS (55), LTA4H (54), PIM1 (53), CD55 (53), S100A9 (52), TNFAIP3 (52), USP16 (52), KIF2A (52), SPOCK2 (52), CASP4…
HALLMARK_DNA_REPAIR	HALLMARK_DNA_REPAIR	226	36	311	72	184	27	676	93	0.0368498	0.0147601	0.0488073	0.02818	0.0461037	0.0125174	0.133861	0.0712098	GUK1 (399), POLR2E (396), RBX1 (393), EDF1 (382), DAD1 (382), ADRM1 (365), DUT (355), TAF10 (352), BCAP31 (348), POLR2G (341), NUDT21 (335), APRT (332), GTF2A2 (329), GPX4 (325), POLR1D (324), SSRP1 (320), TMED2 (314), COX17 (313), HCLS1 (311), RPA3 (309), SUPT4H1 (307), TAF9 (299), MPG (295), VPS28 (289), DGUOK (288), NT5C (286), IMPDH2 (283), POLR2F (280), POLE4 (276), DDB1 (270), POLR2I (270),…	RBX1 (172), POLR2E (171), GUK1 (169), EDF1 (167), GPX4 (159), TAF10 (159), DAD1 (159), ADRM1 (157), BCAP31 (156), DUT (152), HCLS1 (152), NUDT21 (145), POLR1D (144), POLR2G (143), APRT (142), VPS28 (142), GTF2A2 (140), SUPT4H1 (138), TAF9 (137), SSRP1 (137), TMED2 (137), COX17 (135), NT5C (132), RPA3 (129), EIF1B (129), MPG (124), DGUOK (122), POLR3GL (120), POLR2F (120), IMPDH2 (119), POLD4 (118…	GUK1 (411), POLR2E (407), RBX1 (406), EDF1 (395), DAD1 (394), ADRM1 (373), TAF10 (366), DUT (365), BCAP31 (360), POLR2G (352), NUDT21 (345), GTF2A2 (344), APRT (343), POLR1D (334), GPX4 (334), SSRP1 (330), TMED2 (324), HCLS1 (323), COX17 (321), RPA3 (320), SUPT4H1 (317), TAF9 (312), MPG (305), DGUOK (300), VPS28 (297), NT5C (295), IMPDH2 (294), POLR2F (293), POLE4 (283), DDB1 (282), POLR2I (280),…	RBX1 (187), POLR2E (185), GUK1 (183), EDF1 (180), ADRM1 (173), DAD1 (172), BCAP31 (168), GPX4 (167), TAF10 (167), DUT (165), HCLS1 (160), NUDT21 (157), APRT (156), GTF2A2 (154), POLR1D (153), POLR2G (153), SSRP1 (150), TMED2 (150), COX17 (149), VPS28 (147), TAF9 (147), SUPT4H1 (146), RPA3 (142), NT5C (142), EIF1B (134), MPG (134), DGUOK (132), IMPDH2 (130), POLR3GL (128), POLR2F (128), DDB1 (127)…	RBX1 (272), POLR2E (271), GUK1 (264), EDF1 (262), DAD1 (256), ADRM1 (251), BCAP31 (243), TAF10 (241), DUT (241), GPX4 (238), NUDT21 (229), APRT (227), POLR2G (225), POLR1D (223), GTF2A2 (222), SSRP1 (221), TMED2 (219), HCLS1 (217), COX17 (212), SUPT4H1 (210), RPA3 (207), TAF9 (205), VPS28 (202), NT5C (201), DGUOK (200), MPG (196), EIF1B (191), IMPDH2 (187), POLR2I (186), HPRT1 (184), DDB1 (184), …	GUK1 (151), RBX1 (150), EDF1 (148), POLR2E (147), DAD1 (140), TAF10 (140), BCAP31 (137), ADRM1 (135), DUT (135), NUDT21 (133), GPX4 (132), HCLS1 (130), POLR2G (127), SUPT4H1 (126), POLR1D (125), VPS28 (124), APRT (123), TMED2 (123), TAF9 (122), NT5C (121), GTF2A2 (120), SSRP1 (117), RPA3 (116), COX17 (116), EIF1B (114), MPG (110), IMPDH2 (106), POLR3GL (106), DDB1 (106), DGUOK (105), POLD4 (103),…	RBX1 (343), GUK1 (343), POLR2E (339), EDF1 (332), DAD1 (327), ADRM1 (319), DUT (304), TAF10 (304), BCAP31 (300), GPX4 (289), NUDT21 (289), APRT (289), POLR2G (287), POLR1D (284), GTF2A2 (278), SSRP1 (275), COX17 (273), TMED2 (272), HCLS1 (271), SUPT4H1 (270), RPA3 (262), VPS28 (255), MPG (252), NT5C (251), TAF9 (251), DGUOK (246), IMPDH2 (242), POLR2F (240), DDB1 (235), EIF1B (234), POLR2I (232),…	RBX1 (96), GUK1 (94), EDF1 (90), POLR2E (90), DUT (88), TAF10 (87), ADRM1 (84), DAD1 (84), HCLS1 (83), GPX4 (81), SUPT4H1 (80), NUDT21 (79), VPS28 (78), BCAP31 (78), TMED2 (77), TAF9 (77), POLR1D (76), POLR2G (75), APRT (75), GTF2A2 (74), RPA3 (74), IMPDH2 (73), POLR3GL (72), NT5C (71), MPG (71), COX17 (68), EIF1B (68), DGUOK (66), POLE4 (64), SF3A3 (63), POLR2K (63), POLD4 (63), DDB1 (63), POLR2…
HALLMARK_E2F_TARGETS	HALLMARK_E2F_TARGETS	171	29	258	43	299	19	907	118	0.027882	0.0118901	0.0404896	0.0168297	0.0749186	0.00880853	0.179604	0.0903522	HMGB2 (426), H2AFZ (413), RAN (411), TUBB (397), HNRNPD (392), TMPO (377), STMN1 (369), SRSF2 (365), DEK (360), MKI67 (360), PA2G4 (358), NASP (351), DUT (345), ANP32E (344), SNRPB (342), XRCC6 (336), DDX39A (336), RAD21 (336), LMNB1 (335), LBR (332), SMC4 (331), HN1 (330), NAP1L1 (326), HMGA1 (322), DNMT1 (321), RANBP1 (318), PRKDC (316), TRA2B (304), MCM7 (303), SMC3 (303), SMC1A (302), MCM5 (3…	HMGB2 (182), H2AFZ (182), RAN (182), TUBB (172), HNRNPD (171), DEK (166), TMPO (164), STMN1 (161), ANP32E (156), MKI67 (155), DDX39A (153), PA2G4 (152), SNRPB (150), NASP (147), SMC4 (147), LBR (147), SRSF2 (147), NAP1L1 (147), LMNB1 (145), RAD21 (143), DNMT1 (143), DUT (143), XRCC6 (143), HMGA1 (141), HN1 (140), PRKDC (137), MCM7 (131), RANBP1 (131), SSRP1 (130), TRA2B (130), UBE2S (128), SMC1A …	HMGB2 (438), H2AFZ (424), RAN (423), TUBB (411), HNRNPD (403), TMPO (387), SRSF2 (379), STMN1 (378), PA2G4 (371), DEK (371), MKI67 (370), NASP (363), ANP32E (354), DUT (354), SNRPB (352), XRCC6 (348), DDX39A (348), RAD21 (346), LMNB1 (344), HN1 (342), SMC4 (341), LBR (341), NAP1L1 (337), HMGA1 (333), DNMT1 (331), RANBP1 (327), PRKDC (325), SMC3 (314), SMC1A (312), TRA2B (311), MCM5 (311), MCM7 (3…	RAN (194), HMGB2 (193), H2AFZ (193), TUBB (183), HNRNPD (183), DEK (176), TMPO (173), STMN1 (172), ANP32E (164), PA2G4 (164), MKI67 (163), DDX39A (161), SNRPB (160), SRSF2 (158), NASP (158), LMNB1 (156), NAP1L1 (155), DUT (155), SMC4 (155), DNMT1 (154), XRCC6 (153), LBR (153), HMGA1 (152), HN1 (150), PRKDC (148), RAD21 (147), MCM7 (142), RANBP1 (140), SSRP1 (140), SMC1A (138), UBE2S (136), MCM5 (…	HMGB2 (298), H2AFZ (292), RAN (291), HNRNPD (280), TUBB (280), TMPO (265), STMN1 (262), DEK (256), SRSF2 (251), ANP32E (250), MKI67 (250), PA2G4 (248), NASP (246), DUT (243), SNRPB (238), DDX39A (238), XRCC6 (237), LMNB1 (234), LBR (232), RAD21 (231), NAP1L1 (230), HMGA1 (230), SMC4 (228), HN1 (228), DNMT1 (225), PRKDC (223), RANBP1 (220), MCM7 (213), SMC1A (213), SSRP1 (209), TRA2B (209), SMC3 (…	RAN (163), HMGB2 (162), H2AFZ (160), TUBB (153), HNRNPD (153), DEK (149), TMPO (148), STMN1 (147), MKI67 (138), ANP32E (138), DDX39A (137), PA2G4 (135), SMC4 (133), SNRPB (133), SRSF2 (132), LBR (132), NASP (130), NAP1L1 (130), LMNB1 (129), RAD21 (127), DNMT1 (126), HMGA1 (126), DUT (125), HN1 (125), PRKDC (124), XRCC6 (123), MCM7 (118), SSRP1 (118), UBE2S (116), TRA2B (116), RANBP1 (114), SMC1A …	HMGB2 (375), H2AFZ (365), RAN (360), TUBB (346), HNRNPD (343), TMPO (329), STMN1 (326), MKI67 (318), SRSF2 (318), DEK (312), PA2G4 (308), NASP (306), ANP32E (302), DUT (300), SNRPB (298), DDX39A (295), LMNB1 (294), LBR (292), RAD21 (291), XRCC6 (291), SMC4 (288), HN1 (286), NAP1L1 (286), HMGA1 (282), RANBP1 (279), DNMT1 (278), PRKDC (274), SMC1A (264), MCM7 (263), SMC3 (262), SSRP1 (261), UBE2S (…	HMGB2 (101), RAN (101), HNRNPD (94), H2AFZ (93), TUBB (92), DEK (90), STMN1 (89), TMPO (88), DDX39A (86), LBR (85), MKI67 (84), NAP1L1 (83), ANP32E (83), NASP (81), SMC4 (80), SNRPB (80), LMNB1 (80), XRCC6 (80), SRSF2 (79), RAD21 (79), HN1 (78), HMGA1 (78), PA2G4 (77), PRKDC (76), DUT (75), DNMT1 (75), UBE2S (74), NUDT21 (72), SMC3 (72), MCM7 (71), MCM5 (71), RANBP1 (71), MCM3 (70), NCAPD2 (69), …
HALLMARK_EPITHELIAL_MESENCHYMAL_TRANSITION	HALLMARK_EPITHELIAL_MESENCHYMAL_TRANSITION	797	131	928	187	430	35	1228	91	0.129953	0.0537105	0.145637	0.0731898	0.107742	0.0162262	0.243168	0.0696784	VIM (872), EMP3 (815), PPIB (810), TGFB1 (774), LGALS1 (769), ITGB1 (691), TPM4 (670), JUN (661), CD44 (658), SAT1 (646), WIPF1 (645), IL32 (594), FLNA (570), GLIPR1 (513), TNFAIP3 (504), ID2 (486), COPA (428), GADD45B (394), TIMP1 (333), CD59 (327), CAPG (315), TGFBR3 (267), CALU (265), NOTCH2 (256), VCAN (250), FAS (248), BASP1 (229), MCM7 (228), GPX7 (191), QSOX1 (181), LEPRE1 (170), PLOD3 (16…	VIM (369), PPIB (339), EMP3 (335), LGALS1 (324), TGFB1 (317), ITGB1 (286), SAT1 (283), JUN (279), WIPF1 (278), CD44 (277), TPM4 (276), IL32 (250), FLNA (228), GLIPR1 (215), TNFAIP3 (215), ID2 (208), COPA (182), GADD45B (156), TIMP1 (135), CAPG (132), CD59 (130), NOTCH2 (111), TGFBR3 (107), FAS (105), BASP1 (104), CALU (102), VCAN (96), MCM7 (89), LEPRE1 (79), QSOX1 (77), GPX7 (75), GADD45A (70), …	VIM (899), PPIB (840), EMP3 (837), TGFB1 (796), LGALS1 (793), ITGB1 (706), TPM4 (691), JUN (686), CD44 (676), WIPF1 (666), SAT1 (663), IL32 (611), FLNA (588), GLIPR1 (526), TNFAIP3 (512), ID2 (499), COPA (444), GADD45B (403), TIMP1 (343), CD59 (339), CAPG (327), TGFBR3 (276), CALU (272), NOTCH2 (261), FAS (260), VCAN (259), BASP1 (238), MCM7 (232), GPX7 (197), QSOX1 (186), LEPRE1 (175), RHOB (168…	VIM (386), PPIB (356), EMP3 (354), LGALS1 (344), TGFB1 (333), ITGB1 (302), SAT1 (294), TPM4 (291), JUN (290), CD44 (289), WIPF1 (288), IL32 (266), FLNA (240), GLIPR1 (227), TNFAIP3 (224), ID2 (217), COPA (192), GADD45B (160), CD59 (143), TIMP1 (142), CAPG (136), NOTCH2 (114), FAS (112), TGFBR3 (111), BASP1 (109), CALU (108), VCAN (100), MCM7 (97), LEPRE1 (83), QSOX1 (81), GPX7 (76), GADD45A (74),…	VIM (574), EMP3 (533), PPIB (527), LGALS1 (505), TGFB1 (491), ITGB1 (458), TPM4 (440), WIPF1 (427), JUN (425), CD44 (420), SAT1 (415), IL32 (398), FLNA (361), GLIPR1 (343), ID2 (323), TNFAIP3 (318), COPA (283), GADD45B (248), CD59 (217), TIMP1 (213), CAPG (202), NOTCH2 (175), CALU (175), FAS (172), TGFBR3 (170), VCAN (157), MCM7 (150), BASP1 (149), QSOX1 (123), GPX7 (123), LEPRE1 (116), RHOB (105…	VIM (319), PPIB (295), EMP3 (293), LGALS1 (284), TGFB1 (279), ITGB1 (252), SAT1 (248), TPM4 (244), WIPF1 (244), CD44 (242), JUN (241), IL32 (220), FLNA (191), TNFAIP3 (189), GLIPR1 (188), ID2 (186), COPA (160), GADD45B (133), CD59 (117), TIMP1 (117), CAPG (111), NOTCH2 (98), TGFBR3 (93), FAS (92), BASP1 (91), CALU (91), VCAN (83), MCM7 (77), LEPRE1 (73), GPX7 (67), QSOX1 (65), GADD45A (62), PLOD3…	VIM (727), PPIB (674), EMP3 (662), LGALS1 (641), TGFB1 (631), ITGB1 (572), TPM4 (554), JUN (547), WIPF1 (545), CD44 (534), SAT1 (523), IL32 (494), FLNA (467), GLIPR1 (418), TNFAIP3 (409), ID2 (397), COPA (353), GADD45B (315), TIMP1 (276), CD59 (266), CAPG (260), NOTCH2 (218), CALU (216), TGFBR3 (213), FAS (208), VCAN (199), MCM7 (193), BASP1 (190), GPX7 (158), QSOX1 (147), LEPRE1 (143), PLOD3 (13…	VIM (188), EMP3 (175), PPIB (173), LGALS1 (168), TGFB1 (165), ITGB1 (151), WIPF1 (149), SAT1 (147), CD44 (142), JUN (139), TPM4 (138), IL32 (128), ID2 (112), GLIPR1 (112), FLNA (111), TNFAIP3 (105), COPA (95), GADD45B (81), CD59 (68), CAPG (66), TIMP1 (66), BASP1 (57), CALU (54), NOTCH2 (52), FAS (51), VCAN (51), TGFBR3 (44), MCM7 (40), LEPRE1 (37), GPX7 (36), QSOX1 (33), THBS1 (33), GADD45A (32)…
HALLMARK_ESTROGEN_RESPONSE_EARLY	HALLMARK_ESTROGEN_RESPONSE_EARLY	465	65	478	70	258	31	474	47	0.0758193	0.0266503	0.0750157	0.0273973	0.0646455	0.0143718	0.0938614	0.0359877	CD44 (235), ADD3 (203), ELF1 (202), FKBP5 (194), FDFT1 (180), FOS (173), ELOVL5 (172), SLC9A3R1 (165), FAIM3 (164), XBP1 (162), SH3BP5 (153), B4GALT1 (149), BAG1 (136), KLF10 (133), NADSYN1 (133), NCOR2 (132), BCL2 (131), PMAIP1 (124), AMFR (120), AFF1 (118), SLC7A5 (113), BHLHE40 (112), UNC119 (111), CHPT1 (111), ABLIM1 (111), RASGRP1 (108), MYC (98), FAM102A (96), UGCG (96), PPIF (95), TIPARP (…	CD44 (109), ADD3 (94), FKBP5 (89), ELF1 (89), FDFT1 (79), ELOVL5 (76), SLC9A3R1 (73), FOS (71), FAIM3 (70), BCL2 (66), XBP1 (66), B4GALT1 (64), BAG1 (64), KLF10 (63), SH3BP5 (63), PMAIP1 (59), NCOR2 (56), AMFR (54), AFF1 (52), SLC7A5 (51), CHPT1 (51), ABLIM1 (48), FAM102A (48), UNC119 (47), BHLHE40 (46), NADSYN1 (44), JAK2 (44), RASGRP1 (43), MYC (43), UGCG (42), PPIF (40), ITPK1 (38), TIPARP (37…	CD44 (250), ELF1 (215), ADD3 (209), FKBP5 (201), FDFT1 (188), ELOVL5 (178), FOS (177), SLC9A3R1 (174), FAIM3 (170), XBP1 (169), SH3BP5 (160), B4GALT1 (159), BAG1 (142), KLF10 (141), BCL2 (140), NADSYN1 (139), NCOR2 (132), PMAIP1 (128), AMFR (126), AFF1 (122), CHPT1 (119), SLC7A5 (117), ABLIM1 (115), UNC119 (115), RASGRP1 (114), BHLHE40 (114), MYC (105), UGCG (103), FAM102A (100), PPIF (99), TIPAR…	CD44 (113), ADD3 (97), ELF1 (94), FKBP5 (93), FDFT1 (82), SLC9A3R1 (78), ELOVL5 (78), FOS (77), FAIM3 (74), XBP1 (70), BCL2 (70), B4GALT1 (68), BAG1 (68), KLF10 (66), SH3BP5 (66), PMAIP1 (62), NCOR2 (58), AMFR (56), AFF1 (56), SLC7A5 (54), CHPT1 (53), UNC119 (51), ABLIM1 (51), FAM102A (49), BHLHE40 (48), NADSYN1 (46), JAK2 (45), MYC (44), RASGRP1 (44), UGCG (42), TIPARP (41), PPIF (41), ITPK1 (40…	CD44 (158), ADD3 (147), ELF1 (139), FKBP5 (137), FDFT1 (123), SLC9A3R1 (119), FAIM3 (118), ELOVL5 (116), FOS (116), XBP1 (112), B4GALT1 (103), SH3BP5 (101), BAG1 (97), BCL2 (91), NCOR2 (89), KLF10 (86), AFF1 (83), PMAIP1 (82), NADSYN1 (80), AMFR (79), UNC119 (79), ABLIM1 (77), SLC7A5 (76), CHPT1 (73), BHLHE40 (72), RASGRP1 (69), UGCG (67), FAM102A (65), TIPARP (64), MYC (64), JAK2 (63), PPIF (61)…	CD44 (98), ADD3 (81), ELF1 (80), FKBP5 (76), FDFT1 (72), ELOVL5 (71), SLC9A3R1 (65), FAIM3 (60), BCL2 (60), FOS (59), XBP1 (59), B4GALT1 (58), PMAIP1 (53), KLF10 (53), SH3BP5 (53), BAG1 (52), AFF1 (50), NCOR2 (49), SLC7A5 (48), AMFR (48), CHPT1 (48), ABLIM1 (46), FAM102A (46), UNC119 (43), BHLHE40 (41), JAK2 (40), UGCG (40), RASGRP1 (39), NADSYN1 (39), PPIF (36), TIPARP (36), MYC (34), MED13L (34…	CD44 (195), ADD3 (174), FKBP5 (168), ELF1 (165), FDFT1 (148), FOS (145), SLC9A3R1 (139), ELOVL5 (138), XBP1 (137), FAIM3 (137), SH3BP5 (131), B4GALT1 (128), BAG1 (115), NCOR2 (112), NADSYN1 (110), KLF10 (108), BCL2 (108), PMAIP1 (102), AFF1 (102), UNC119 (97), SLC7A5 (97), AMFR (96), BHLHE40 (95), CHPT1 (91), ABLIM1 (91), RASGRP1 (87), PPIF (83), UGCG (83), FAM102A (80), TIPARP (77), MYC (76), IT…	CD44 (60), ADD3 (52), FKBP5 (48), ELOVL5 (47), ELF1 (46), FDFT1 (40), B4GALT1 (40), SLC9A3R1 (38), BCL2 (37), FOS (36), FAIM3 (35), FAM102A (35), XBP1 (34), PMAIP1 (34), BAG1 (33), AMFR (32), KLF10 (32), UNC119 (31), CHPT1 (30), NCOR2 (29), SLC7A5 (29), AFF1 (29), JAK2 (27), ABLIM1 (27), SH3BP5 (27), UGCG (26), PPIF (24), RASGRP1 (24), NADSYN1 (24), MED13L (22), RARA (21), AQP3 (21), IL6ST (20), …
HALLMARK_ESTROGEN_RESPONSE_LATE	HALLMARK_ESTROGEN_RESPONSE_LATE	396	43	483	66	331	13	608	22	0.0645687	0.0176302	0.0758004	0.0258317	0.0829366	0.00602689	0.120396	0.0168453	COX6C (384), ISG20 (352), FKBP5 (300), IDH2 (299), ZFP36 (298), SLC9A3R1 (297), CD44 (288), PTPN6 (278), FDFT1 (276), JAK1 (275), XBP1 (273), ADD3 (254), S100A9 (238), DCXR (230), ELOVL5 (230), ID2 (225), BAG1 (217), FABP5 (204), FOS (204), DNAJC1 (196), DUSP2 (186), HPRT1 (183), ETFB (181), PPIF (177), PDCD4 (175), SNX10 (172), NCOR2 (172), TSTA3 (171), SIAH2 (163), BATF (158), AMFR (151), ITPK1…	COX6C (159), ISG20 (139), ZFP36 (127), CD44 (124), FKBP5 (122), SLC9A3R1 (118), JAK1 (116), PTPN6 (113), FDFT1 (112), ADD3 (106), IDH2 (104), XBP1 (103), ELOVL5 (102), S100A9 (98), BAG1 (96), DCXR (95), ID2 (89), DUSP2 (81), HPRT1 (81), FABP5 (81), DNAJC1 (79), FOS (78), TSTA3 (72), SNX10 (72), PPIF (71), NCOR2 (71), SIAH2 (71), ETFB (69), RBBP8 (64), CHPT1 (63), ITPK1 (63), PDCD4 (63), NXT1 (63)…	COX6C (402), ISG20 (365), IDH2 (313), FKBP5 (313), SLC9A3R1 (310), ZFP36 (310), CD44 (299), PTPN6 (291), FDFT1 (288), XBP1 (285), JAK1 (283), ADD3 (266), S100A9 (251), DCXR (239), ELOVL5 (239), ID2 (235), BAG1 (228), FABP5 (212), FOS (209), DNAJC1 (204), DUSP2 (196), HPRT1 (192), ETFB (185), PDCD4 (184), PPIF (182), SNX10 (181), TSTA3 (177), NCOR2 (176), BATF (167), SIAH2 (167), AMFR (161), RABEP…	COX6C (168), ISG20 (148), ZFP36 (132), CD44 (130), FKBP5 (130), SLC9A3R1 (126), JAK1 (121), PTPN6 (121), FDFT1 (119), XBP1 (112), IDH2 (112), ELOVL5 (108), ADD3 (108), BAG1 (103), S100A9 (101), DCXR (100), ID2 (94), FABP5 (86), FOS (84), DUSP2 (84), HPRT1 (84), DNAJC1 (83), PPIF (77), TSTA3 (76), SNX10 (75), SIAH2 (75), ETFB (74), NCOR2 (72), ITPK1 (69), RBBP8 (68), PDCD4 (67), BATF (66), NXT1 (6…	COX6C (249), ISG20 (226), FKBP5 (203), SLC9A3R1 (195), ZFP36 (191), CD44 (183), IDH2 (181), XBP1 (180), JAK1 (179), FDFT1 (178), PTPN6 (176), ADD3 (166), S100A9 (158), ELOVL5 (153), BAG1 (149), DCXR (147), ID2 (141), FOS (135), FABP5 (131), DNAJC1 (127), HPRT1 (125), DUSP2 (119), PPIF (118), SNX10 (115), ETFB (114), SIAH2 (113), TSTA3 (110), BATF (109), NCOR2 (106), PDCD4 (106), ITPK1 (98), CHPT1…	COX6C (148), ISG20 (131), ZFP36 (121), CD44 (118), JAK1 (110), FKBP5 (110), SLC9A3R1 (108), PTPN6 (104), FDFT1 (102), IDH2 (100), ADD3 (96), XBP1 (95), ELOVL5 (94), S100A9 (90), DCXR (87), BAG1 (84), ID2 (82), DUSP2 (75), FABP5 (74), HPRT1 (72), DNAJC1 (72), FOS (70), TSTA3 (68), SNX10 (67), SIAH2 (66), PPIF (64), NCOR2 (64), ETFB (63), PDCD4 (60), ITPK1 (58), AMFR (57), CHPT1 (57), NXT1 (56), RB…	COX6C (318), ISG20 (283), FKBP5 (252), ZFP36 (246), SLC9A3R1 (245), IDH2 (243), CD44 (234), XBP1 (227), PTPN6 (226), FDFT1 (223), JAK1 (222), ADD3 (206), S100A9 (202), DCXR (191), ELOVL5 (185), BAG1 (182), ID2 (180), FOS (171), FABP5 (171), DNAJC1 (157), DUSP2 (150), ETFB (150), PPIF (147), SNX10 (146), HPRT1 (145), PDCD4 (142), SIAH2 (141), NCOR2 (137), TSTA3 (135), ITPK1 (129), BATF (128), RABE…	COX6C (87), ISG20 (79), ZFP36 (73), IDH2 (67), CD44 (66), SLC9A3R1 (65), S100A9 (64), ADD3 (64), JAK1 (63), FDFT1 (62), FKBP5 (62), ELOVL5 (60), XBP1 (58), BAG1 (58), PTPN6 (56), ID2 (55), DCXR (48), DUSP2 (45), FOS (45), FABP5 (43), SNX10 (43), TSTA3 (42), PPIF (41), DNAJC1 (40), HPRT1 (39), AMFR (38), CHPT1 (37), ITPK1 (37), NCOR2 (37), SIAH2 (36), ETFB (36), SLC7A5 (36), PDCD4 (36), ATP2B4 (34…
HALLMARK_FATTY_ACID_METABOLISM	HALLMARK_FATTY_ACID_METABOLISM	434	86	557	133	349	15	915	94	0.0707647	0.0352604	0.0874137	0.0520548	0.0874468	0.0069541	0.181188	0.0719755	S100A10 (617), LDHA (612), ALDOA (611), PSME1 (604), MIF (590), LGALS1 (553), MDH2 (550), HSP90AA1 (548), DECR1 (523), PRDX6 (521), H2AFZ (515), MDH1 (505), ERP29 (504), OSTC (466), HSD17B10 (461), UBE2L6 (446), YWHAH (435), SUCLG1 (433), SDHC (431), ACADVL (421), ADSL (416), APEX1 (411), IDH3G (406), ELOVL5 (394), ODC1 (387), IDH3B (362), SMS (357), ACO2 (355), ACAA1 (355), SDHA (347), PDHB (340…	LDHA (273), S100A10 (266), ALDOA (264), PSME1 (261), MIF (252), LGALS1 (240), MDH2 (239), HSP90AA1 (231), DECR1 (225), PRDX6 (222), H2AFZ (220), MDH1 (218), ERP29 (210), UBE2L6 (196), SDHC (191), HSD17B10 (191), OSTC (191), YWHAH (188), APEX1 (184), ACADVL (182), ADSL (178), ELOVL5 (174), SUCLG1 (174), IDH3G (170), ODC1 (162), ACO2 (160), IDH3B (157), SMS (153), GRHPR (149), SDHA (147), ECHS1 (14…	S100A10 (641), ALDOA (633), LDHA (633), PSME1 (623), MIF (610), LGALS1 (577), MDH2 (568), HSP90AA1 (567), PRDX6 (542), DECR1 (539), H2AFZ (535), ERP29 (524), MDH1 (522), OSTC (484), HSD17B10 (479), UBE2L6 (461), YWHAH (453), SUCLG1 (450), SDHC (447), ACADVL (432), ADSL (429), APEX1 (423), IDH3G (419), ELOVL5 (408), ODC1 (398), IDH3B (372), ACAA1 (370), SMS (369), ACO2 (366), SDHA (362), PDHB (352…	LDHA (290), S100A10 (281), ALDOA (280), PSME1 (277), MIF (270), LGALS1 (257), MDH2 (253), HSP90AA1 (248), DECR1 (240), H2AFZ (235), MDH1 (233), PRDX6 (233), ERP29 (225), UBE2L6 (207), HSD17B10 (206), SDHC (203), OSTC (203), YWHAH (200), APEX1 (195), ACADVL (191), ADSL (190), SUCLG1 (187), ELOVL5 (184), IDH3G (180), ODC1 (176), ACO2 (171), IDH3B (167), SMS (162), GRHPR (157), RAP1GDS1 (156), ACAA1…	LDHA (413), S100A10 (412), ALDOA (409), PSME1 (399), MIF (390), LGALS1 (369), MDH2 (368), HSP90AA1 (366), DECR1 (347), PRDX6 (344), H2AFZ (343), MDH1 (340), ERP29 (330), HSD17B10 (310), UBE2L6 (299), OSTC (295), YWHAH (294), SDHC (288), SUCLG1 (282), APEX1 (277), ACADVL (276), ADSL (272), ELOVL5 (268), IDH3G (262), ODC1 (258), ACO2 (248), SMS (240), IDH3B (239), ACAA1 (238), SDHA (232), ECHS1 (22…	LDHA (241), S100A10 (236), PSME1 (233), ALDOA (232), MIF (222), LGALS1 (214), MDH2 (214), HSP90AA1 (205), DECR1 (202), PRDX6 (197), H2AFZ (193), MDH1 (193), ERP29 (188), UBE2L6 (173), OSTC (173), YWHAH (171), HSD17B10 (171), SDHC (169), APEX1 (166), ADSL (164), ACADVL (163), ELOVL5 (157), SUCLG1 (153), ODC1 (146), IDH3G (144), IDH3B (143), ACO2 (137), GRHPR (136), SMS (135), RAP1GDS1 (131), ECHS1…	S100A10 (521), LDHA (520), ALDOA (518), PSME1 (511), MIF (496), LGALS1 (470), HSP90AA1 (465), MDH2 (463), DECR1 (439), PRDX6 (438), H2AFZ (432), MDH1 (430), ERP29 (416), HSD17B10 (392), OSTC (386), UBE2L6 (381), YWHAH (374), SDHC (364), SUCLG1 (363), ACADVL (356), ADSL (348), APEX1 (346), IDH3G (338), ODC1 (335), ELOVL5 (326), ACO2 (306), IDH3B (305), SMS (299), SDHA (296), ACAA1 (295), PDHB (289…	S100A10 (156), LDHA (155), MIF (149), PSME1 (146), ALDOA (144), MDH2 (137), LGALS1 (136), DECR1 (133), HSP90AA1 (129), PRDX6 (127), H2AFZ (122), MDH1 (119), ERP29 (117), UBE2L6 (115), APEX1 (109), SDHC (108), ACADVL (106), HSD17B10 (105), YWHAH (104), ELOVL5 (102), ADSL (100), OSTC (99), ODC1 (95), SUCLG1 (94), IDH3G (93), SMS (88), IDH3B (88), ACO2 (87), RAP1GDS1 (84), GRHPR (83), ACAA1 (83), SD…
HALLMARK_G2M_CHECKPOINT	HALLMARK_G2M_CHECKPOINT	260	26	353	41	334	10	881	111	0.0423936	0.0106601	0.0553986	0.016047	0.0836883	0.00463607	0.174455	0.0849923	H2AFZ (410), HMGN2 (404), HNRNPD (393), H2AFV (390), TMPO (384), HSPA8 (381), SRSF2 (375), HNRNPU (372), NCL (371), STMN1 (365), MKI67 (361), SFPQ (358), RAD21 (350), NASP (347), DDX39A (346), LBR (340), SMC4 (340), HN1 (337), LMNB1 (335), HMGA1 (334), EWSR1 (331), SNRPD1 (328), KPNB1 (327), TRA2B (324), SMC1A (306), SYNCRIP (303), UBE2S (302), ILF3 (301), MCM5 (300), BUB3 (289), KIF22 (282), TOP…	H2AFZ (180), H2AFV (172), HMGN2 (168), HSPA8 (163), TMPO (162), HNRNPD (161), HNRNPU (160), SRSF2 (156), SFPQ (154), NCL (154), STMN1 (154), MKI67 (151), LBR (151), SMC4 (150), HN1 (149), RAD21 (149), DDX39A (148), NASP (148), KPNB1 (145), HMGA1 (143), LMNB1 (140), EWSR1 (139), TRA2B (135), SNRPD1 (132), SMC1A (131), UBE2S (130), ILF3 (125), MCM5 (123), SMC2 (121), MT2A (120), PTTG1 (119), CENPF …	H2AFZ (421), HMGN2 (418), HNRNPD (403), H2AFV (401), TMPO (394), HSPA8 (390), SRSF2 (389), NCL (383), HNRNPU (383), STMN1 (374), MKI67 (371), SFPQ (368), RAD21 (362), DDX39A (357), NASP (357), SMC4 (351), LBR (348), HN1 (347), LMNB1 (346), HMGA1 (345), EWSR1 (342), SNRPD1 (339), KPNB1 (334), TRA2B (328), SMC1A (315), SYNCRIP (312), UBE2S (311), MCM5 (311), ILF3 (309), BUB3 (299), KIF22 (290), MT2…	H2AFZ (191), H2AFV (183), HMGN2 (180), HSPA8 (174), HNRNPD (173), TMPO (171), HNRNPU (171), NCL (166), SRSF2 (166), STMN1 (164), SFPQ (163), DDX39A (160), HN1 (159), MKI67 (159), NASP (159), SMC4 (159), LBR (156), HMGA1 (155), RAD21 (153), KPNB1 (151), LMNB1 (149), EWSR1 (148), SMC1A (142), SNRPD1 (142), TRA2B (142), UBE2S (140), ILF3 (135), MCM5 (133), SMC2 (130), GSPT1 (129), SYNCRIP (129), H2A…	H2AFZ (285), H2AFV (282), HMGN2 (278), HNRNPD (274), HSPA8 (266), TMPO (263), HNRNPU (259), NCL (258), SRSF2 (257), STMN1 (255), MKI67 (250), SFPQ (249), NASP (248), RAD21 (240), LBR (238), HMGA1 (236), HN1 (235), DDX39A (234), SMC4 (234), LMNB1 (231), KPNB1 (230), EWSR1 (229), SNRPD1 (225), SMC1A (221), TRA2B (220), SYNCRIP (213), UBE2S (206), MCM5 (205), ILF3 (203), KIF22 (201), SMC2 (200), BUB…	H2AFZ (158), H2AFV (153), HMGN2 (148), HSPA8 (146), HNRNPD (146), TMPO (145), STMN1 (140), HNRNPU (139), NCL (138), SRSF2 (137), SFPQ (136), MKI67 (135), SMC4 (135), RAD21 (134), LBR (133), HN1 (132), NASP (130), DDX39A (129), KPNB1 (128), HMGA1 (127), EWSR1 (123), LMNB1 (122), TRA2B (122), SMC1A (118), UBE2S (116), SNRPD1 (115), CDC25B (108), GSPT1 (108), MCM5 (108), SMC2 (108), ILF3 (107), CENP…	H2AFZ (356), HMGN2 (345), H2AFV (342), HNRNPD (337), TMPO (332), HSPA8 (329), STMN1 (318), NCL (317), SRSF2 (317), MKI67 (316), HNRNPU (314), SFPQ (309), NASP (301), LBR (297), DDX39A (297), RAD21 (296), SMC4 (295), HN1 (293), LMNB1 (289), HMGA1 (289), KPNB1 (283), EWSR1 (280), SNRPD1 (278), TRA2B (271), SMC1A (271), UBE2S (263), SYNCRIP (261), ILF3 (258), MCM5 (253), KIF22 (248), BUB3 (246), TOP…	H2AFZ (93), H2AFV (93), HMGN2 (91), HSPA8 (91), HNRNPD (90), HNRNPU (89), TMPO (85), LBR (85), RAD21 (84), STMN1 (84), HN1 (84), KPNB1 (83), SRSF2 (82), MKI67 (81), NCL (80), SFPQ (80), HMGA1 (79), SMC4 (79), DDX39A (79), NASP (78), LMNB1 (77), EWSR1 (74), TRA2B (73), SMC1A (70), GSPT1 (70), UBE2S (69), ILF3 (68), SNRPD1 (67), SYNCRIP (67), KIF22 (66), PTTG1 (65), MCM5 (65), TOP1 (64), BUB3 (64),…
HALLMARK_GLYCOLYSIS	HALLMARK_GLYCOLYSIS	429	51	576	97	385	12	944	89	0.0699495	0.0209102	0.0903955	0.0379648	0.0964671	0.00556328	0.186931	0.068147	PPIA (765), ENO1 (726), TPI1 (715), LDHA (708), ALDOA (703), PGK1 (674), PGAM1 (666), MIF (664), TXN (648), MDH2 (644), TALDO1 (624), SOD1 (597), ISG20 (575), HSPA5 (573), MDH1 (549), GLRX (524), DDIT4 (481), NASP (475), SDHC (466), PGLS (457), CD44 (449), PSMC4 (436), HDLBP (424), G6PD (421), HAX1 (418), STMN1 (417), AKR1A1 (415), KIF2A (408), COPB2 (402), CXCR4 (387), RBCK1 (384), CITED2 (376),…	PPIA (323), ENO1 (305), LDHA (304), TPI1 (303), ALDOA (300), PGK1 (290), MIF (287), PGAM1 (285), TXN (273), MDH2 (272), TALDO1 (257), SOD1 (256), ISG20 (244), HSPA5 (236), MDH1 (230), GLRX (205), DDIT4 (203), NASP (202), SDHC (202), PGLS (199), CD44 (193), HAX1 (183), PSMC4 (176), HDLBP (175), AKR1A1 (173), G6PD (172), STMN1 (172), RBCK1 (170), CXCR4 (167), KIF2A (164), CITED2 (161), COPB2 (159),…	PPIA (787), ENO1 (748), TPI1 (732), LDHA (730), ALDOA (724), PGK1 (693), PGAM1 (686), MIF (683), TXN (664), MDH2 (662), TALDO1 (642), SOD1 (613), ISG20 (588), HSPA5 (588), MDH1 (561), GLRX (538), DDIT4 (491), NASP (488), SDHC (477), PGLS (465), CD44 (461), PSMC4 (445), HDLBP (435), STMN1 (429), G6PD (429), HAX1 (428), AKR1A1 (425), KIF2A (421), COPB2 (410), CXCR4 (398), RBCK1 (393), CITED2 (386),…	PPIA (344), ENO1 (326), TPI1 (322), LDHA (321), ALDOA (318), PGK1 (308), MIF (305), PGAM1 (301), TXN (289), MDH2 (288), TALDO1 (274), SOD1 (273), ISG20 (258), HSPA5 (253), MDH1 (245), GLRX (219), NASP (218), SDHC (216), DDIT4 (211), PGLS (208), CD44 (205), HAX1 (195), PSMC4 (188), AKR1A1 (186), HDLBP (186), G6PD (182), STMN1 (182), RBCK1 (176), CXCR4 (175), KIF2A (172), CITED2 (171), COPB2 (168),…	PPIA (497), ENO1 (481), TPI1 (475), LDHA (473), ALDOA (464), PGK1 (444), PGAM1 (443), MIF (436), TXN (430), MDH2 (421), TALDO1 (408), SOD1 (399), ISG20 (385), HSPA5 (373), MDH1 (365), NASP (324), GLRX (323), DDIT4 (309), PGLS (304), SDHC (300), CD44 (296), PSMC4 (286), HAX1 (282), STMN1 (277), AKR1A1 (276), HDLBP (275), G6PD (268), COPB2 (260), KIF2A (258), CXCR4 (254), CITED2 (251), RBCK1 (250),…	PPIA (285), TPI1 (271), LDHA (270), ENO1 (269), ALDOA (268), MIF (256), PGK1 (255), PGAM1 (252), TXN (247), MDH2 (241), SOD1 (230), TALDO1 (229), ISG20 (215), MDH1 (206), HSPA5 (205), GLRX (186), SDHC (180), PGLS (179), DDIT4 (179), NASP (175), CD44 (173), HAX1 (160), HDLBP (158), STMN1 (156), PSMC4 (155), G6PD (153), AKR1A1 (152), RBCK1 (150), KIF2A (148), CXCR4 (147), CITED2 (147), COPB2 (139),…	PPIA (637), ENO1 (616), TPI1 (603), LDHA (599), ALDOA (586), PGK1 (562), PGAM1 (557), MIF (556), TXN (547), MDH2 (536), TALDO1 (526), SOD1 (504), ISG20 (482), HSPA5 (478), MDH1 (468), GLRX (432), NASP (407), DDIT4 (396), PGLS (389), SDHC (387), CD44 (371), PSMC4 (368), HDLBP (357), STMN1 (356), AKR1A1 (352), HAX1 (351), G6PD (348), COPB2 (337), KIF2A (329), CITED2 (323), CXCR4 (321), RBCK1 (316),…	PPIA (179), TPI1 (171), MIF (170), LDHA (169), ENO1 (169), ALDOA (166), PGAM1 (161), PGK1 (160), TXN (158), MDH2 (154), SOD1 (146), TALDO1 (144), ISG20 (141), HSPA5 (133), MDH1 (132), GLRX (115), DDIT4 (114), SDHC (113), NASP (112), CD44 (112), PGLS (110), HDLBP (102), PSMC4 (102), HAX1 (100), KIF2A (99), STMN1 (99), RBCK1 (98), AKR1A1 (98), G6PD (95), CXCR4 (93), COPB2 (88), UGP2 (87), ALDH9A1 (…
HALLMARK_HEDGEHOG_SIGNALING	HALLMARK_HEDGEHOG_SIGNALING	797	209	829	224	414	136	841	91	0.129953	0.0856909	0.1301	0.0876712	0.103733	0.0630505	0.166535	0.0696784	MYH9 (508), PML (253), LDB1 (207), TLE3 (194), GPR56 (187), CDK6 (180), TLE1 (171), RASA1 (166), NF1 (128), DPYSL2 (104), ETS2 (84), CDK5R1 (54), PTCH1 (37), CELSR1 (18), VEGFA (17), L1CAM (7), AMOT (5), NRP2 (5), RTN1 (4), ACHE (2), VLDLR (2), OPHN1 (1)	MYH9 (193), PML (82), TLE3 (80), LDB1 (79), TLE1 (77), GPR56 (62), CDK6 (58), RASA1 (54), NF1 (53), ETS2 (35), DPYSL2 (33), CDK5R1 (25), PTCH1 (14), CELSR1 (8), VEGFA (7), L1CAM (3), AMOT (2), RTN1 (2), ACHE (1), VLDLR (1), NRP2 (1)	MYH9 (532), PML (265), LDB1 (219), TLE3 (203), GPR56 (193), CDK6 (189), TLE1 (180), RASA1 (176), NF1 (133), DPYSL2 (112), ETS2 (88), CDK5R1 (56), PTCH1 (39), CELSR1 (21), VEGFA (17), L1CAM (8), AMOT (5), NRP2 (5), RTN1 (4), ACHE (2), VLDLR (2), OPHN1 (1)	MYH9 (211), PML (93), TLE3 (91), LDB1 (85), TLE1 (82), GPR56 (67), CDK6 (64), RASA1 (61), NF1 (58), DPYSL2 (38), ETS2 (38), CDK5R1 (25), PTCH1 (15), CELSR1 (8), VEGFA (8), L1CAM (3), RTN1 (3), AMOT (2), ACHE (1), VLDLR (1), NRP2 (1)	MYH9 (335), PML (156), LDB1 (136), TLE3 (131), TLE1 (122), GPR56 (116), CDK6 (107), RASA1 (104), NF1 (83), DPYSL2 (64), ETS2 (52), CDK5R1 (38), PTCH1 (24), CELSR1 (14), VEGFA (9), AMOT (5), RTN1 (4), L1CAM (4), NRP2 (2), ACHE (1), VLDLR (1)	MYH9 (169), LDB1 (76), PML (71), TLE1 (68), TLE3 (68), GPR56 (55), CDK6 (52), RASA1 (49), NF1 (48), ETS2 (32), DPYSL2 (29), CDK5R1 (21), PTCH1 (14), CELSR1 (6), VEGFA (5), L1CAM (3), AMOT (2), RTN1 (2), ACHE (1), VLDLR (1), NRP2 (1)	MYH9 (421), PML (211), LDB1 (177), TLE3 (167), TLE1 (150), GPR56 (150), CDK6 (145), RASA1 (141), NF1 (110), DPYSL2 (92), ETS2 (70), CDK5R1 (46), PTCH1 (27), VEGFA (15), CELSR1 (14), L1CAM (6), AMOT (5), NRP2 (5), RTN1 (4), ACHE (2), VLDLR (1)	MYH9 (104), LDB1 (52), TLE1 (45), TLE3 (45), PML (44), GPR56 (33), RASA1 (30), NF1 (29), CDK6 (25), ETS2 (23), DPYSL2 (20), CDK5R1 (15), PTCH1 (9), VEGFA (5), CELSR1 (3), RTN1 (2), ACHE (1), L1CAM (1)
HALLMARK_HEME_METABOLISM	HALLMARK_HEME_METABOLISM	252	22	280	32	105	20	338	32	0.0410892	0.00902009	0.0439422	0.0125245	0.0263092	0.00927214	0.0669307	0.0245023	RBM38 (190), CAST (188), GYPC (177), TCEA1 (172), UCP2 (172), CCND3 (164), USP15 (160), ADD1 (159), PRDX2 (157), BSG (155), KLF3 (149), RIOK3 (147), RAD23A (147), LRP10 (145), EPB41 (145), BTG2 (144), FBXO7 (144), HIST1H4C (142), YPEL5 (141), NCOA4 (141), PGLS (138), FAM46C (136), CTSB (136), RNF19A (132), MKRN1 (131), MAP2K3 (129), EIF2AK1 (127), OPTN (123), TOP1 (121), TNRC6B (121), CIR1 (119),…	RBM38 (86), CAST (84), GYPC (80), ADD1 (74), LRP10 (73), UCP2 (72), CCND3 (72), RAD23A (69), PRDX2 (69), KLF3 (69), BSG (68), TCEA1 (68), CTSB (63), YPEL5 (63), FBXO7 (63), EPB41 (63), USP15 (62), PGLS (61), MKRN1 (60), BTG2 (60), NCOA4 (59), RIOK3 (59), EIF2AK1 (58), MAP2K3 (58), FAM46C (57), HDGF (57), HIST1H4C (57), CAT (56), TNRC6B (56), RNF19A (54), BNIP3L (53), SDCBP (53), NR3C1 (53), OPTN …	RBM38 (198), CAST (193), GYPC (181), UCP2 (178), TCEA1 (176), CCND3 (170), ADD1 (166), USP15 (165), PRDX2 (160), BSG (158), RAD23A (152), KLF3 (152), RIOK3 (151), EPB41 (151), LRP10 (149), FBXO7 (147), BTG2 (147), HIST1H4C (146), YPEL5 (144), NCOA4 (143), PGLS (143), FAM46C (139), CTSB (139), RNF19A (135), MKRN1 (134), MAP2K3 (131), TNRC6B (129), EIF2AK1 (129), OPTN (125), TOP1 (122), CIR1 (121),…	RBM38 (91), CAST (89), GYPC (86), CCND3 (81), UCP2 (80), LRP10 (80), ADD1 (79), TCEA1 (76), PRDX2 (75), RAD23A (74), BSG (74), KLF3 (72), FBXO7 (71), YPEL5 (69), EPB41 (69), CTSB (67), USP15 (67), BTG2 (66), PGLS (66), RIOK3 (65), MKRN1 (65), MAP2K3 (64), NCOA4 (63), HIST1H4C (63), FAM46C (62), RNF19A (61), EIF2AK1 (61), CAT (60), TNRC6B (60), HDGF (59), BNIP3L (59), MGST3 (57), OPTN (56), SDCBP …	RBM38 (127), CAST (121), GYPC (120), UCP2 (118), TCEA1 (112), CCND3 (110), ADD1 (107), BSG (105), USP15 (104), PRDX2 (103), FBXO7 (103), RAD23A (100), LRP10 (100), KLF3 (99), BTG2 (96), YPEL5 (96), EPB41 (96), RIOK3 (95), FAM46C (95), CTSB (94), HIST1H4C (93), NCOA4 (92), PGLS (92), RNF19A (91), EIF2AK1 (86), MKRN1 (86), MAP2K3 (86), OPTN (83), TNRC6B (81), BNIP3L (81), SEC14L1 (80), NR3C1 (80), …	RBM38 (79), CAST (75), GYPC (72), ADD1 (67), CCND3 (66), LRP10 (66), UCP2 (64), RAD23A (62), KLF3 (62), PRDX2 (61), BSG (60), TCEA1 (60), YPEL5 (57), MKRN1 (56), FBXO7 (56), EPB41 (56), USP15 (55), CTSB (55), RIOK3 (54), PGLS (54), BTG2 (53), EIF2AK1 (53), MAP2K3 (53), FAM46C (52), HDGF (52), HIST1H4C (52), CAT (51), TNRC6B (51), RNF19A (51), NCOA4 (51), NR3C1 (49), MGST3 (48), FBXO9 (48), BNIP3L…	RBM38 (163), CAST (159), GYPC (152), UCP2 (151), TCEA1 (146), CCND3 (141), PRDX2 (137), ADD1 (135), BSG (134), RAD23A (131), USP15 (131), KLF3 (131), LRP10 (126), RIOK3 (126), EPB41 (125), FBXO7 (124), BTG2 (123), NCOA4 (123), YPEL5 (122), CTSB (120), PGLS (119), FAM46C (119), HIST1H4C (116), EIF2AK1 (114), RNF19A (114), MKRN1 (110), MAP2K3 (108), TNRC6B (106), OPTN (105), TOP1 (104), CIR1 (102),…	RBM38 (42), LRP10 (40), UCP2 (37), ADD1 (37), CAST (37), CCND3 (36), GYPC (35), PRDX2 (34), EIF2AK1 (33), BSG (33), EPB41 (32), HDGF (31), CAT (31), TCEA1 (31), CTSB (31), USP15 (31), RAD23A (31), MAP2K3 (31), KLF3 (31), HIST1H4C (30), RIOK3 (30), BTG2 (29), PGLS (29), FBXO7 (29), FAM46C (29), TNRC6B (29), YPEL5 (29), BNIP3L (28), MGST3 (27), TMEM9B (26), ACP5 (26), NR3C1 (25), CCDC28A (25), SDCB…
HALLMARK_HYPOXIA	HALLMARK_HYPOXIA	642	16	669	21	359	5	906	19	0.10468	0.00656007	0.104991	0.00821918	0.0899524	0.00231803	0.179406	0.0145482	GAPDH (649), S100A4 (624), ALDOA (582), ZFP36 (558), JUN (556), PGK1 (555), CXCR4 (554), MIF (546), TPI1 (544), ISG20 (538), ENO1 (538), BTG1 (538), LDHA (531), PNRC1 (529), DDIT4 (522), ANXA2 (516), DUSP1 (493), HSPA5 (489), GPI (485), KLF6 (469), PRDX5 (437), TNFAIP3 (433), MT2A (407), MYH9 (404), PPP1R15A (392), ETS1 (379), IDS (364), FOS (349), GLRX (344), SLC2A3 (328), TES (327), WSB1 (323),…	GAPDH (282), S100A4 (272), ALDOA (255), PGK1 (249), TPI1 (239), MIF (238), LDHA (238), ZFP36 (238), ANXA2 (235), JUN (234), CXCR4 (229), ENO1 (227), PNRC1 (226), BTG1 (226), ISG20 (224), DDIT4 (220), HSPA5 (216), DUSP1 (211), GPI (208), KLF6 (199), PRDX5 (189), TNFAIP3 (188), MT2A (177), PPP1R15A (167), ETS1 (162), MYH9 (162), GLRX (155), IDS (154), PIM1 (153), FOS (142), WSB1 (140), NR3C1 (139),…	GAPDH (676), S100A4 (652), ALDOA (611), ZFP36 (585), JUN (584), PGK1 (579), CXCR4 (579), MIF (571), TPI1 (566), ISG20 (565), BTG1 (565), ENO1 (561), PNRC1 (557), LDHA (552), DDIT4 (540), ANXA2 (537), DUSP1 (520), HSPA5 (508), GPI (506), KLF6 (495), PRDX5 (457), TNFAIP3 (452), MYH9 (426), MT2A (423), PPP1R15A (411), ETS1 (395), IDS (380), FOS (360), GLRX (357), WSB1 (348), SLC2A3 (344), TES (341),…	GAPDH (301), S100A4 (288), ALDOA (268), PGK1 (264), ZFP36 (255), MIF (254), TPI1 (252), JUN (249), ANXA2 (247), LDHA (246), CXCR4 (245), PNRC1 (244), ENO1 (244), BTG1 (243), ISG20 (240), DDIT4 (237), HSPA5 (230), DUSP1 (226), GPI (222), KLF6 (209), PRDX5 (204), TNFAIP3 (198), MT2A (188), PPP1R15A (182), MYH9 (178), ETS1 (174), IDS (166), GLRX (164), PIM1 (161), FOS (154), WSB1 (151), NR3C1 (148),…	GAPDH (439), S100A4 (416), ALDOA (390), ZFP36 (384), PGK1 (382), TPI1 (370), CXCR4 (369), MIF (368), JUN (367), ENO1 (366), LDHA (366), ISG20 (364), BTG1 (361), ANXA2 (355), DDIT4 (351), PNRC1 (350), DUSP1 (339), GPI (333), HSPA5 (333), KLF6 (324), PRDX5 (307), TNFAIP3 (285), MT2A (280), PPP1R15A (274), MYH9 (267), ETS1 (254), IDS (240), FOS (239), GLRX (237), PIM1 (229), SLC2A3 (223), WSB1 (219)…	GAPDH (245), S100A4 (233), ALDOA (218), PGK1 (213), MIF (213), ZFP36 (208), JUN (206), ANXA2 (203), LDHA (203), TPI1 (203), BTG1 (198), PNRC1 (197), CXCR4 (196), ISG20 (194), DDIT4 (193), ENO1 (189), DUSP1 (186), HSPA5 (184), GPI (180), KLF6 (172), TNFAIP3 (164), PRDX5 (161), MT2A (152), PPP1R15A (139), ETS1 (137), GLRX (135), MYH9 (135), IDS (134), FOS (126), PIM1 (125), NR3C1 (121), WSB1 (120),…	GAPDH (537), S100A4 (515), ALDOA (484), ZFP36 (467), PGK1 (458), MIF (454), JUN (452), CXCR4 (452), TPI1 (451), ENO1 (449), ISG20 (445), BTG1 (440), LDHA (439), DDIT4 (429), PNRC1 (428), ANXA2 (427), DUSP1 (406), GPI (403), HSPA5 (403), KLF6 (398), PRDX5 (369), TNFAIP3 (357), MT2A (335), MYH9 (333), PPP1R15A (332), ETS1 (319), IDS (298), GLRX (289), FOS (288), SLC2A3 (281), PIM1 (273), WSB1 (261)…	GAPDH (141), S100A4 (133), PGK1 (129), ALDOA (126), MIF (124), ZFP36 (124), ANXA2 (122), JUN (119), LDHA (117), BTG1 (117), TPI1 (117), CXCR4 (117), DUSP1 (116), PNRC1 (114), ISG20 (114), DDIT4 (113), ENO1 (106), HSPA5 (105), KLF6 (102), GPI (101), TNFAIP3 (94), PRDX5 (91), MT2A (88), PPP1R15A (83), ETS1 (80), IDS (76), MYH9 (74), GLRX (74), FOS (73), PFKL (71), PIM1 (70), WSB1 (68), TES (67), CD…
HALLMARK_IL2_STAT5_SIGNALING	HALLMARK_IL2_STAT5_SIGNALING	423	34	425	34	326	8	542	33	0.0689711	0.0139401	0.0666981	0.0133072	0.0816838	0.00370885	0.107327	0.025268	CCND3 (286), KLF6 (268), CD48 (260), CD81 (259), CD44 (256), SELL (245), SYNGR2 (244), GPX4 (234), IFITM3 (228), LTB (219), IL10RA (215), AHNAK (214), SLC2A3 (211), RHOH (207), CDC42SE2 (200), TNFRSF1B (194), GADD45B (193), MAP3K8 (193), PIM1 (192), XBP1 (191), CTSZ (190), RNH1 (188), MAPKAPK2 (187), PRNP (186), PLIN2 (184), IGF2R (171), GSTO1 (169), RABGAP1L (164), HOPX (158), IFNGR1 (158), HUWE…	CCND3 (109), CD81 (109), SYNGR2 (107), CD48 (106), CD44 (104), KLF6 (101), GPX4 (96), SELL (88), IL10RA (85), RHOH (85), IFITM3 (84), CDC42SE2 (83), RNH1 (82), LTB (82), XBP1 (80), PRNP (80), MAP3K8 (79), PIM1 (78), SLC2A3 (76), AHNAK (76), MAPKAPK2 (75), PLIN2 (74), TNFRSF1B (71), GADD45B (69), CTSZ (68), GSTO1 (68), IGF2R (68), CD79B (63), RABGAP1L (61), HOPX (60), SNX9 (59), GPR65 (59), ODC1 (…	CCND3 (299), KLF6 (279), CD44 (271), CD81 (270), CD48 (270), SYNGR2 (254), SELL (252), GPX4 (245), IFITM3 (233), LTB (229), IL10RA (225), AHNAK (224), SLC2A3 (220), RHOH (218), CDC42SE2 (207), MAP3K8 (203), TNFRSF1B (201), PIM1 (201), GADD45B (200), CTSZ (199), XBP1 (197), MAPKAPK2 (196), RNH1 (193), PRNP (192), PLIN2 (190), IGF2R (175), GSTO1 (172), RABGAP1L (168), IFNGR1 (164), HOPX (163), HUWE…	CCND3 (114), CD81 (111), SYNGR2 (111), CD48 (111), CD44 (107), KLF6 (106), GPX4 (99), SELL (90), RHOH (90), LTB (87), IL10RA (87), IFITM3 (86), CDC42SE2 (84), RNH1 (84), XBP1 (83), PRNP (82), AHNAK (81), MAP3K8 (80), PIM1 (79), SLC2A3 (79), MAPKAPK2 (78), PLIN2 (75), TNFRSF1B (74), GADD45B (74), CTSZ (71), GSTO1 (70), IGF2R (69), CD79B (66), RABGAP1L (62), SNX9 (62), ODC1 (61), HOPX (61), TNFSF10…	CCND3 (173), KLF6 (168), CD81 (164), CD48 (162), SYNGR2 (159), CD44 (155), GPX4 (151), SELL (142), IL10RA (131), LTB (131), AHNAK (130), IFITM3 (129), RHOH (128), SLC2A3 (126), XBP1 (123), RNH1 (122), CDC42SE2 (119), MAPKAPK2 (119), TNFRSF1B (118), MAP3K8 (118), PIM1 (117), PRNP (117), CTSZ (116), GADD45B (115), PLIN2 (112), IGF2R (105), GSTO1 (102), GLIPR2 (98), RABGAP1L (96), ODC1 (95), CD79B (…	CD81 (99), CCND3 (98), CD48 (96), CD44 (95), SYNGR2 (93), KLF6 (88), GPX4 (85), SELL (83), RHOH (81), CDC42SE2 (77), IL10RA (76), IFITM3 (75), XBP1 (75), MAP3K8 (73), LTB (72), RNH1 (71), PRNP (70), AHNAK (67), PIM1 (67), SLC2A3 (65), MAPKAPK2 (64), PLIN2 (63), GADD45B (63), TNFRSF1B (61), IGF2R (61), CTSZ (61), CD79B (61), GSTO1 (60), ODC1 (57), RABGAP1L (57), SNX9 (56), GPR65 (54), BATF (54), H…	CCND3 (233), KLF6 (224), CD81 (211), CD48 (208), SYNGR2 (203), CD44 (198), GPX4 (197), SELL (190), IFITM3 (181), LTB (176), SLC2A3 (175), AHNAK (173), RHOH (169), IL10RA (168), CDC42SE2 (160), TNFRSF1B (159), RNH1 (157), PIM1 (156), XBP1 (155), MAPKAPK2 (155), GADD45B (155), MAP3K8 (153), PLIN2 (151), CTSZ (151), PRNP (147), GSTO1 (138), IGF2R (137), HUWE1 (132), RABGAP1L (129), IFNGR1 (128), ODC…	CCND3 (57), CD81 (54), KLF6 (52), CD44 (51), CD48 (49), GPX4 (48), SYNGR2 (48), RHOH (47), IL10RA (44), XBP1 (44), CDC42SE2 (43), SELL (42), LTB (40), MAP3K8 (40), PIM1 (39), IFITM3 (39), AHNAK (38), PRNP (38), GADD45B (36), PLIN2 (35), SNX9 (35), SLC2A3 (34), RNH1 (33), GSTO1 (33), TNFRSF1B (33), MAPKAPK2 (33), PHTF2 (32), CD79B (32), CTSZ (32), RABGAP1L (31), ODC1 (31), IGF2R (30), GPR65 (30), …
HALLMARK_IL6_JAK_STAT3_SIGNALING	HALLMARK_IL6_JAK_STAT3_SIGNALING	595	53	606	56	328	27	614	58	0.0970161	0.0217302	0.0951036	0.0219178	0.0821849	0.0125174	0.121584	0.0444104	TGFB1 (359), IL2RG (326), CD44 (305), JUN (293), IRF1 (293), GRB2 (279), PTPN1 (274), LTB (264), TNFRSF1B (245), ITGA4 (238), STAT3 (229), PIM1 (218), MAP3K8 (203), STAT1 (192), PTPN2 (183), IFNAR1 (182), IFNGR1 (176), PIK3R5 (170), IFNGR2 (162), HAX1 (161), PTPN11 (158), BAK1 (147), MYD88 (145), IL17RA (136), FAS (130), CBL (125), IL12RB1 (122), IL6ST (120), STAT2 (116), IL4R (116), IL10RB (111)…	TGFB1 (144), IL2RG (126), JUN (126), CD44 (117), PTPN1 (111), IRF1 (108), GRB2 (107), LTB (101), TNFRSF1B (97), STAT3 (95), PIM1 (93), ITGA4 (89), MAP3K8 (86), IFNAR1 (79), PTPN2 (75), STAT1 (71), IFNGR1 (70), HAX1 (68), IFNGR2 (68), PIK3R5 (66), FAS (61), MYD88 (61), PTPN11 (59), IL12RB1 (55), BAK1 (54), IL17RA (53), IL6ST (52), SOCS3 (52), TNFRSF1A (46), IL4R (46), TYK2 (43), CD38 (39), HMOX1 (…	TGFB1 (377), IL2RG (339), CD44 (322), JUN (309), IRF1 (307), GRB2 (292), PTPN1 (287), LTB (278), ITGA4 (251), TNFRSF1B (249), STAT3 (237), PIM1 (226), MAP3K8 (213), STAT1 (201), PTPN2 (191), IFNAR1 (189), IFNGR1 (182), PIK3R5 (177), IFNGR2 (171), HAX1 (167), PTPN11 (167), MYD88 (150), BAK1 (149), IL17RA (139), CBL (137), FAS (135), STAT2 (124), IL6ST (123), IL12RB1 (122), IL4R (120), IL10RB (114)…	TGFB1 (154), JUN (134), IL2RG (133), CD44 (125), PTPN1 (118), IRF1 (117), GRB2 (116), LTB (107), TNFRSF1B (104), STAT3 (100), PIM1 (99), ITGA4 (97), MAP3K8 (92), IFNAR1 (86), PTPN2 (80), STAT1 (76), PIK3R5 (72), IFNGR2 (72), IFNGR1 (71), HAX1 (70), MYD88 (67), FAS (63), PTPN11 (63), IL12RB1 (57), BAK1 (57), IL17RA (55), SOCS3 (54), IL6ST (53), TNFRSF1A (48), IL4R (47), STAT2 (43), TYK2 (43), CBL …	TGFB1 (235), IL2RG (212), JUN (198), CD44 (189), IRF1 (189), GRB2 (185), PTPN1 (184), LTB (177), TNFRSF1B (169), ITGA4 (156), STAT3 (155), PIM1 (150), MAP3K8 (133), IFNAR1 (127), STAT1 (125), PTPN2 (122), HAX1 (109), IFNGR1 (108), PIK3R5 (107), PTPN11 (105), IFNGR2 (105), BAK1 (97), MYD88 (97), FAS (94), IL12RB1 (91), IL17RA (85), IL6ST (78), STAT2 (77), SOCS3 (74), CBL (74), TNFRSF1A (73), CD38 …	TGFB1 (132), JUN (114), IL2RG (114), PTPN1 (104), CD44 (104), IRF1 (96), GRB2 (96), LTB (92), STAT3 (89), TNFRSF1B (86), ITGA4 (84), PIM1 (82), MAP3K8 (80), IFNAR1 (70), PTPN2 (69), IFNGR1 (64), IFNGR2 (62), STAT1 (62), HAX1 (58), PIK3R5 (57), FAS (54), MYD88 (53), PTPN11 (51), IL12RB1 (51), BAK1 (50), IL17RA (49), IL6ST (49), SOCS3 (48), IL4R (40), TYK2 (39), TNFRSF1A (37), STAT2 (37), CD38 (37)…	TGFB1 (296), IL2RG (271), CD44 (246), JUN (244), IRF1 (240), GRB2 (234), PTPN1 (229), LTB (217), TNFRSF1B (210), ITGA4 (197), STAT3 (189), PIM1 (181), MAP3K8 (168), STAT1 (156), IFNAR1 (152), PTPN2 (152), IFNGR1 (142), IFNGR2 (140), PIK3R5 (138), HAX1 (133), PTPN11 (126), MYD88 (123), BAK1 (122), IL17RA (114), FAS (113), IL12RB1 (104), CBL (102), IL4R (99), IL6ST (96), STAT2 (93), CD38 (92), IL10…	TGFB1 (77), JUN (70), IL2RG (67), PTPN1 (64), CD44 (62), IRF1 (59), LTB (52), TNFRSF1B (49), GRB2 (48), STAT3 (48), MAP3K8 (48), PIM1 (46), IFNAR1 (43), ITGA4 (43), IFNGR2 (41), PIK3R5 (40), PTPN2 (39), STAT1 (38), IFNGR1 (37), IL6ST (32), IL12RB1 (32), BAK1 (30), HAX1 (30), FAS (29), MYD88 (29), SOCS3 (29), PTPN11 (28), TNFRSF1A (26), TYK2 (25), IL17RA (22), IL4R (22), IL10RB (21), CD38 (20), IL…
HALLMARK_INFLAMMATORY_RESPONSE	HALLMARK_INFLAMMATORY_RESPONSE	814	34	814	34	467	31	679	47	0.132725	0.0139401	0.127746	0.0133072	0.117013	0.0143718	0.134455	0.0359877	NFKBIA (418), EMP3 (377), RHOG (360), LY6E (359), CD69 (358), KLF6 (346), CD48 (345), IFITM1 (341), IRF1 (324), TAPBP (306), CD55 (286), NFKB1 (271), HIF1A (263), SELL (263), IL10RA (258), PDE4B (242), BTG2 (242), ABI1 (237), SRI (233), LCK (231), ADRM1 (227), CD82 (226), CCL5 (225), LCP2 (223), LYN (217), BST2 (215), ATP2B1 (212), TNFRSF1B (212), IL7R (185), GNAI3 (182), RELA (181), SEMA4D (179)…	NFKBIA (186), EMP3 (164), RHOG (154), IFITM1 (152), CD69 (149), KLF6 (147), LY6E (146), CD48 (145), TAPBP (132), IRF1 (124), SELL (118), NFKB1 (117), HIF1A (114), CD55 (113), IL10RA (104), LCK (102), ABI1 (101), BST2 (99), CD82 (98), LCP2 (98), BTG2 (97), PDE4B (97), ADRM1 (97), SRI (96), TNFRSF1B (95), CCL5 (91), LYN (90), ATP2B1 (85), GPR183 (82), IL7R (80), GNAI3 (80), RELA (79), IFNGR2 (77), …	NFKBIA (438), EMP3 (394), CD69 (375), LY6E (375), RHOG (374), KLF6 (363), CD48 (356), IFITM1 (352), IRF1 (335), TAPBP (322), CD55 (298), NFKB1 (287), HIF1A (277), SELL (272), IL10RA (266), BTG2 (253), PDE4B (253), SRI (245), ABI1 (243), LCK (238), CD82 (234), ADRM1 (234), LYN (232), CCL5 (232), LCP2 (231), BST2 (225), ATP2B1 (218), TNFRSF1B (216), IL7R (191), RELA (189), IFNGR2 (188), GNAI3 (186)…	NFKBIA (197), EMP3 (174), IFITM1 (161), RHOG (159), CD69 (158), CD48 (156), LY6E (155), KLF6 (154), TAPBP (141), IRF1 (135), SELL (123), HIF1A (123), CD55 (121), NFKB1 (120), LCK (109), IL10RA (109), ABI1 (107), LCP2 (105), BTG2 (104), PDE4B (103), BST2 (103), ADRM1 (103), SRI (102), CD82 (102), TNFRSF1B (101), CCL5 (99), LYN (93), ATP2B1 (90), GNAI3 (88), GPR183 (86), IL7R (83), RELA (82), IFNAR…	NFKBIA (286), EMP3 (255), RHOG (248), LY6E (240), CD69 (237), IFITM1 (236), CD48 (232), KLF6 (232), IRF1 (211), TAPBP (201), CD55 (182), SELL (182), HIF1A (181), NFKB1 (179), IL10RA (168), BTG2 (162), ADRM1 (161), LCK (159), SRI (158), PDE4B (157), ABI1 (155), LCP2 (152), BST2 (152), CCL5 (149), CD82 (146), TNFRSF1B (144), LYN (143), ATP2B1 (140), GNAI3 (129), IFNAR1 (123), IL7R (122), RELA (121)…	NFKBIA (166), EMP3 (145), IFITM1 (138), RHOG (138), CD48 (132), CD69 (132), LY6E (131), KLF6 (130), TAPBP (120), IRF1 (110), NFKB1 (108), SELL (107), HIF1A (103), CD55 (101), LCK (95), IL10RA (92), SRI (91), LCP2 (89), PDE4B (89), BST2 (88), ABI1 (88), ADRM1 (87), CD82 (85), BTG2 (85), CCL5 (84), TNFRSF1B (83), LYN (80), GPR183 (77), ATP2B1 (76), GNAI3 (74), IL7R (72), RELA (69), IFNGR2 (69), IFN…	NFKBIA (343), EMP3 (312), RHOG (297), LY6E (294), CD69 (292), IFITM1 (284), KLF6 (282), CD48 (282), IRF1 (262), TAPBP (253), CD55 (231), HIF1A (225), SELL (218), NFKB1 (218), IL10RA (204), BTG2 (197), ABI1 (197), LCK (194), PDE4B (193), SRI (192), ADRM1 (188), CD82 (186), BST2 (184), LCP2 (182), CCL5 (181), TNFRSF1B (177), ATP2B1 (176), LYN (174), GNAI3 (156), SEMA4D (151), IL7R (150), RELA (149)…	NFKBIA (105), KLF6 (91), IFITM1 (86), EMP3 (85), RHOG (83), CD48 (81), CD69 (81), LY6E (78), IRF1 (75), TAPBP (75), HIF1A (68), IL10RA (63), SELL (63), NFKB1 (63), CD55 (60), SRI (59), LCP2 (58), LCK (57), ABI1 (56), BST2 (56), LYN (56), PDE4B (54), ADRM1 (52), CCL5 (50), BTG2 (50), CD82 (50), GPR183 (50), TNFRSF1B (49), ATP2B1 (48), IFNAR1 (46), IL7R (46), IFNGR2 (43), GNAI3 (43), PIK3R5 (41), R…
HALLMARK_INTERFERON_ALPHA_RESPONSE	HALLMARK_INTERFERON_ALPHA_RESPONSE	723	60	746	64	737	140	1039	89	0.117887	0.0246002	0.117075	0.0250489	0.184665	0.064905	0.205743	0.068147	B2M (449), LY6E (414), IFITM1 (407), IFITM2 (403), PSMB8 (396), PSME1 (395), PSMB9 (390), PSME2 (382), CD74 (379), ISG20 (376), IFITM3 (376), HLA-C (358), UBE2L6 (355), TAP1 (347), SELL (318), ISG15 (318), BST2 (303), CD47 (294), TXNIP (292), GBP2 (287), PSMA3 (279), SP110 (276), IRF1 (272), ELF1 (265), CASP8 (260), ADAR (250), CASP1 (237), IFI35 (234), IRF2 (234), OGFR (224), GBP4 (220), NMI (22…	B2M (184), LY6E (175), IFITM1 (174), IFITM2 (170), PSMB9 (165), PSMB8 (165), IFITM3 (160), PSME1 (158), CD74 (152), PSME2 (152), ISG20 (150), TAP1 (147), HLA-C (141), UBE2L6 (140), SELL (136), ISG15 (128), TXNIP (124), CD47 (122), BST2 (121), GBP2 (115), PSMA3 (114), SP110 (113), CASP8 (109), ELF1 (109), NMI (104), GBP4 (101), IRF1 (99), IFI35 (97), ADAR (96), CASP1 (95), IRF2 (90), OGFR (87), LA…	B2M (464), LY6E (426), IFITM1 (420), IFITM2 (416), PSMB8 (411), PSME1 (409), PSMB9 (403), CD74 (394), PSME2 (393), ISG20 (389), IFITM3 (387), HLA-C (371), UBE2L6 (368), TAP1 (359), ISG15 (328), SELL (326), BST2 (312), CD47 (306), TXNIP (304), GBP2 (297), PSMA3 (290), SP110 (285), IRF1 (280), ELF1 (275), CASP8 (268), ADAR (260), CASP1 (246), IFI35 (238), IRF2 (237), OGFR (234), GBP4 (229), NMI (22…	B2M (197), IFITM1 (187), LY6E (187), IFITM2 (182), PSMB9 (177), PSMB8 (176), IFITM3 (173), PSME1 (172), CD74 (164), PSME2 (163), ISG20 (161), TAP1 (159), HLA-C (153), UBE2L6 (152), SELL (145), ISG15 (138), TXNIP (132), BST2 (129), CD47 (127), GBP2 (123), SP110 (121), PSMA3 (120), ELF1 (116), CASP8 (113), NMI (111), IFI35 (109), GBP4 (108), IRF1 (106), ADAR (104), CASP1 (100), IRF2 (96), OGFR (95)…	B2M (297), LY6E (282), IFITM1 (277), IFITM2 (271), PSMB8 (262), PSME1 (260), IFITM3 (258), PSMB9 (256), PSME2 (253), CD74 (250), ISG20 (247), TAP1 (236), HLA-C (235), UBE2L6 (235), SELL (213), ISG15 (209), BST2 (201), TXNIP (197), CD47 (189), GBP2 (189), PSMA3 (187), SP110 (184), CASP8 (179), ELF1 (172), ADAR (168), IRF1 (167), IFI35 (164), NMI (161), CASP1 (160), IRF2 (156), GBP4 (154), OGFR (14…	B2M (160), IFITM1 (152), LY6E (151), IFITM2 (151), PSMB8 (146), PSMB9 (145), IFITM3 (142), PSME1 (141), PSME2 (134), CD74 (134), ISG20 (130), TAP1 (126), HLA-C (124), UBE2L6 (122), SELL (120), ISG15 (111), CD47 (107), TXNIP (105), BST2 (104), PSMA3 (103), GBP2 (101), SP110 (98), GBP4 (94), ELF1 (94), CASP8 (92), NMI (89), IRF1 (85), IFI35 (84), CASP1 (82), IRF2 (82), ADAR (80), OGFR (76), LAP3 (7…	B2M (382), LY6E (356), IFITM1 (349), IFITM2 (343), PSMB8 (340), PSME1 (337), PSMB9 (332), IFITM3 (329), PSME2 (326), CD74 (324), ISG20 (317), HLA-C (302), UBE2L6 (302), TAP1 (295), SELL (268), ISG15 (267), BST2 (260), CD47 (251), TXNIP (250), PSMA3 (245), GBP2 (240), SP110 (234), CASP8 (225), IRF1 (225), ELF1 (223), ADAR (214), IFI35 (208), CASP1 (207), IRF2 (202), NMI (194), GBP4 (193), OGFR (18…	B2M (94), IFITM2 (93), PSMB8 (89), IFITM1 (88), PSMB9 (87), LY6E (84), IFITM3 (84), CD74 (83), PSME1 (80), PSME2 (80), UBE2L6 (77), TAP1 (76), ISG20 (75), SELL (73), HLA-C (67), CD47 (66), ISG15 (65), BST2 (64), TXNIP (63), GBP2 (62), ELF1 (60), SP110 (58), PSMA3 (57), GBP4 (54), CASP8 (51), IFI35 (50), EPSTI1 (49), NMI (49), CASP1 (48), ADAR (48), IRF2 (47), IRF1 (46), LAP3 (45), SAMD9 (45), NUB…
HALLMARK_INTERFERON_GAMMA_RESPONSE	HALLMARK_INTERFERON_GAMMA_RESPONSE	624	32	630	33	699	124	826	55	0.101745	0.0131201	0.0988701	0.0129159	0.175144	0.0574873	0.163564	0.0421133	B2M (328), HLA-A (318), HLA-B (301), LY6E (300), PSMB9 (298), IFITM2 (297), CD74 (292), PSME1 (285), PSMB8 (284), ISG20 (281), PSME2 (274), PSMB10 (273), IFITM3 (266), VAMP8 (264), UBE2L6 (260), GZMA (257), TXNIP (250), TAP1 (242), HLA-DRB1 (237), CASP4 (236), CCL5 (235), TAPBP (234), PTPN6 (232), MT2A (225), NFKBIA (222), ITGB7 (222), VAMP5 (219), BST2 (218), LCP2 (216), ISG15 (215), SP110 (214)…	B2M (134), HLA-A (130), HLA-B (130), IFITM2 (129), PSMB9 (124), LY6E (122), PSMB8 (120), CD74 (120), PSME1 (116), PSMB10 (116), VAMP8 (112), ISG20 (112), IFITM3 (110), PSME2 (110), GZMA (107), UBE2L6 (103), TAP1 (101), TXNIP (100), TAPBP (99), CCL5 (98), HLA-DRB1 (97), PTPN6 (94), NFKBIA (94), MT2A (91), VAMP5 (91), CASP4 (90), ITGB7 (88), LCP2 (88), BTG1 (88), BST2 (88), STAT3 (85), SRI (85), SP…	B2M (340), HLA-A (327), HLA-B (313), LY6E (311), IFITM2 (309), PSMB9 (308), CD74 (305), PSME1 (297), PSMB8 (297), ISG20 (292), PSMB10 (286), PSME2 (283), IFITM3 (276), VAMP8 (272), UBE2L6 (269), GZMA (268), TXNIP (260), TAP1 (250), HLA-DRB1 (249), CCL5 (246), CASP4 (245), TAPBP (244), PTPN6 (241), MT2A (234), NFKBIA (232), ITGB7 (230), BST2 (228), VAMP5 (227), ISG15 (225), LCP2 (225), SP110 (221)…	B2M (144), HLA-B (140), HLA-A (139), IFITM2 (137), PSMB9 (133), LY6E (132), CD74 (128), PSMB8 (127), PSME1 (125), PSMB10 (124), ISG20 (120), PSME2 (119), IFITM3 (118), VAMP8 (118), GZMA (117), UBE2L6 (111), TAP1 (109), CCL5 (107), TXNIP (106), TAPBP (105), PTPN6 (104), HLA-DRB1 (102), CASP4 (100), VAMP5 (99), NFKBIA (98), ITGB7 (98), MT2A (97), LCP2 (95), BST2 (94), SAMHD1 (93), BTG1 (92), STAT3 …	B2M (210), HLA-A (201), HLA-B (197), IFITM2 (195), LY6E (194), PSMB9 (190), CD74 (188), PSMB8 (184), PSME1 (181), PSMB10 (179), ISG20 (179), PSME2 (178), IFITM3 (175), VAMP8 (171), GZMA (170), UBE2L6 (168), TAP1 (162), TXNIP (160), HLA-DRB1 (155), PTPN6 (154), CCL5 (154), CASP4 (149), MT2A (149), TAPBP (148), ITGB7 (144), NFKBIA (142), VAMP5 (142), BST2 (142), LCP2 (141), ISG15 (139), SAMHD1 (138…	B2M (124), HLA-B (122), HLA-A (121), IFITM2 (116), PSMB8 (111), PSMB9 (111), CD74 (110), LY6E (110), PSMB10 (105), PSME1 (105), VAMP8 (103), ISG20 (101), IFITM3 (100), PSME2 (97), GZMA (97), UBE2L6 (96), TAP1 (94), TXNIP (92), TAPBP (89), CCL5 (88), HLA-DRB1 (85), NFKBIA (85), CASP4 (84), VAMP5 (82), LCP2 (82), BTG1 (82), PTPN6 (81), MT2A (81), SRI (79), BST2 (79), ITGB7 (78), SAMHD1 (77), STAT3 …	B2M (274), HLA-A (264), LY6E (253), HLA-B (252), IFITM2 (249), CD74 (246), PSMB9 (246), PSMB8 (238), PSME1 (237), ISG20 (235), PSMB10 (232), PSME2 (232), IFITM3 (230), VAMP8 (225), UBE2L6 (218), GZMA (217), TXNIP (213), HLA-DRB1 (205), TAP1 (205), CCL5 (199), PTPN6 (196), TAPBP (194), CASP4 (191), MT2A (187), VAMP5 (185), BST2 (184), ITGB7 (184), NFKBIA (183), LCP2 (181), ISG15 (180), SAMHD1 (178…	B2M (80), IFITM2 (77), HLA-B (77), HLA-A (76), PSMB8 (74), CD74 (72), PSMB9 (71), PSMB10 (69), LY6E (69), VAMP8 (68), PSME1 (66), UBE2L6 (65), ISG20 (64), IFITM3 (63), PSME2 (63), TAP1 (61), TXNIP (59), NFKBIA (58), BTG1 (58), VAMP5 (57), GZMA (57), TAPBP (57), BST2 (55), HLA-DRB1 (55), STAT3 (54), PTPN6 (53), PSMB2 (53), CCL5 (52), LCP2 (52), CASP4 (52), ISG15 (51), SAMHD1 (51), SRI (51), PTPN1 …
HALLMARK_KRAS_SIGNALING_DN	HALLMARK_KRAS_SIGNALING_DN	985	124	1016	135	557	260	1019	137	0.160607	0.0508405	0.159448	0.0528376	0.139564	0.120538	0.201782	0.1049	BTG2 (413), FAM46C (347), PTPRJ (247), NR4A2 (221), ZBTB16 (218), LFNG (205), STAG3 (200), SKIL (170), CAMK1D (158), SIDT1 (156), SNN (154), MX1 (147), SLC16A7 (143), GTF3C5 (139), ADCK3 (132), MFSD6 (127), CLSTN3 (125), PDK2 (111), MTHFR (106), MAST3 (101), CDKAL1 (95), ASB7 (95), CCDC132 (95), DTNB (87), BARD1 (85), SGK1 (79), PDCD1 (75), PDE6B (68), GAMT (65), SLC25A23 (60), YPEL1 (58), SPHK2 …	BTG2 (164), FAM46C (136), LFNG (96), PTPRJ (92), ZBTB16 (89), NR4A2 (85), STAG3 (81), MX1 (67), CAMK1D (65), GTF3C5 (63), SNN (62), SKIL (62), ADCK3 (60), SIDT1 (56), MFSD6 (53), SLC16A7 (51), CLSTN3 (45), MTHFR (44), DTNB (39), PDK2 (37), PDCD1 (36), MAST3 (35), ASB7 (35), SGK1 (35), CCDC132 (34), CDKAL1 (32), SLC25A23 (30), SPHK2 (29), BARD1 (29), GAMT (27), PDE6B (27), YPEL1 (26), IDUA (21), C…	BTG2 (433), FAM46C (364), PTPRJ (256), NR4A2 (238), ZBTB16 (226), LFNG (216), STAG3 (210), SKIL (180), CAMK1D (168), SNN (164), SIDT1 (163), MX1 (154), SLC16A7 (150), GTF3C5 (144), ADCK3 (136), MFSD6 (131), CLSTN3 (130), PDK2 (113), MTHFR (111), MAST3 (102), CDKAL1 (99), CCDC132 (99), ASB7 (98), DTNB (91), BARD1 (88), SGK1 (81), PDCD1 (77), PDE6B (69), GAMT (65), SLC25A23 (64), YPEL1 (63), SPHK2 …	BTG2 (177), FAM46C (146), LFNG (100), PTPRJ (98), NR4A2 (95), ZBTB16 (94), STAG3 (90), SNN (70), MX1 (69), GTF3C5 (68), CAMK1D (67), SKIL (66), SIDT1 (63), ADCK3 (63), MFSD6 (60), SLC16A7 (54), CLSTN3 (48), MTHFR (48), DTNB (43), PDK2 (42), ASB7 (39), SGK1 (37), PDCD1 (37), CDKAL1 (37), CCDC132 (37), MAST3 (35), BARD1 (31), SLC25A23 (30), YPEL1 (29), SPHK2 (29), GAMT (29), PDE6B (29), IDUA (21), …	BTG2 (287), FAM46C (241), PTPRJ (156), ZBTB16 (138), LFNG (138), STAG3 (134), NR4A2 (133), SKIL (109), SIDT1 (107), MX1 (107), CAMK1D (101), SNN (100), GTF3C5 (96), ADCK3 (96), MFSD6 (88), SLC16A7 (87), CLSTN3 (79), PDK2 (76), MTHFR (68), MAST3 (66), DTNB (63), ASB7 (61), CDKAL1 (58), CCDC132 (56), BARD1 (54), PDCD1 (53), SGK1 (53), PDE6B (46), SLC25A23 (41), GAMT (39), SPHK2 (39), YPEL1 (37), ID…	BTG2 (136), FAM46C (115), PTPRJ (78), LFNG (76), ZBTB16 (75), NR4A2 (71), STAG3 (69), SNN (55), SKIL (54), MX1 (52), GTF3C5 (52), ADCK3 (51), CAMK1D (51), MFSD6 (47), SIDT1 (44), MTHFR (40), SLC16A7 (38), CLSTN3 (36), DTNB (34), PDK2 (30), MAST3 (30), PDCD1 (30), CDKAL1 (29), ASB7 (29), CCDC132 (27), SLC25A23 (25), SPHK2 (25), BARD1 (25), PDE6B (24), SGK1 (23), GAMT (23), YPEL1 (20), CD40LG (18),…	BTG2 (346), FAM46C (291), PTPRJ (210), NR4A2 (178), ZBTB16 (174), LFNG (169), STAG3 (160), SKIL (134), SIDT1 (130), MX1 (129), CAMK1D (128), SNN (125), SLC16A7 (121), GTF3C5 (121), ADCK3 (112), MFSD6 (109), CLSTN3 (98), PDK2 (94), MTHFR (87), MAST3 (82), CDKAL1 (79), ASB7 (79), CCDC132 (76), DTNB (75), BARD1 (73), PDCD1 (66), SGK1 (66), PDE6B (60), SLC25A23 (53), GAMT (51), SPHK2 (47), YPEL1 (47)…	BTG2 (75), FAM46C (68), PTPRJ (49), LFNG (48), NR4A2 (47), ZBTB16 (45), STAG3 (40), SKIL (34), GTF3C5 (32), MX1 (29), MFSD6 (27), SNN (27), SIDT1 (25), MTHFR (25), SLC16A7 (25), ADCK3 (24), CAMK1D (24), DTNB (21), SLC25A23 (20), CLSTN3 (20), MAST3 (19), CCDC132 (18), CDKAL1 (18), ASB7 (17), PDCD1 (17), SGK1 (16), PDK2 (15), BARD1 (15), SPHK2 (15), IDUA (15), YPEL1 (14), GAMT (14), PDE6B (13), CD4…
HALLMARK_KRAS_SIGNALING_UP	HALLMARK_KRAS_SIGNALING_UP	477	43	478	44	263	40	750	49	0.077776	0.0176302	0.0750157	0.0172211	0.0658983	0.0185443	0.148515	0.0375191	LAPTM5 (405), IL2RG (356), CD37 (344), ITGB2 (341), LCP1 (339), PSMB8 (338), GYPC (332), ETS1 (320), CXCR4 (319), IKZF1 (296), IL10RA (282), TNFAIP3 (276), CTSS (273), PPP1R15A (239), TNFRSF1B (239), MAP4K1 (230), IL7R (230), GLRX (228), NIN (226), DOCK2 (221), RABGAP1L (219), ID2 (214), PRDM1 (203), WDR33 (187), ADAM8 (171), SLMO2 (168), MAP3K1 (165), ERO1L (157), CCND2 (156), TRIB2 (149), ZNF63…	LAPTM5 (173), IL2RG (148), GYPC (145), ITGB2 (145), LCP1 (143), PSMB8 (143), CD37 (142), CXCR4 (138), ETS1 (132), IKZF1 (127), TNFAIP3 (118), IL10RA (117), CTSS (116), MAP4K1 (105), TNFRSF1B (100), GLRX (98), IL7R (98), NIN (97), PPP1R15A (93), PRDM1 (92), ID2 (87), DOCK2 (86), RABGAP1L (83), WDR33 (77), TRIB2 (69), SLMO2 (67), ZNF639 (67), MAP3K1 (65), ADAM8 (65), ERO1L (64), BIRC3 (58), CCND2 (…	LAPTM5 (421), IL2RG (370), CD37 (357), ITGB2 (353), LCP1 (352), PSMB8 (350), GYPC (341), ETS1 (331), CXCR4 (329), IKZF1 (310), IL10RA (291), TNFAIP3 (285), CTSS (284), TNFRSF1B (246), PPP1R15A (246), IL7R (241), NIN (240), MAP4K1 (240), GLRX (236), DOCK2 (227), RABGAP1L (227), ID2 (222), PRDM1 (215), WDR33 (191), SLMO2 (175), MAP3K1 (175), ADAM8 (175), CCND2 (162), ERO1L (158), TRIB2 (154), ZNF63…	LAPTM5 (178), IL2RG (153), ITGB2 (149), LCP1 (149), CD37 (148), GYPC (147), PSMB8 (146), CXCR4 (143), ETS1 (134), IKZF1 (133), TNFAIP3 (123), IL10RA (121), CTSS (118), MAP4K1 (109), GLRX (102), TNFRSF1B (102), NIN (101), IL7R (100), PPP1R15A (96), PRDM1 (94), DOCK2 (90), ID2 (90), RABGAP1L (85), WDR33 (79), SLMO2 (70), TRIB2 (69), MAP3K1 (67), ZNF639 (67), ERO1L (66), ADAM8 (66), BIRC3 (60), CCND…	LAPTM5 (271), IL2RG (236), ITGB2 (232), LCP1 (229), CD37 (223), PSMB8 (222), GYPC (222), CXCR4 (216), ETS1 (208), IKZF1 (203), CTSS (188), IL10RA (183), TNFAIP3 (181), MAP4K1 (163), TNFRSF1B (162), NIN (156), PPP1R15A (155), GLRX (152), IL7R (148), DOCK2 (144), ID2 (141), RABGAP1L (139), PRDM1 (137), WDR33 (124), ADAM8 (113), SLMO2 (112), TRIB2 (110), ZNF639 (108), MAP3K1 (105), ERO1L (104), CCND…	LAPTM5 (153), IL2RG (133), ITGB2 (131), GYPC (127), PSMB8 (126), LCP1 (126), CD37 (126), CXCR4 (122), ETS1 (116), IKZF1 (115), TNFAIP3 (105), IL10RA (104), CTSS (101), TNFRSF1B (90), NIN (89), MAP4K1 (89), IL7R (87), GLRX (87), PRDM1 (84), PPP1R15A (79), ID2 (78), DOCK2 (74), RABGAP1L (72), WDR33 (69), SLMO2 (60), ZNF639 (58), MAP3K1 (58), TRIB2 (58), ERO1L (56), ADAM8 (54), BIRC3 (50), CCND2 (49…	LAPTM5 (341), IL2RG (301), ITGB2 (291), CD37 (286), PSMB8 (285), LCP1 (283), GYPC (282), CXCR4 (270), ETS1 (265), IKZF1 (249), IL10RA (236), CTSS (236), TNFAIP3 (236), PPP1R15A (205), MAP4K1 (202), TNFRSF1B (202), NIN (192), GLRX (189), IL7R (189), DOCK2 (184), ID2 (181), RABGAP1L (180), PRDM1 (171), WDR33 (151), ADAM8 (144), SLMO2 (140), MAP3K1 (140), ERO1L (136), ZNF639 (132), TRIB2 (131), CCND…	LAPTM5 (83), IL2RG (76), PSMB8 (71), ITGB2 (70), CD37 (68), LCP1 (66), GYPC (66), CXCR4 (66), IKZF1 (65), ETS1 (60), IL10RA (59), TNFAIP3 (54), PPP1R15A (51), CTSS (51), MAP4K1 (49), TNFRSF1B (48), GLRX (48), WDR33 (47), PRDM1 (47), NIN (45), IL7R (44), DOCK2 (43), ID2 (42), MAP3K1 (39), RABGAP1L (37), TRIB2 (33), SLMO2 (32), ADAM8 (31), ERO1L (30), BIRC3 (29), ZNF639 (28), CCND2 (28), STRN (25),…
HALLMARK_MITOTIC_SPINDLE	HALLMARK_MITOTIC_SPINDLE	315	74	350	80	168	30	598	71	0.0513615	0.0303403	0.0549278	0.0313112	0.0420947	0.0139082	0.118416	0.0543645	MYH9 (232), ARHGDIA (227), EZR (223), FLNA (212), ACTN4 (209), CAPZB (198), SUN2 (197), CDC42 (197), SPTBN1 (193), SMC4 (191), YWHAE (190), ARF6 (185), SMC3 (182), AKAP13 (182), SMC1A (181), PCM1 (179), KIF5B (179), SEPT9 (178), KIF22 (176), LMNB1 (176), DYNC1H1 (172), PAFAH1B1 (171), ROCK1 (170), PREX1 (169), TUBA4A (168), CKAP5 (167), CENPF (164), ARHGAP4 (164), SPTAN1 (161), DOCK2 (156), WASF2…	ARHGDIA (99), EZR (98), FLNA (95), MYH9 (92), CAPZB (90), ACTN4 (86), SUN2 (86), CDC42 (85), SPTBN1 (85), SMC4 (83), YWHAE (82), SMC3 (82), ARF6 (81), ROCK1 (81), KIF5B (80), SMC1A (78), BIN1 (78), PCM1 (76), CKAP5 (76), AKAP13 (75), DOCK2 (75), SEPT9 (74), PAFAH1B1 (73), WASF2 (73), TUBA4A (73), PREX1 (73), KIF22 (72), EPB41 (72), DYNC1H1 (72), CENPF (72), TOP2A (70), SPTAN1 (69), ARHGAP4 (68), …	MYH9 (240), ARHGDIA (233), EZR (232), FLNA (219), ACTN4 (217), CAPZB (209), CDC42 (207), SUN2 (207), SPTBN1 (199), SMC4 (199), YWHAE (196), ARF6 (193), SMC3 (191), AKAP13 (189), LMNB1 (186), KIF5B (186), SMC1A (185), PCM1 (185), SEPT9 (183), KIF22 (183), PAFAH1B1 (177), TUBA4A (176), DYNC1H1 (176), ROCK1 (174), PREX1 (174), ARHGAP4 (172), CKAP5 (171), SPTAN1 (171), CENPF (168), DOCK2 (160), WASF2…	ARHGDIA (104), EZR (103), FLNA (99), MYH9 (97), CAPZB (94), ACTN4 (90), CDC42 (89), SUN2 (88), SMC4 (87), YWHAE (87), SPTBN1 (86), SMC3 (86), ARF6 (84), KIF5B (83), ROCK1 (82), SMC1A (82), CKAP5 (80), BIN1 (79), SEPT9 (77), AKAP13 (77), TUBA4A (77), PAFAH1B1 (77), PCM1 (77), KIF22 (77), CENPF (75), WASF2 (75), DYNC1H1 (75), PREX1 (75), DOCK2 (75), TOP2A (74), EPB41 (72), SPTAN1 (71), BIRC5 (71), …	MYH9 (158), EZR (158), ARHGDIA (156), FLNA (149), ACTN4 (148), CAPZB (141), SMC4 (138), YWHAE (138), SPTBN1 (138), CDC42 (137), SMC1A (135), SMC3 (135), SUN2 (135), ARF6 (134), KIF5B (129), KIF22 (127), AKAP13 (126), PCM1 (125), CKAP5 (125), SEPT9 (124), DYNC1H1 (124), LMNB1 (121), ROCK1 (121), TUBA4A (120), CENPF (120), PAFAH1B1 (119), EPB41 (115), TOP2A (114), ARHGAP4 (114), PREX1 (112), NUSAP1…	ARHGDIA (89), EZR (88), FLNA (85), MYH9 (85), ACTN4 (81), CAPZB (79), SMC4 (77), CDC42 (76), SPTBN1 (75), SUN2 (75), BIN1 (74), SMC3 (74), ARF6 (73), YWHAE (73), ROCK1 (71), KIF5B (71), SMC1A (70), CKAP5 (69), SEPT9 (69), PCM1 (68), DOCK2 (68), WASF2 (68), PAFAH1B1 (66), TUBA4A (66), AKAP13 (66), CENPF (65), TOP2A (64), PREX1 (64), KIF22 (64), SPTAN1 (63), DYNC1H1 (62), KIF20B (61), EPB41 (61), A…	MYH9 (197), EZR (195), ARHGDIA (195), ACTN4 (181), FLNA (181), CAPZB (173), SUN2 (168), SMC4 (168), CDC42 (168), SPTBN1 (166), YWHAE (164), ARF6 (162), SMC3 (162), SMC1A (160), KIF5B (157), KIF22 (157), AKAP13 (157), PCM1 (152), LMNB1 (152), SEPT9 (149), DYNC1H1 (148), TUBA4A (147), CKAP5 (147), CENPF (146), PAFAH1B1 (144), ROCK1 (144), ARHGAP4 (139), PREX1 (137), TOP2A (136), SPTAN1 (134), EPB41…	ARHGDIA (48), FLNA (47), ACTN4 (46), EZR (45), SMC4 (44), CAPZB (44), CKAP5 (43), MYH9 (43), SPTBN1 (43), DOCK2 (42), SMC3 (41), SUN2 (41), PCM1 (41), KIF5B (40), YWHAE (39), CENPF (39), KIF22 (39), PAFAH1B1 (38), BIN1 (38), SEPT9 (38), ARF6 (37), ROCK1 (37), CDC42 (37), WASF2 (37), SMC1A (37), TUBA4A (36), CNTRL (36), PREX1 (36), LMNB1 (35), DLGAP5 (35), KIF20B (35), EPB41 (35), AKAP13 (34), BIR…
HALLMARK_MTORC1_SIGNALING	HALLMARK_MTORC1_SIGNALING	368	47	519	101	412	9	1008	79	0.0600033	0.0192702	0.0814501	0.0395303	0.103232	0.00417246	0.199604	0.06049	GAPDH (712), PPIA (676), ALDOA (649), ENO1 (639), LDHA (633), TPI1 (627), CORO1A (613), PGK1 (601), CALR (595), PRDX1 (576), GPI (570), UBE2D3 (564), HSP90B1 (561), ACTR3 (558), PSMA4 (557), CCT6A (541), HSPA5 (541), HSPD1 (535), RPN1 (521), SEC11A (519), PPA1 (514), SERP1 (506), EIF2S2 (503), PSMA3 (501), SLC9A3R1 (499), CTSC (497), CANX (488), M6PR (483), ARPC5L (478), DDX39A (471), ACTR2 (471)…	GAPDH (325), PPIA (308), ALDOA (301), LDHA (292), ENO1 (287), TPI1 (282), CORO1A (279), PGK1 (270), CALR (261), ACTR3 (257), GPI (257), PRDX1 (255), UBE2D3 (252), PSMA4 (252), HSP90B1 (244), RPN1 (241), HSPA5 (241), HSPD1 (235), CCT6A (234), SEC11A (230), M6PR (227), PPA1 (227), PSMA3 (220), SERP1 (217), EIF2S2 (217), ACTR2 (217), SLC9A3R1 (216), ARPC5L (215), CTSC (214), CACYBP (213), CANX (213)…	GAPDH (731), PPIA (696), ALDOA (668), ENO1 (659), LDHA (652), TPI1 (644), CORO1A (630), PGK1 (619), CALR (609), PRDX1 (590), GPI (588), UBE2D3 (577), HSP90B1 (576), ACTR3 (574), PSMA4 (573), CCT6A (558), HSPA5 (553), HSPD1 (549), RPN1 (535), SEC11A (533), PPA1 (528), EIF2S2 (521), PSMA3 (517), SERP1 (517), CTSC (513), SLC9A3R1 (511), CANX (502), M6PR (498), ARPC5L (492), DDX39A (485), ACTR2 (482)…	GAPDH (341), PPIA (325), ALDOA (317), LDHA (308), ENO1 (305), TPI1 (297), CORO1A (296), PGK1 (286), CALR (276), GPI (272), PRDX1 (271), ACTR3 (270), PSMA4 (267), UBE2D3 (263), HSP90B1 (257), RPN1 (256), HSPA5 (255), HSPD1 (250), CCT6A (249), SEC11A (242), PPA1 (241), M6PR (237), PSMA3 (233), SLC9A3R1 (230), SERP1 (229), ARPC5L (229), ACTR2 (229), EIF2S2 (228), CTSC (227), CACYBP (226), DDX39A (22…	GAPDH (493), PPIA (462), ALDOA (458), LDHA (450), ENO1 (445), TPI1 (437), CORO1A (432), PGK1 (415), CALR (405), PRDX1 (399), GPI (398), UBE2D3 (394), ACTR3 (386), HSP90B1 (385), PSMA4 (379), HSPA5 (376), CCT6A (375), HSPD1 (370), RPN1 (368), PPA1 (351), SEC11A (351), SLC9A3R1 (348), EIF2S2 (346), PSMA3 (342), SERP1 (338), CANX (338), M6PR (337), CTSC (337), CACYBP (335), ARPC5L (334), DDX39A (332…	GAPDH (291), PPIA (275), ALDOA (268), LDHA (260), ENO1 (254), CORO1A (253), TPI1 (252), PGK1 (242), CALR (234), PRDX1 (233), GPI (230), ACTR3 (230), UBE2D3 (229), PSMA4 (223), RPN1 (219), HSP90B1 (219), HSPA5 (212), CCT6A (209), SEC11A (208), M6PR (207), PPA1 (206), HSPD1 (205), PSMA3 (202), SLC9A3R1 (200), SERP1 (199), ACTR2 (198), CANX (195), EIF2S2 (192), CTSC (192), ARPC5L (191), CACYBP (190)…	GAPDH (606), PPIA (572), ALDOA (560), ENO1 (552), LDHA (549), TPI1 (537), CORO1A (525), PGK1 (515), CALR (505), PRDX1 (495), GPI (487), UBE2D3 (480), HSP90B1 (480), ACTR3 (473), PSMA4 (471), CCT6A (461), HSPA5 (460), HSPD1 (455), RPN1 (448), PPA1 (439), SEC11A (436), SLC9A3R1 (429), SERP1 (427), PSMA3 (425), EIF2S2 (423), CTSC (416), CANX (414), ARPC5L (413), M6PR (412), CACYBP (403), DDX39A (402…	GAPDH (174), ALDOA (168), PPIA (168), LDHA (161), ENO1 (153), TPI1 (152), CORO1A (152), PGK1 (148), PRDX1 (147), CALR (146), ACTR3 (145), GPI (142), UBE2D3 (142), HSP90B1 (136), HSPA5 (135), PSMA4 (134), RPN1 (133), HSPD1 (131), CCT6A (130), SEC11A (128), M6PR (125), PSMA3 (125), ACTR2 (124), SERP1 (122), EIF2S2 (122), PPA1 (121), SLC9A3R1 (120), ARPC5L (120), CANX (117), ATP5G1 (117), CTSC (114)…
HALLMARK_MYC_TARGETS_V1	HALLMARK_MYC_TARGETS_V1	671	78	785	113	446	44	1089	158	0.109408	0.0319803	0.123195	0.044227	0.111751	0.0203987	0.215644	0.12098	RPLP0 (876), PPIA (875), EIF4A1 (843), RAN (810), HNRNPA1 (808), RPS5 (802), RPS2 (800), RPS3 (797), LDHA (796), COX5A (794), RPS6 (791), EEF1B2 (790), NPM1 (788), GNB2L1 (783), SLC25A3 (775), RPL6 (760), PSMB3 (757), HSP90AB1 (756), SNRPD2 (752), PSMA7 (750), RPL18 (741), PGK1 (740), RPL14 (733), HNRNPC (732), ERH (721), PCBP1 (720), PHB2 (718), PSMD8 (715), SNRPG (715), SERBP1 (710), SET (707),…	PPIA (374), RPLP0 (370), EIF4A1 (359), RPS5 (348), RPS2 (344), LDHA (344), RAN (343), EEF1B2 (341), RPS3 (339), RPS6 (339), HNRNPA1 (337), GNB2L1 (337), COX5A (335), SLC25A3 (332), NPM1 (330), SNRPD2 (330), PSMA7 (327), PSMB3 (324), HSP90AB1 (322), RPL6 (322), PCBP1 (320), RPL18 (319), RPL14 (318), PGK1 (315), PHB2 (309), SNRPD3 (305), LSM7 (305), HNRNPA3 (305), SERBP1 (304), ERH (302), SNRPG (30…	RPLP0 (910), PPIA (909), EIF4A1 (873), RAN (842), HNRNPA1 (839), RPS5 (835), RPS2 (832), RPS3 (830), LDHA (827), COX5A (826), RPS6 (822), EEF1B2 (821), NPM1 (817), GNB2L1 (814), SLC25A3 (805), RPL6 (791), PSMB3 (787), HSP90AB1 (785), PSMA7 (781), SNRPD2 (780), RPL18 (770), PGK1 (766), RPL14 (765), HNRNPC (758), PCBP1 (752), PHB2 (749), ERH (749), SNRPG (745), PSMD8 (741), SERBP1 (734), SET (730),…	PPIA (399), RPLP0 (396), EIF4A1 (382), RPS5 (369), RPS2 (369), RAN (367), LDHA (365), HNRNPA1 (363), EEF1B2 (363), RPS3 (361), RPS6 (358), GNB2L1 (357), COX5A (357), NPM1 (355), SLC25A3 (352), SNRPD2 (352), PSMA7 (350), RPL6 (345), PSMB3 (345), HSP90AB1 (343), PCBP1 (342), RPL18 (339), RPL14 (338), PGK1 (336), LSM7 (329), PHB2 (329), HNRNPA3 (324), ERH (324), SNRPD3 (323), SERBP1 (322), PSMD8 (32…	RPLP0 (584), PPIA (584), EIF4A1 (568), RAN (541), HNRNPA1 (540), RPS2 (540), RPS5 (535), LDHA (532), EEF1B2 (531), COX5A (531), RPS3 (530), RPS6 (529), GNB2L1 (527), NPM1 (524), SLC25A3 (522), SNRPD2 (512), RPL6 (512), PSMA7 (508), PSMB3 (506), HSP90AB1 (506), PGK1 (498), RPL14 (495), PCBP1 (491), RPL18 (490), SERBP1 (489), HNRNPC (487), PHB2 (486), ERH (480), PSMD8 (477), SNRPG (474), LSM7 (473)…	PPIA (326), RPLP0 (320), EIF4A1 (312), RAN (301), RPS5 (300), LDHA (299), RPS2 (297), EEF1B2 (293), RPS6 (293), SLC25A3 (291), HNRNPA1 (291), RPS3 (290), GNB2L1 (289), SNRPD2 (285), COX5A (284), PSMA7 (284), NPM1 (283), HSP90AB1 (281), PSMB3 (281), PCBP1 (280), RPL6 (276), RPL18 (275), RPL14 (274), PGK1 (274), SNRPD3 (274), PHB2 (271), C1QBP (269), SERBP1 (267), HNRNPA3 (266), SNRPG (265), LSM7 (…	PPIA (741), RPLP0 (736), EIF4A1 (716), RAN (683), HNRNPA1 (679), RPS5 (678), RPS2 (677), LDHA (672), COX5A (670), RPS3 (670), EEF1B2 (668), NPM1 (667), RPS6 (662), GNB2L1 (656), SLC25A3 (656), PSMA7 (642), RPL6 (641), SNRPD2 (640), HSP90AB1 (638), PSMB3 (637), PGK1 (628), RPL18 (620), HNRNPC (619), RPL14 (617), PCBP1 (613), SNRPG (606), PHB2 (606), SERBP1 (605), ERH (605), PSMD8 (603), SET (593),…	PPIA (196), RPLP0 (193), EIF4A1 (191), RPS5 (190), LDHA (187), GNB2L1 (184), RPS2 (183), RAN (182), RPS6 (181), PSMA7 (179), HNRNPA1 (176), SLC25A3 (176), RPS3 (174), HSP90AB1 (174), EEF1B2 (174), SNRPD2 (173), PSMB3 (172), NPM1 (172), RPL14 (171), RPL18 (170), COX5A (170), C1QBP (168), PGK1 (168), RPL6 (168), PSMD8 (167), SERBP1 (165), LSM7 (165), SNRPD3 (164), SNRPG (164), PHB2 (163), PCBP1 (16…
HALLMARK_MYC_TARGETS_V2	HALLMARK_MYC_TARGETS_V2	461	72	552	91	327	74	759	88	0.0751671	0.0295203	0.086629	0.0356164	0.0819344	0.0343069	0.150297	0.0673813	NPM1 (478), HSPD1 (442), PA2G4 (430), CBX3 (415), HSPE1 (384), SRM (384), PHB (358), MCM5 (328), DDX18 (325), IMP4 (304), NOLC1 (303), DCTPP1 (289), CDK4 (285), NOP56 (284), WDR43 (261), WDR74 (257), FARSA (241), GNL3 (239), PES1 (220), MYC (220), MCM4 (218), MRTO4 (213), TCOF1 (209), NOP16 (202), AIMP2 (201), EXOSC5 (194), NDUFAF4 (192), TBRG4 (186), LAS1L (182), MPHOSPH10 (180), DUSP2 (174), NO…	NPM1 (186), HSPD1 (177), PA2G4 (173), CBX3 (172), HSPE1 (149), SRM (144), PHB (138), DDX18 (133), MCM5 (130), NOLC1 (124), DCTPP1 (124), IMP4 (113), CDK4 (110), NOP56 (109), GNL3 (102), FARSA (100), WDR43 (100), WDR74 (99), NOP16 (91), TCOF1 (91), PES1 (90), EXOSC5 (89), MCM4 (88), MYC (84), MPHOSPH10 (84), AIMP2 (80), MRTO4 (76), LAS1L (73), NDUFAF4 (73), TBRG4 (67), NIP7 (67), NOC4L (66), NOP2 …	NPM1 (500), HSPD1 (461), PA2G4 (452), CBX3 (433), SRM (405), HSPE1 (401), PHB (377), MCM5 (342), DDX18 (341), NOLC1 (317), IMP4 (315), DCTPP1 (306), CDK4 (297), NOP56 (296), WDR43 (273), WDR74 (264), FARSA (250), GNL3 (248), PES1 (229), MCM4 (227), MYC (225), MRTO4 (223), TCOF1 (217), NOP16 (216), AIMP2 (212), EXOSC5 (205), NDUFAF4 (200), TBRG4 (195), LAS1L (190), MPHOSPH10 (186), DUSP2 (183), NO…	NPM1 (202), HSPD1 (192), PA2G4 (186), CBX3 (184), HSPE1 (165), SRM (156), PHB (149), DDX18 (144), MCM5 (142), NOLC1 (135), DCTPP1 (134), IMP4 (124), CDK4 (121), NOP56 (120), GNL3 (111), WDR74 (108), FARSA (107), WDR43 (106), PES1 (102), MCM4 (98), TCOF1 (96), EXOSC5 (96), NOP16 (95), MYC (90), MPHOSPH10 (87), AIMP2 (84), MRTO4 (83), NDUFAF4 (81), LAS1L (81), TBRG4 (73), NOP2 (71), NOC4L (71), SUP…	NPM1 (315), HSPD1 (296), PA2G4 (290), CBX3 (278), SRM (254), HSPE1 (253), PHB (236), MCM5 (227), DDX18 (221), NOLC1 (199), IMP4 (196), DCTPP1 (196), CDK4 (193), NOP56 (185), WDR43 (173), WDR74 (173), GNL3 (162), FARSA (160), PES1 (154), MCM4 (153), MYC (144), TCOF1 (142), NOP16 (142), MRTO4 (136), EXOSC5 (135), AIMP2 (132), LAS1L (132), MPHOSPH10 (128), NDUFAF4 (122), TBRG4 (117), DUSP2 (113), NO…	NPM1 (159), HSPD1 (152), CBX3 (150), PA2G4 (149), HSPE1 (128), SRM (125), PHB (121), DDX18 (119), MCM5 (114), DCTPP1 (107), NOLC1 (106), IMP4 (99), NOP56 (97), CDK4 (96), FARSA (95), GNL3 (90), WDR43 (89), WDR74 (85), NOP16 (82), EXOSC5 (81), TCOF1 (79), MCM4 (78), PES1 (78), MYC (74), MPHOSPH10 (70), AIMP2 (70), MRTO4 (65), NDUFAF4 (65), LAS1L (64), TBRG4 (62), NOC4L (62), NIP7 (61), GRWD1 (55),…	NPM1 (399), HSPD1 (371), PA2G4 (361), CBX3 (351), HSPE1 (322), SRM (320), PHB (298), MCM5 (279), DDX18 (273), NOLC1 (254), IMP4 (248), CDK4 (243), NOP56 (239), DCTPP1 (237), WDR43 (220), WDR74 (217), FARSA (209), GNL3 (196), PES1 (189), MCM4 (185), MYC (182), NOP16 (179), MRTO4 (178), TCOF1 (178), AIMP2 (168), EXOSC5 (163), TBRG4 (158), LAS1L (157), MPHOSPH10 (157), NDUFAF4 (153), DUSP2 (145), SU…	NPM1 (96), HSPD1 (94), CBX3 (87), PA2G4 (86), HSPE1 (75), SRM (75), DCTPP1 (70), PHB (70), MCM5 (68), DDX18 (67), NOLC1 (66), FARSA (64), NOP56 (60), IMP4 (59), WDR43 (59), GNL3 (55), NOP16 (55), TCOF1 (53), CDK4 (51), WDR74 (50), MCM4 (48), EXOSC5 (47), MYC (46), PES1 (45), TBRG4 (44), AIMP2 (44), MPHOSPH10 (43), NDUFAF4 (40), MRTO4 (39), NIP7 (37), LAS1L (37), GRWD1 (35), NOC4L (35), PRMT3 (34)…
HALLMARK_MYOGENESIS	HALLMARK_MYOGENESIS	608	138	620	146	294	41	741	74	0.0991358	0.0565806	0.0973007	0.0571429	0.0736657	0.0190079	0.146733	0.0566616	TGFB1 (460), LSP1 (442), TPM3 (407), ITGB1 (378), BIN1 (362), MYH9 (354), SYNGR2 (342), GABARAPL2 (322), EIF4A2 (314), SPTAN1 (297), PRNP (241), FDPS (235), ATP6AP1 (227), GADD45B (227), BAG1 (226), FLII (223), RB1 (213), BHLHE40 (191), SIRT2 (185), ABLIM1 (183), LPIN1 (161), IFRD1 (158), MEF2A (158), MEF2C (152), MEF2D (150), MYL6B (132), AKT2 (129), OCEL1 (116), GSN (112), PDE4DIP (98), APP (97…	TGFB1 (196), LSP1 (190), TPM3 (175), ITGB1 (165), BIN1 (154), MYH9 (152), SYNGR2 (149), GABARAPL2 (135), SPTAN1 (134), EIF4A2 (125), FDPS (105), PRNP (102), FLII (99), BAG1 (98), ATP6AP1 (97), RB1 (95), GADD45B (92), BHLHE40 (86), ABLIM1 (75), SIRT2 (69), MEF2A (68), LPIN1 (68), MEF2C (67), AKT2 (66), IFRD1 (65), MEF2D (61), MYL6B (60), GSN (52), APP (47), ACSL1 (44), OCEL1 (43), RIT1 (41), SH2B1…	TGFB1 (475), LSP1 (460), TPM3 (422), ITGB1 (391), BIN1 (376), MYH9 (367), SYNGR2 (354), GABARAPL2 (332), EIF4A2 (331), SPTAN1 (314), PRNP (248), FDPS (244), GADD45B (235), ATP6AP1 (235), BAG1 (235), FLII (230), RB1 (225), BHLHE40 (197), SIRT2 (193), ABLIM1 (191), LPIN1 (168), MEF2A (168), IFRD1 (165), MEF2C (160), MEF2D (158), MYL6B (138), AKT2 (133), OCEL1 (120), GSN (117), SH2B1 (103), PDE4DIP …	TGFB1 (206), LSP1 (197), TPM3 (185), ITGB1 (169), BIN1 (163), MYH9 (158), SYNGR2 (157), GABARAPL2 (140), SPTAN1 (138), EIF4A2 (133), FDPS (110), PRNP (109), BAG1 (106), FLII (105), ATP6AP1 (104), GADD45B (99), RB1 (96), BHLHE40 (88), ABLIM1 (77), LPIN1 (74), SIRT2 (73), MEF2A (70), IFRD1 (69), MEF2C (68), AKT2 (66), MEF2D (66), MYL6B (63), GSN (54), APP (50), ACSL1 (46), OCEL1 (46), SH2B1 (42), A…	TGFB1 (297), LSP1 (290), TPM3 (270), ITGB1 (256), BIN1 (236), MYH9 (233), SYNGR2 (229), GABARAPL2 (208), SPTAN1 (203), EIF4A2 (197), PRNP (161), FDPS (154), FLII (153), ATP6AP1 (148), BAG1 (146), GADD45B (142), RB1 (138), BHLHE40 (131), ABLIM1 (118), SIRT2 (110), LPIN1 (105), MEF2A (104), IFRD1 (102), MEF2C (101), MEF2D (95), MYL6B (86), AKT2 (85), GSN (77), OCEL1 (70), AGL (65), APP (64), PDE4DI…	TGFB1 (170), LSP1 (163), TPM3 (154), ITGB1 (144), BIN1 (134), MYH9 (132), SYNGR2 (128), GABARAPL2 (118), SPTAN1 (113), EIF4A2 (111), BAG1 (90), FDPS (88), PRNP (86), GADD45B (85), FLII (84), RB1 (82), ATP6AP1 (82), BHLHE40 (75), ABLIM1 (68), MEF2A (59), LPIN1 (58), MEF2C (58), IFRD1 (57), AKT2 (56), SIRT2 (56), MEF2D (53), MYL6B (52), GSN (45), APP (40), RIT1 (40), ACSL1 (38), OCEL1 (37), SH2B1 (…	TGFB1 (368), LSP1 (355), TPM3 (335), ITGB1 (306), BIN1 (292), SYNGR2 (286), MYH9 (281), GABARAPL2 (258), EIF4A2 (248), SPTAN1 (243), FDPS (200), PRNP (199), FLII (186), ATP6AP1 (181), BAG1 (177), GADD45B (176), RB1 (176), BHLHE40 (160), ABLIM1 (144), SIRT2 (144), LPIN1 (130), MEF2A (128), IFRD1 (127), MEF2C (125), MEF2D (124), MYL6B (110), AKT2 (104), GSN (95), OCEL1 (93), SH2B1 (81), APP (80), P…	TGFB1 (98), LSP1 (90), ITGB1 (82), TPM3 (80), BIN1 (76), GABARAPL2 (71), MYH9 (68), SYNGR2 (66), SPTAN1 (66), EIF4A2 (61), RB1 (51), FLII (48), GADD45B (48), BAG1 (47), FDPS (47), ATP6AP1 (46), PRNP (46), BHLHE40 (39), IFRD1 (35), AKT2 (34), ABLIM1 (33), MEF2A (32), LPIN1 (32), SIRT2 (31), MEF2D (30), MEF2C (28), GSN (27), APP (24), RIT1 (24), MYL6B (24), OCEL1 (20), SH2B1 (20), HDAC5 (19), AGL (…
HALLMARK_NOTCH_SIGNALING	HALLMARK_NOTCH_SIGNALING	442	122	454	130	214	59	625	102	0.0720691	0.0500205	0.0712492	0.0508806	0.0536206	0.0273528	0.123762	0.0781011	SKP1 (346), RBX1 (334), APH1A (315), CUL1 (175), NOTCH2 (172), LFNG (170), SAP30 (158), FBXW11 (148), DTX2 (119), MAML2 (119), KAT2A (94), PSENEN (64), NOTCH1 (54), ARRB1 (53), PPARD (39), PRKCA (38), PSEN2 (20), DTX1 (19), TCF7L2 (13), HES1 (12), JAG1 (9), ST3GAL6 (7), FZD1 (6), DTX4 (6), CCND1 (2), FZD5 (1)	SKP1 (142), RBX1 (139), APH1A (131), NOTCH2 (74), CUL1 (74), LFNG (71), SAP30 (65), FBXW11 (62), MAML2 (57), DTX2 (52), KAT2A (39), PSENEN (30), NOTCH1 (23), ARRB1 (23), PPARD (15), PRKCA (13), DTX1 (12), PSEN2 (11), HES1 (6), JAG1 (5), DTX4 (4), TCF7L2 (2), FZD1 (1)	SKP1 (356), RBX1 (342), APH1A (321), CUL1 (180), NOTCH2 (177), LFNG (175), SAP30 (161), FBXW11 (153), DTX2 (122), MAML2 (120), KAT2A (97), PSENEN (64), NOTCH1 (58), ARRB1 (55), PPARD (40), PRKCA (38), PSEN2 (21), DTX1 (20), HES1 (13), TCF7L2 (13), JAG1 (9), ST3GAL6 (8), DTX4 (6), FZD1 (6), CCND1 (2), FZD5 (1), DLL1 (1)	SKP1 (149), RBX1 (146), APH1A (137), NOTCH2 (78), CUL1 (77), LFNG (77), SAP30 (67), FBXW11 (64), MAML2 (57), DTX2 (54), KAT2A (40), PSENEN (33), NOTCH1 (25), ARRB1 (23), PPARD (15), PRKCA (13), DTX1 (12), PSEN2 (11), HES1 (6), JAG1 (5), DTX4 (5), TCF7L2 (2), FZD1 (2), CCND1 (1)	SKP1 (225), RBX1 (220), APH1A (205), CUL1 (118), LFNG (117), NOTCH2 (111), SAP30 (97), FBXW11 (94), MAML2 (80), DTX2 (79), KAT2A (59), PSENEN (48), NOTCH1 (37), ARRB1 (31), PPARD (26), PRKCA (24), PSEN2 (13), DTX1 (13), JAG1 (9), HES1 (7), TCF7L2 (7), DTX4 (5), ST3GAL6 (5), FZD1 (3), CCND1 (1)	SKP1 (131), RBX1 (130), APH1A (125), NOTCH2 (70), CUL1 (69), LFNG (66), SAP30 (60), FBXW11 (58), MAML2 (53), DTX2 (50), KAT2A (39), PSENEN (28), ARRB1 (20), NOTCH1 (20), PRKCA (13), PPARD (13), DTX1 (11), PSEN2 (9), HES1 (6), JAG1 (4), DTX4 (4), TCF7L2 (2), FZD1 (1)	SKP1 (290), RBX1 (280), APH1A (267), CUL1 (153), LFNG (144), NOTCH2 (144), FBXW11 (127), SAP30 (126), DTX2 (108), MAML2 (104), KAT2A (76), PSENEN (58), NOTCH1 (48), ARRB1 (42), PPARD (35), PRKCA (32), PSEN2 (19), DTX1 (15), TCF7L2 (11), HES1 (9), JAG1 (9), ST3GAL6 (6), FZD1 (5), DTX4 (5), CCND1 (1)	SKP1 (88), RBX1 (84), APH1A (82), LFNG (47), NOTCH2 (43), CUL1 (41), FBXW11 (36), SAP30 (35), MAML2 (29), DTX2 (28), KAT2A (27), PSENEN (17), NOTCH1 (14), ARRB1 (10), PPARD (9), PRKCA (6), PSEN2 (6), HES1 (5), DTX1 (5), DTX4 (3), JAG1 (2), TCF7L2 (1), FZD1 (1)
HALLMARK_OXIDATIVE_PHOSPHORYLATION	HALLMARK_OXIDATIVE_PHOSPHORYLATION	661	133	788	187	557	30	1291	181	0.107778	0.0545305	0.123666	0.0731898	0.139564	0.0139082	0.255644	0.138591	ATP5L (1009), SLC25A5 (993), ATP5G3 (985), COX6C (983), COX7C (959), COX6B1 (955), UQCRH (952), ATP5G2 (951), ATP5B (949), COX5A (948), COX4I1 (946), SLC25A3 (941), LDHB (937), SLC25A6 (934), COX5B (931), ATP5J2 (930), COX7A2 (927), ATP5F1 (925), NDUFA4 (923), ATP5D (919), ATP5A1 (917), LDHA (917), COX7B (904), ATP5O (903), COX8A (901), ATP5E (897), ATP5J (895), UQCR10 (893), NDUFA1 (885), MDH2 (…	ATP5L (427), SLC25A5 (426), ATP5G3 (413), COX6C (413), COX4I1 (412), ATP5G2 (408), COX5A (406), ATP5B (406), COX7C (402), UQCRH (401), COX5B (400), ATP5A1 (399), SLC25A3 (396), LDHB (395), SLC25A6 (392), COX7A2 (392), COX6B1 (391), LDHA (391), ATP5F1 (390), ATP5J2 (387), NDUFA4 (381), COX7B (380), ATP5D (380), ATP5O (379), ATP5E (378), ATP5J (377), COX8A (377), MDH2 (376), UQCR10 (374), UQCRFS1 (…	ATP5L (1048), SLC25A5 (1032), ATP5G3 (1025), COX6C (1025), COX7C (1002), COX6B1 (994), ATP5G2 (991), UQCRH (987), COX5A (987), ATP5B (986), COX4I1 (983), SLC25A3 (977), LDHB (976), COX5B (973), SLC25A6 (971), COX7A2 (965), ATP5J2 (964), ATP5F1 (961), NDUFA4 (960), LDHA (955), ATP5A1 (953), ATP5D (951), COX7B (944), ATP5O (941), COX8A (935), ATP5E (933), ATP5J (931), UQCR10 (929), NDUFA1 (921), MD…	SLC25A5 (448), ATP5L (447), COX6C (434), COX4I1 (432), ATP5G3 (432), ATP5B (428), ATP5G2 (427), COX5A (426), COX7C (423), ATP5A1 (420), UQCRH (420), COX5B (418), SLC25A3 (417), LDHB (415), COX6B1 (411), SLC25A6 (411), COX7A2 (411), ATP5F1 (410), LDHA (409), ATP5J2 (407), NDUFA4 (404), ATP5D (403), COX7B (402), ATP5O (399), ATP5J (398), COX8A (398), ATP5E (397), UQCR10 (393), MDH2 (391), UQCRQ (38…	SLC25A5 (663), ATP5L (662), ATP5G3 (643), COX6C (641), COX4I1 (635), ATP5B (631), COX5A (630), SLC25A3 (629), UQCRH (627), COX7C (627), ATP5G2 (627), COX5B (616), ATP5A1 (615), COX7A2 (614), COX6B1 (614), SLC25A6 (613), ATP5J2 (611), LDHB (611), ATP5F1 (607), NDUFA4 (605), ATP5D (602), ATP5O (602), LDHA (601), COX7B (600), COX8A (598), ATP5E (595), UQCR10 (590), ATP5J (590), MDH2 (579), NDUFA1 (5…	ATP5L (380), SLC25A5 (379), COX6C (371), ATP5G3 (369), COX4I1 (367), ATP5B (362), ATP5G2 (362), COX5A (358), COX7C (357), LDHB (355), UQCRH (353), COX5B (352), SLC25A3 (352), ATP5A1 (351), ATP5F1 (348), LDHA (347), SLC25A6 (346), COX6B1 (346), COX7A2 (345), ATP5J2 (341), NDUFA4 (340), ATP5E (338), ATP5D (336), COX8A (336), MDH2 (335), ATP5O (335), COX7B (335), ATP5J (334), UQCR10 (331), UQCRFS1 (…	SLC25A5 (837), ATP5L (836), COX6C (818), ATP5G3 (816), ATP5G2 (797), COX7C (796), COX5A (794), UQCRH (794), SLC25A3 (792), ATP5B (791), COX6B1 (790), COX4I1 (788), SLC25A6 (784), LDHB (782), COX7A2 (777), ATP5J2 (775), COX5B (775), NDUFA4 (771), ATP5F1 (769), ATP5D (768), ATP5O (764), LDHA (764), ATP5A1 (762), COX8A (757), COX7B (756), ATP5J (750), ATP5E (749), UQCR10 (746), NDUFA1 (737), MDH2 (7…	SLC25A5 (244), ATP5L (241), ATP5G3 (234), COX6C (234), COX5B (233), COX4I1 (232), COX7C (231), ATP5B (230), ATP5G2 (229), SLC25A3 (224), LDHA (223), UQCRH (221), LDHB (221), COX5A (221), COX7A2 (221), COX6B1 (219), ATP5J (217), SLC25A6 (217), ATP5F1 (217), ATP5A1 (217), ATP5D (216), COX8A (215), ATP5O (214), ATP5E (213), NDUFA4 (212), COX7B (211), NDUFA1 (210), UQCRFS1 (208), ATP5J2 (207), UQCR10…
HALLMARK_P53_PATHWAY	HALLMARK_P53_PATHWAY	642	16	646	16	224	7	662	36	0.10468	0.00656007	0.101381	0.00626223	0.0561263	0.00324525	0.131089	0.0275651	RPL18 (613), GNB2L1 (609), RPS12 (595), S100A4 (578), RPL36 (571), HINT1 (537), TGFB1 (533), BTG1 (508), S100A10 (505), TXNIP (504), JUN (501), DDIT4 (500), LDHB (488), CCND3 (476), MKNK2 (459), CD81 (459), SAT1 (444), VAMP8 (427), BAX (419), ISCU (412), CTSD (382), ZFP36L1 (373), PPP1R15A (346), RPS27L (336), MXD4 (334), TAP1 (333), PRMT2 (331), CYFIP2 (327), DEF6 (319), FOS (302), BTG2 (298), D…	RPL18 (252), GNB2L1 (249), RPS12 (246), S100A4 (239), RPL36 (229), HINT1 (225), TGFB1 (222), BTG1 (214), TXNIP (214), JUN (212), S100A10 (211), LDHB (204), DDIT4 (203), CCND3 (200), CD81 (191), MKNK2 (188), SAT1 (186), VAMP8 (182), BAX (172), ISCU (165), PPP1R15A (156), CTSD (156), ZFP36L1 (155), RPS27L (149), MXD4 (143), PRMT2 (138), TAP1 (137), DEF6 (134), CYFIP2 (133), DNTTIP2 (124), BTG2 (123…	RPL18 (637), GNB2L1 (630), RPS12 (620), S100A4 (597), RPL36 (596), TGFB1 (557), HINT1 (552), BTG1 (528), TXNIP (527), S100A10 (523), JUN (523), DDIT4 (517), LDHB (506), CCND3 (496), MKNK2 (480), CD81 (478), SAT1 (461), VAMP8 (438), BAX (433), ISCU (425), CTSD (393), ZFP36L1 (384), PPP1R15A (362), MXD4 (347), TAP1 (345), RPS27L (344), CYFIP2 (340), PRMT2 (339), DEF6 (332), BTG2 (310), FOS (308), D…	RPL18 (272), GNB2L1 (269), RPS12 (266), S100A4 (257), RPL36 (250), HINT1 (240), TGFB1 (236), TXNIP (229), BTG1 (227), JUN (226), S100A10 (225), DDIT4 (218), CCND3 (216), LDHB (214), MKNK2 (205), CD81 (200), SAT1 (200), VAMP8 (197), BAX (185), ISCU (178), CTSD (170), PPP1R15A (166), ZFP36L1 (165), RPS27L (161), MXD4 (155), PRMT2 (149), TAP1 (147), DEF6 (144), CYFIP2 (143), BTG2 (133), DCXR (130), …	GNB2L1 (407), RPL18 (402), RPS12 (397), RPL36 (381), S100A4 (379), HINT1 (354), TGFB1 (353), TXNIP (346), BTG1 (341), S100A10 (336), JUN (336), LDHB (324), DDIT4 (324), CCND3 (323), CD81 (302), MKNK2 (300), SAT1 (296), VAMP8 (285), BAX (278), ISCU (262), ZFP36L1 (250), CTSD (248), PPP1R15A (241), RPS27L (231), TAP1 (224), PRMT2 (222), MXD4 (218), DEF6 (214), CYFIP2 (212), BTG2 (203), FOS (201), D…	RPL18 (218), GNB2L1 (213), RPS12 (211), S100A4 (207), RPL36 (196), HINT1 (196), TGFB1 (194), BTG1 (184), JUN (183), TXNIP (182), LDHB (180), S100A10 (179), DDIT4 (175), CCND3 (169), CD81 (166), MKNK2 (163), SAT1 (158), VAMP8 (154), BAX (151), ZFP36L1 (143), CTSD (139), ISCU (138), PPP1R15A (133), RPS27L (128), MXD4 (126), PRMT2 (120), TAP1 (120), CYFIP2 (117), DEF6 (115), DNTTIP2 (107), FOS (107)…	GNB2L1 (513), RPL18 (511), RPS12 (500), S100A4 (482), RPL36 (479), HINT1 (454), TGFB1 (446), TXNIP (427), S100A10 (424), JUN (423), BTG1 (421), DDIT4 (416), LDHB (413), CCND3 (408), MKNK2 (384), CD81 (384), SAT1 (366), VAMP8 (363), BAX (347), ISCU (337), CTSD (319), ZFP36L1 (315), PPP1R15A (302), RPS27L (288), TAP1 (286), MXD4 (279), PRMT2 (277), CYFIP2 (275), DEF6 (273), BTG2 (256), FOS (253), D…	RPL18 (132), GNB2L1 (129), S100A4 (126), RPS12 (122), TGFB1 (118), BTG1 (115), RPL36 (114), HINT1 (114), TXNIP (111), JUN (111), DDIT4 (110), LDHB (109), S100A10 (105), MKNK2 (102), CCND3 (102), VAMP8 (102), SAT1 (100), CD81 (95), ZFP36L1 (89), PPP1R15A (86), BAX (86), CTSD (83), ISCU (77), MXD4 (75), TAP1 (75), PRMT2 (74), RPS27L (74), FOS (71), CYFIP2 (67), DEF6 (63), DCXR (62), CD82 (61), DNTT…
HALLMARK_PANCREAS_BETA_CELLS	HALLMARK_PANCREAS_BETA_CELLS	398	108	518	155	348	58	917	126	0.0648948	0.0442804	0.0812932	0.0606654	0.0871962	0.0268892	0.181584	0.0964778	SPCS1 (661), SRP14 (651), SEC11A (622), SRP9 (612), SRPRB (247), FOXO1 (228), DPP4 (148), ELP4 (138), MAFB (127), LMO2 (126), VDR (35), AKT3 (35), STXBP1 (5)	SPCS1 (280), SRP14 (271), SRP9 (268), SEC11A (262), FOXO1 (98), SRPRB (97), DPP4 (64), MAFB (54), ELP4 (53), LMO2 (51), VDR (17), AKT3 (14), STXBP1 (2)	SPCS1 (686), SRP14 (671), SEC11A (644), SRP9 (636), SRPRB (258), FOXO1 (233), DPP4 (150), ELP4 (142), LMO2 (135), MAFB (132), VDR (38), AKT3 (38), STXBP1 (6)	SPCS1 (297), SRP14 (291), SRP9 (287), SEC11A (282), FOXO1 (106), SRPRB (105), DPP4 (69), ELP4 (58), MAFB (56), LMO2 (54), VDR (18), AKT3 (14), STXBP1 (2)	SPCS1 (431), SRP14 (421), SRP9 (413), SEC11A (404), SRPRB (161), FOXO1 (152), DPP4 (99), ELP4 (87), MAFB (77), LMO2 (73), VDR (23), AKT3 (23), STXBP1 (4)	SPCS1 (248), SRP14 (240), SRP9 (238), SEC11A (232), FOXO1 (90), SRPRB (84), DPP4 (62), MAFB (48), ELP4 (47), LMO2 (45), VDR (15), AKT3 (12), STXBP1 (2)	SPCS1 (553), SRP14 (547), SEC11A (522), SRP9 (521), SRPRB (205), FOXO1 (195), DPP4 (125), ELP4 (111), MAFB (104), LMO2 (103), AKT3 (30), VDR (29), STXBP1 (4)	SPCS1 (145), SRP9 (144), SRP14 (141), SEC11A (127), FOXO1 (52), SRPRB (45), DPP4 (37), MAFB (30), ELP4 (30), LMO2 (25), VDR (11), AKT3 (4), STXBP1 (1)
HALLMARK_PEROXISOME	HALLMARK_PEROXISOME	369	79	466	105	257	27	683	92	0.0601663	0.0323903	0.0731325	0.0410959	0.0643949	0.0125174	0.135248	0.0704441	PRDX1 (432), SOD1 (416), PRDX5 (398), GSTK1 (378), CNBP (376), FIS1 (369), IDH2 (360), TSPO (359), CTBP1 (349), MVP (346), YWHAH (342), SCP2 (340), FDPS (335), ELOVL5 (320), SMARCC1 (304), ITGB1BP1 (302), PABPC1 (292), VPS4B (269), SOD2 (265), ACAA1 (265), CAT (260), IDI1 (245), LONP2 (244), ALDH9A1 (244), ECH1 (231), HSD17B11 (220), ERCC1 (204), GNPAT (192), ACSL5 (191), PEX2 (181), ACOT8 (176),…	PRDX1 (187), SOD1 (186), FIS1 (175), GSTK1 (173), PRDX5 (169), CNBP (163), TSPO (158), CTBP1 (155), IDH2 (152), MVP (152), YWHAH (150), SCP2 (147), FDPS (146), ELOVL5 (142), SMARCC1 (137), PABPC1 (135), ITGB1BP1 (131), CAT (120), SOD2 (120), VPS4B (117), IDI1 (112), ACAA1 (110), ALDH9A1 (108), LONP2 (107), ECH1 (102), HSD17B11 (94), ERCC1 (85), ACSL5 (84), PEX2 (83), ATXN1 (77), ACOT8 (76), GNPAT…	PRDX1 (446), SOD1 (429), PRDX5 (411), GSTK1 (390), CNBP (384), FIS1 (382), IDH2 (372), TSPO (369), CTBP1 (362), MVP (360), YWHAH (352), SCP2 (348), FDPS (347), ELOVL5 (329), ITGB1BP1 (312), SMARCC1 (311), PABPC1 (304), VPS4B (277), ACAA1 (275), SOD2 (272), CAT (266), LONP2 (253), ALDH9A1 (251), IDI1 (250), ECH1 (236), HSD17B11 (223), ERCC1 (209), ACSL5 (198), GNPAT (196), PEX2 (190), ACOT8 (181),…	PRDX1 (198), SOD1 (196), FIS1 (181), GSTK1 (179), PRDX5 (177), CNBP (171), TSPO (164), CTBP1 (163), IDH2 (160), MVP (159), YWHAH (159), SCP2 (155), FDPS (153), ELOVL5 (148), SMARCC1 (144), PABPC1 (141), ITGB1BP1 (140), CAT (126), SOD2 (125), VPS4B (122), ACAA1 (119), IDI1 (115), ALDH9A1 (114), LONP2 (112), ECH1 (106), HSD17B11 (100), ACSL5 (90), PEX2 (87), ERCC1 (86), ATXN1 (80), HSD17B4 (78), GN…	PRDX1 (279), SOD1 (274), PRDX5 (262), GSTK1 (250), FIS1 (244), CTBP1 (235), CNBP (235), IDH2 (235), TSPO (232), MVP (226), YWHAH (225), FDPS (219), SCP2 (219), ELOVL5 (211), ITGB1BP1 (198), SMARCC1 (193), PABPC1 (186), VPS4B (179), SOD2 (172), ACAA1 (171), CAT (166), ALDH9A1 (159), IDI1 (158), LONP2 (157), ECH1 (154), HSD17B11 (136), ERCC1 (132), PEX2 (124), ACSL5 (124), GNPAT (119), ACOT8 (112),…	SOD1 (168), PRDX1 (168), FIS1 (158), GSTK1 (153), PRDX5 (148), TSPO (144), CNBP (143), IDH2 (141), CTBP1 (137), YWHAH (136), MVP (133), SCP2 (133), FDPS (131), ELOVL5 (127), SMARCC1 (121), ITGB1BP1 (117), PABPC1 (116), SOD2 (110), CAT (108), IDI1 (103), VPS4B (102), ACAA1 (97), ALDH9A1 (97), LONP2 (94), ECH1 (94), HSD17B11 (82), ERCC1 (76), PEX2 (74), ACSL5 (72), ACOT8 (70), ATXN1 (68), SLC35B2 (…	PRDX1 (364), SOD1 (346), PRDX5 (334), GSTK1 (315), FIS1 (304), CNBP (303), IDH2 (300), TSPO (298), CTBP1 (292), YWHAH (292), MVP (284), SCP2 (283), FDPS (282), ELOVL5 (264), ITGB1BP1 (253), SMARCC1 (249), PABPC1 (241), VPS4B (229), SOD2 (220), ACAA1 (216), CAT (215), IDI1 (207), ALDH9A1 (203), LONP2 (200), ECH1 (193), ERCC1 (176), HSD17B11 (174), ACSL5 (162), GNPAT (153), PEX2 (153), ACOT8 (145),…	PRDX1 (102), SOD1 (98), FIS1 (93), PRDX5 (86), IDH2 (84), SCP2 (83), TSPO (83), GSTK1 (82), CNBP (82), CTBP1 (80), ELOVL5 (79), MVP (77), YWHAH (77), FDPS (76), SMARCC1 (75), PABPC1 (70), CAT (68), ITGB1BP1 (64), SOD2 (63), ALDH9A1 (63), IDI1 (58), VPS4B (58), ECH1 (58), ACAA1 (55), HSD17B11 (46), LONP2 (46), ERCC1 (46), PEX2 (46), ACSL5 (45), SLC35B2 (43), GNPAT (40), HRAS (39), ACSL4 (37), HSD1…
HALLMARK_PI3K_AKT_MTOR_SIGNALING	HALLMARK_PI3K_AKT_MTOR_SIGNALING	432	34	475	43	231	19	888	61	0.0704386	0.0139401	0.0745449	0.0168297	0.0578802	0.00880853	0.175842	0.0467075	CFL1 (562), PFN1 (561), PPP1CA (534), ARPC3 (528), YWHAB (505), ACTR3 (492), ARHGDIA (488), ARF1 (486), UBE2D3 (473), IL2RG (467), HSP90B1 (451), CALR (450), ACTR2 (435), AP2M1 (431), RAC1 (427), UBE2N (405), MKNK2 (389), PIN1 (376), GRB2 (370), ADRBK1 (367), LCK (363), PRKCB (345), SQSTM1 (333), CLTC (332), CXCR4 (328), MAP2K3 (308), PTEN (300), CAB39 (300), RPS6KA1 (298), MAPK1 (281), CDKN1B (2…	CFL1 (247), PFN1 (244), PPP1CA (235), YWHAB (230), ARPC3 (223), ACTR3 (220), ARHGDIA (210), ARF1 (210), UBE2D3 (208), HSP90B1 (204), ACTR2 (202), IL2RG (199), CALR (197), RAC1 (188), UBE2N (174), AP2M1 (174), GRB2 (170), PIN1 (170), MKNK2 (164), LCK (163), ADRBK1 (161), CLTC (153), SQSTM1 (152), PRKCB (152), CXCR4 (146), CAB39 (138), MAP2K3 (135), RPS6KA1 (132), PTEN (129), MAPK1 (121), SLA (118)…	PFN1 (580), CFL1 (580), PPP1CA (553), ARPC3 (546), YWHAB (522), ACTR3 (507), ARF1 (503), ARHGDIA (502), IL2RG (485), UBE2D3 (485), HSP90B1 (467), CALR (461), ACTR2 (451), AP2M1 (444), RAC1 (440), UBE2N (421), MKNK2 (400), PIN1 (384), ADRBK1 (384), GRB2 (383), LCK (376), PRKCB (364), CLTC (344), CXCR4 (343), SQSTM1 (343), MAP2K3 (314), CAB39 (310), PTEN (307), RPS6KA1 (304), MAPK1 (294), CDKN1B (2…	CFL1 (263), PFN1 (259), PPP1CA (247), YWHAB (243), ARPC3 (237), ACTR3 (231), ARF1 (225), ARHGDIA (223), UBE2D3 (219), HSP90B1 (216), ACTR2 (214), IL2RG (211), CALR (209), RAC1 (200), AP2M1 (189), UBE2N (185), PIN1 (178), GRB2 (178), MKNK2 (174), ADRBK1 (172), LCK (172), CLTC (162), SQSTM1 (160), PRKCB (158), CXCR4 (152), CAB39 (146), MAP2K3 (144), PTEN (138), RPS6KA1 (137), MAPK1 (129), AKT1 (123…	PFN1 (384), CFL1 (383), PPP1CA (365), ARPC3 (349), YWHAB (345), ARF1 (340), ACTR3 (337), ARHGDIA (328), UBE2D3 (327), HSP90B1 (312), IL2RG (312), CALR (305), ACTR2 (302), AP2M1 (289), RAC1 (285), UBE2N (279), MKNK2 (260), ADRBK1 (258), GRB2 (256), PIN1 (254), LCK (252), CLTC (233), PRKCB (231), SQSTM1 (224), CAB39 (219), CXCR4 (215), MAP2K3 (210), PTEN (206), RPS6KA1 (199), MAPK1 (190), CDKN1B (1…	CFL1 (216), PFN1 (211), PPP1CA (205), YWHAB (199), ARPC3 (194), ACTR3 (191), ARHGDIA (188), ARF1 (186), UBE2D3 (183), ACTR2 (178), IL2RG (175), HSP90B1 (174), CALR (172), RAC1 (164), UBE2N (155), AP2M1 (154), GRB2 (151), PIN1 (150), LCK (143), MKNK2 (142), ADRBK1 (136), SQSTM1 (134), PRKCB (133), CLTC (133), CAB39 (124), CXCR4 (124), MAP2K3 (118), RPS6KA1 (114), PTEN (112), MAPK1 (107), SLA (105)…	CFL1 (475), PFN1 (474), PPP1CA (453), ARPC3 (440), YWHAB (427), ARF1 (417), ACTR3 (413), ARHGDIA (409), UBE2D3 (404), IL2RG (396), HSP90B1 (385), CALR (383), ACTR2 (374), AP2M1 (366), RAC1 (351), UBE2N (341), MKNK2 (328), PIN1 (311), GRB2 (311), LCK (311), ADRBK1 (310), PRKCB (287), SQSTM1 (287), CLTC (285), CXCR4 (271), MAP2K3 (265), CAB39 (265), PTEN (255), RPS6KA1 (243), MAPK1 (243), CDKN1B (2…	CFL1 (132), PFN1 (127), PPP1CA (125), ACTR3 (125), YWHAB (122), ARPC3 (122), ARF1 (119), UBE2D3 (115), ARHGDIA (114), HSP90B1 (110), IL2RG (107), CALR (107), ACTR2 (106), RAC1 (102), UBE2N (99), GRB2 (96), MKNK2 (94), AP2M1 (89), PIN1 (86), CLTC (84), LCK (82), ADRBK1 (80), PRKCB (78), MAP2K3 (78), CXCR4 (77), SQSTM1 (77), CAB39 (76), RPS6KA1 (70), EIF4E (67), PTEN (65), MAPK1 (63), CDKN1B (62), …
HALLMARK_PROTEIN_SECRETION	HALLMARK_PROTEIN_SECRETION	125	23	261	65	216	18	470	24	0.0203815	0.00943009	0.0409605	0.0254403	0.0541218	0.00834492	0.0930693	0.0183767	ARF1 (277), GNAS (267), COPE (255), AP2S1 (246), TMED10 (244), CTSC (241), CLTA (240), M6PR (240), CLTC (233), AP2M1 (228), ANP32E (227), RER1 (220), TMED2 (219), CD63 (217), ERGIC3 (215), NAPA (214), LMAN1 (212), RAB2A (211), SOD1 (208), COPB2 (208), SEC31A (201), ATP1A1 (201), ADAM10 (199), GOLGA4 (189), IGF2R (183), TMX1 (182), COPB1 (178), RAB14 (177), VPS4B (169), MAPK1 (169), AP3B1 (160), S…	ARF1 (118), GNAS (111), COPE (107), CLTA (102), M6PR (99), CTSC (99), TMED10 (98), AP2S1 (98), ANP32E (98), CLTC (96), RER1 (94), CD63 (92), AP2M1 (90), SOD1 (90), ERGIC3 (89), RAB2A (89), TMED2 (88), LMAN1 (88), ATP1A1 (88), COPB2 (86), SEC31A (84), NAPA (83), ADAM10 (83), GOLGA4 (81), IGF2R (81), TMX1 (78), RAB14 (76), COPB1 (73), SCAMP3 (72), VPS4B (70), AP3B1 (70), USO1 (68), MAPK1 (67), PPT1…	ARF1 (284), GNAS (276), COPE (262), TMED10 (253), AP2S1 (252), CTSC (250), CLTA (247), M6PR (247), CLTC (241), AP2M1 (235), ANP32E (234), RER1 (227), TMED2 (225), CD63 (222), ERGIC3 (221), LMAN1 (219), NAPA (218), RAB2A (217), SOD1 (215), COPB2 (214), SEC31A (207), ATP1A1 (204), ADAM10 (204), GOLGA4 (195), IGF2R (189), TMX1 (188), RAB14 (182), COPB1 (180), MAPK1 (174), VPS4B (172), AP3B1 (166), A…	ARF1 (123), GNAS (117), COPE (112), CTSC (107), CLTA (106), M6PR (106), AP2S1 (104), ANP32E (104), TMED10 (104), CLTC (100), RER1 (98), CD63 (97), SOD1 (96), AP2M1 (96), ERGIC3 (95), LMAN1 (94), TMED2 (93), NAPA (91), COPB2 (91), RAB2A (91), ATP1A1 (90), SEC31A (90), GOLGA4 (86), ADAM10 (86), IGF2R (84), TMX1 (83), RAB14 (80), COPB1 (77), SCAMP3 (76), MAPK1 (72), USO1 (72), AP3B1 (71), VPS4B (70)…	ARF1 (181), GNAS (169), COPE (163), CTSC (159), TMED10 (159), ANP32E (155), M6PR (151), CLTA (150), CLTC (149), AP2S1 (147), AP2M1 (146), SOD1 (140), ERGIC3 (139), LMAN1 (138), CD63 (136), TMED2 (136), RAB2A (135), ADAM10 (134), COPB2 (134), SEC31A (133), NAPA (133), RER1 (133), ATP1A1 (129), GOLGA4 (127), IGF2R (121), TMX1 (120), RAB14 (115), COPB1 (113), VPS4B (108), SCAMP3 (106), MAPK1 (103), …	ARF1 (109), GNAS (102), COPE (98), CLTA (95), TMED10 (93), M6PR (92), ANP32E (92), CTSC (92), AP2S1 (90), RER1 (90), CLTC (89), CD63 (84), AP2M1 (84), SOD1 (83), ERGIC3 (82), RAB2A (82), LMAN1 (82), TMED2 (81), ATP1A1 (81), SEC31A (80), COPB2 (80), IGF2R (76), NAPA (76), GOLGA4 (75), ADAM10 (74), TMX1 (72), RAB14 (71), SCAMP3 (68), COPB1 (67), AP3B1 (66), MAPK1 (64), VPS4B (63), USO1 (61), PPT1 (…	ARF1 (229), GNAS (220), COPE (211), CTSC (203), TMED10 (202), AP2S1 (197), AP2M1 (195), CLTA (193), ANP32E (193), CLTC (190), M6PR (190), TMED2 (180), RER1 (179), CD63 (179), LMAN1 (177), ERGIC3 (176), NAPA (175), RAB2A (174), COPB2 (174), SOD1 (171), SEC31A (170), ATP1A1 (169), ADAM10 (166), GOLGA4 (160), IGF2R (158), COPB1 (149), TMX1 (146), RAB14 (143), VPS4B (139), MAPK1 (135), SCAMP3 (134), …	ARF1 (65), GNAS (60), CLTC (60), TMED10 (58), COPE (57), CLTA (57), ANP32E (56), ERGIC3 (55), RER1 (55), AP2S1 (53), M6PR (51), AP2M1 (51), ATP1A1 (49), CD63 (49), SOD1 (49), CTSC (49), SEC31A (49), LMAN1 (48), COPB2 (48), RAB2A (47), NAPA (46), IGF2R (44), GOLGA4 (43), ADAM10 (43), RAB14 (43), TMED2 (43), TMX1 (43), USO1 (42), COPB1 (41), SCAMP3 (41), SNAP23 (40), MAPK1 (39), VPS4B (37), AP3B1 (…
HALLMARK_REACTIVE_OXIGEN_SPECIES_PATHWAY	HALLMARK_REACTIVE_OXIGEN_SPECIES_PATHWAY	444	94	546	124	212	18	864	85	0.0723952	0.0385404	0.0856874	0.0485323	0.0531195	0.00834492	0.171089	0.0650842	LSP1 (545), TXN (537), PRDX1 (528), SOD1 (499), PRDX2 (498), NDUFA6 (484), PRDX6 (467), NDUFB4 (467), FTL (463), GLRX (444), GPX4 (406), NDUFS2 (387), HMOX2 (368), G6PD (354), ATOX1 (349), JUNB (341), CAT (313), SOD2 (309), PFKP (279), CDKN2D (278), PRNP (274), MBP (270), GSR (235), PRDX4 (228), TXNRD1 (225), SCAF4 (222), STK25 (218), PPP2R4 (211), PDLIM1 (168), IPCEF1 (151), ABCC1 (145), OXSR1 (…	LSP1 (230), PRDX1 (223), TXN (220), SOD1 (214), PRDX2 (207), NDUFA6 (202), PRDX6 (194), NDUFB4 (193), FTL (184), GPX4 (183), GLRX (177), G6PD (155), NDUFS2 (154), HMOX2 (149), ATOX1 (145), CAT (138), JUNB (138), SOD2 (132), CDKN2D (127), PRNP (122), PFKP (117), MBP (105), GSR (102), TXNRD1 (102), STK25 (99), SCAF4 (97), PRDX4 (92), PPP2R4 (79), PDLIM1 (76), ABCC1 (67), OXSR1 (65), IPCEF1 (60), HH…	LSP1 (561), TXN (554), PRDX1 (545), SOD1 (517), PRDX2 (513), NDUFA6 (498), NDUFB4 (482), PRDX6 (479), FTL (476), GLRX (458), GPX4 (417), NDUFS2 (401), HMOX2 (380), G6PD (363), ATOX1 (356), JUNB (353), CAT (321), SOD2 (315), PFKP (290), CDKN2D (284), PRNP (281), MBP (278), GSR (242), PRDX4 (239), TXNRD1 (235), SCAF4 (227), STK25 (223), PPP2R4 (217), PDLIM1 (176), IPCEF1 (155), ABCC1 (149), GLRX2 (…	LSP1 (244), PRDX1 (238), TXN (236), SOD1 (230), PRDX2 (220), NDUFA6 (215), NDUFB4 (208), PRDX6 (205), FTL (198), GPX4 (190), GLRX (190), G6PD (166), NDUFS2 (165), HMOX2 (160), ATOX1 (156), JUNB (149), CAT (148), SOD2 (141), CDKN2D (132), PRNP (128), PFKP (125), MBP (113), TXNRD1 (108), STK25 (106), GSR (104), PRDX4 (100), SCAF4 (100), PPP2R4 (83), PDLIM1 (79), ABCC1 (71), OXSR1 (69), IPCEF1 (62),…	LSP1 (360), TXN (351), PRDX1 (346), SOD1 (335), PRDX2 (325), NDUFA6 (317), NDUFB4 (312), PRDX6 (306), FTL (298), GLRX (283), GPX4 (273), NDUFS2 (259), HMOX2 (236), G6PD (235), ATOX1 (226), JUNB (225), CAT (210), SOD2 (202), CDKN2D (191), PRNP (183), MBP (182), PFKP (181), TXNRD1 (157), STK25 (154), PRDX4 (152), GSR (151), SCAF4 (147), PPP2R4 (137), PDLIM1 (109), IPCEF1 (101), ABCC1 (99), OXSR1 (9…	LSP1 (202), PRDX1 (200), TXN (198), SOD1 (189), PRDX2 (182), NDUFA6 (176), NDUFB4 (171), PRDX6 (170), GPX4 (160), FTL (159), GLRX (158), G6PD (137), NDUFS2 (136), HMOX2 (133), ATOX1 (130), CAT (122), JUNB (122), SOD2 (118), CDKN2D (116), PRNP (109), PFKP (104), MBP (94), GSR (91), STK25 (88), TXNRD1 (87), SCAF4 (86), PRDX4 (79), PPP2R4 (73), PDLIM1 (69), ABCC1 (56), OXSR1 (56), IPCEF1 (55), HHEX …	LSP1 (455), TXN (447), PRDX1 (442), SOD1 (420), PRDX2 (416), NDUFA6 (402), NDUFB4 (393), PRDX6 (389), FTL (383), GLRX (369), GPX4 (347), NDUFS2 (329), HMOX2 (306), G6PD (294), ATOX1 (291), JUNB (287), CAT (266), SOD2 (259), CDKN2D (238), PFKP (233), PRNP (230), MBP (219), TXNRD1 (193), GSR (190), SCAF4 (190), PRDX4 (189), STK25 (179), PPP2R4 (169), PDLIM1 (139), IPCEF1 (127), OXSR1 (117), ABCC1 (…	LSP1 (134), PRDX1 (130), TXN (122), SOD1 (121), PRDX2 (115), NDUFA6 (114), NDUFB4 (112), PRDX6 (111), GLRX (103), FTL (102), GPX4 (99), HMOX2 (83), G6PD (83), ATOX1 (82), CAT (81), NDUFS2 (80), JUNB (75), SOD2 (74), CDKN2D (65), PRNP (64), MBP (62), STK25 (60), PFKP (60), SCAF4 (58), GSR (56), TXNRD1 (56), PPP2R4 (48), PDLIM1 (47), PRDX4 (45), IPCEF1 (39), OXSR1 (34), ABCC1 (29), HHEX (29), ERCC2…
HALLMARK_SPERMATOGENESIS	HALLMARK_SPERMATOGENESIS	610	121	711	154	523	64	761	113	0.0994619	0.0496105	0.111582	0.060274	0.131045	0.0296708	0.150693	0.0865237	TALDO1 (460), PEBP1 (379), VDAC3 (355), AGFG1 (326), TLE4 (255), TOPBP1 (251), ARL4A (251), TSN (248), EZH2 (248), DBF4 (245), GMCL1 (228), PRKAR2A (218), COIL (211), MLLT10 (204), CHFR (204), PSMG1 (189), LPIN1 (184), CCNB2 (183), RFC4 (180), CDKN3 (175), BUB1 (168), MTOR (165), IDE (159), NCAPH (156), PGS1 (156), CAMK4 (155), SIRT1 (151), CDK1 (148), NF2 (147), STRBP (147), IP6K1 (143), BRAF (1…	TALDO1 (192), PEBP1 (164), VDAC3 (152), AGFG1 (146), DBF4 (120), TOPBP1 (113), ARL4A (112), GMCL1 (110), EZH2 (104), TLE4 (104), TSN (102), CCNB2 (87), COIL (86), CHFR (85), LPIN1 (84), PRKAR2A (82), MLLT10 (78), PSMG1 (78), RFC4 (76), CDKN3 (76), MTOR (74), NCAPH (73), SIRT1 (71), BUB1 (71), STRBP (68), PGS1 (68), IDE (67), CAMK4 (66), ZC3H14 (62), KIF2C (61), IP6K1 (60), NF2 (59), CDK1 (58), BR…	TALDO1 (478), PEBP1 (395), VDAC3 (373), AGFG1 (346), TLE4 (270), ARL4A (262), TSN (261), DBF4 (260), TOPBP1 (259), EZH2 (255), GMCL1 (234), PRKAR2A (232), COIL (220), CHFR (211), MLLT10 (209), PSMG1 (199), LPIN1 (193), CCNB2 (191), RFC4 (187), CDKN3 (181), BUB1 (172), MTOR (170), PGS1 (166), IDE (165), NCAPH (164), CAMK4 (162), SIRT1 (161), CDK1 (157), NF2 (153), STRBP (152), IP6K1 (149), ZC3H14 …	TALDO1 (202), PEBP1 (172), VDAC3 (161), AGFG1 (155), DBF4 (126), GMCL1 (121), TOPBP1 (120), ARL4A (116), EZH2 (112), TLE4 (110), TSN (107), COIL (92), CCNB2 (91), LPIN1 (91), CHFR (89), PRKAR2A (88), PSMG1 (86), MLLT10 (82), CDKN3 (81), RFC4 (81), MTOR (81), NCAPH (78), PGS1 (77), BUB1 (76), IDE (73), SIRT1 (73), STRBP (72), CAMK4 (70), NF2 (65), ZC3H14 (65), CDK1 (64), KIF2C (64), IP6K1 (63), BR…	TALDO1 (304), PEBP1 (258), VDAC3 (240), AGFG1 (219), TOPBP1 (176), EZH2 (175), DBF4 (170), TLE4 (169), ARL4A (168), GMCL1 (165), TSN (163), COIL (148), PRKAR2A (141), CHFR (136), MLLT10 (135), CCNB2 (134), PSMG1 (130), LPIN1 (124), CDKN3 (122), RFC4 (122), BUB1 (122), NCAPH (114), PGS1 (112), IDE (110), SIRT1 (110), MTOR (109), CDK1 (104), CAMK4 (103), STRBP (99), NF2 (98), BRAF (95), KIF2C (95),…	TALDO1 (175), PEBP1 (147), VDAC3 (138), AGFG1 (134), DBF4 (109), TOPBP1 (105), ARL4A (100), TLE4 (100), GMCL1 (99), TSN (98), EZH2 (91), CHFR (80), CCNB2 (78), LPIN1 (77), PRKAR2A (77), COIL (75), MLLT10 (69), PSMG1 (69), CDKN3 (69), RFC4 (67), BUB1 (66), NCAPH (65), MTOR (65), SIRT1 (64), CAMK4 (63), STRBP (63), IDE (61), PGS1 (61), IP6K1 (58), KIF2C (57), ZC3H14 (56), NF2 (56), BRAF (54), CDK1 …	TALDO1 (389), PEBP1 (325), VDAC3 (299), AGFG1 (269), TOPBP1 (219), EZH2 (218), TLE4 (217), DBF4 (215), ARL4A (213), TSN (211), GMCL1 (200), COIL (179), PRKAR2A (178), MLLT10 (172), CHFR (170), PSMG1 (165), CCNB2 (162), LPIN1 (162), RFC4 (158), CDKN3 (154), BUB1 (147), IDE (141), MTOR (138), PGS1 (137), NCAPH (136), SIRT1 (135), CDK1 (129), CAMK4 (125), STRBP (124), NF2 (124), BRAF (122), IP6K1 (1…	TALDO1 (97), PEBP1 (91), VDAC3 (81), AGFG1 (76), DBF4 (66), TOPBP1 (62), GMCL1 (60), ARL4A (58), EZH2 (56), TSN (56), PRKAR2A (52), TLE4 (50), CHFR (49), CCNB2 (44), COIL (43), MLLT10 (42), LPIN1 (41), SIRT1 (39), CDKN3 (39), BUB1 (38), NCAPH (38), IP6K1 (38), MTOR (38), CAMK4 (36), PGS1 (36), RFC4 (36), PSMG1 (35), RAD17 (34), STRBP (34), IDE (34), NF2 (33), BRAF (32), KIF2C (32), TTK (30), RPL3…
HALLMARK_TGF_BETA_SIGNALING	HALLMARK_TGF_BETA_SIGNALING	594	50	596	52	313	14	616	49	0.0968531	0.0205002	0.0935342	0.0203523	0.0784265	0.0064905	0.12198	0.0375191	TGFB1 (384), RHOA (379), JUNB (368), UBE2D3 (358), PPP1CA (343), ARID4B (285), FKBP1A (270), PPP1R15A (264), HDAC1 (255), ID2 (236), CTNNB1 (212), SPTBN1 (206), FNTA (198), IFNGR2 (175), KLF10 (172), NCOR2 (168), TRIM33 (145), CDK9 (129), SLC20A1 (127), SMAD3 (115), RAB31 (108), XIAP (107), SKIL (96), HIPK2 (92), MAP3K7 (91), FURIN (84), APC (82), PPM1A (82), TGFBR1 (81), THBS1 (70), TGIF1 (69), …	RHOA (153), JUNB (150), UBE2D3 (148), TGFB1 (147), PPP1CA (137), ARID4B (114), PPP1R15A (105), HDAC1 (103), FKBP1A (100), ID2 (94), CTNNB1 (89), KLF10 (82), SPTBN1 (77), IFNGR2 (72), FNTA (71), NCOR2 (64), TRIM33 (57), CDK9 (51), SMAD3 (45), SLC20A1 (43), RAB31 (42), XIAP (41), SKIL (40), HIPK2 (39), MAP3K7 (38), PPM1A (37), FURIN (34), APC (33), TGFBR1 (33), TGIF1 (29), SMURF1 (27), THBS1 (27), …	TGFB1 (403), RHOA (394), JUNB (387), UBE2D3 (373), PPP1CA (359), ARID4B (299), FKBP1A (283), PPP1R15A (276), HDAC1 (264), ID2 (246), CTNNB1 (218), SPTBN1 (213), FNTA (202), IFNGR2 (186), KLF10 (184), NCOR2 (173), TRIM33 (148), CDK9 (137), SLC20A1 (132), SMAD3 (124), XIAP (113), RAB31 (113), SKIL (101), HIPK2 (95), MAP3K7 (93), FURIN (88), APC (88), PPM1A (85), TGFBR1 (83), TGIF1 (75), THBS1 (73),…	RHOA (162), JUNB (158), TGFB1 (158), UBE2D3 (157), PPP1CA (145), ARID4B (124), PPP1R15A (113), FKBP1A (108), HDAC1 (108), ID2 (100), CTNNB1 (96), KLF10 (86), SPTBN1 (82), IFNGR2 (76), FNTA (76), NCOR2 (67), TRIM33 (59), CDK9 (54), SMAD3 (49), SLC20A1 (46), XIAP (43), RAB31 (43), SKIL (43), MAP3K7 (40), HIPK2 (39), PPM1A (38), TGFBR1 (37), APC (36), FURIN (36), TGIF1 (31), SMURF1 (30), THBS1 (29),…	RHOA (244), TGFB1 (238), JUNB (231), UBE2D3 (229), PPP1CA (218), ARID4B (175), PPP1R15A (173), FKBP1A (169), HDAC1 (164), ID2 (153), CTNNB1 (142), SPTBN1 (130), FNTA (123), KLF10 (116), IFNGR2 (108), NCOR2 (99), TRIM33 (94), CDK9 (79), SMAD3 (73), SLC20A1 (73), XIAP (65), RAB31 (64), MAP3K7 (63), SKIL (62), PPM1A (57), HIPK2 (57), APC (55), TGFBR1 (54), FURIN (53), TGIF1 (45), THBS1 (44), SMURF1 …	RHOA (135), TGFB1 (131), JUNB (130), UBE2D3 (128), PPP1CA (119), ARID4B (102), HDAC1 (90), FKBP1A (89), PPP1R15A (87), ID2 (85), CTNNB1 (81), KLF10 (71), SPTBN1 (69), FNTA (63), IFNGR2 (62), NCOR2 (58), TRIM33 (52), CDK9 (45), SMAD3 (41), XIAP (38), HIPK2 (38), RAB31 (36), SLC20A1 (35), MAP3K7 (34), SKIL (32), PPM1A (32), FURIN (32), TGFBR1 (29), APC (28), TGIF1 (26), THBS1 (24), SMURF1 (24), SMA…	RHOA (309), TGFB1 (302), UBE2D3 (295), JUNB (294), PPP1CA (274), ARID4B (222), PPP1R15A (216), FKBP1A (216), HDAC1 (207), ID2 (187), CTNNB1 (172), SPTBN1 (167), FNTA (158), IFNGR2 (142), KLF10 (139), NCOR2 (134), TRIM33 (116), SLC20A1 (102), CDK9 (100), SMAD3 (89), XIAP (87), RAB31 (86), MAP3K7 (77), SKIL (76), HIPK2 (74), FURIN (70), APC (69), TGFBR1 (68), PPM1A (66), TGIF1 (58), THBS1 (57), SMU…	TGFB1 (82), RHOA (82), UBE2D3 (80), JUNB (80), PPP1CA (72), ARID4B (60), FKBP1A (55), HDAC1 (55), ID2 (53), PPP1R15A (52), CTNNB1 (46), SPTBN1 (43), KLF10 (42), IFNGR2 (40), FNTA (39), NCOR2 (34), TRIM33 (28), HIPK2 (26), CDK9 (26), MAP3K7 (25), XIAP (25), SMAD3 (24), RAB31 (23), SKIL (20), SLC20A1 (20), PPM1A (19), FURIN (18), TGFBR1 (16), TGIF1 (16), THBS1 (14), APC (14), SKI (12), SMAD7 (11), …
HALLMARK_TNFA_SIGNALING_VIA_NFKB	HALLMARK_TNFA_SIGNALING_VIA_NFKB	1173	19	1174	19	494	39	902	34	0.19126	0.00779008	0.184244	0.0074364	0.123779	0.0180807	0.178614	0.0260337	EIF1 (749), BTG1 (731), NFKBIA (730), JUNB (705), JUN (688), ZFP36 (679), PNRC1 (633), DUSP1 (608), CD69 (604), CCNL1 (571), TNFAIP3 (553), IER2 (548), KLF6 (532), REL (512), CD44 (502), SAT1 (500), IRF1 (493), CFLAR (487), SQSTM1 (482), MAP3K8 (469), PDE4B (437), LITAF (428), BTG2 (411), PPP1R15A (405), CD83 (394), NFKB1 (387), KLF2 (370), DUSP2 (362), NR4A2 (352), MCL1 (350), FOS (331), CCL5 (3…	EIF1 (307), BTG1 (302), NFKBIA (301), JUNB (290), JUN (286), ZFP36 (274), PNRC1 (254), CD69 (248), DUSP1 (245), CCNL1 (233), TNFAIP3 (229), KLF6 (216), IER2 (211), CFLAR (209), CD44 (208), SQSTM1 (205), IRF1 (202), SAT1 (200), REL (198), MAP3K8 (197), PDE4B (181), PPP1R15A (171), CD83 (169), LITAF (161), BTG2 (160), NFKB1 (159), KLF2 (143), DUSP2 (141), NR4A2 (137), MCL1 (137), GADD45B (134), FOS…	EIF1 (784), BTG1 (764), NFKBIA (764), JUNB (739), JUN (717), ZFP36 (708), PNRC1 (657), DUSP1 (633), CD69 (630), CCNL1 (596), IER2 (574), TNFAIP3 (570), KLF6 (556), REL (533), CD44 (528), SAT1 (522), IRF1 (510), CFLAR (507), SQSTM1 (502), MAP3K8 (489), PDE4B (456), LITAF (444), BTG2 (433), PPP1R15A (425), CD83 (416), NFKB1 (411), KLF2 (386), DUSP2 (376), NR4A2 (371), MCL1 (365), IER5 (339), FOS (3…	EIF1 (325), BTG1 (320), NFKBIA (318), JUN (304), JUNB (304), ZFP36 (295), PNRC1 (268), CD69 (262), DUSP1 (260), CCNL1 (247), TNFAIP3 (240), KLF6 (226), CFLAR (223), IER2 (221), CD44 (220), SQSTM1 (219), IRF1 (218), REL (213), SAT1 (209), MAP3K8 (207), PDE4B (194), PPP1R15A (181), LITAF (176), CD83 (176), BTG2 (174), NFKB1 (166), DUSP2 (154), KLF2 (150), NR4A2 (148), MCL1 (148), GADD45B (142), FOS…	EIF1 (488), NFKBIA (484), BTG1 (481), JUNB (462), JUN (454), ZFP36 (448), PNRC1 (405), CD69 (403), DUSP1 (399), CCNL1 (378), TNFAIP3 (358), IER2 (354), KLF6 (350), REL (331), CFLAR (330), IRF1 (330), CD44 (315), SAT1 (314), MAP3K8 (310), SQSTM1 (308), PDE4B (291), PPP1R15A (281), LITAF (275), BTG2 (266), CD83 (265), NFKB1 (250), KLF2 (239), DUSP2 (231), IER5 (229), MCL1 (228), FOS (217), NR4A2 (2…	EIF1 (271), BTG1 (269), NFKBIA (265), JUNB (253), JUN (251), ZFP36 (239), PNRC1 (226), CD69 (222), DUSP1 (220), CCNL1 (205), TNFAIP3 (204), KLF6 (195), CFLAR (185), CD44 (181), SQSTM1 (181), IER2 (181), MAP3K8 (180), IRF1 (179), REL (178), SAT1 (174), PDE4B (163), CD83 (153), PPP1R15A (145), NFKB1 (143), LITAF (141), BTG2 (140), KLF2 (125), NR4A2 (124), DUSP2 (122), FOS (120), GADD45B (119), MCL1…	EIF1 (604), BTG1 (600), NFKBIA (596), JUNB (575), JUN (563), ZFP36 (553), PNRC1 (501), DUSP1 (498), CD69 (495), CCNL1 (465), TNFAIP3 (450), IER2 (446), KLF6 (443), REL (414), IRF1 (406), CFLAR (403), CD44 (398), SAT1 (396), SQSTM1 (384), MAP3K8 (382), PDE4B (359), LITAF (347), PPP1R15A (342), BTG2 (329), CD83 (325), NFKB1 (321), KLF2 (300), DUSP2 (293), MCL1 (281), NR4A2 (274), FOS (271), IER5 (2…	BTG1 (161), EIF1 (158), NFKBIA (156), JUNB (151), JUN (149), ZFP36 (145), DUSP1 (132), CD69 (128), PNRC1 (126), KLF6 (122), CCNL1 (120), TNFAIP3 (118), CFLAR (114), IRF1 (112), SQSTM1 (112), IER2 (110), MAP3K8 (109), CD44 (104), REL (102), SAT1 (99), PDE4B (95), CD83 (94), PPP1R15A (87), LITAF (83), NFKB1 (83), NR4A2 (82), BTG2 (80), FOS (76), KLF2 (73), DUSP2 (69), GADD45B (68), MCL1 (66), IER5 …
HALLMARK_UNFOLDED_PROTEIN_RESPONSE	HALLMARK_UNFOLDED_PROTEIN_RESPONSE	349	19	509	79	299	29	766	52	0.0569053	0.00779008	0.0798807	0.0309198	0.0749186	0.0134446	0.151683	0.0398162	EIF4A1 (517), CALR (485), NPM1 (475), HSP90B1 (472), SPCS1 (458), HSPA5 (457), PDIA6 (456), SPCS3 (441), EEF2 (433), SERP1 (414), BANF1 (397), SEC11A (393), RPS14 (390), HERPUD1 (385), YWHAZ (384), NHP2 (380), EIF4G1 (368), LSM4 (367), XBP1 (361), SSR1 (356), HSPA9 (349), FUS (342), DDIT4 (328), ATP6V0D1 (324), ATF4 (316), SRPR (307), IMP3 (304), EIF4A3 (304), DNAJC3 (303), KIF5B (296), SEC31A (2…	EIF4A1 (203), CALR (189), NPM1 (184), HSPA5 (180), EEF2 (180), HSP90B1 (178), PDIA6 (175), SPCS1 (172), SPCS3 (170), SERP1 (156), SEC11A (155), HERPUD1 (154), RPS14 (153), BANF1 (152), EIF4G1 (150), LSM4 (149), NHP2 (146), YWHAZ (144), HSPA9 (144), FUS (141), SSR1 (134), XBP1 (132), DDIT4 (128), ATF4 (126), DNAJC3 (124), SRPR (124), KIF5B (119), IMP3 (119), ATP6V0D1 (118), EIF4A3 (118), LSM1 (115…	EIF4A1 (538), CALR (501), NPM1 (492), HSP90B1 (492), SPCS1 (477), PDIA6 (475), HSPA5 (474), SPCS3 (455), EEF2 (451), SERP1 (430), BANF1 (410), SEC11A (406), RPS14 (406), HERPUD1 (400), YWHAZ (400), NHP2 (396), LSM4 (381), EIF4G1 (376), XBP1 (372), SSR1 (365), HSPA9 (361), FUS (359), DDIT4 (340), ATP6V0D1 (337), ATF4 (328), SRPR (322), DNAJC3 (316), EIF4A3 (316), IMP3 (314), KIF5B (311), SEC31A (3…	EIF4A1 (220), CALR (205), NPM1 (201), HSPA5 (195), EEF2 (192), HSP90B1 (190), PDIA6 (190), SPCS1 (189), SPCS3 (185), BANF1 (169), SERP1 (168), HERPUD1 (168), SEC11A (167), RPS14 (166), LSM4 (165), NHP2 (161), EIF4G1 (159), YWHAZ (158), HSPA9 (156), FUS (152), SSR1 (146), XBP1 (144), SRPR (136), ATF4 (136), DDIT4 (135), DNAJC3 (134), IMP3 (132), ATP6V0D1 (129), EIF4A3 (129), LSM1 (125), SEC31A (12…	EIF4A1 (343), CALR (312), NPM1 (311), HSP90B1 (310), HSPA5 (303), PDIA6 (302), SPCS1 (293), EEF2 (290), SPCS3 (287), BANF1 (264), SERP1 (264), SEC11A (259), HERPUD1 (258), YWHAZ (258), RPS14 (257), LSM4 (252), NHP2 (250), EIF4G1 (242), XBP1 (237), SSR1 (235), FUS (233), HSPA9 (229), DDIT4 (213), ATF4 (212), ATP6V0D1 (209), IMP3 (203), SRPR (202), DNAJC3 (202), EIF4A3 (199), KIF5B (197), SEC31A (1…	EIF4A1 (175), CALR (164), HSP90B1 (160), NPM1 (158), HSPA5 (155), SPCS3 (154), PDIA6 (153), EEF2 (152), SPCS1 (148), SERP1 (137), BANF1 (136), EIF4G1 (135), SEC11A (135), HERPUD1 (134), LSM4 (131), FUS (127), RPS14 (126), HSPA9 (126), YWHAZ (125), NHP2 (125), XBP1 (121), SSR1 (120), SRPR (112), DDIT4 (111), DNAJC3 (110), ATF4 (108), IMP3 (107), EIF4A3 (105), KIF5B (104), ATP6V0D1 (104), LSM1 (103…	EIF4A1 (439), CALR (410), HSP90B1 (402), NPM1 (400), HSPA5 (387), SPCS1 (386), PDIA6 (385), SPCS3 (371), EEF2 (362), SERP1 (351), BANF1 (339), SEC11A (335), RPS14 (331), HERPUD1 (329), NHP2 (322), LSM4 (319), YWHAZ (319), EIF4G1 (315), XBP1 (307), SSR1 (302), HSPA9 (299), FUS (293), DDIT4 (273), ATF4 (272), ATP6V0D1 (272), SRPR (264), EIF4A3 (264), IMP3 (262), KIF5B (256), DNAJC3 (254), SEC31A (2…	EIF4A1 (106), CALR (101), HSP90B1 (100), HSPA5 (99), NPM1 (98), EEF2 (94), SPCS3 (91), SPCS1 (90), BANF1 (89), PDIA6 (88), SEC11A (85), NHP2 (84), EIF4G1 (83), HERPUD1 (82), LSM4 (82), HSPA9 (79), SERP1 (79), FUS (78), YWHAZ (76), RPS14 (75), XBP1 (70), ATF4 (70), SSR1 (70), SRPR (68), DDIT4 (67), IMP3 (66), KIF5B (63), LSM1 (62), DNAJC3 (62), ATP6V0D1 (61), EIF2S1 (61), SEC31A (61), EIF4A3 (61),…
HALLMARK_UV_RESPONSE_DN	HALLMARK_UV_RESPONSE_DN	400	89	407	91	223	32	468	47	0.0652209	0.0364904	0.0638732	0.0356164	0.0558757	0.0148354	0.0926733	0.0359877	CELF2 (221), ATRX (198), DUSP1 (182), ADD3 (177), PHF3 (175), NIPBL (168), ANXA2 (166), FYN (163), SYNE1 (157), NR3C1 (148), ATP2B1 (146), PRDM2 (146), PTEN (145), YTHDC1 (141), TGFBR2 (140), CDK13 (132), NFKB1 (129), CDKN1B (123), SRI (116), RASA2 (114), PIK3CD (107), CITED2 (99), DLG1 (96), TGFBR3 (96), NOTCH2 (96), MAPK14 (93), ATP2B4 (93), DYRK1A (89), SMAD3 (89), RUNX1 (86), BHLHE40 (84), AB…	CELF2 (93), ANXA2 (79), ATRX (73), DUSP1 (71), ADD3 (69), NIPBL (65), NR3C1 (63), FYN (63), PHF3 (60), SYNE1 (59), PTEN (57), YTHDC1 (57), ATP2B1 (57), NFKB1 (54), CDK13 (54), SRI (54), PRDM2 (53), TGFBR2 (49), RASA2 (47), CDKN1B (45), CITED2 (41), PIK3CD (40), NOTCH2 (38), TGFBR3 (38), DYRK1A (37), SMAD3 (36), ATP2B4 (35), RUNX1 (34), AGGF1 (34), BHLHE40 (33), MAPK14 (33), NEK7 (32), ABCC1 (31),…	CELF2 (234), ATRX (208), DUSP1 (191), ADD3 (184), PHF3 (180), NIPBL (174), ANXA2 (172), FYN (171), SYNE1 (167), PRDM2 (155), ATP2B1 (155), NR3C1 (155), PTEN (150), TGFBR2 (147), YTHDC1 (143), CDK13 (138), NFKB1 (136), CDKN1B (130), RASA2 (122), SRI (122), PIK3CD (113), TGFBR3 (101), CITED2 (100), NOTCH2 (99), DLG1 (99), ATP2B4 (96), MAPK14 (94), SMAD3 (93), DYRK1A (91), BHLHE40 (89), RUNX1 (88), …	CELF2 (97), ANXA2 (82), ATRX (79), DUSP1 (77), ADD3 (72), FYN (70), NIPBL (69), NR3C1 (66), PHF3 (65), SYNE1 (63), ATP2B1 (62), YTHDC1 (61), PTEN (60), CDK13 (59), SRI (58), NFKB1 (57), PRDM2 (56), TGFBR2 (56), RASA2 (48), CDKN1B (48), CITED2 (43), PIK3CD (42), TGFBR3 (40), DYRK1A (40), SMAD3 (39), NOTCH2 (39), ATP2B4 (37), RUNX1 (35), AGGF1 (35), ABCC1 (34), MAPK14 (34), BHLHE40 (33), NEK7 (33),…	CELF2 (143), ATRX (128), DUSP1 (120), ANXA2 (117), ADD3 (116), FYN (110), PHF3 (105), NIPBL (105), NR3C1 (101), SYNE1 (100), ATP2B1 (99), YTHDC1 (96), PRDM2 (94), CDK13 (93), PTEN (92), TGFBR2 (91), SRI (85), NFKB1 (84), CDKN1B (75), RASA2 (74), PIK3CD (72), CITED2 (72), NOTCH2 (62), TGFBR3 (62), MAPK14 (61), ATP2B4 (59), SMAD3 (58), DYRK1A (57), DLG1 (56), RUNX1 (55), SPOP (54), NEK7 (53), ANXA4…	CELF2 (77), ANXA2 (68), DUSP1 (64), ADD3 (63), ATRX (60), NR3C1 (55), PHF3 (55), PTEN (54), ATP2B1 (53), NIPBL (53), FYN (51), YTHDC1 (50), SYNE1 (50), SRI (48), NFKB1 (48), PRDM2 (48), CDK13 (44), TGFBR2 (42), RASA2 (42), CDKN1B (38), PIK3CD (37), CITED2 (36), NOTCH2 (34), DYRK1A (32), SMAD3 (32), MAPK14 (31), TGFBR3 (31), ATP2B4 (30), NEK7 (29), BHLHE40 (29), SIPA1L1 (29), ABCC1 (28), RUNX1 (28…	CELF2 (181), ATRX (157), DUSP1 (148), ADD3 (140), ANXA2 (138), PHF3 (137), FYN (136), NIPBL (133), ATP2B1 (122), SYNE1 (122), PTEN (120), NR3C1 (118), PRDM2 (115), TGFBR2 (113), YTHDC1 (113), CDK13 (112), NFKB1 (106), SRI (99), CDKN1B (94), RASA2 (91), PIK3CD (86), CITED2 (85), NOTCH2 (78), TGFBR3 (77), ATP2B4 (77), MAPK14 (76), DLG1 (76), DYRK1A (73), SMAD3 (70), RUNX1 (67), BHLHE40 (64), NEK7 (…	CELF2 (41), DUSP1 (39), ATRX (37), ANXA2 (36), ATP2B1 (36), PTEN (34), ADD3 (33), PHF3 (32), NR3C1 (30), FYN (27), PRDM2 (26), NIPBL (25), CDK13 (25), YTHDC1 (24), SYNE1 (24), NFKB1 (22), SRI (22), TGFBR2 (22), PIK3CD (22), CDKN1B (21), RASA2 (18), ATP2B4 (18), RUNX1 (17), SMAD3 (17), SPOP (16), MAPK14 (15), NOTCH2 (15), ABCC1 (15), CITED2 (15), DYRK1A (14), AGGF1 (13), TGFBR3 (13), MGMT (13), SI…
HALLMARK_UV_RESPONSE_UP	HALLMARK_UV_RESPONSE_UP	611	15	704	27	231	23	655	51	0.099625	0.00615006	0.110483	0.0105675	0.0578802	0.010663	0.129703	0.0390505	ALDOA (441), EIF5 (409), NFKBIA (406), TMBIM6 (404), JUNB (387), CCND3 (386), HNRNPU (375), BTG1 (354), SQSTM1 (352), ATP6V1F (350), BSG (339), IRF1 (338), MRPL23 (335), TUBA4A (331), DDX21 (329), DNAJA1 (319), AP2S1 (319), RPN1 (317), PPP1R2 (313), EIF2S3 (309), SEPW1 (304), HLA-F (291), TAP1 (288), PSMC3 (286), PDAP1 (275), ARRB2 (267), CLTB (267), SOD2 (251), BTG2 (251), PPT1 (241), GLS (239),…	ALDOA (192), CCND3 (171), NFKBIA (170), TMBIM6 (168), ATP6V1F (165), JUNB (164), EIF5 (161), HNRNPU (157), SQSTM1 (152), BTG1 (146), MRPL23 (144), BSG (139), TUBA4A (138), SEPW1 (137), EIF2S3 (132), DDX21 (132), IRF1 (130), PPP1R2 (130), DNAJA1 (130), PSMC3 (126), RPN1 (126), AP2S1 (125), CLTB (117), HLA-F (116), TAP1 (116), PDAP1 (115), PPT1 (112), ARRB2 (106), POLE3 (100), BTG2 (100), GLS (100)…	ALDOA (460), EIF5 (431), NFKBIA (424), TMBIM6 (419), JUNB (405), CCND3 (403), HNRNPU (392), BTG1 (372), ATP6V1F (364), SQSTM1 (363), BSG (353), IRF1 (351), MRPL23 (348), TUBA4A (344), DDX21 (343), DNAJA1 (336), AP2S1 (331), RPN1 (328), PPP1R2 (325), EIF2S3 (324), SEPW1 (314), TAP1 (302), HLA-F (301), PSMC3 (300), PDAP1 (286), CLTB (279), ARRB2 (277), BTG2 (263), SOD2 (260), PPT1 (250), GLS (247),…	ALDOA (205), CCND3 (186), NFKBIA (183), TMBIM6 (181), EIF5 (176), JUNB (176), ATP6V1F (173), HNRNPU (172), SQSTM1 (164), MRPL23 (154), BTG1 (154), TUBA4A (149), BSG (149), SEPW1 (145), DDX21 (144), DNAJA1 (143), EIF2S3 (140), IRF1 (140), PPP1R2 (140), AP2S1 (138), PSMC3 (136), RPN1 (135), HLA-F (125), TAP1 (125), CLTB (123), PDAP1 (122), PPT1 (118), ARRB2 (112), BTG2 (110), POLE3 (108), ACAA1 (10…	ALDOA (302), NFKBIA (276), TMBIM6 (274), EIF5 (273), CCND3 (263), JUNB (261), HNRNPU (258), ATP6V1F (246), BTG1 (240), SQSTM1 (236), MRPL23 (228), TUBA4A (226), BSG (224), IRF1 (223), DNAJA1 (216), DDX21 (216), SEPW1 (215), RPN1 (213), PPP1R2 (212), EIF2S3 (209), AP2S1 (208), TAP1 (199), PSMC3 (198), HLA-F (189), CLTB (180), PDAP1 (179), ARRB2 (173), BTG2 (172), GLS (170), PPT1 (168), SOD2 (165),…	ALDOA (169), NFKBIA (150), CCND3 (148), TMBIM6 (147), ATP6V1F (145), JUNB (145), EIF5 (144), HNRNPU (139), SQSTM1 (134), MRPL23 (126), BTG1 (126), BSG (123), TUBA4A (121), DDX21 (119), PPP1R2 (115), EIF2S3 (115), SEPW1 (115), DNAJA1 (114), RPN1 (113), PSMC3 (111), IRF1 (111), AP2S1 (109), CLTB (106), TAP1 (104), PDAP1 (101), PPT1 (101), HLA-F (100), ARRB2 (95), POLE3 (90), SOD2 (90), GLS (89), FO…	ALDOA (368), EIF5 (334), TMBIM6 (333), NFKBIA (331), CCND3 (319), JUNB (318), HNRNPU (307), BTG1 (291), ATP6V1F (289), SQSTM1 (288), MRPL23 (278), IRF1 (275), BSG (272), TUBA4A (270), DNAJA1 (268), RPN1 (263), DDX21 (262), PPP1R2 (260), EIF2S3 (256), SEPW1 (256), AP2S1 (256), TAP1 (244), PSMC3 (242), HLA-F (232), ARRB2 (219), CLTB (217), PDAP1 (217), BTG2 (211), SOD2 (207), PPT1 (202), GLS (198),…	ALDOA (97), CCND3 (88), NFKBIA (85), JUNB (83), HNRNPU (81), EIF5 (80), TMBIM6 (80), SQSTM1 (78), ATP6V1F (78), BTG1 (77), IRF1 (72), TUBA4A (72), DDX21 (72), MRPL23 (71), PPP1R2 (71), BSG (67), EIF2S3 (67), TAP1 (66), RPN1 (64), AP2S1 (64), SEPW1 (63), DNAJA1 (63), PSMC3 (63), HLA-F (62), ARRB2 (58), CLTB (57), PPIF (57), PPT1 (55), PDAP1 (55), GLS (54), POLE3 (52), FOS (50), SOD2 (50), BTG2 (49…
HALLMARK_WNT_BETA_CATENIN_SIGNALING	HALLMARK_WNT_BETA_CATENIN_SIGNALING	523	114	543	123	297	74	510	172	0.0852764	0.0467405	0.0852166	0.0481409	0.0744174	0.0343069	0.10099	0.1317	CTNNB1 (203), NCOR2 (197), NUMB (178), HDAC2 (173), MYC (170), CUL1 (147), CCND2 (143), ADAM17 (143), RBPJ (139), NCSTN (130), MAML1 (116), CSNK1E (111), TCF7 (111), AXIN1 (95), HDAC5 (95), KAT2A (94), LEF1 (89), TP53 (73), NOTCH1 (58), FRAT1 (57), DVL2 (47), SKP2 (43), PPARD (38), PSEN2 (18), PTCH1 (16), AXIN2 (11), JAG1 (9), HDAC11 (6), FZD1 (5), GNAI1 (4), NOTCH4 (3), JAG2 (3), DLL1 (2), WNT5B…	CTNNB1 (90), NCOR2 (78), MYC (73), NUMB (72), HDAC2 (71), CCND2 (63), ADAM17 (63), RBPJ (63), CUL1 (54), NCSTN (49), TCF7 (47), MAML1 (46), HDAC5 (44), KAT2A (42), CSNK1E (40), AXIN1 (36), LEF1 (34), TP53 (30), DVL2 (26), NOTCH1 (24), FRAT1 (17), PPARD (13), SKP2 (12), PTCH1 (7), AXIN2 (6), PSEN2 (6), JAG1 (3), FZD1 (2), JAG2 (2), HDAC11 (2), NOTCH4 (1), WNT6 (1)	CTNNB1 (211), NCOR2 (206), NUMB (185), HDAC2 (181), MYC (180), CUL1 (154), CCND2 (149), ADAM17 (149), RBPJ (144), NCSTN (135), MAML1 (122), CSNK1E (117), TCF7 (116), HDAC5 (104), AXIN1 (99), KAT2A (98), LEF1 (92), TP53 (75), NOTCH1 (63), FRAT1 (59), DVL2 (49), SKP2 (47), PPARD (40), PSEN2 (20), PTCH1 (17), AXIN2 (11), JAG1 (9), HDAC11 (7), FZD1 (5), GNAI1 (4), DLL1 (3), JAG2 (3), NOTCH4 (3), WNT6…	CTNNB1 (94), NCOR2 (81), NUMB (78), MYC (73), HDAC2 (72), CCND2 (65), ADAM17 (65), RBPJ (64), CUL1 (56), TCF7 (51), NCSTN (50), MAML1 (47), HDAC5 (44), KAT2A (43), CSNK1E (40), AXIN1 (39), LEF1 (38), TP53 (31), DVL2 (26), NOTCH1 (24), FRAT1 (18), PPARD (15), SKP2 (13), PTCH1 (8), AXIN2 (6), PSEN2 (6), JAG1 (3), FZD1 (2), JAG2 (2), HDAC11 (2), NOTCH4 (1), WNT6 (1)	CTNNB1 (140), NCOR2 (126), NUMB (117), HDAC2 (113), MYC (109), ADAM17 (98), RBPJ (96), CCND2 (95), CUL1 (95), NCSTN (83), MAML1 (75), TCF7 (74), CSNK1E (71), KAT2A (69), HDAC5 (66), AXIN1 (64), LEF1 (54), TP53 (50), DVL2 (38), FRAT1 (33), NOTCH1 (32), SKP2 (31), PPARD (25), PTCH1 (12), PSEN2 (9), AXIN2 (7), JAG1 (6), HDAC11 (5), FZD1 (3), GNAI1 (3), JAG2 (2), NOTCH4 (2), WNT6 (2), DLL1 (1), WNT1 …	CTNNB1 (78), NCOR2 (68), MYC (66), HDAC2 (63), NUMB (61), CCND2 (58), ADAM17 (56), RBPJ (53), CUL1 (52), NCSTN (43), TCF7 (42), MAML1 (39), KAT2A (39), HDAC5 (38), CSNK1E (35), AXIN1 (33), LEF1 (29), TP53 (26), DVL2 (22), NOTCH1 (21), FRAT1 (16), PPARD (12), SKP2 (11), PTCH1 (7), PSEN2 (6), AXIN2 (4), JAG1 (3), JAG2 (2), HDAC11 (2), FZD1 (1), NOTCH4 (1)	CTNNB1 (172), NCOR2 (161), NUMB (149), HDAC2 (147), MYC (144), ADAM17 (128), CUL1 (125), CCND2 (123), RBPJ (116), NCSTN (114), MAML1 (100), CSNK1E (97), TCF7 (94), HDAC5 (85), KAT2A (84), AXIN1 (81), LEF1 (75), TP53 (63), NOTCH1 (47), FRAT1 (44), DVL2 (42), SKP2 (39), PPARD (33), PSEN2 (16), PTCH1 (13), AXIN2 (9), JAG1 (8), HDAC11 (5), FZD1 (4), GNAI1 (4), JAG2 (2), WNT5B (2), NOTCH4 (2), WNT6 (2…	CTNNB1 (40), HDAC2 (38), NCOR2 (36), MYC (36), NUMB (32), CUL1 (28), CCND2 (28), ADAM17 (27), NCSTN (27), RBPJ (26), MAML1 (22), TCF7 (22), LEF1 (20), HDAC5 (20), KAT2A (20), CSNK1E (18), AXIN1 (16), TP53 (15), DVL2 (12), NOTCH1 (11), SKP2 (9), FRAT1 (7), PPARD (5), PTCH1 (4), PSEN2 (3), JAG1 (2), AXIN2 (2), HDAC11 (1), NOTCH4 (1), FZD1 (1)
HALLMARK_XENOBIOTIC_METABOLISM	HALLMARK_XENOBIOTIC_METABOLISM	346	76	448	117	376	13	708	44	0.0564161	0.0311603	0.0703076	0.0457926	0.094212	0.00602689	0.140198	0.0336907	PSMB10 (421), TMBIM6 (409), PTGES3 (385), ACP1 (358), SSR3 (357), GSTO1 (328), MT2A (326), SHMT2 (318), ADH5 (314), DCXR (298), ACO2 (297), COMT (289), DHRS7 (284), ELOVL5 (281), CAT (278), CNDP2 (263), ALDH9A1 (252), ID2 (246), HPRT1 (243), PGD (241), KARS (227), DHPS (225), AHCY (225), UPP1 (223), MTHFD1 (223), ARPP19 (221), ECH1 (221), SLC35B1 (213), GART (208), SLC1A5 (207), CYFIP2 (201), ATP…	PSMB10 (173), TMBIM6 (166), PTGES3 (161), SSR3 (150), ACP1 (149), MT2A (145), DCXR (138), GSTO1 (137), ADH5 (133), ELOVL5 (130), SHMT2 (126), DHRS7 (126), ACO2 (125), COMT (124), CAT (120), ALDH9A1 (116), ID2 (110), PGD (106), HPRT1 (106), CNDP2 (97), DHPS (95), KARS (95), UPP1 (94), AHCY (94), MTHFD1 (93), ARPP19 (91), ECH1 (91), CYFIP2 (90), GART (88), SLC1A5 (87), GSR (82), ATP2A2 (82), NINJ1 …	PSMB10 (431), TMBIM6 (421), PTGES3 (397), ACP1 (370), SSR3 (367), GSTO1 (339), MT2A (337), SHMT2 (329), ADH5 (325), DCXR (309), ACO2 (307), COMT (297), ELOVL5 (293), DHRS7 (293), CAT (287), CNDP2 (276), ALDH9A1 (260), HPRT1 (256), PGD (254), ID2 (254), AHCY (235), DHPS (234), KARS (233), MTHFD1 (232), ARPP19 (232), UPP1 (225), ECH1 (224), SLC35B1 (220), GART (219), SLC1A5 (216), CYFIP2 (209), ATP…	PSMB10 (181), TMBIM6 (176), PTGES3 (169), SSR3 (161), ACP1 (155), MT2A (153), GSTO1 (146), DCXR (145), ADH5 (142), SHMT2 (136), ELOVL5 (135), ACO2 (134), DHRS7 (130), COMT (128), CAT (126), ALDH9A1 (123), ID2 (114), PGD (113), HPRT1 (112), CNDP2 (103), KARS (101), AHCY (101), DHPS (99), MTHFD1 (98), UPP1 (98), ARPP19 (96), SLC1A5 (95), ECH1 (95), CYFIP2 (93), GART (92), ATP2A2 (87), SAR1B (86), S…	PSMB10 (277), TMBIM6 (261), PTGES3 (253), SSR3 (237), ACP1 (232), MT2A (223), GSTO1 (216), ADH5 (213), DCXR (202), ELOVL5 (199), SHMT2 (196), ACO2 (196), COMT (193), DHRS7 (191), CAT (179), ALDH9A1 (174), ID2 (167), PGD (164), HPRT1 (163), CNDP2 (161), KARS (153), DHPS (151), ARPP19 (148), ECH1 (148), AHCY (147), UPP1 (145), MTHFD1 (145), CYFIP2 (139), SLC1A5 (136), GART (135), SAR1B (134), CBR1 …	PSMB10 (152), PTGES3 (148), TMBIM6 (147), SSR3 (136), ACP1 (129), MT2A (127), GSTO1 (123), DCXR (120), ELOVL5 (116), ADH5 (113), SHMT2 (111), DHRS7 (110), COMT (110), ACO2 (106), CAT (106), ALDH9A1 (103), ID2 (100), PGD (95), HPRT1 (93), DHPS (85), KARS (85), AHCY (85), ECH1 (84), UPP1 (84), ARPP19 (82), CNDP2 (81), MTHFD1 (81), CYFIP2 (80), GART (77), CBR1 (74), NINJ1 (74), SLC1A5 (74), GSR (72)…	PSMB10 (357), TMBIM6 (338), PTGES3 (323), SSR3 (300), ACP1 (296), GSTO1 (275), MT2A (275), ADH5 (270), SHMT2 (254), ACO2 (253), DCXR (252), DHRS7 (242), COMT (240), ELOVL5 (236), CAT (232), CNDP2 (221), ALDH9A1 (216), ID2 (210), PGD (204), HPRT1 (200), AHCY (192), DHPS (190), ECH1 (188), ARPP19 (187), KARS (186), UPP1 (181), MTHFD1 (180), SLC1A5 (177), GART (176), CYFIP2 (175), SLC35B1 (174), SAR…	PSMB10 (93), PTGES3 (91), TMBIM6 (85), SSR3 (83), GSTO1 (78), ELOVL5 (74), MT2A (73), ACP1 (73), DCXR (71), SHMT2 (68), ADH5 (67), COMT (64), CAT (62), ALDH9A1 (59), ACO2 (59), ID2 (58), DHRS7 (57), PGD (57), ARPP19 (54), KARS (51), CNDP2 (51), HPRT1 (51), ECH1 (50), MTHFD1 (50), AHCY (50), TNFRSF1A (47), DHPS (46), CYFIP2 (45), SLC1A5 (45), CBR1 (44), UPP1 (43), GART (42), GCH1 (41), DDAH2 (41),…
LI.M11.0	enriched in monocytes (II)	500	229	504	233	211	122	816	130	0.0815262	0.0938909	0.079096	0.0911937	0.052869	0.05656	0.161584	0.0995406	S100A8 (351), S100A9 (348), S100A11 (205), NCF1 (173), LYN (171), TYROBP (169), GRN (169), CTSH (161), SYK (150), FGR (147), CYBB (145), MARCH1 (142), LAT2 (138), CEBPD (137), SPI1 (134), ITGAM (133), IFNGR2 (120), LY86 (118), SCPEP1 (117), ALOX5 (107), AOAH (106), ITGAX (104), PRKCD (96), CST3 (94), S100A12 (92), TYMP (92), LILRB1 (90), FCGRT (89), MNDA (86), BTK (86), AIF1 (80), RAB31 (80), APO…	S100A8 (143), S100A9 (130), S100A11 (81), LYN (72), NCF1 (69), GRN (67), LAT2 (64), CYBB (63), FGR (61), CTSH (61), CEBPD (58), SYK (57), MARCH1 (56), TYROBP (56), SCPEP1 (54), IFNGR2 (53), SPI1 (52), LY86 (51), ITGAM (49), BTK (45), PRKCD (44), MNDA (42), AOAH (40), ALOX5 (39), S100A12 (38), AIF1 (38), ITGAX (37), FCGRT (37), APOBR (36), CST3 (36), PLBD1 (35), TYMP (35), LILRB1 (33), RAB31 (32),…	S100A8 (364), S100A9 (357), S100A11 (211), NCF1 (179), LYN (178), GRN (175), TYROBP (172), CTSH (166), SYK (153), CYBB (151), FGR (150), MARCH1 (150), LAT2 (141), CEBPD (140), SPI1 (137), ITGAM (134), IFNGR2 (123), SCPEP1 (121), LY86 (121), ALOX5 (113), AOAH (109), ITGAX (105), PRKCD (98), CST3 (98), S100A12 (96), LILRB1 (94), TYMP (94), FCGRT (91), MNDA (89), BTK (89), APOBR (83), RAB31 (82), AI…	S100A8 (149), S100A9 (135), S100A11 (83), LYN (74), NCF1 (73), GRN (68), CYBB (65), LAT2 (65), CTSH (62), FGR (61), CEBPD (60), MARCH1 (59), SYK (58), TYROBP (57), SCPEP1 (56), SPI1 (55), ITGAM (53), IFNGR2 (53), LY86 (52), BTK (46), PRKCD (44), MNDA (43), AOAH (41), S100A12 (41), ALOX5 (41), AIF1 (40), ITGAX (39), APOBR (38), CST3 (37), FCGRT (37), TYMP (36), PLBD1 (36), LILRB1 (34), RAB31 (32),…	S100A8 (224), S100A9 (217), S100A11 (128), LYN (110), NCF1 (107), GRN (104), TYROBP (102), CTSH (98), SYK (94), FGR (94), CYBB (92), LAT2 (91), MARCH1 (87), CEBPD (83), SPI1 (82), SCPEP1 (80), ITGAM (79), IFNGR2 (76), LY86 (72), AOAH (69), PRKCD (63), MNDA (62), ALOX5 (62), ITGAX (61), LILRB1 (60), FCGRT (60), S100A12 (60), BTK (59), AIF1 (59), CST3 (57), APOBR (56), PLBD1 (53), RAB31 (52), MEGF9…	S100A8 (122), S100A9 (114), S100A11 (70), LYN (64), NCF1 (63), GRN (61), LAT2 (57), CYBB (56), FGR (54), CTSH (53), SYK (50), MARCH1 (49), CEBPD (47), IFNGR2 (46), ITGAM (45), SPI1 (45), TYROBP (44), SCPEP1 (44), LY86 (44), BTK (39), MNDA (38), PRKCD (37), FCGRT (35), CST3 (34), AOAH (34), ALOX5 (33), TYMP (32), S100A12 (32), APOBR (32), AIF1 (32), PLBD1 (31), NCF2 (30), RAB31 (30), ITGAX (29), L…	S100A8 (284), S100A9 (275), S100A11 (166), LYN (139), NCF1 (138), GRN (137), TYROBP (136), CTSH (127), FGR (121), CYBB (117), MARCH1 (116), SYK (116), LAT2 (110), CEBPD (104), SPI1 (103), ITGAM (101), SCPEP1 (98), IFNGR2 (94), LY86 (94), ALOX5 (87), AOAH (85), PRKCD (84), ITGAX (82), S100A12 (77), FCGRT (76), CST3 (76), MNDA (74), AIF1 (72), LILRB1 (72), BTK (71), TYMP (69), FCER1G (68), RAB31 (6…	S100A8 (74), S100A9 (71), S100A11 (43), GRN (40), LYN (38), FGR (38), NCF1 (35), LAT2 (35), CEBPD (31), MARCH1 (31), CYBB (30), CTSH (28), SCPEP1 (27), ITGAM (26), SYK (25), MNDA (24), TYROBP (24), LY86 (24), BTK (23), IFNGR2 (23), SPI1 (23), CST3 (22), AOAH (22), PRKCD (22), TYMP (21), S100A12 (21), ALOX5 (21), AIF1 (21), NCF2 (19), FCGRT (19), PLBD1 (19), RAB31 (19), LILRB1 (18), ITGAX (18), AP…
LI.M111.0	viral sensing & immunity; IRF2 targets network (I)	446	125	456	131	175	90	609	95	0.0727213	0.0512505	0.0715631	0.051272	0.0438487	0.0417246	0.120594	0.0727412	PSMB8 (337), CTSS (290), TAP1 (285), BST2 (279), IFI35 (197), ZBP1 (171), LY86 (120), AIF1 (99), RIPK2 (79), KYNU (55), FES (43), TNFSF13B (36), THBS1 (32), CXCL16 (19), USP18 (15), TLR7 (13), EREG (7)	PSMB8 (132), CTSS (118), TAP1 (115), BST2 (111), IFI35 (83), ZBP1 (64), LY86 (51), AIF1 (41), RIPK2 (35), KYNU (23), TNFSF13B (16), FES (15), THBS1 (11), CXCL16 (8), USP18 (5), TLR7 (5), EREG (2)	PSMB8 (345), CTSS (296), TAP1 (293), BST2 (286), IFI35 (198), ZBP1 (176), LY86 (122), AIF1 (99), RIPK2 (80), KYNU (56), FES (44), TNFSF13B (36), THBS1 (32), CXCL16 (19), USP18 (15), TLR7 (13), EREG (7)	PSMB8 (138), CTSS (124), TAP1 (121), BST2 (116), IFI35 (88), ZBP1 (65), LY86 (53), AIF1 (42), RIPK2 (35), KYNU (23), TNFSF13B (16), FES (15), THBS1 (12), CXCL16 (8), USP18 (6), TLR7 (5), EREG (2)	PSMB8 (212), TAP1 (188), CTSS (185), BST2 (175), IFI35 (135), ZBP1 (106), LY86 (76), AIF1 (64), RIPK2 (53), KYNU (35), FES (28), TNFSF13B (23), THBS1 (20), CXCL16 (13), USP18 (10), TLR7 (7), EREG (4)	PSMB8 (116), CTSS (102), TAP1 (101), BST2 (98), IFI35 (68), ZBP1 (57), LY86 (43), AIF1 (36), RIPK2 (29), KYNU (18), TNFSF13B (13), THBS1 (10), FES (10), CXCL16 (7), USP18 (5), TLR7 (5), EREG (1)	PSMB8 (281), TAP1 (245), CTSS (244), BST2 (236), IFI35 (173), ZBP1 (131), LY86 (97), AIF1 (84), RIPK2 (67), KYNU (46), FES (36), TNFSF13B (32), THBS1 (29), CXCL16 (16), USP18 (13), TLR7 (10), EREG (7)	PSMB8 (75), TAP1 (68), CTSS (66), BST2 (64), IFI35 (44), ZBP1 (39), LY86 (31), AIF1 (25), RIPK2 (18), KYNU (14), FES (8), CXCL16 (6), THBS1 (6), TNFSF13B (5), TLR7 (4), USP18 (4), EREG (1)
LI.M111.1	viral sensing & immunity; IRF2 targets network (II)	397	96	448	116	349	181	509	70	0.0647318	0.0393604	0.0703076	0.0454012	0.0874468	0.0839128	0.100792	0.0535988	PSMB8 (285), PSMB10 (272), BST2 (257), TAP1 (253), CASP1 (179), ZBP1 (155), DDX58 (84), IFIT2 (30), TNFSF13B (29), USP18 (12)	PSMB8 (116), PSMB10 (110), TAP1 (104), BST2 (101), CASP1 (73), ZBP1 (59), DDX58 (37), TNFSF13B (12), IFIT2 (8), USP18 (6)	PSMB8 (296), PSMB10 (284), BST2 (266), TAP1 (262), CASP1 (186), ZBP1 (159), DDX58 (89), IFIT2 (32), TNFSF13B (30), USP18 (12)	PSMB8 (118), PSMB10 (112), TAP1 (106), BST2 (103), CASP1 (74), ZBP1 (61), DDX58 (37), TNFSF13B (12), IFIT2 (8), USP18 (6)	PSMB8 (171), PSMB10 (167), TAP1 (157), BST2 (157), CASP1 (110), ZBP1 (95), DDX58 (50), IFIT2 (17), TNFSF13B (17), USP18 (10)	PSMB8 (108), PSMB10 (102), TAP1 (98), BST2 (96), CASP1 (67), ZBP1 (54), DDX58 (35), TNFSF13B (12), IFIT2 (8), USP18 (6)	PSMB8 (230), PSMB10 (224), BST2 (213), TAP1 (212), CASP1 (144), ZBP1 (120), DDX58 (68), IFIT2 (25), TNFSF13B (24), USP18 (11)	PSMB8 (70), BST2 (68), PSMB10 (66), TAP1 (66), CASP1 (45), ZBP1 (37), DDX58 (23), TNFSF13B (8), IFIT2 (6), USP18 (4)
LI.M112.0	complement activation (I)	1350	510	1355	522	403	63	492	102	0.220121	0.209102	0.212649	0.204305	0.100977	0.0292072	0.0974257	0.0781011	CR1 (451), CFD (159), C3AR1 (139), C5AR1 (94), C1QA (63), C1QB (59), C1QC (46), A2M (39), C1R (12), C2 (8), SERPING1 (6)	CR1 (191), CFD (69), C3AR1 (52), C5AR1 (40), C1QA (26), C1QB (24), A2M (21), C1QC (21), C2 (5), C1R (3), SERPING1 (3)	CR1 (472), CFD (166), C3AR1 (145), C5AR1 (98), C1QA (65), C1QB (60), C1QC (47), A2M (39), C1R (13), C2 (9), SERPING1 (6)	CR1 (197), CFD (70), C3AR1 (53), C5AR1 (40), C1QA (26), C1QB (25), A2M (23), C1QC (21), C2 (5), C1R (3), SERPING1 (3)	CR1 (299), CFD (104), C3AR1 (87), C5AR1 (59), C1QA (40), C1QB (34), A2M (30), C1QC (29), C2 (6), C1R (6), SERPING1 (5)	CR1 (167), CFD (61), C3AR1 (49), C5AR1 (36), C1QA (26), C1QB (24), A2M (21), C1QC (21), C2 (4), SERPING1 (3), C1R (2)	CR1 (375), CFD (131), C3AR1 (115), C5AR1 (75), C1QA (50), C1QB (45), C1QC (37), A2M (34), C1R (8), SERPING1 (6), C2 (6)	CR1 (105), CFD (36), C3AR1 (32), C5AR1 (24), C1QA (18), C1QB (17), C1QC (14), A2M (10), C2 (4), SERPING1 (3)
LI.M112.1	complement activation (II)	44	9	47	9	930	3	109	11	0.0071743	0.00369004	0.00737602	0.0035225	0.233024	0.00139082	0.0215842	0.00842266	CLU (218), C1R (22), PROS1 (12)	CLU (80), C1R (8), PROS1 (4)	CLU (227), C1R (24), PROS1 (13)	CLU (83), C1R (9), PROS1 (5)	CLU (133), C1R (15), PROS1 (8)	CLU (69), C1R (6), PROS1 (3)	CLU (177), C1R (19), PROS1 (11)	CLU (47), C1R (2), PROS1 (2)
LI.M115	cytokines - recepters cluster	633	204	640	210	447	229	753	201	0.103212	0.0836408	0.100439	0.0821918	0.112002	0.106166	0.149109	0.153905	IL7R (347), IL2RA (203), IL15 (106), IL15RA (101), IFNG (50), IL10 (34), IL23A (30), IL6 (27)	IL7R (133), IL2RA (88), IL15RA (50), IL15 (49), IFNG (18), IL10 (12), IL23A (12), IL6 (7)	IL7R (355), IL2RA (217), IL15 (110), IL15RA (105), IFNG (50), IL10 (34), IL23A (32), IL6 (28)	IL7R (136), IL2RA (94), IL15RA (52), IL15 (50), IFNG (18), IL10 (13), IL23A (12), IL6 (8)	IL7R (227), IL2RA (136), IL15RA (76), IL15 (72), IFNG (35), IL10 (19), IL23A (16), IL6 (13)	IL7R (120), IL2RA (77), IL15RA (45), IL15 (42), IFNG (16), IL23A (11), IL10 (10), IL6 (7)	IL7R (287), IL2RA (173), IL15RA (89), IL15 (87), IFNG (43), IL10 (29), IL23A (26), IL6 (18)	IL7R (78), IL2RA (43), IL15RA (36), IL15 (25), IFNG (11), IL23A (7), IL10 (5), IL6 (5)
LI.M118.0	enriched in monocytes (IV)	640	299	645	303	107	66	629	161	0.104353	0.122591	0.101224	0.118591	0.0268103	0.0305981	0.124554	0.123277	CTSS (288), SAMHD1 (269), MYO1F (244), LYZ (241), TNFRSF1B (240), HLA-DMB (216), LGALS3 (151), RNASE6 (136), PGD (135), DPYD (131), HHEX (119), DOK3 (111), LY96 (94), LRRK2 (87), CD68 (82), CD4 (76), IL1R2 (75), AMICA1 (67), NAIP (63), ACSL1 (58), EVI5 (53), PAK1 (51), BCL6 (51), DUSP6 (49), TLR1 (48), TNFSF13B (41), DOCK5 (41), F5 (40), EMILIN2 (40), MPP1 (38), NACC2 (37), RHOU (25), LTBR (24), …	CTSS (124), SAMHD1 (116), LYZ (112), HLA-DMB (95), TNFRSF1B (90), MYO1F (87), RNASE6 (66), PGD (61), LGALS3 (58), DOK3 (56), HHEX (52), DPYD (50), LRRK2 (47), LY96 (43), BCL6 (33), CD68 (32), CD4 (30), IL1R2 (29), AMICA1 (26), EMILIN2 (25), PAK1 (25), NAIP (23), TLR1 (23), ACSL1 (22), EVI5 (22), DUSP6 (20), TNFSF13B (18), DOCK5 (16), F5 (14), MPP1 (12), RHOU (11), PADI4 (9), NACC2 (9), DYSF (8), …	CTSS (296), SAMHD1 (272), LYZ (248), MYO1F (247), TNFRSF1B (246), HLA-DMB (222), LGALS3 (155), RNASE6 (140), DPYD (136), PGD (136), HHEX (121), DOK3 (114), LY96 (95), LRRK2 (90), CD68 (82), CD4 (77), IL1R2 (75), AMICA1 (70), NAIP (63), ACSL1 (58), EVI5 (55), BCL6 (51), PAK1 (51), DUSP6 (51), TLR1 (49), DOCK5 (42), F5 (42), TNFSF13B (41), EMILIN2 (40), MPP1 (38), NACC2 (37), RHOU (26), LTBR (25), …	CTSS (129), SAMHD1 (122), LYZ (119), HLA-DMB (97), TNFRSF1B (95), MYO1F (90), RNASE6 (67), PGD (65), LGALS3 (59), DOK3 (56), HHEX (55), DPYD (54), LRRK2 (51), LY96 (44), BCL6 (35), CD68 (32), CD4 (31), IL1R2 (30), AMICA1 (29), PAK1 (26), EMILIN2 (25), NAIP (25), TLR1 (23), ACSL1 (23), EVI5 (22), DUSP6 (21), DOCK5 (18), TNFSF13B (18), F5 (14), MPP1 (12), RHOU (12), DYSF (9), PADI4 (9), NACC2 (9), …	CTSS (198), SAMHD1 (182), LYZ (170), MYO1F (160), TNFRSF1B (154), HLA-DMB (146), LGALS3 (99), RNASE6 (98), PGD (91), DPYD (85), DOK3 (80), HHEX (77), LRRK2 (66), LY96 (62), CD68 (53), CD4 (51), IL1R2 (46), AMICA1 (46), NAIP (44), BCL6 (42), PAK1 (39), ACSL1 (35), EVI5 (35), TLR1 (35), DUSP6 (35), EMILIN2 (33), DOCK5 (29), TNFSF13B (26), MPP1 (22), NACC2 (21), RHOU (19), F5 (16), DYSF (14), PADI4 …	CTSS (109), SAMHD1 (105), LYZ (100), HLA-DMB (86), TNFRSF1B (80), MYO1F (78), RNASE6 (57), PGD (54), DOK3 (50), LGALS3 (49), DPYD (46), HHEX (45), LRRK2 (43), LY96 (37), BCL6 (30), CD68 (27), IL1R2 (27), CD4 (26), AMICA1 (24), EMILIN2 (24), PAK1 (23), NAIP (22), DUSP6 (20), ACSL1 (20), EVI5 (20), TLR1 (17), TNFSF13B (17), DOCK5 (15), F5 (13), MPP1 (11), RHOU (10), PADI4 (9), DYSF (8), NACC2 (7), …	CTSS (246), SAMHD1 (229), MYO1F (207), TNFRSF1B (203), LYZ (202), HLA-DMB (179), LGALS3 (129), RNASE6 (118), PGD (113), DPYD (107), HHEX (98), DOK3 (97), LY96 (76), LRRK2 (76), CD68 (67), CD4 (61), IL1R2 (59), AMICA1 (56), NAIP (55), ACSL1 (50), BCL6 (47), PAK1 (46), EVI5 (46), TLR1 (45), DUSP6 (44), DOCK5 (38), EMILIN2 (37), TNFSF13B (34), MPP1 (31), NACC2 (26), F5 (24), RHOU (22), LTBR (21), DY…	CTSS (61), SAMHD1 (57), LYZ (51), TNFRSF1B (49), MYO1F (44), HLA-DMB (44), LGALS3 (31), RNASE6 (29), PGD (28), DOK3 (25), LRRK2 (23), HHEX (21), DPYD (19), LY96 (18), BCL6 (15), IL1R2 (14), AMICA1 (14), PAK1 (12), EMILIN2 (12), NAIP (11), F5 (9), EVI5 (9), CD4 (9), CD68 (9), ACSL1 (8), TLR1 (8), MPP1 (7), DOCK5 (6), DUSP6 (5), RHOU (5), TNFSF13B (4), CARD9 (3), PADI4 (3), FGD4 (2), DYSF (2), ACPP…
LI.M118.1	enriched in monocytes (surface)	1259	538	1262	542	81	31	805	138	0.205283	0.220582	0.198054	0.212133	0.0202957	0.0143718	0.159406	0.105666	TNFRSF1B (519), HLA-DMB (513), SLC16A3 (180), CD4 (142), IL1R2 (105), TNFSF13B (55), NFAM1 (28), LTBR (27), TMEM176B (25), MCTP1 (18), EMR1 (12), SLC24A4 (11), AGPAT9 (8), S1PR3 (6), STEAP4 (3)	TNFRSF1B (202), HLA-DMB (200), SLC16A3 (65), CD4 (61), IL1R2 (38), TNFSF13B (16), NFAM1 (11), TMEM176B (9), LTBR (8), MCTP1 (6), SLC24A4 (4), AGPAT9 (3), EMR1 (2)	TNFRSF1B (532), HLA-DMB (525), SLC16A3 (183), CD4 (144), IL1R2 (106), TNFSF13B (57), LTBR (29), NFAM1 (29), TMEM176B (25), MCTP1 (19), EMR1 (12), SLC24A4 (11), AGPAT9 (8), S1PR3 (7), STEAP4 (3)	TNFRSF1B (214), HLA-DMB (209), SLC16A3 (68), CD4 (64), IL1R2 (40), TNFSF13B (16), NFAM1 (11), TMEM176B (10), LTBR (8), MCTP1 (6), SLC24A4 (4), AGPAT9 (3), EMR1 (2)	TNFRSF1B (336), HLA-DMB (327), SLC16A3 (116), CD4 (97), IL1R2 (67), TNFSF13B (37), NFAM1 (21), TMEM176B (19), LTBR (18), MCTP1 (14), EMR1 (11), SLC24A4 (7), AGPAT9 (5), S1PR3 (2)	TNFRSF1B (183), HLA-DMB (179), SLC16A3 (60), CD4 (56), IL1R2 (35), TNFSF13B (14), NFAM1 (11), TMEM176B (9), LTBR (8), MCTP1 (5), SLC24A4 (4), AGPAT9 (3), EMR1 (2)	TNFRSF1B (430), HLA-DMB (420), SLC16A3 (144), CD4 (117), IL1R2 (82), TNFSF13B (47), NFAM1 (25), LTBR (24), TMEM176B (23), MCTP1 (15), EMR1 (11), SLC24A4 (11), AGPAT9 (6), S1PR3 (5), STEAP4 (2)	TNFRSF1B (100), HLA-DMB (89), SLC16A3 (41), CD4 (33), IL1R2 (19), TMEM176B (6), TNFSF13B (6), NFAM1 (5), LTBR (3), SLC24A4 (2), AGPAT9 (2), MCTP1 (2), EMR1 (1)
LI.M119	enriched in activated dendritic cells (I)	975	76	975	75	201	125	673	145	0.158976	0.0311603	0.153013	0.0293542	0.0503633	0.0579509	0.133267	0.111026	CD83 (334), PRKCD (303), CD86 (147), PLXDC2 (41), SLAMF8 (25), ATP1B1 (24), IL1RN (22), RIN2 (19), RGL1 (11), IL4I1 (5), CXCL2 (3)	CD83 (128), PRKCD (116), CD86 (56), PLXDC2 (16), SLAMF8 (13), ATP1B1 (9), RIN2 (7), IL1RN (7), RGL1 (5), CXCL2 (3)	CD83 (347), PRKCD (310), CD86 (154), PLXDC2 (42), SLAMF8 (25), ATP1B1 (24), IL1RN (22), RIN2 (19), RGL1 (11), IL4I1 (5), CXCL2 (3)	CD83 (132), PRKCD (122), CD86 (57), PLXDC2 (17), SLAMF8 (13), ATP1B1 (10), RIN2 (8), IL1RN (7), RGL1 (6), CXCL2 (3)	CD83 (214), PRKCD (199), CD86 (94), PLXDC2 (27), SLAMF8 (20), ATP1B1 (18), RIN2 (11), IL1RN (10), RGL1 (7), CXCL2 (3), IL4I1 (1)	CD83 (115), PRKCD (94), CD86 (48), PLXDC2 (13), SLAMF8 (12), ATP1B1 (8), RIN2 (6), IL1RN (5), RGL1 (4), CXCL2 (2)	CD83 (264), PRKCD (254), CD86 (119), PLXDC2 (35), ATP1B1 (21), SLAMF8 (20), RIN2 (18), IL1RN (18), RGL1 (9), IL4I1 (4), CXCL2 (3)	CD83 (68), PRKCD (58), CD86 (30), PLXDC2 (7), SLAMF8 (7), ATP1B1 (4), IL1RN (3), RIN2 (2), CXCL2 (2), RGL1 (1)
LI.M12	CD28 costimulation	388	120	425	148	319	208	202	89	0.0632643	0.0492005	0.0666981	0.0579256	0.0799298	0.0964302	0.04	0.068147	SPNS1 (143), LCK (134), LIME1 (114), CHST15 (99), LAT (95), THEM4 (81), GRAP2 (80), SH2D1A (74), TRAT1 (58), CD28 (46)	SPNS1 (57), LCK (55), LIME1 (42), LAT (35), CHST15 (33), GRAP2 (28), TRAT1 (25), THEM4 (24), SH2D1A (23), CD28 (16)	SPNS1 (145), LCK (136), LIME1 (116), CHST15 (104), LAT (98), THEM4 (83), GRAP2 (82), SH2D1A (75), TRAT1 (59), CD28 (48)	SPNS1 (60), LCK (56), LIME1 (43), LAT (37), CHST15 (35), GRAP2 (29), TRAT1 (26), THEM4 (24), SH2D1A (24), CD28 (17)	LCK (81), SPNS1 (80), LIME1 (61), CHST15 (55), LAT (55), THEM4 (43), GRAP2 (43), SH2D1A (38), TRAT1 (36), CD28 (26)	SPNS1 (52), LCK (51), LIME1 (39), LAT (33), CHST15 (31), GRAP2 (27), TRAT1 (24), THEM4 (23), SH2D1A (23), CD28 (16)	LCK (109), SPNS1 (109), LIME1 (85), LAT (79), CHST15 (75), THEM4 (66), GRAP2 (62), SH2D1A (57), TRAT1 (49), CD28 (36)	LCK (33), SPNS1 (33), LIME1 (22), LAT (20), CHST15 (19), TRAT1 (16), GRAP2 (15), THEM4 (15), SH2D1A (12), CD28 (11)
LI.M123	enriched in B cell differentiation	664	186	666	186	442	244	957	382	0.108267	0.0762608	0.10452	0.0727984	0.110749	0.11312	0.189505	0.292496	BCL11B (321), VPREB3 (180), EBF1 (139), ICOSLG (84), HBEGF (53), GAB1 (48), NR4A1 (39), NR4A3 (22), DLL1 (6), VPREB1 (3)	BCL11B (126), VPREB3 (69), EBF1 (51), ICOSLG (35), HBEGF (26), GAB1 (22), NR4A1 (16), NR4A3 (11), VPREB1 (2), DLL1 (1)	BCL11B (328), VPREB3 (186), EBF1 (144), ICOSLG (87), HBEGF (57), GAB1 (48), NR4A1 (40), NR4A3 (22), DLL1 (6), VPREB1 (3)	BCL11B (136), VPREB3 (75), EBF1 (53), ICOSLG (39), HBEGF (26), GAB1 (24), NR4A1 (17), NR4A3 (12), VPREB1 (2), DLL1 (1)	BCL11B (207), VPREB3 (113), EBF1 (85), ICOSLG (57), HBEGF (37), GAB1 (35), NR4A1 (25), NR4A3 (15), DLL1 (3), VPREB1 (2)	BCL11B (116), VPREB3 (60), EBF1 (44), ICOSLG (34), HBEGF (24), GAB1 (20), NR4A1 (14), NR4A3 (9), VPREB1 (2), DLL1 (1)	BCL11B (258), VPREB3 (146), EBF1 (110), ICOSLG (69), HBEGF (43), GAB1 (42), NR4A1 (30), NR4A3 (18), DLL1 (4), VPREB1 (3)	BCL11B (63), VPREB3 (35), EBF1 (28), ICOSLG (19), HBEGF (19), GAB1 (12), NR4A1 (9), NR4A3 (6), DLL1 (1), VPREB1 (1)
LI.M126	double positive thymocytes	1057	412	1078	425	141	348	284	160	0.172346	0.168922	0.169178	0.166341	0.0353295	0.161335	0.0562376	0.122511	TCF4 (294), SPNS1 (147), CD3E (122), LAT (113), CHI3L2 (100), SH2D1A (92), APBB1 (89), UBASH3A (65), BCL11B (60), CD4 (49), ASRGL1 (13), SLC40A1 (8), PCSK5 (5)	TCF4 (106), SPNS1 (55), LAT (43), CD3E (41), APBB1 (39), CHI3L2 (39), SH2D1A (34), CD4 (23), BCL11B (22), UBASH3A (19), ASRGL1 (6), SLC40A1 (3)	TCF4 (310), SPNS1 (151), CD3E (126), LAT (117), CHI3L2 (106), APBB1 (95), SH2D1A (94), UBASH3A (65), BCL11B (62), CD4 (51), ASRGL1 (14), SLC40A1 (9), PCSK5 (5)	TCF4 (111), SPNS1 (57), LAT (44), CD3E (43), APBB1 (41), CHI3L2 (41), SH2D1A (34), CD4 (23), BCL11B (22), UBASH3A (19), ASRGL1 (6), SLC40A1 (3)	TCF4 (185), SPNS1 (88), CD3E (75), LAT (71), APBB1 (64), CHI3L2 (64), SH2D1A (59), UBASH3A (37), BCL11B (35), CD4 (30), ASRGL1 (10), SLC40A1 (4), PCSK5 (3)	TCF4 (89), SPNS1 (44), LAT (40), CD3E (37), APBB1 (36), CHI3L2 (34), SH2D1A (33), CD4 (22), BCL11B (21), UBASH3A (18), ASRGL1 (6), SLC40A1 (3)	TCF4 (232), SPNS1 (113), CD3E (102), LAT (97), CHI3L2 (83), SH2D1A (79), APBB1 (73), UBASH3A (54), BCL11B (50), CD4 (38), ASRGL1 (11), SLC40A1 (6), PCSK5 (4)	TCF4 (53), SPNS1 (28), LAT (25), CHI3L2 (23), CD3E (22), APBB1 (21), SH2D1A (19), CD4 (15), BCL11B (15), UBASH3A (13), ASRGL1 (4)
LI.M127	type I interferon response	563	65	590	69	406	92	455	89	0.0917985	0.0266503	0.0925926	0.0270059	0.101729	0.0426518	0.090099	0.068147	IFITM1 (133), TAP1 (126), STAT1 (97), PARP9 (92), IRF7 (68), PLSCR1 (66), DDX60 (41), IFIH1 (32), HERC5 (22), USP18 (12), RSAD2 (6), IFIT1 (4)	IFITM1 (58), TAP1 (51), STAT1 (43), PARP9 (39), IRF7 (29), PLSCR1 (27), DDX60 (19), IFIH1 (15), HERC5 (10), USP18 (7), RSAD2 (3), IFIT1 (2)	IFITM1 (135), TAP1 (127), STAT1 (97), PARP9 (93), IRF7 (70), PLSCR1 (66), DDX60 (42), IFIH1 (34), HERC5 (22), USP18 (12), RSAD2 (6), IFIT1 (5)	IFITM1 (62), TAP1 (56), STAT1 (47), PARP9 (43), IRF7 (30), PLSCR1 (29), DDX60 (19), IFIH1 (17), HERC5 (11), USP18 (8), RSAD2 (3), IFIT1 (2)	IFITM1 (90), TAP1 (81), STAT1 (68), PARP9 (60), IRF7 (44), PLSCR1 (39), DDX60 (27), IFIH1 (25), HERC5 (14), USP18 (10), RSAD2 (4), IFIT1 (2)	IFITM1 (52), TAP1 (46), STAT1 (36), PARP9 (34), IRF7 (26), PLSCR1 (24), DDX60 (18), IFIH1 (14), HERC5 (10), USP18 (7), RSAD2 (3), IFIT1 (1)	IFITM1 (116), TAP1 (107), STAT1 (87), PARP9 (75), IRF7 (59), PLSCR1 (54), DDX60 (34), IFIH1 (30), HERC5 (20), USP18 (11), RSAD2 (6), IFIT1 (3)	IFITM1 (31), TAP1 (28), STAT1 (21), PARP9 (21), IRF7 (16), PLSCR1 (15), DDX60 (12), IFIH1 (9), HERC5 (7), USP18 (5), RSAD2 (2), IFIT1 (1)
LI.M13	innate activation by cytosolic DNA sensing	422	41	434	41	412	89	611	44	0.0688081	0.0168102	0.0681105	0.016047	0.103232	0.041261	0.12099	0.0336907	NFKBIA (314), CCL5 (289), PYCARD (289), CCL4 (199), ZBP1 (159), IRF7 (144), AIM2 (97), DDX58 (78), IL6 (6), IL1B (2)	NFKBIA (118), PYCARD (110), CCL5 (109), CCL4 (72), ZBP1 (65), IRF7 (55), AIM2 (35), DDX58 (31), IL6 (2), IL1B (2)	NFKBIA (326), PYCARD (299), CCL5 (298), CCL4 (204), ZBP1 (163), IRF7 (152), AIM2 (99), DDX58 (81), IL6 (6), IL1B (3)	NFKBIA (128), PYCARD (117), CCL5 (116), CCL4 (78), ZBP1 (66), IRF7 (56), AIM2 (38), DDX58 (34), IL6 (2), IL1B (2)	NFKBIA (192), CCL5 (179), PYCARD (178), CCL4 (122), ZBP1 (108), IRF7 (84), AIM2 (58), DDX58 (47), IL6 (4), IL1B (2)	NFKBIA (108), PYCARD (102), CCL5 (100), CCL4 (64), ZBP1 (58), IRF7 (48), DDX58 (30), AIM2 (30), IL6 (2), IL1B (2)	NFKBIA (255), PYCARD (233), CCL5 (231), CCL4 (155), ZBP1 (133), IRF7 (118), AIM2 (82), DDX58 (59), IL6 (5), IL1B (2)	NFKBIA (60), CCL5 (53), PYCARD (52), ZBP1 (34), CCL4 (32), IRF7 (28), AIM2 (22), DDX58 (19), IL6 (2), IL1B (2)
LI.M132	recruitment of neutrophils	662	237	676	245	306	62	660	174	0.107941	0.097171	0.106089	0.0958904	0.0766725	0.0287436	0.130693	0.133231	GNG10 (368), PTAFR (147), FPR1 (128), C5AR1 (104), CCR3 (44), FPR2 (43), PROK2 (29), CXCR1 (15), F2RL1 (10), FFAR2 (6)	GNG10 (154), PTAFR (63), FPR1 (52), C5AR1 (46), FPR2 (19), CCR3 (18), PROK2 (14), CXCR1 (5), F2RL1 (2), FFAR2 (1)	GNG10 (379), PTAFR (158), FPR1 (133), C5AR1 (110), CCR3 (45), FPR2 (44), PROK2 (29), CXCR1 (17), F2RL1 (10), FFAR2 (6)	GNG10 (165), PTAFR (64), FPR1 (52), C5AR1 (46), FPR2 (20), CCR3 (20), PROK2 (14), CXCR1 (6), F2RL1 (2), FFAR2 (1)	GNG10 (250), PTAFR (93), FPR1 (80), C5AR1 (66), CCR3 (30), FPR2 (28), PROK2 (21), CXCR1 (12), F2RL1 (4), FFAR2 (2)	GNG10 (138), PTAFR (58), FPR1 (47), C5AR1 (39), FPR2 (18), CCR3 (14), PROK2 (11), CXCR1 (5), FFAR2 (1), F2RL1 (1)	GNG10 (310), PTAFR (121), FPR1 (107), C5AR1 (88), CCR3 (40), FPR2 (33), PROK2 (23), CXCR1 (13), F2RL1 (8), FFAR2 (5)	GNG10 (83), PTAFR (30), FPR1 (29), C5AR1 (19), CCR3 (10), FPR2 (10), PROK2 (9), CXCR1 (2), FFAR2 (1)
LI.M14	T cell differentiation	692	200	694	201	150	54	100	113	0.112832	0.0820008	0.108914	0.0786693	0.0375846	0.0250348	0.019802	0.0865237	SPOCK2 (236), RASGRP1 (130), TCF7 (105), SH2D1A (35), BCL11B (33), CD28 (32), ITK (28), UBASH3A (17), TXK (15), MAL (10)	SPOCK2 (97), RASGRP1 (51), TCF7 (39), CD28 (14), BCL11B (10), ITK (9), SH2D1A (9), MAL (7), UBASH3A (6), TXK (5)	SPOCK2 (241), RASGRP1 (133), TCF7 (109), SH2D1A (35), BCL11B (34), CD28 (33), ITK (28), UBASH3A (17), TXK (15), MAL (10)	SPOCK2 (99), RASGRP1 (51), TCF7 (40), CD28 (14), BCL11B (11), ITK (9), SH2D1A (9), MAL (7), UBASH3A (6), TXK (5)	SPOCK2 (152), RASGRP1 (79), TCF7 (63), CD28 (17), BCL11B (15), SH2D1A (13), ITK (11), MAL (9), UBASH3A (8), TXK (8)	SPOCK2 (84), RASGRP1 (43), TCF7 (37), CD28 (13), BCL11B (10), SH2D1A (9), ITK (8), MAL (7), UBASH3A (6), TXK (5)	SPOCK2 (185), RASGRP1 (106), TCF7 (86), SH2D1A (26), CD28 (24), BCL11B (24), ITK (21), UBASH3A (13), TXK (13), MAL (10)	SPOCK2 (47), RASGRP1 (22), TCF7 (18), BCL11B (8), CD28 (8), ITK (5), SH2D1A (4), UBASH3A (4), TXK (4), MAL (3)
LI.M146	MHC-TLR7-TLR8 cluster	2141	767	2140	768	349	912	1091	321	0.349095	0.314473	0.335844	0.300587	0.0874468	0.422809	0.21604	0.245789	CD74 (984), HLA-DRA (964), HLA-DRB1 (957), HLA-DPB1 (950), HLA-DPA1 (946), HLA-A (875), HLA-B (868), HLA-C (820), HLA-E (778), HLA-F (762), HLA-DQB1 (712), HLA-DQA1 (650), CD4 (86), HLA-G (45), TLR7 (32), TLR8 (13)	CD74 (411), HLA-DRB1 (405), HLA-DPB1 (394), HLA-DRA (390), HLA-DPA1 (386), HLA-B (360), HLA-A (359), HLA-C (347), HLA-E (325), HLA-F (311), HLA-DQB1 (296), HLA-DQA1 (270), CD4 (34), HLA-G (17), TLR7 (12), TLR8 (5)	CD74 (1021), HLA-DRA (999), HLA-DRB1 (991), HLA-DPB1 (985), HLA-DPA1 (978), HLA-A (909), HLA-B (902), HLA-C (854), HLA-E (801), HLA-F (789), HLA-DQB1 (740), HLA-DQA1 (677), CD4 (86), HLA-G (46), TLR7 (35), TLR8 (14)	CD74 (420), HLA-DRB1 (416), HLA-DPB1 (405), HLA-DRA (400), HLA-DPA1 (397), HLA-B (370), HLA-A (369), HLA-C (356), HLA-E (333), HLA-F (321), HLA-DQB1 (304), HLA-DQA1 (275), CD4 (35), HLA-G (17), TLR7 (13), TLR8 (5)	CD74 (636), HLA-DRB1 (627), HLA-DRA (616), HLA-DPB1 (615), HLA-DPA1 (612), HLA-B (559), HLA-A (553), HLA-C (535), HLA-E (505), HLA-F (488), HLA-DQB1 (462), HLA-DQA1 (417), CD4 (54), HLA-G (25), TLR7 (19), TLR8 (9)	CD74 (363), HLA-DRB1 (357), HLA-DPB1 (350), HLA-DRA (342), HLA-DPA1 (339), HLA-B (319), HLA-A (317), HLA-C (307), HLA-E (286), HLA-F (270), HLA-DQB1 (255), HLA-DQA1 (235), CD4 (32), HLA-G (16), TLR7 (12), TLR8 (5)	CD74 (810), HLA-DRB1 (792), HLA-DRA (787), HLA-DPA1 (783), HLA-DPB1 (782), HLA-A (710), HLA-B (705), HLA-C (674), HLA-E (636), HLA-F (621), HLA-DQB1 (589), HLA-DQA1 (534), CD4 (66), HLA-G (36), TLR7 (23), TLR8 (10)	CD74 (216), HLA-DRB1 (210), HLA-DRA (207), HLA-DPB1 (203), HLA-DPA1 (196), HLA-B (184), HLA-A (178), HLA-C (175), HLA-DQB1 (159), HLA-E (158), HLA-F (146), HLA-DQA1 (141), CD4 (19), TLR7 (9), HLA-G (9), TLR8 (3)
LI.M150	innate antiviral response	450	83	470	88	232	63	311	46	0.0733736	0.0340303	0.0737602	0.0344423	0.0581308	0.0292072	0.0615842	0.0352221	TAP1 (136), SP100 (118), IRF7 (88), OAS1 (78), EIF2AK2 (70), PLSCR1 (59), OASL (37), OAS3 (22), RSAD2 (8), RXRA (8), APOBEC3A (7), IFIT1 (7)	TAP1 (43), SP100 (43), IRF7 (35), EIF2AK2 (28), OAS1 (28), PLSCR1 (22), OASL (16), OAS3 (8), RSAD2 (4), RXRA (2), IFIT1 (1)	TAP1 (139), SP100 (121), IRF7 (90), OAS1 (81), EIF2AK2 (73), PLSCR1 (59), OASL (37), OAS3 (22), RXRA (9), RSAD2 (8), IFIT1 (8), APOBEC3A (7)	TAP1 (45), SP100 (44), IRF7 (35), EIF2AK2 (29), OAS1 (29), PLSCR1 (22), OASL (16), OAS3 (9), RSAD2 (4), RXRA (2), IFIT1 (1)	TAP1 (76), SP100 (67), IRF7 (55), OAS1 (48), EIF2AK2 (47), PLSCR1 (31), OASL (26), OAS3 (15), RSAD2 (5), RXRA (5), APOBEC3A (3), IFIT1 (3)	SP100 (39), TAP1 (38), IRF7 (32), OAS1 (27), EIF2AK2 (24), PLSCR1 (19), OASL (14), OAS3 (7), RSAD2 (4), RXRA (2), IFIT1 (1)	TAP1 (103), SP100 (91), IRF7 (70), EIF2AK2 (58), OAS1 (58), PLSCR1 (43), OASL (32), OAS3 (17), RSAD2 (7), RXRA (6), IFIT1 (5), APOBEC3A (4)	TAP1 (22), SP100 (20), IRF7 (18), OAS1 (16), EIF2AK2 (15), PLSCR1 (10), OASL (9), OAS3 (4), RSAD2 (2), IFIT1 (1), RXRA (1)
LI.M156.0	plasma cells & B cells, immunoglobulins	119	74	128	82	1101	903	1126	275	0.0194032	0.0303403	0.0200879	0.0320939	0.275871	0.418637	0.22297	0.210567	CD52 (830), ITM2C (166), IGJ (155), IGLL5 (109), ADAM28 (73), BLK (72), CD22 (50), GNG7 (45), P2RX5 (45), CPNE5 (45), OSBPL10 (44), VPREB3 (40), STAP1 (37), FCRL1 (36), SPIB (36), E2F5 (33), FCRL2 (29), KIAA0226L (25), TNFRSF17 (19), ABCB4 (7), PCDH9 (4)	CD52 (337), ITM2C (69), IGJ (56), IGLL5 (49), BLK (33), ADAM28 (26), OSBPL10 (23), CD22 (20), P2RX5 (18), SPIB (17), VPREB3 (16), CPNE5 (16), GNG7 (15), FCRL1 (13), STAP1 (13), E2F5 (12), FCRL2 (11), KIAA0226L (8), TNFRSF17 (8), ABCB4 (2), PCDH9 (1)	CD52 (858), ITM2C (172), IGJ (160), IGLL5 (112), ADAM28 (75), BLK (73), CD22 (51), P2RX5 (50), OSBPL10 (46), GNG7 (46), CPNE5 (46), VPREB3 (41), STAP1 (39), SPIB (37), FCRL1 (37), E2F5 (34), FCRL2 (29), KIAA0226L (26), TNFRSF17 (19), ABCB4 (7), PCDH9 (5)	CD52 (353), ITM2C (73), IGJ (58), IGLL5 (50), BLK (35), ADAM28 (27), OSBPL10 (23), CD22 (21), P2RX5 (19), CPNE5 (17), VPREB3 (17), SPIB (17), GNG7 (16), FCRL1 (14), E2F5 (14), STAP1 (13), FCRL2 (12), KIAA0226L (9), TNFRSF17 (8), ABCB4 (3), PCDH9 (2)	CD52 (544), ITM2C (113), IGJ (104), IGLL5 (72), BLK (53), ADAM28 (45), P2RX5 (33), CD22 (32), OSBPL10 (31), CPNE5 (31), VPREB3 (30), GNG7 (29), SPIB (29), FCRL1 (28), STAP1 (26), E2F5 (23), FCRL2 (22), KIAA0226L (15), TNFRSF17 (12), ABCB4 (5), PCDH9 (2)	CD52 (307), ITM2C (60), IGJ (50), IGLL5 (44), BLK (29), ADAM28 (25), OSBPL10 (20), P2RX5 (17), CD22 (16), SPIB (15), CPNE5 (13), GNG7 (13), VPREB3 (13), FCRL1 (11), E2F5 (11), STAP1 (11), KIAA0226L (8), FCRL2 (8), TNFRSF17 (7), ABCB4 (1), PCDH9 (1)	CD52 (674), ITM2C (142), IGJ (127), IGLL5 (88), BLK (62), ADAM28 (60), CD22 (39), P2RX5 (38), OSBPL10 (38), VPREB3 (37), GNG7 (35), CPNE5 (35), FCRL1 (33), SPIB (33), STAP1 (33), E2F5 (31), FCRL2 (25), KIAA0226L (19), TNFRSF17 (15), ABCB4 (6), PCDH9 (3)	CD52 (190), ITM2C (38), IGJ (30), IGLL5 (28), BLK (20), P2RX5 (14), OSBPL10 (13), ADAM28 (12), SPIB (11), CD22 (10), CPNE5 (10), STAP1 (9), VPREB3 (9), E2F5 (8), GNG7 (8), FCRL1 (7), TNFRSF17 (6), FCRL2 (5), KIAA0226L (4), ABCB4 (1), PCDH9 (1)
LI.M156.1	plasma cells, immunoglobulins	73	30	213	86	341	232	585	276	0.0119028	0.0123001	0.0334275	0.0336595	0.0854422	0.107557	0.115842	0.211332	CD27 (326), TXNDC5 (206), IGLL5 (158), POU2AF1 (124), DERL3 (102), TNFRSF17 (85), PNOC (56), BLOC1S5 (25)	CD27 (116), TXNDC5 (75), IGLL5 (68), POU2AF1 (47), DERL3 (36), TNFRSF17 (33), PNOC (25), BLOC1S5 (12)	CD27 (337), TXNDC5 (214), IGLL5 (165), POU2AF1 (129), DERL3 (107), TNFRSF17 (88), PNOC (57), BLOC1S5 (25)	CD27 (123), TXNDC5 (83), IGLL5 (71), POU2AF1 (50), DERL3 (39), TNFRSF17 (36), PNOC (25), BLOC1S5 (13)	CD27 (200), TXNDC5 (121), IGLL5 (104), POU2AF1 (74), DERL3 (58), TNFRSF17 (52), PNOC (35), BLOC1S5 (23)	CD27 (102), TXNDC5 (68), IGLL5 (64), POU2AF1 (41), DERL3 (34), TNFRSF17 (30), PNOC (23), BLOC1S5 (10)	CD27 (267), TXNDC5 (172), IGLL5 (132), POU2AF1 (103), DERL3 (84), TNFRSF17 (73), PNOC (47), BLOC1S5 (25)	CD27 (57), TXNDC5 (40), IGLL5 (36), POU2AF1 (23), DERL3 (18), TNFRSF17 (18), PNOC (14), BLOC1S5 (7)
LI.M157	enriched in NK cells (III)	594	189	602	193	352	456	301	13	0.0968531	0.0774908	0.0944758	0.0755382	0.0881984	0.211405	0.059604	0.00995406	PPP1R16B (154), RASGRP1 (131), CD7 (110), PTPN4 (106), CCL4 (99), CX3CR1 (93), MATK (82), GIMAP6 (71), GPR18 (47), TIGIT (33), KLRC3 (32), PVRIG (4)	PPP1R16B (60), RASGRP1 (51), CCL4 (36), CD7 (35), PTPN4 (35), CX3CR1 (31), MATK (28), GIMAP6 (24), GPR18 (19), KLRC3 (16), TIGIT (10), PVRIG (1)	PPP1R16B (162), RASGRP1 (138), CD7 (112), PTPN4 (110), CCL4 (102), CX3CR1 (96), MATK (83), GIMAP6 (71), GPR18 (50), TIGIT (33), KLRC3 (32), PVRIG (6)	PPP1R16B (63), RASGRP1 (54), CCL4 (39), CD7 (38), PTPN4 (37), CX3CR1 (33), MATK (30), GIMAP6 (27), GPR18 (19), KLRC3 (16), TIGIT (11), PVRIG (1)	PPP1R16B (102), RASGRP1 (85), CD7 (69), CCL4 (65), PTPN4 (63), CX3CR1 (58), MATK (56), GIMAP6 (45), GPR18 (30), KLRC3 (21), TIGIT (20), PVRIG (3)	PPP1R16B (53), RASGRP1 (45), CCL4 (33), CD7 (32), PTPN4 (32), CX3CR1 (29), MATK (26), GIMAP6 (22), GPR18 (17), KLRC3 (16), TIGIT (10), PVRIG (1)	PPP1R16B (128), RASGRP1 (112), CD7 (88), PTPN4 (86), CCL4 (78), CX3CR1 (73), MATK (68), GIMAP6 (57), GPR18 (39), TIGIT (25), KLRC3 (23), PVRIG (3)	PPP1R16B (30), RASGRP1 (27), PTPN4 (19), CCL4 (15), CD7 (15), CX3CR1 (14), MATK (13), GPR18 (10), GIMAP6 (10), TIGIT (5), KLRC3 (5)
LI.M158.0	interferon alpha response (I)	500	151	500	153	440	75	64	9	0.0815262	0.0619106	0.0784683	0.0598826	0.110248	0.0347705	0.0126733	0.00689127	ST14 (301), ITGB4 (14), TNR (9), IMPG2 (9)	ST14 (125), ITGB4 (7), TNR (6), IMPG2 (6)	ST14 (314), ITGB4 (15), TNR (10), IMPG2 (10)	ST14 (131), ITGB4 (7), TNR (6), IMPG2 (6)	ST14 (193), ITGB4 (9), TNR (7), IMPG2 (7)	ST14 (111), ITGB4 (5), TNR (4), IMPG2 (4)	ST14 (240), ITGB4 (12), TNR (8), IMPG2 (8)	ST14 (70), ITGB4 (4), TNR (4), IMPG2 (4)
LI.M16	TLR and inflammatory signaling	864	476	870	483	175	85	1030	156	0.140877	0.195162	0.136535	0.189041	0.0438487	0.0394066	0.20396	0.119449	TYROBP (295), FGR (278), NCF4 (227), MYD88 (225), ALOX5 (189), LILRB1 (186), ITGAX (179), APOBR (123), LY96 (85), TLR1 (65), FES (61), TLR6 (49), FPR1 (48), LILRB2 (43), IRAK3 (40), TLR7 (33), TLR2 (32), PADI4 (32), C5AR1 (30), TLR4 (28), DYSF (28), CSF3R (28), FCGR1A (26), NFE2 (25), PILRA (25), ANPEP (24), NPL (22), BST1 (20), TLR8 (19), LILRA6 (17), HSPA6 (17), SIGLEC9 (16), AQP9 (16), P2RY13 …	FGR (117), TYROBP (117), NCF4 (99), MYD88 (93), LILRB1 (81), ALOX5 (70), ITGAX (66), APOBR (54), LY96 (41), TLR1 (29), FES (25), TLR6 (25), LILRB2 (22), FPR1 (21), IRAK3 (18), TLR7 (15), DYSF (13), PADI4 (13), CSF3R (12), PILRA (12), TLR4 (12), TLR2 (11), BST1 (11), C5AR1 (11), LILRA6 (9), NPL (9), FCGR1A (9), AQP9 (8), TLR8 (8), HSPA6 (8), NFE2 (7), P2RY13 (6), ANPEP (6), TLR5 (5), SIGLEC9 (5), …	TYROBP (302), FGR (285), NCF4 (236), MYD88 (229), ALOX5 (199), LILRB1 (193), ITGAX (183), APOBR (130), LY96 (87), TLR1 (68), FES (63), TLR6 (50), FPR1 (48), LILRB2 (44), IRAK3 (41), TLR7 (33), TLR2 (32), PADI4 (32), TLR4 (30), C5AR1 (30), DYSF (28), CSF3R (28), FCGR1A (26), NFE2 (26), PILRA (25), ANPEP (24), BST1 (22), NPL (22), TLR8 (20), LILRA6 (17), HSPA6 (17), SIGLEC9 (16), AQP9 (16), P2RY13 …	FGR (124), TYROBP (121), NCF4 (102), MYD88 (97), LILRB1 (83), ALOX5 (73), ITGAX (70), APOBR (59), LY96 (42), TLR1 (29), FES (27), TLR6 (25), LILRB2 (24), FPR1 (21), IRAK3 (18), DYSF (15), TLR7 (15), PADI4 (13), CSF3R (12), PILRA (12), TLR4 (12), BST1 (11), TLR2 (11), C5AR1 (11), NFE2 (9), LILRA6 (9), HSPA6 (9), FCGR1A (9), TLR8 (9), NPL (9), AQP9 (8), P2RY13 (6), ANPEP (6), WDFY3 (5), SIGLEC9 (5)…	TYROBP (190), FGR (189), NCF4 (146), MYD88 (145), LILRB1 (126), ITGAX (119), ALOX5 (110), APOBR (87), LY96 (57), TLR1 (47), FES (42), TLR6 (34), FPR1 (31), LILRB2 (30), IRAK3 (24), TLR7 (23), PADI4 (22), TLR2 (21), DYSF (20), CSF3R (19), C5AR1 (18), PILRA (18), NFE2 (17), TLR4 (16), NPL (15), BST1 (15), FCGR1A (15), TLR8 (14), ANPEP (12), SIGLEC9 (12), LILRA6 (12), HSPA6 (12), AQP9 (11), P2RY13 (…	FGR (102), TYROBP (94), NCF4 (83), MYD88 (77), LILRB1 (71), ALOX5 (60), ITGAX (56), APOBR (48), LY96 (35), TLR1 (26), TLR6 (23), FES (23), LILRB2 (22), FPR1 (21), IRAK3 (17), TLR7 (15), DYSF (13), TLR4 (12), CSF3R (12), PADI4 (11), PILRA (11), BST1 (11), C5AR1 (10), TLR2 (10), NPL (9), FCGR1A (9), LILRA6 (9), AQP9 (8), HSPA6 (7), TLR8 (7), P2RY13 (6), NFE2 (6), WDFY3 (5), SIGLEC9 (5), TLR5 (5), A…	TYROBP (239), FGR (238), NCF4 (187), MYD88 (184), LILRB1 (157), ALOX5 (152), ITGAX (145), APOBR (102), LY96 (74), TLR1 (61), FES (53), TLR6 (43), FPR1 (38), LILRB2 (36), IRAK3 (34), PADI4 (27), TLR2 (27), TLR7 (26), CSF3R (25), C5AR1 (25), TLR4 (23), PILRA (22), NFE2 (22), DYSF (22), FCGR1A (21), ANPEP (18), TLR8 (18), NPL (18), HSPA6 (16), BST1 (16), AQP9 (15), LILRA6 (14), SIGLEC9 (14), P2RY13 …	FGR (60), NCF4 (54), TYROBP (48), LILRB1 (44), MYD88 (40), ALOX5 (38), ITGAX (29), APOBR (24), LY96 (23), TLR1 (16), TLR6 (15), LILRB2 (15), FES (14), FPR1 (13), TLR7 (12), IRAK3 (11), PILRA (9), NPL (8), LILRA6 (7), FCGR1A (7), BST1 (7), PADI4 (6), TLR4 (6), DYSF (6), C5AR1 (5), CSF3R (5), NFE2 (5), AQP9 (5), TLR8 (4), TLR2 (4), P2RY13 (4), ANPEP (3), SIGLEC9 (3), LILRB3 (3), TLR5 (3), HSPA6 (3)…
LI.M163	enriched in neutrophils (II)	544	195	562	203	67	65	542	84	0.0887005	0.0799508	0.0881984	0.0794521	0.0167878	0.0301344	0.107327	0.0643185	TYROBP (301), DENND3 (187), MBOAT7 (93), FRAT2 (88), BEST1 (76), CFD (61), TSPAN2 (49), IMPA2 (42), NPL (19), HSPA6 (15), ARAP3 (13), SLC40A1 (8)	TYROBP (127), DENND3 (72), MBOAT7 (36), FRAT2 (33), BEST1 (33), CFD (25), TSPAN2 (20), IMPA2 (19), ARAP3 (8), HSPA6 (7), NPL (6), SLC40A1 (3)	TYROBP (313), DENND3 (194), MBOAT7 (98), FRAT2 (94), BEST1 (79), CFD (64), TSPAN2 (51), IMPA2 (45), NPL (19), HSPA6 (16), ARAP3 (13), SLC40A1 (9)	TYROBP (131), DENND3 (80), FRAT2 (39), MBOAT7 (39), BEST1 (34), CFD (26), TSPAN2 (23), IMPA2 (19), HSPA6 (8), ARAP3 (8), NPL (6), SLC40A1 (3)	TYROBP (197), DENND3 (123), MBOAT7 (67), FRAT2 (60), BEST1 (51), CFD (40), TSPAN2 (33), IMPA2 (26), NPL (10), HSPA6 (10), ARAP3 (10), SLC40A1 (3)	TYROBP (104), DENND3 (61), MBOAT7 (29), BEST1 (28), FRAT2 (26), CFD (24), IMPA2 (18), TSPAN2 (17), ARAP3 (7), HSPA6 (6), NPL (5), SLC40A1 (2)	TYROBP (250), DENND3 (156), MBOAT7 (81), FRAT2 (79), BEST1 (66), CFD (54), IMPA2 (40), TSPAN2 (39), NPL (15), HSPA6 (14), ARAP3 (12), SLC40A1 (7)	TYROBP (52), DENND3 (28), BEST1 (20), MBOAT7 (18), IMPA2 (15), CFD (14), FRAT2 (14), TSPAN2 (10), ARAP3 (3), NPL (3), SLC40A1 (2), HSPA6 (2)
LI.M165	enriched in activated dendritic cells (II)	927	292	938	299	416	59	975	208	0.15115	0.119721	0.147207	0.117025	0.104235	0.0273528	0.193069	0.159265	PARP9 (242), IFNGR2 (228), BCL2A1 (174), HERC5 (146), IFIH1 (136), MX2 (134), DSE (115), IFIT2 (62), RBM47 (58), CSF2RB (47), MGST1 (35), IFIT3 (31), HLX (28), CSF2RA (23), IL18 (23), PRRG4 (19), DAPK1 (17), RSAD2 (15), FAM20C (14), ATF3 (10), PRKAR2B (9), IFI27 (8), IFIT1 (7), TNFAIP6 (7), ST3GAL6 (5), DOCK4 (4), SERPING1 (3), PDGFC (1), SIGLEC1 (1)	PARP9 (92), IFNGR2 (92), BCL2A1 (68), HERC5 (64), MX2 (54), IFIH1 (50), DSE (46), IFIT2 (26), CSF2RB (16), RBM47 (16), MGST1 (14), IFIT3 (14), CSF2RA (10), HLX (10), DAPK1 (8), FAM20C (7), RSAD2 (7), PRRG4 (7), PRKAR2B (6), IFI27 (6), ATF3 (5), IL18 (5), TNFAIP6 (4), DOCK4 (3), IFIT1 (2), SERPING1 (2), ST3GAL6 (1), PDGFC (1), SIGLEC1 (1)	PARP9 (253), IFNGR2 (243), BCL2A1 (184), HERC5 (150), IFIH1 (145), MX2 (138), DSE (125), IFIT2 (66), RBM47 (60), CSF2RB (48), MGST1 (36), IFIT3 (32), HLX (31), CSF2RA (24), IL18 (23), PRRG4 (20), DAPK1 (18), RSAD2 (15), FAM20C (14), ATF3 (10), PRKAR2B (10), IFIT1 (9), IFI27 (8), TNFAIP6 (7), ST3GAL6 (5), DOCK4 (4), SERPING1 (3), PDGFC (1), SIGLEC1 (1)	PARP9 (99), IFNGR2 (94), BCL2A1 (69), HERC5 (66), MX2 (58), IFIH1 (54), DSE (47), IFIT2 (27), CSF2RB (18), RBM47 (17), IFIT3 (15), MGST1 (14), HLX (10), CSF2RA (10), DAPK1 (8), FAM20C (8), PRRG4 (8), RSAD2 (7), PRKAR2B (6), IFI27 (6), ATF3 (5), IL18 (5), TNFAIP6 (5), DOCK4 (3), IFIT1 (2), SERPING1 (2), ST3GAL6 (1), PDGFC (1), SIGLEC1 (1)	PARP9 (151), IFNGR2 (145), BCL2A1 (114), HERC5 (98), IFIH1 (94), MX2 (87), DSE (69), IFIT2 (37), RBM47 (36), CSF2RB (27), MGST1 (25), IFIT3 (22), HLX (18), CSF2RA (18), IL18 (16), DAPK1 (14), RSAD2 (13), PRRG4 (13), FAM20C (9), ATF3 (8), IFI27 (8), TNFAIP6 (7), PRKAR2B (6), IFIT1 (3), DOCK4 (3), ST3GAL6 (2), SERPING1 (2), SIGLEC1 (1), PDGFC (1)	IFNGR2 (83), PARP9 (82), BCL2A1 (61), HERC5 (56), MX2 (50), IFIH1 (47), DSE (43), IFIT2 (25), RBM47 (15), IFIT3 (14), MGST1 (13), CSF2RB (13), CSF2RA (9), HLX (9), PRRG4 (7), RSAD2 (7), FAM20C (7), DAPK1 (6), IL18 (5), ATF3 (5), IFI27 (5), PRKAR2B (4), TNFAIP6 (4), DOCK4 (3), SERPING1 (2), ST3GAL6 (1), IFIT1 (1), PDGFC (1), SIGLEC1 (1)	PARP9 (192), IFNGR2 (184), BCL2A1 (145), HERC5 (121), IFIH1 (114), MX2 (109), DSE (87), IFIT2 (50), RBM47 (49), CSF2RB (38), MGST1 (32), IFIT3 (25), HLX (22), CSF2RA (21), IL18 (20), PRRG4 (17), RSAD2 (15), DAPK1 (15), FAM20C (14), ATF3 (9), PRKAR2B (8), IFI27 (8), TNFAIP6 (7), IFIT1 (5), ST3GAL6 (5), DOCK4 (4), SERPING1 (3), PDGFC (1), SIGLEC1 (1)	IFNGR2 (48), PARP9 (41), BCL2A1 (37), HERC5 (35), MX2 (27), IFIH1 (27), DSE (26), IFIT2 (16), RBM47 (10), MGST1 (8), IFIT3 (8), CSF2RB (7), HLX (6), CSF2RA (6), IL18 (5), RSAD2 (5), FAM20C (5), PRKAR2B (4), PRRG4 (3), ATF3 (3), DOCK4 (3), SERPING1 (2), TNFAIP6 (2), IFI27 (2), DAPK1 (2), IFIT1 (1), PDGFC (1), SIGLEC1 (1)
LI.M168	enriched in dendritic cells	1208	487	1219	496	369	105	748	248	0.196967	0.199672	0.191306	0.194129	0.092458	0.0486787	0.148119	0.189893	CTSB (536), CAPG (521), PGD (408), EMILIN2 (153), ADAM9 (85), CTSL (34), RRAGD (27), FAM20C (27), AGPAT9 (26), B3GNT5 (14), CLEC10A (13), DAB2 (13), CA2 (12), JAG1 (12), IL1R1 (10), CLEC5A (8), TACSTD2 (2)	CAPG (235), CTSB (234), PGD (185), EMILIN2 (70), ADAM9 (29), CTSL (16), RRAGD (13), FAM20C (10), AGPAT9 (9), JAG1 (7), CA2 (5), CLEC10A (4), B3GNT5 (4), DAB2 (4), IL1R1 (1), CLEC5A (1), TACSTD2 (1)	CTSB (548), CAPG (538), PGD (418), EMILIN2 (158), ADAM9 (89), CTSL (34), RRAGD (29), AGPAT9 (28), FAM20C (27), B3GNT5 (14), CLEC10A (13), DAB2 (13), CA2 (12), JAG1 (12), IL1R1 (11), CLEC5A (9), TACSTD2 (2)	CAPG (244), CTSB (243), PGD (195), EMILIN2 (71), ADAM9 (33), CTSL (16), RRAGD (13), FAM20C (10), AGPAT9 (9), JAG1 (7), CA2 (5), CLEC10A (4), DAB2 (4), B3GNT5 (4), IL1R1 (2), CLEC5A (1), TACSTD2 (1)	CTSB (370), CAPG (358), PGD (283), EMILIN2 (98), ADAM9 (52), CTSL (22), RRAGD (19), FAM20C (18), AGPAT9 (15), JAG1 (11), CLEC10A (10), CA2 (8), IL1R1 (8), B3GNT5 (8), DAB2 (7), CLEC5A (3), TACSTD2 (2)	CTSB (200), CAPG (199), PGD (157), EMILIN2 (59), ADAM9 (26), CTSL (12), RRAGD (10), FAM20C (8), JAG1 (6), AGPAT9 (6), CA2 (5), DAB2 (4), B3GNT5 (4), CLEC10A (3), CLEC5A (1)	CTSB (455), CAPG (438), PGD (349), EMILIN2 (129), ADAM9 (71), CTSL (26), FAM20C (25), AGPAT9 (23), RRAGD (22), JAG1 (12), CLEC10A (12), CA2 (10), DAB2 (10), B3GNT5 (10), IL1R1 (8), CLEC5A (6), TACSTD2 (2)	CAPG (117), CTSB (115), PGD (90), EMILIN2 (32), ADAM9 (11), RRAGD (6), FAM20C (5), CTSL (5), CA2 (3), JAG1 (3), AGPAT9 (3), DAB2 (2), B3GNT5 (2), CLEC5A (1)
LI.M18	T cell differentiation via ITK and PKC	439	134	440	135	543	133	122	43	0.07158	0.0549405	0.0690521	0.0528376	0.136056	0.0616597	0.0241584	0.032925	ETS1 (245), BCL2 (161), SPOCK2 (157), ABLIM1 (133), PRKCH (96), ITM2A (56), SH2D1A (42), SIRPG (37), PRKCQ (31), ITK (31), FASLG (7)	ETS1 (93), BCL2 (62), SPOCK2 (61), ABLIM1 (45), PRKCH (33), ITM2A (23), SH2D1A (15), SIRPG (14), PRKCQ (13), ITK (11), FASLG (4)	ETS1 (252), BCL2 (169), SPOCK2 (162), ABLIM1 (134), PRKCH (99), ITM2A (57), SH2D1A (43), SIRPG (37), PRKCQ (32), ITK (31), FASLG (7)	ETS1 (97), SPOCK2 (63), BCL2 (63), ABLIM1 (46), PRKCH (35), ITM2A (24), SH2D1A (16), SIRPG (14), PRKCQ (14), ITK (12), FASLG (4)	ETS1 (151), BCL2 (103), SPOCK2 (94), ABLIM1 (72), PRKCH (52), ITM2A (33), SH2D1A (22), PRKCQ (19), SIRPG (18), ITK (16), FASLG (6)	ETS1 (84), SPOCK2 (54), BCL2 (54), ABLIM1 (40), PRKCH (30), ITM2A (23), SH2D1A (15), SIRPG (14), PRKCQ (13), ITK (11), FASLG (4)	ETS1 (198), BCL2 (127), SPOCK2 (124), ABLIM1 (97), PRKCH (80), ITM2A (46), SH2D1A (34), SIRPG (30), PRKCQ (26), ITK (24), FASLG (7)	ETS1 (52), SPOCK2 (31), BCL2 (31), ABLIM1 (21), PRKCH (13), ITM2A (10), SIRPG (8), ITK (7), PRKCQ (7), SH2D1A (6), FASLG (1)
LI.M19	T cell differentiation (Th2)	982	372	1000	381	706	297	485	151	0.160117	0.152522	0.156937	0.149119	0.176898	0.137691	0.0960396	0.11562	SIT1 (474), IL32 (423), LCK (280), HNRNPLL (214), ITM2A (211), LAT (211), GZMK (202), CD3G (198), GRAP2 (154), GATA3 (124), TRAT1 (119), UBASH3A (107), DPP4 (103), CD28 (94), GPR171 (73), PKIA (70), MAL (18)	SIT1 (197), IL32 (173), LCK (116), LAT (88), HNRNPLL (82), GZMK (81), CD3G (79), ITM2A (79), GRAP2 (56), GATA3 (52), TRAT1 (47), UBASH3A (42), CD28 (40), DPP4 (37), PKIA (29), GPR171 (29), MAL (10)	SIT1 (489), IL32 (444), LCK (288), HNRNPLL (225), LAT (222), ITM2A (219), GZMK (210), CD3G (206), GRAP2 (160), GATA3 (127), TRAT1 (123), UBASH3A (108), DPP4 (106), CD28 (99), PKIA (75), GPR171 (75), MAL (18)	SIT1 (204), IL32 (180), LCK (119), LAT (90), HNRNPLL (87), CD3G (82), GZMK (82), ITM2A (80), GRAP2 (59), GATA3 (53), TRAT1 (48), UBASH3A (42), CD28 (41), DPP4 (39), PKIA (30), GPR171 (29), MAL (10)	SIT1 (299), IL32 (273), LCK (181), LAT (141), HNRNPLL (131), ITM2A (125), CD3G (125), GZMK (120), GRAP2 (92), GATA3 (77), TRAT1 (74), UBASH3A (70), CD28 (65), DPP4 (60), GPR171 (43), PKIA (41), MAL (13)	SIT1 (177), IL32 (161), LCK (104), HNRNPLL (82), LAT (81), ITM2A (76), CD3G (76), GZMK (73), GRAP2 (54), GATA3 (49), TRAT1 (44), UBASH3A (40), CD28 (39), DPP4 (35), GPR171 (28), PKIA (27), MAL (10)	SIT1 (376), IL32 (338), LCK (226), LAT (180), HNRNPLL (174), ITM2A (172), CD3G (159), GZMK (158), GRAP2 (122), GATA3 (102), TRAT1 (94), UBASH3A (91), DPP4 (81), CD28 (79), GPR171 (62), PKIA (53), MAL (17)	SIT1 (105), IL32 (98), LCK (69), LAT (52), CD3G (48), HNRNPLL (46), ITM2A (45), GZMK (44), GATA3 (32), TRAT1 (30), GRAP2 (30), CD28 (25), UBASH3A (24), DPP4 (21), PKIA (17), GPR171 (16), MAL (4)
LI.M200	antigen processing and presentation	383	210	382	211	144	397	635	210	0.062449	0.0861009	0.0599498	0.0825832	0.0360812	0.184052	0.125743	0.160796	HLA-DPA1 (332), HLA-DPB1 (328), HLA-DMA (247), HLA-DMB (137), HLA-DQA2 (95), METTL7A (58), WDFY4 (38), CD1D (25)	HLA-DPA1 (139), HLA-DPB1 (139), HLA-DMA (105), HLA-DMB (60), HLA-DQA2 (37), METTL7A (25), WDFY4 (17), CD1D (12)	HLA-DPA1 (340), HLA-DPB1 (338), HLA-DMA (254), HLA-DMB (143), HLA-DQA2 (99), METTL7A (60), WDFY4 (40), CD1D (25)	HLA-DPA1 (142), HLA-DPB1 (142), HLA-DMA (107), HLA-DMB (61), HLA-DQA2 (38), METTL7A (25), WDFY4 (18), CD1D (12)	HLA-DPA1 (219), HLA-DPB1 (218), HLA-DMA (166), HLA-DMB (100), HLA-DQA2 (61), METTL7A (40), WDFY4 (29), CD1D (16)	HLA-DPB1 (121), HLA-DPA1 (120), HLA-DMA (93), HLA-DMB (51), HLA-DQA2 (34), METTL7A (23), WDFY4 (13), CD1D (9)	HLA-DPA1 (280), HLA-DPB1 (276), HLA-DMA (210), HLA-DMB (117), HLA-DQA2 (79), METTL7A (51), WDFY4 (33), CD1D (21)	HLA-DPB1 (72), HLA-DPA1 (69), HLA-DMA (58), HLA-DMB (29), HLA-DQA2 (22), METTL7A (11), WDFY4 (9), CD1D (7)
LI.M223	enriched in T cells (II)	456	140	456	140	618	283	291	11	0.0743519	0.0574006	0.0715631	0.0547945	0.154848	0.131201	0.0576238	0.00842266	SLC38A1 (237), HOPX (233), DENND2D (232), LBH (204), CLEC2D (148), FGFBP2 (126), TC2N (112), PLEKHF1 (90), DPP4 (49), CD40LG (17)	DENND2D (100), HOPX (90), SLC38A1 (88), LBH (83), CLEC2D (59), FGFBP2 (47), TC2N (36), PLEKHF1 (32), DPP4 (13), CD40LG (10)	SLC38A1 (245), HOPX (245), DENND2D (242), LBH (209), CLEC2D (155), FGFBP2 (131), TC2N (113), PLEKHF1 (93), DPP4 (50), CD40LG (17)	DENND2D (104), SLC38A1 (93), HOPX (93), LBH (86), CLEC2D (62), FGFBP2 (49), TC2N (38), PLEKHF1 (34), DPP4 (14), CD40LG (10)	SLC38A1 (150), DENND2D (146), HOPX (144), LBH (132), CLEC2D (97), FGFBP2 (74), TC2N (59), PLEKHF1 (53), DPP4 (27), CD40LG (11)	DENND2D (88), HOPX (82), SLC38A1 (77), LBH (71), CLEC2D (50), FGFBP2 (40), TC2N (31), PLEKHF1 (27), DPP4 (13), CD40LG (10)	HOPX (192), SLC38A1 (191), DENND2D (185), LBH (170), CLEC2D (123), FGFBP2 (102), TC2N (83), PLEKHF1 (71), DPP4 (33), CD40LG (14)	HOPX (54), DENND2D (52), SLC38A1 (47), LBH (40), CLEC2D (28), FGFBP2 (27), TC2N (19), PLEKHF1 (18), DPP4 (7), CD40LG (5)
LI.M23	RA, WNT, CSF receptors network (monocyte)	834	232	845	237	96	83	779	150	0.135986	0.095121	0.132611	0.0927593	0.0240541	0.0384794	0.154257	0.114855	FOS (493), SPI1 (233), RARA (171), RXRA (40), CSF3R (29), CEBPA (28), CSF1R (13), CSF2RA (7), FZD2 (3), PTGS2 (1), FZD1 (1), IL8 (1)	FOS (194), SPI1 (100), RARA (72), RXRA (20), CEBPA (15), CSF3R (12), CSF1R (6), CSF2RA (3), PTGS2 (1), IL8 (1)	FOS (505), SPI1 (239), RARA (177), RXRA (41), CSF3R (29), CEBPA (28), CSF1R (13), CSF2RA (7), FZD2 (3), PTGS2 (1), FZD1 (1), IL8 (1)	FOS (206), SPI1 (107), RARA (79), RXRA (20), CEBPA (16), CSF3R (12), CSF1R (6), CSF2RA (3), PTGS2 (1), IL8 (1)	FOS (320), SPI1 (156), RARA (116), RXRA (26), CEBPA (19), CSF3R (17), CSF1R (9), CSF2RA (4), PTGS2 (1), IL8 (1), FZD2 (1)	FOS (173), SPI1 (88), RARA (62), RXRA (19), CEBPA (14), CSF3R (12), CSF1R (6), CSF2RA (3), PTGS2 (1), IL8 (1)	FOS (406), SPI1 (192), RARA (142), RXRA (34), CSF3R (25), CEBPA (22), CSF1R (10), CSF2RA (5), FZD2 (3), PTGS2 (1), FZD1 (1), IL8 (1)	FOS (103), SPI1 (46), RARA (33), RXRA (11), CEBPA (6), CSF3R (5), CSF2RA (3), CSF1R (3), PTGS2 (1)
LI.M24	cell activation (IL15, IL23, TNF)	875	11	876	11	314	25	646	29	0.142671	0.00451005	0.137476	0.00430528	0.078677	0.0115902	0.127921	0.0222052	TNFAIP3 (505), MAP3K8 (468), CD83 (326), BCL3 (293), NFKB2 (229), SBNO2 (96), TNF (50), IL15 (35), IL23A (12), A2M (11), FN1 (4), SERPING1 (1)	TNFAIP3 (204), MAP3K8 (186), CD83 (132), BCL3 (126), NFKB2 (96), SBNO2 (43), TNF (20), IL15 (18), A2M (7), IL23A (3), SERPING1 (1), FN1 (1)	TNFAIP3 (523), MAP3K8 (489), CD83 (342), BCL3 (303), NFKB2 (238), SBNO2 (101), TNF (51), IL15 (36), IL23A (13), A2M (11), FN1 (4), SERPING1 (1)	TNFAIP3 (213), MAP3K8 (196), CD83 (134), BCL3 (133), NFKB2 (98), SBNO2 (46), TNF (21), IL15 (18), A2M (7), IL23A (3), FN1 (2), SERPING1 (1)	TNFAIP3 (333), MAP3K8 (307), CD83 (210), BCL3 (203), NFKB2 (151), SBNO2 (67), TNF (34), IL15 (26), A2M (9), IL23A (5), FN1 (3), SERPING1 (1)	TNFAIP3 (187), MAP3K8 (168), CD83 (119), BCL3 (111), NFKB2 (82), SBNO2 (38), TNF (18), IL15 (16), A2M (6), IL23A (3), SERPING1 (1), FN1 (1)	TNFAIP3 (408), MAP3K8 (384), CD83 (264), BCL3 (245), NFKB2 (184), SBNO2 (87), TNF (42), IL15 (28), A2M (10), IL23A (9), FN1 (4), SERPING1 (1)	TNFAIP3 (106), MAP3K8 (102), CD83 (71), BCL3 (60), NFKB2 (44), SBNO2 (18), TNF (12), IL15 (8), A2M (2), IL23A (2), SERPING1 (1), FN1 (1)
LI.M25	TLR8-BAFF network	643	286	646	293	61	8	563	174	0.104843	0.117261	0.101381	0.114677	0.0152844	0.00370885	0.111485	0.133231	AP1S2 (327), TBXAS1 (119), IL1R2 (96), BCL6 (78), TNFSF13B (52), PCTP (44), ASGR2 (28), ASGR1 (25), TLR8 (15), SLC40A1 (11)	AP1S2 (137), TBXAS1 (45), IL1R2 (38), BCL6 (37), PCTP (20), TNFSF13B (19), ASGR2 (12), ASGR1 (9), TLR8 (5), SLC40A1 (4)	AP1S2 (335), TBXAS1 (124), IL1R2 (99), BCL6 (79), TNFSF13B (54), PCTP (45), ASGR2 (30), ASGR1 (27), TLR8 (17), SLC40A1 (11)	AP1S2 (141), TBXAS1 (46), IL1R2 (40), BCL6 (39), PCTP (21), TNFSF13B (19), ASGR2 (12), ASGR1 (9), TLR8 (6), SLC40A1 (4)	AP1S2 (210), TBXAS1 (72), IL1R2 (58), BCL6 (56), PCTP (32), TNFSF13B (27), ASGR2 (18), ASGR1 (12), TLR8 (10), SLC40A1 (5)	AP1S2 (123), TBXAS1 (44), IL1R2 (36), BCL6 (34), PCTP (19), TNFSF13B (17), ASGR2 (12), ASGR1 (9), TLR8 (5), SLC40A1 (3)	AP1S2 (270), TBXAS1 (99), IL1R2 (79), BCL6 (67), TNFSF13B (43), PCTP (41), ASGR2 (24), ASGR1 (20), TLR8 (14), SLC40A1 (11)	AP1S2 (75), TBXAS1 (24), IL1R2 (23), BCL6 (19), PCTP (8), ASGR2 (7), ASGR1 (7), TNFSF13B (6), SLC40A1 (3), TLR8 (3)
LI.M27.0	chemokine cluster (I)	682	148	697	154	462	138	1577	252	0.111202	0.0606806	0.109385	0.060274	0.11576	0.0639777	0.312277	0.192956	CCL5 (956), CCL4 (597), IFNG (123), XCL1 (31), CXCL2 (18), IL8 (14), PPBP (10), CXCL1 (5), CCL23 (5)	CCL5 (371), CCL4 (223), IFNG (34), XCL1 (14), CXCL2 (9), IL8 (5), CXCL1 (3), PPBP (2), CCL23 (2)	CCL5 (995), CCL4 (620), IFNG (125), XCL1 (33), CXCL2 (20), IL8 (16), PPBP (11), CXCL1 (5), CCL23 (5)	CCL5 (389), CCL4 (237), IFNG (39), XCL1 (14), CXCL2 (10), IL8 (5), CXCL1 (3), PPBP (2), CCL23 (2)	CCL5 (605), CCL4 (377), IFNG (73), XCL1 (21), CXCL2 (15), IL8 (9), PPBP (7), CXCL1 (4), CCL23 (4)	CCL5 (337), CCL4 (202), IFNG (30), XCL1 (11), CXCL2 (8), IL8 (5), CXCL1 (3), PPBP (2), CCL23 (2)	CCL5 (775), CCL4 (480), IFNG (97), XCL1 (24), CXCL2 (16), IL8 (11), PPBP (10), CXCL1 (4), CCL23 (4)	CCL5 (180), CCL4 (104), IFNG (14), XCL1 (6), CXCL2 (5), CXCL1 (3), IL8 (3), PPBP (2), CCL23 (2)
LI.M27.1	chemokine cluster (II)	840	182	857	186	520	186	924	106	0.136964	0.0746207	0.134495	0.0727984	0.130293	0.0862309	0.18297	0.0811639	CCL5 (656), ANXA1 (532), CCL4 (356), CCR1 (181), CCR5 (124), XCL1 (16)	CCL5 (256), ANXA1 (213), CCL4 (131), CCR1 (75), CCR5 (46), XCL1 (5)	CCL5 (684), ANXA1 (555), CCL4 (370), CCR1 (193), CCR5 (125), XCL1 (17)	CCL5 (268), ANXA1 (222), CCL4 (138), CCR1 (78), CCR5 (52), XCL1 (5)	CCL5 (407), ANXA1 (338), CCL4 (220), CCR1 (119), CCR5 (80), XCL1 (12)	CCL5 (232), ANXA1 (195), CCL4 (118), CCR1 (73), CCR5 (43), XCL1 (5)	CCL5 (528), ANXA1 (434), CCL4 (287), CCR1 (154), CCR5 (104), XCL1 (13)	CCL5 (126), ANXA1 (103), CCL4 (59), CCR1 (39), CCR5 (21), XCL1 (4)
LI.M28	antigen presentation (lipids and proteins)	608	162	607	162	488	675	844	205	0.0991358	0.0664207	0.0952605	0.0634051	0.122275	0.312935	0.167129	0.156968	HLA-DRA (565), HLA-DRB1 (559), CD8A (301), CD1C (148), CCR7 (142), CD1D (95), CD36 (70), CD1A (4)	HLA-DRA (221), HLA-DRB1 (220), CD8A (120), CD1C (64), CCR7 (55), CD1D (40), CD36 (28), CD1A (1)	HLA-DRA (579), HLA-DRB1 (574), CD8A (310), CD1C (151), CCR7 (146), CD1D (97), CD36 (71), CD1A (4)	HLA-DRA (228), HLA-DRB1 (228), CD8A (123), CD1C (67), CCR7 (58), CD1D (41), CD36 (29), CD1A (1)	HLA-DRA (367), HLA-DRB1 (364), CD8A (195), CD1C (101), CCR7 (96), CD1D (59), CD36 (49), CD1A (3)	HLA-DRA (192), HLA-DRB1 (191), CD8A (104), CD1C (57), CCR7 (49), CD1D (34), CD36 (27), CD1A (1)	HLA-DRA (457), HLA-DRB1 (454), CD8A (241), CD1C (125), CCR7 (119), CD1D (78), CD36 (58), CD1A (4)	HLA-DRA (112), HLA-DRB1 (110), CD8A (58), CD1C (32), CCR7 (28), CD36 (18), CD1D (16)
LI.M29	proinflammatory cytokines and chemokines	296	66	310	68	455	205	505	60	0.0482635	0.0270603	0.0486503	0.0266145	0.114007	0.0950394	0.1	0.0459418	TNF (141), CCL3 (140), CCRL2 (54), PTX3 (39), IL6 (32), IL8 (15), IL1B (15)	TNF (60), CCL3 (51), CCRL2 (19), PTX3 (16), IL6 (9), IL1B (7), IL8 (6)	CCL3 (146), TNF (144), CCRL2 (55), PTX3 (39), IL6 (33), IL8 (17), IL1B (16)	TNF (64), CCL3 (53), CCRL2 (21), PTX3 (17), IL6 (10), IL1B (7), IL8 (6)	TNF (93), CCL3 (88), CCRL2 (33), PTX3 (22), IL6 (17), IL1B (12), IL8 (10)	TNF (54), CCL3 (44), CCRL2 (17), PTX3 (14), IL6 (9), IL8 (6), IL1B (6)	TNF (117), CCL3 (113), CCRL2 (46), PTX3 (31), IL6 (22), IL1B (14), IL8 (12)	TNF (30), CCL3 (27), PTX3 (12), CCRL2 (12), IL6 (6), IL1B (6), IL8 (3)
LI.M32.2	CORO1A-DEF6 network (I)	245	62	266	68	78	19	349	25	0.0399478	0.0254203	0.0417451	0.0266145	0.019544	0.00880853	0.0691089	0.0191424	CORO1A (304), ATP5D (286), AES (282), ABHD17A (272), TGFB1 (262), ACAP1 (255), DEF6 (238), H1FX (222), BRD2 (216), TECR (212), SIPA1 (205), UBE2M (187), APEH (142), CLPTM1 (139), CBX4 (128), HGS (96), STXBP2 (77), SH2B1 (76), CCDC22 (75), TSC2 (53)	CORO1A (116), AES (112), ATP5D (109), ABHD17A (104), TGFB1 (103), ACAP1 (98), DEF6 (93), BRD2 (91), TECR (86), H1FX (86), SIPA1 (84), UBE2M (67), CLPTM1 (59), APEH (55), CBX4 (52), HGS (38), CCDC22 (32), SH2B1 (29), STXBP2 (27), TSC2 (17)	CORO1A (312), ATP5D (293), AES (290), ABHD17A (277), TGFB1 (267), ACAP1 (262), DEF6 (244), H1FX (228), BRD2 (222), TECR (215), SIPA1 (210), UBE2M (191), APEH (145), CLPTM1 (141), CBX4 (129), HGS (100), STXBP2 (80), SH2B1 (78), CCDC22 (77), TSC2 (54)	CORO1A (123), AES (117), ATP5D (116), ABHD17A (109), TGFB1 (108), ACAP1 (102), DEF6 (99), BRD2 (96), TECR (92), H1FX (90), SIPA1 (89), UBE2M (71), CLPTM1 (64), APEH (58), CBX4 (54), HGS (41), CCDC22 (34), SH2B1 (31), STXBP2 (28), TSC2 (18)	CORO1A (189), AES (181), ATP5D (174), ABHD17A (163), TGFB1 (162), ACAP1 (159), DEF6 (147), BRD2 (145), H1FX (143), TECR (138), SIPA1 (122), UBE2M (117), CLPTM1 (92), APEH (88), CBX4 (80), HGS (59), SH2B1 (51), CCDC22 (49), STXBP2 (44), TSC2 (27)	CORO1A (105), AES (101), ATP5D (101), ABHD17A (96), TGFB1 (94), ACAP1 (87), DEF6 (83), BRD2 (81), TECR (80), H1FX (80), SIPA1 (75), UBE2M (59), CLPTM1 (54), APEH (52), CBX4 (48), HGS (36), CCDC22 (28), SH2B1 (27), STXBP2 (26), TSC2 (17)	CORO1A (247), AES (233), ATP5D (230), ABHD17A (219), TGFB1 (214), ACAP1 (209), DEF6 (197), H1FX (186), TECR (179), BRD2 (178), SIPA1 (164), UBE2M (159), APEH (116), CLPTM1 (115), CBX4 (107), HGS (76), SH2B1 (65), STXBP2 (63), CCDC22 (60), TSC2 (41)	CORO1A (52), AES (51), ATP5D (48), ACAP1 (46), TGFB1 (46), ABHD17A (43), TECR (43), DEF6 (42), BRD2 (40), SIPA1 (38), H1FX (38), UBE2M (30), CLPTM1 (29), HGS (24), APEH (24), CBX4 (22), SH2B1 (17), STXBP2 (16), CCDC22 (13), TSC2 (6)
LI.M32.4	CORO1A-DEF6 network (II)	161	46	181	49	71	14	264	18	0.0262514	0.0188602	0.0284055	0.0191781	0.01779	0.0064905	0.0522772	0.0137825	CORO1A (204), GNB2 (203), ABHD17A (198), H1FX (179), DEF6 (176), ACAP1 (169), BRD2 (164), DGKZ (146), UBE2M (136), MAZ (136), NRBP1 (126), NR1H2 (93), HGS (73), CNOT3 (59), SH2B1 (56)	GNB2 (72), CORO1A (69), ABHD17A (69), H1FX (63), DEF6 (60), BRD2 (58), ACAP1 (57), DGKZ (51), MAZ (50), NRBP1 (50), UBE2M (43), NR1H2 (27), HGS (25), CNOT3 (22), SH2B1 (16)	CORO1A (212), GNB2 (210), ABHD17A (204), H1FX (187), DEF6 (183), ACAP1 (175), BRD2 (171), DGKZ (153), MAZ (144), UBE2M (142), NRBP1 (132), NR1H2 (95), HGS (79), CNOT3 (62), SH2B1 (58)	GNB2 (77), CORO1A (74), ABHD17A (74), H1FX (65), DEF6 (65), BRD2 (63), ACAP1 (59), DGKZ (55), NRBP1 (54), MAZ (53), UBE2M (47), NR1H2 (30), HGS (26), CNOT3 (24), SH2B1 (17)	CORO1A (132), ABHD17A (127), GNB2 (126), DEF6 (117), H1FX (116), ACAP1 (111), BRD2 (106), DGKZ (94), MAZ (91), UBE2M (87), NRBP1 (85), NR1H2 (57), HGS (45), CNOT3 (37), SH2B1 (35)	GNB2 (64), CORO1A (63), ABHD17A (62), H1FX (58), DEF6 (52), BRD2 (51), ACAP1 (50), NRBP1 (47), MAZ (45), DGKZ (44), UBE2M (39), NR1H2 (24), HGS (23), CNOT3 (20), SH2B1 (15)	CORO1A (168), GNB2 (164), ABHD17A (164), H1FX (150), DEF6 (147), ACAP1 (141), BRD2 (137), DGKZ (124), MAZ (118), UBE2M (114), NRBP1 (107), NR1H2 (74), HGS (59), CNOT3 (51), SH2B1 (49)	GNB2 (36), ABHD17A (34), H1FX (34), CORO1A (32), ACAP1 (28), BRD2 (28), DGKZ (28), DEF6 (27), NRBP1 (25), MAZ (25), UBE2M (21), NR1H2 (13), HGS (13), CNOT3 (9), SH2B1 (8)
LI.M33	inflammatory response	567	229	579	236	128	56	271	44	0.0924507	0.0938909	0.0908663	0.0923679	0.0320722	0.025962	0.0536634	0.0336907	GPX1 (312), ARRB2 (284), TYROBP (161), AIF1 (93), FCER1G (80), APOBR (63), TNFSF13 (34), TLR4 (32), STAB1 (29), CARD9 (16), TBC1D8 (9)	GPX1 (118), ARRB2 (102), TYROBP (60), AIF1 (41), APOBR (29), FCER1G (29), TLR4 (15), TNFSF13 (15), STAB1 (13), CARD9 (4), TBC1D8 (4)	GPX1 (324), ARRB2 (293), TYROBP (166), AIF1 (95), FCER1G (82), APOBR (65), TLR4 (34), TNFSF13 (34), STAB1 (29), CARD9 (16), TBC1D8 (9)	GPX1 (121), ARRB2 (106), TYROBP (62), AIF1 (42), APOBR (29), FCER1G (29), TLR4 (15), TNFSF13 (15), STAB1 (13), CARD9 (4), TBC1D8 (4)	GPX1 (200), ARRB2 (172), TYROBP (107), AIF1 (62), FCER1G (49), APOBR (43), TNFSF13 (23), TLR4 (19), STAB1 (18), CARD9 (11), TBC1D8 (7)	GPX1 (105), ARRB2 (91), TYROBP (50), AIF1 (36), FCER1G (25), APOBR (23), TNFSF13 (15), TLR4 (14), STAB1 (11), CARD9 (4), TBC1D8 (4)	GPX1 (256), ARRB2 (226), TYROBP (132), AIF1 (80), FCER1G (64), APOBR (50), TNFSF13 (27), TLR4 (22), STAB1 (21), CARD9 (13), TBC1D8 (7)	GPX1 (59), ARRB2 (50), TYROBP (27), AIF1 (25), FCER1G (21), APOBR (14), TNFSF13 (14), TLR4 (13), STAB1 (10), CARD9 (4), TBC1D8 (3)
LI.M35.0	signaling in T cells (I)	1445	163	1460	169	584	146	875	24	0.235611	0.0668307	0.229127	0.0661448	0.146329	0.0676866	0.173267	0.0183767	JUN (979), JUNB (931), FOS (619), GZMB (433), PRF1 (391), FOSB (375), EGR1 (147), IL2RA (104), TNF (86), IFNG (81), FASLG (75), ATF3 (21), TNFRSF4 (17), TNFRSF9 (13)	JUN (382), JUNB (368), FOS (244), GZMB (164), PRF1 (150), FOSB (141), EGR1 (59), IL2RA (43), TNF (39), FASLG (29), IFNG (25), ATF3 (11), TNFRSF4 (7), TNFRSF9 (4)	JUN (1014), JUNB (961), FOS (634), GZMB (450), PRF1 (401), FOSB (387), EGR1 (153), IL2RA (107), TNF (88), IFNG (82), FASLG (76), ATF3 (21), TNFRSF4 (17), TNFRSF9 (13)	JUN (399), JUNB (385), FOS (253), GZMB (175), PRF1 (159), FOSB (149), EGR1 (63), IL2RA (47), TNF (41), FASLG (31), IFNG (29), ATF3 (11), TNFRSF4 (7), TNFRSF9 (5)	JUN (626), JUNB (593), FOS (396), GZMB (280), PRF1 (259), FOSB (242), EGR1 (99), IL2RA (69), TNF (58), FASLG (52), IFNG (51), ATF3 (16), TNFRSF4 (13), TNFRSF9 (5)	JUN (337), JUNB (322), FOS (216), GZMB (143), PRF1 (133), FOSB (120), EGR1 (48), IL2RA (39), TNF (37), FASLG (26), IFNG (21), ATF3 (10), TNFRSF4 (6), TNFRSF9 (3)	JUN (811), JUNB (761), FOS (514), GZMB (359), PRF1 (327), FOSB (315), EGR1 (129), IL2RA (88), TNF (76), IFNG (68), FASLG (63), ATF3 (19), TNFRSF4 (15), TNFRSF9 (8)	JUN (189), JUNB (184), FOS (129), GZMB (74), PRF1 (71), FOSB (67), EGR1 (33), TNF (24), IL2RA (21), FASLG (16), IFNG (9), TNFRSF4 (4), ATF3 (4), TNFRSF9 (2)
LI.M35.1	signaling in T cells (II)	848	235	874	246	503	92	1102	26	0.138268	0.096351	0.137163	0.0962818	0.126034	0.0426518	0.218218	0.0199081	GZMB (623), PRF1 (563), IL2RB (339), IL2RA (182), TNF (141), FASLG (105), IFNG (101), FOSL1 (44), TNFRSF18 (38), TNFRSF9 (26), TNFRSF4 (13)	GZMB (232), PRF1 (208), IL2RB (130), IL2RA (85), TNF (57), FASLG (34), IFNG (32), FOSL1 (19), TNFRSF18 (15), TNFRSF9 (12), TNFRSF4 (4)	GZMB (649), PRF1 (580), IL2RB (355), IL2RA (193), TNF (146), FASLG (106), IFNG (103), FOSL1 (45), TNFRSF18 (43), TNFRSF9 (27), TNFRSF4 (14)	GZMB (248), PRF1 (221), IL2RB (138), IL2RA (91), TNF (61), FASLG (39), IFNG (36), FOSL1 (19), TNFRSF18 (17), TNFRSF9 (13), TNFRSF4 (4)	GZMB (394), PRF1 (361), IL2RB (215), IL2RA (127), TNF (90), FASLG (67), IFNG (63), FOSL1 (29), TNFRSF18 (22), TNFRSF9 (18), TNFRSF4 (9)	GZMB (207), PRF1 (189), IL2RB (119), IL2RA (75), TNF (53), FASLG (30), IFNG (28), FOSL1 (17), TNFRSF18 (14), TNFRSF9 (10), TNFRSF4 (4)	GZMB (508), PRF1 (462), IL2RB (277), IL2RA (159), TNF (116), FASLG (85), IFNG (84), FOSL1 (39), TNFRSF18 (32), TNFRSF9 (22), TNFRSF4 (13)	GZMB (120), PRF1 (111), IL2RB (67), IL2RA (46), TNF (35), FASLG (17), FOSL1 (13), IFNG (13), TNFRSF18 (9), TNFRSF9 (4), TNFRSF4 (3)
LI.M36	T cell surface, activation	429	236	510	273	197	181	707	133	0.0699495	0.096761	0.0800377	0.106849	0.0493611	0.0839128	0.14	0.101838	ITGA4 (409), CD3E (261), CD8A (260), CD3D (257), LILRB1 (174), TYROBP (169), LILRB4 (77), LILRB2 (33), CD40LG (11), LILRB3 (10), VCAM1 (1)	ITGA4 (162), CD3D (98), CD8A (97), CD3E (93), TYROBP (74), LILRB1 (71), LILRB4 (30), LILRB2 (14), LILRB3 (5), CD40LG (4), VCAM1 (1)	ITGA4 (423), CD3E (273), CD8A (270), CD3D (267), LILRB1 (181), TYROBP (176), LILRB4 (80), LILRB2 (36), CD40LG (11), LILRB3 (10), VCAM1 (1)	ITGA4 (169), CD3D (100), CD8A (98), CD3E (96), LILRB1 (77), TYROBP (77), LILRB4 (32), LILRB2 (14), LILRB3 (5), CD40LG (4), VCAM1 (1)	ITGA4 (269), CD3D (168), CD3E (168), CD8A (164), LILRB1 (117), TYROBP (116), LILRB4 (49), LILRB2 (21), LILRB3 (8), CD40LG (5), VCAM1 (1)	ITGA4 (144), CD3D (87), CD8A (86), CD3E (84), TYROBP (63), LILRB1 (62), LILRB4 (28), LILRB2 (14), LILRB3 (5), CD40LG (4), VCAM1 (1)	ITGA4 (340), CD3E (212), CD8A (210), CD3D (210), LILRB1 (147), TYROBP (143), LILRB4 (67), LILRB2 (27), LILRB3 (9), CD40LG (8), VCAM1 (1)	ITGA4 (79), CD3D (42), CD8A (41), CD3E (39), LILRB1 (37), TYROBP (29), LILRB4 (18), LILRB2 (11), LILRB3 (5), CD40LG (4), VCAM1 (1)
LI.M37.0	immune activation - generic cluster	482	190	484	190	172	53	290	76	0.0785912	0.0779008	0.0759573	0.074364	0.043097	0.0245712	0.0574257	0.058193	S100A8 (172), HLA-DRA (149), CTSS (135), LYZ (126), HMGB2 (125), ANXA5 (122), MARCH1 (114), LYN (106), SAMHD1 (90), MEF2C (90), BANK1 (90), CD19 (89), NCF4 (87), LAT2 (85), CD22 (81), BASP1 (78), CD3E (74), CIITA (71), ITGAM (70), CD3G (67), LGALS3 (66), SMC4 (66), RNASE6 (65), CD7 (64), RANBP1 (62), CD2 (60), DOK3 (60), VPREB3 (60), LRRK2 (58), IL1R2 (57), ENTPD1 (57), UPP1 (56), LAT (56), MEGF9…	S100A8 (68), HLA-DRA (61), CTSS (59), LYZ (54), ANXA5 (54), HMGB2 (53), MARCH1 (50), LYN (48), MEF2C (40), CD19 (40), SAMHD1 (38), BANK1 (38), LAT2 (37), CD22 (37), NCF4 (37), BASP1 (36), RNASE6 (34), MCM3 (31), CIITA (30), DOK3 (30), ITGAM (30), SMC4 (30), VPREB3 (30), LRRK2 (29), ENTPD1 (28), LGALS3 (27), BTK (27), MCM7 (26), CD3E (26), UPP1 (26), CD3G (26), MEGF9 (25), RANBP1 (25), PAX5 (24), …	S100A8 (178), HLA-DRA (154), CTSS (143), LYZ (132), HMGB2 (131), ANXA5 (125), MARCH1 (117), LYN (111), BANK1 (94), MEF2C (94), CD19 (92), SAMHD1 (92), NCF4 (88), CD22 (87), LAT2 (87), BASP1 (82), CD3E (76), CIITA (73), ITGAM (72), CD3G (70), LGALS3 (68), CD7 (67), SMC4 (67), RNASE6 (67), RANBP1 (64), CD2 (63), DOK3 (62), LRRK2 (60), VPREB3 (60), ENTPD1 (59), IL1R2 (58), LAT (58), BTK (58), UPP1 (…	S100A8 (71), HLA-DRA (62), CTSS (61), LYZ (55), ANXA5 (54), HMGB2 (53), MARCH1 (52), LYN (51), MEF2C (42), CD19 (41), BANK1 (39), CD22 (39), SAMHD1 (38), LAT2 (38), NCF4 (37), BASP1 (36), RNASE6 (35), VPREB3 (31), SMC4 (31), MCM3 (31), LRRK2 (30), DOK3 (30), ITGAM (30), CIITA (30), ENTPD1 (28), LGALS3 (27), BTK (27), CD3E (26), UPP1 (26), CD3G (26), MCM7 (26), MEGF9 (25), RANBP1 (25), CD72 (24), …	S100A8 (111), HLA-DRA (98), CTSS (90), HMGB2 (82), ANXA5 (82), LYZ (81), MARCH1 (75), LYN (74), MEF2C (63), CD19 (60), BANK1 (58), SAMHD1 (57), LAT2 (55), NCF4 (55), CD22 (54), CIITA (51), BASP1 (50), RNASE6 (49), SMC4 (47), CD3E (43), DOK3 (43), CD3G (42), LRRK2 (41), VPREB3 (41), RANBP1 (41), ITGAM (41), MCM3 (40), LGALS3 (40), UPP1 (39), MEGF9 (38), CD7 (38), MCM7 (37), PAX5 (37), BTK (37), CD…	S100A8 (60), CTSS (52), HLA-DRA (51), LYZ (49), ANXA5 (47), MARCH1 (44), HMGB2 (44), LYN (40), SAMHD1 (33), MEF2C (32), NCF4 (32), CD19 (31), CD22 (30), BANK1 (30), MCM3 (28), LAT2 (27), BASP1 (27), SMC4 (27), RNASE6 (26), ITGAM (26), CIITA (25), CD3E (25), LRRK2 (25), CD3G (24), DOK3 (24), ENTPD1 (24), VPREB3 (23), LGALS3 (22), MEGF9 (22), UPP1 (22), MCM7 (21), BTK (21), RANBP1 (21), PAX5 (21), …	S100A8 (144), HLA-DRA (125), CTSS (115), HMGB2 (107), ANXA5 (104), LYZ (103), MARCH1 (98), LYN (95), MEF2C (82), CD19 (79), BANK1 (75), LAT2 (74), NCF4 (74), SAMHD1 (74), CD22 (69), BASP1 (67), SMC4 (63), CIITA (61), CD3E (59), RNASE6 (59), ITGAM (58), LGALS3 (55), CD3G (54), RANBP1 (53), VPREB3 (53), CD7 (52), MEGF9 (51), DOK3 (51), UPP1 (50), LRRK2 (50), CD2 (49), ENTPD1 (49), LAT (48), IL1R2 (…	S100A8 (36), CTSS (32), ANXA5 (31), HLA-DRA (31), LYZ (26), HMGB2 (25), MARCH1 (25), LYN (21), MEF2C (21), SAMHD1 (20), NCF4 (19), ITGAM (17), CD22 (16), ENTPD1 (16), RNASE6 (15), BASP1 (15), BANK1 (15), LAT (15), SMC4 (14), LAT2 (14), CD19 (14), CD2 (14), DOK3 (13), CD3G (13), LGALS3 (13), CIITA (13), CD3E (13), NCAPD2 (12), CD7 (12), LRRK2 (12), MEGF9 (12), LILRA5 (12), MCM3 (12), BTK (11), VPR…
LI.M37.1	enriched in neutrophils (I)	1595	552	1618	562	300	154	1346	183	0.260068	0.226322	0.253923	0.219961	0.0751691	0.0713955	0.266535	0.140123	NCF4 (522), BASP1 (497), FCGR3A (327), MXD1 (170), MSRB1 (168), RGL4 (136), VNN2 (118), PTAFR (99), FPR1 (97), CSF3R (70), FCGR2A (69), C5AR1 (66), CREB5 (65), CDA (64), RNF24 (57), DGAT2 (53), NFE2 (48), PYGL (37), S100P (35), GLT1D1 (35), NLRP12 (32), FPR2 (31), LRG1 (24), PROK2 (24), TREM1 (21), ST6GALNAC2 (17), ALPL (16), PFKFB4 (16), FCGR3B (13), CXCR1 (10), LIN7A (9), G0S2 (9), MME (8), REP…	NCF4 (213), BASP1 (183), FCGR3A (118), MSRB1 (67), MXD1 (59), VNN2 (52), PTAFR (45), FPR1 (41), RGL4 (40), FCGR2A (32), CSF3R (31), C5AR1 (30), RNF24 (27), CDA (26), CREB5 (23), DGAT2 (22), NLRP12 (17), NFE2 (17), PYGL (16), S100P (15), GLT1D1 (14), ST6GALNAC2 (12), PROK2 (12), FPR2 (11), LRG1 (11), FCGR3B (8), PFKFB4 (7), ALPL (7), TREM1 (5), G0S2 (5), CXCR1 (4), CYP4F3 (4), REPS2 (3), MGAM (2),…	NCF4 (544), BASP1 (522), FCGR3A (339), MSRB1 (174), MXD1 (172), RGL4 (142), VNN2 (122), PTAFR (107), FPR1 (99), FCGR2A (71), CSF3R (71), CREB5 (68), C5AR1 (67), CDA (66), RNF24 (58), DGAT2 (57), NFE2 (52), PYGL (40), GLT1D1 (38), S100P (38), NLRP12 (36), FPR2 (32), LRG1 (26), PROK2 (24), TREM1 (22), ST6GALNAC2 (17), ALPL (16), PFKFB4 (16), FCGR3B (13), CXCR1 (11), G0S2 (10), LIN7A (9), MME (9), S…	NCF4 (224), BASP1 (190), FCGR3A (125), MSRB1 (73), MXD1 (61), VNN2 (53), PTAFR (46), RGL4 (44), FPR1 (41), FCGR2A (32), CSF3R (31), C5AR1 (30), CDA (27), RNF24 (27), DGAT2 (24), CREB5 (24), NFE2 (19), NLRP12 (18), S100P (16), PYGL (16), GLT1D1 (14), ST6GALNAC2 (13), PROK2 (12), FPR2 (11), LRG1 (11), FCGR3B (8), PFKFB4 (7), ALPL (7), TREM1 (5), G0S2 (5), CXCR1 (4), CYP4F3 (4), REPS2 (3), MGAM (2),…	NCF4 (331), BASP1 (314), FCGR3A (199), MSRB1 (109), MXD1 (98), RGL4 (79), VNN2 (77), PTAFR (65), FPR1 (65), FCGR2A (46), CSF3R (46), C5AR1 (45), CDA (40), CREB5 (38), RNF24 (36), DGAT2 (33), NFE2 (31), NLRP12 (26), GLT1D1 (25), PYGL (24), S100P (24), FPR2 (19), PROK2 (17), ST6GALNAC2 (15), LRG1 (14), PFKFB4 (13), TREM1 (11), ALPL (11), FCGR3B (10), CXCR1 (8), G0S2 (8), REPS2 (6), FFAR2 (4), CYP4F…	NCF4 (183), BASP1 (159), FCGR3A (106), MSRB1 (56), MXD1 (51), VNN2 (47), PTAFR (41), FPR1 (38), RGL4 (36), CSF3R (29), FCGR2A (28), C5AR1 (26), RNF24 (24), CDA (23), CREB5 (20), DGAT2 (18), NLRP12 (15), NFE2 (15), S100P (14), PYGL (14), GLT1D1 (12), ST6GALNAC2 (11), FPR2 (11), PROK2 (10), LRG1 (8), FCGR3B (7), PFKFB4 (7), ALPL (7), CXCR1 (4), TREM1 (4), G0S2 (4), CYP4F3 (4), VNN3 (2), FFAR2 (2), …	NCF4 (428), BASP1 (402), FCGR3A (261), MXD1 (139), MSRB1 (137), RGL4 (106), VNN2 (94), FPR1 (82), PTAFR (81), CSF3R (61), C5AR1 (59), CDA (58), FCGR2A (56), CREB5 (52), RNF24 (48), DGAT2 (44), NFE2 (42), NLRP12 (32), S100P (31), PYGL (31), GLT1D1 (30), FPR2 (23), LRG1 (21), PROK2 (20), TREM1 (17), ST6GALNAC2 (16), ALPL (13), PFKFB4 (13), FCGR3B (12), CXCR1 (9), G0S2 (8), REPS2 (8), STEAP4 (7), FF…	NCF4 (108), BASP1 (88), FCGR3A (57), MSRB1 (34), MXD1 (29), FPR1 (26), VNN2 (24), RGL4 (22), PTAFR (21), CSF3R (19), FCGR2A (18), C5AR1 (14), CDA (14), RNF24 (12), CREB5 (11), PYGL (10), PROK2 (9), NLRP12 (9), GLT1D1 (9), S100P (9), DGAT2 (9), NFE2 (8), ST6GALNAC2 (6), FCGR3B (5), FPR2 (4), ALPL (4), LRG1 (4), PFKFB4 (3), CYP4F3 (2), TREM1 (2), CXCR1 (2), FFAR2 (2), G0S2 (2), VNN3 (2), MGAM (2), …
LI.M38	chemokines and receptors	885	49	885	49	261	142	616	46	0.144301	0.0200902	0.138889	0.0191781	0.0653971	0.0658322	0.12198	0.0352221	CXCR4 (536), DOCK2 (386), CCL5 (354), CCL4 (229), CXCR6 (118), ICAM1 (113), HCK (101), CCR5 (76), TNF (63), IL8 (4)	CXCR4 (201), DOCK2 (139), CCL5 (129), CCL4 (78), ICAM1 (45), HCK (35), CXCR6 (34), TNF (23), CCR5 (23), IL8 (1)	CXCR4 (551), DOCK2 (400), CCL5 (364), CCL4 (235), CXCR6 (118), ICAM1 (117), HCK (102), CCR5 (76), TNF (65), IL8 (5)	CXCR4 (210), DOCK2 (144), CCL5 (135), CCL4 (82), ICAM1 (47), CXCR6 (38), HCK (35), CCR5 (27), TNF (24), IL8 (1)	CXCR4 (333), DOCK2 (231), CCL5 (217), CCL4 (136), CXCR6 (69), ICAM1 (66), HCK (58), CCR5 (47), TNF (40), IL8 (1)	CXCR4 (187), DOCK2 (129), CCL5 (120), CCL4 (70), ICAM1 (43), CXCR6 (33), HCK (32), TNF (21), CCR5 (19), IL8 (1)	CXCR4 (434), DOCK2 (316), CCL5 (286), CCL4 (181), CXCR6 (100), ICAM1 (87), HCK (76), CCR5 (62), TNF (53), IL8 (2)	CXCR4 (97), DOCK2 (70), CCL5 (59), CCL4 (31), ICAM1 (19), CXCR6 (18), HCK (18), TNF (13), CCR5 (9), IL8 (1)
LI.M4.15	enriched in monocytes (I)	422	148	495	178	96	38	980	150	0.0688081	0.0606806	0.0776836	0.0696673	0.0240541	0.0176171	0.194059	0.114855	LGALS1 (633), LGALS3 (390), APLP2 (155), HCK (73), DPYSL2 (62), FES (47), SLC31A2 (26), TNFSF13 (20), EPB41L3 (9), MYCL (2)	LGALS1 (255), LGALS3 (161), APLP2 (68), HCK (27), DPYSL2 (25), FES (15), SLC31A2 (12), TNFSF13 (4), EPB41L3 (2), MYCL (1)	LGALS1 (659), LGALS3 (407), APLP2 (164), HCK (73), DPYSL2 (66), FES (47), SLC31A2 (27), TNFSF13 (20), EPB41L3 (9), MYCL (2)	LGALS1 (270), LGALS3 (172), APLP2 (71), HCK (27), DPYSL2 (26), FES (17), SLC31A2 (12), TNFSF13 (4), EPB41L3 (2), MYCL (1)	LGALS1 (405), LGALS3 (249), APLP2 (106), HCK (43), DPYSL2 (35), FES (29), SLC31A2 (18), TNFSF13 (10), EPB41L3 (3), MYCL (1)	LGALS1 (226), LGALS3 (138), APLP2 (59), HCK (24), DPYSL2 (21), FES (11), SLC31A2 (10), TNFSF13 (4), EPB41L3 (2), MYCL (1)	LGALS1 (519), LGALS3 (315), APLP2 (132), HCK (59), DPYSL2 (52), FES (39), SLC31A2 (24), TNFSF13 (15), EPB41L3 (7), MYCL (1)	LGALS1 (128), LGALS3 (82), APLP2 (37), HCK (14), DPYSL2 (11), FES (6), SLC31A2 (4), TNFSF13 (2), EPB41L3 (1)
LI.M4.3	myeloid cell enriched receptors and transporters	910	402	928	417	135	186	1008	339	0.148378	0.164822	0.145637	0.163209	0.0338261	0.0862309	0.199604	0.259571	RNASE6 (250), SLC2A6 (187), MPEG1 (170), CD86 (166), CCR1 (100), AMICA1 (98), CD1D (94), SLC7A7 (86), CHST15 (76), KCTD12 (66), CD14 (60), SLC15A3 (47), IGSF6 (40), LRRC25 (35), SULF2 (35), SECTM1 (26), SLC8A1 (22), ASGR1 (22), CLEC4A (17), TLR8 (16), LILRA1 (16), MARCO (14), GPBAR1 (13), MYOF (13), SLC24A4 (11), MTMR11 (10), SIGLEC7 (8), TLR5 (4), MS4A14 (4), SLC1A3 (3)	RNASE6 (99), MPEG1 (76), SLC2A6 (69), CD86 (67), SLC7A7 (46), CCR1 (40), AMICA1 (40), CD1D (35), CHST15 (28), SLC15A3 (21), KCTD12 (21), CD14 (20), SULF2 (20), IGSF6 (17), LRRC25 (15), SECTM1 (13), ASGR1 (10), SLC8A1 (7), LILRA1 (6), GPBAR1 (5), MARCO (5), MTMR11 (5), TLR8 (5), CLEC4A (5), SLC24A4 (5), MYOF (4), TLR5 (2), SIGLEC7 (2), MS4A14 (2), SLC1A3 (1)	RNASE6 (262), SLC2A6 (194), MPEG1 (178), CD86 (174), CCR1 (107), AMICA1 (104), CD1D (99), SLC7A7 (88), CHST15 (80), KCTD12 (67), CD14 (63), SLC15A3 (48), IGSF6 (41), SULF2 (36), LRRC25 (35), SECTM1 (28), SLC8A1 (25), ASGR1 (23), TLR8 (18), CLEC4A (17), MARCO (16), LILRA1 (16), MYOF (14), GPBAR1 (13), SLC24A4 (12), MTMR11 (10), SIGLEC7 (8), TLR5 (4), MS4A14 (4), SLC1A3 (4)	RNASE6 (102), MPEG1 (79), SLC2A6 (72), CD86 (69), SLC7A7 (47), AMICA1 (46), CCR1 (42), CD1D (35), CHST15 (30), KCTD12 (22), SLC15A3 (22), CD14 (21), SULF2 (20), IGSF6 (18), LRRC25 (15), SECTM1 (13), ASGR1 (10), SLC8A1 (8), MARCO (6), TLR8 (6), LILRA1 (6), MTMR11 (6), GPBAR1 (5), SLC24A4 (5), CLEC4A (5), MYOF (4), SIGLEC7 (2), TLR5 (2), MS4A14 (2), SLC1A3 (1)	RNASE6 (165), SLC2A6 (117), CD86 (110), MPEG1 (107), AMICA1 (72), CCR1 (68), SLC7A7 (63), CD1D (57), CHST15 (50), KCTD12 (45), CD14 (40), SLC15A3 (34), SULF2 (26), IGSF6 (25), LRRC25 (24), SECTM1 (18), SLC8A1 (15), ASGR1 (14), TLR8 (12), GPBAR1 (10), CLEC4A (10), MARCO (9), LILRA1 (9), MTMR11 (8), MYOF (8), SLC24A4 (7), SIGLEC7 (5), TLR5 (3), MS4A14 (2), SLC1A3 (2)	RNASE6 (88), MPEG1 (66), CD86 (60), SLC2A6 (60), SLC7A7 (39), CCR1 (38), AMICA1 (37), CD1D (29), CHST15 (25), SULF2 (18), KCTD12 (18), SLC15A3 (17), CD14 (17), IGSF6 (16), LRRC25 (14), SECTM1 (11), ASGR1 (10), SLC8A1 (7), LILRA1 (6), CLEC4A (5), MARCO (5), MTMR11 (5), GPBAR1 (5), TLR8 (4), SLC24A4 (4), MYOF (3), TLR5 (2), SIGLEC7 (2), MS4A14 (2), SLC1A3 (1)	RNASE6 (210), SLC2A6 (152), CD86 (139), MPEG1 (137), CCR1 (87), AMICA1 (87), CD1D (78), SLC7A7 (78), CHST15 (63), KCTD12 (57), CD14 (51), SLC15A3 (39), IGSF6 (31), LRRC25 (30), SULF2 (28), SECTM1 (21), SLC8A1 (19), ASGR1 (15), TLR8 (14), LILRA1 (14), CLEC4A (12), GPBAR1 (11), MARCO (11), MTMR11 (10), MYOF (10), SLC24A4 (9), SIGLEC7 (7), TLR5 (4), MS4A14 (3), SLC1A3 (2)	RNASE6 (52), CD86 (37), MPEG1 (37), SLC2A6 (35), SLC7A7 (25), AMICA1 (23), CCR1 (20), CHST15 (17), SLC15A3 (13), CD1D (11), IGSF6 (10), KCTD12 (10), CD14 (9), SULF2 (9), ASGR1 (8), LRRC25 (7), SECTM1 (5), MARCO (4), MTMR11 (4), LILRA1 (3), TLR8 (3), CLEC4A (3), MYOF (3), SLC24A4 (3), SLC8A1 (2), GPBAR1 (2), TLR5 (2), MS4A14 (1), SIGLEC7 (1)
LI.M40	complement and other receptors in DCs	958	329	957	329	213	197	519	139	0.156204	0.134891	0.150188	0.128767	0.0533701	0.0913306	0.102772	0.106432	HLA-DQB1 (390), HLA-DQA1 (369), TYROBP (201), CD86 (163), ITGAX (161), CD58 (159), LY96 (105), C1QB (36), C1QA (33), C1QC (31), SIRPA (21), TLR8 (7)	HLA-DQB1 (159), HLA-DQA1 (154), TYROBP (78), CD86 (67), CD58 (65), ITGAX (64), LY96 (38), C1QA (14), C1QB (14), C1QC (13), SIRPA (9), TLR8 (3)	HLA-DQB1 (400), HLA-DQA1 (378), TYROBP (209), CD86 (168), ITGAX (164), CD58 (163), LY96 (108), C1QB (37), C1QA (34), C1QC (32), SIRPA (21), TLR8 (8)	HLA-DQB1 (165), HLA-DQA1 (157), TYROBP (81), CD86 (68), CD58 (66), ITGAX (65), LY96 (40), C1QA (14), C1QB (14), C1QC (13), SIRPA (9), TLR8 (4)	HLA-DQB1 (262), HLA-DQA1 (246), TYROBP (132), ITGAX (108), CD86 (106), CD58 (106), LY96 (63), C1QA (21), C1QB (20), C1QC (19), SIRPA (12), TLR8 (5)	HLA-DQB1 (140), HLA-DQA1 (135), TYROBP (67), CD86 (59), CD58 (59), ITGAX (53), LY96 (35), C1QA (14), C1QB (14), C1QC (13), SIRPA (9), TLR8 (3)	HLA-DQB1 (320), HLA-DQA1 (304), TYROBP (161), ITGAX (133), CD86 (132), CD58 (128), LY96 (81), C1QB (26), C1QA (25), C1QC (23), SIRPA (16), TLR8 (5)	HLA-DQB1 (84), HLA-DQA1 (79), CD86 (35), TYROBP (30), CD58 (30), ITGAX (26), LY96 (23), C1QA (12), C1QC (11), C1QB (11), SIRPA (8), TLR8 (2)
LI.M43.0	myeloid, dendritic cell activation via NFkB (I)	717	12	718	12	240	43	838	94	0.116909	0.00492005	0.11268	0.00469667	0.0601353	0.0199351	0.165941	0.0719755	MAP3K8 (471), CCL5 (435), BCL3 (303), CD83 (267), SAMSN1 (228), RELB (222), NFKB2 (212), NFKBID (205), ICAM1 (125), TNF (54), FUT7 (51), EBI3 (25), IL23A (11), VCAM1 (3)	MAP3K8 (190), CCL5 (168), BCL3 (120), CD83 (109), SAMSN1 (100), RELB (92), NFKB2 (92), NFKBID (88), ICAM1 (54), TNF (26), FUT7 (19), EBI3 (9), IL23A (4), VCAM1 (3)	MAP3K8 (493), CCL5 (447), BCL3 (312), CD83 (285), RELB (235), SAMSN1 (234), NFKB2 (220), NFKBID (217), ICAM1 (130), TNF (55), FUT7 (52), EBI3 (27), IL23A (12), VCAM1 (3)	MAP3K8 (199), CCL5 (175), BCL3 (127), CD83 (113), SAMSN1 (103), NFKB2 (97), RELB (94), NFKBID (90), ICAM1 (57), TNF (27), FUT7 (21), EBI3 (9), IL23A (4), VCAM1 (3)	MAP3K8 (308), CCL5 (270), BCL3 (206), CD83 (175), SAMSN1 (156), RELB (147), NFKB2 (144), NFKBID (138), ICAM1 (80), TNF (38), FUT7 (32), EBI3 (16), IL23A (5), VCAM1 (3)	MAP3K8 (170), CCL5 (148), BCL3 (102), CD83 (99), SAMSN1 (88), NFKBID (83), RELB (82), NFKB2 (77), ICAM1 (49), TNF (25), FUT7 (15), EBI3 (8), IL23A (4), VCAM1 (3)	MAP3K8 (378), CCL5 (338), BCL3 (251), CD83 (216), SAMSN1 (185), RELB (183), NFKB2 (172), NFKBID (167), ICAM1 (97), TNF (45), FUT7 (37), EBI3 (20), IL23A (8), VCAM1 (3)	MAP3K8 (97), CCL5 (74), CD83 (60), BCL3 (54), NFKBID (51), SAMSN1 (49), RELB (45), NFKB2 (42), ICAM1 (25), TNF (16), FUT7 (7), EBI3 (4), VCAM1 (3), IL23A (3)
LI.M43.1	myeloid, dendritic cell activation via NFkB (II)	600	79	600	79	265	70	526	88	0.0978314	0.0323903	0.094162	0.0309198	0.0663994	0.0324525	0.104158	0.0673813	NFKBIA (390), LTB (294), CCL5 (268), BCL3 (225), NFKB2 (188), RELB (184), BIRC3 (158), PRKCD (130), ICAM1 (97), FUT7 (61), EBI3 (45), TNIP3 (22), IL1RN (12), IL23A (8)	NFKBIA (151), LTB (110), CCL5 (97), BCL3 (83), NFKB2 (78), RELB (77), BIRC3 (64), PRKCD (55), ICAM1 (41), FUT7 (30), EBI3 (18), TNIP3 (12), IL23A (3), IL1RN (2)	NFKBIA (410), LTB (306), CCL5 (280), BCL3 (229), NFKB2 (196), RELB (196), BIRC3 (169), PRKCD (131), ICAM1 (99), FUT7 (63), EBI3 (46), TNIP3 (22), IL1RN (12), IL23A (9)	NFKBIA (161), LTB (121), CCL5 (106), BCL3 (89), RELB (81), NFKB2 (80), BIRC3 (67), PRKCD (59), ICAM1 (43), FUT7 (32), EBI3 (18), TNIP3 (14), IL23A (3), IL1RN (2)	NFKBIA (253), LTB (186), CCL5 (169), BCL3 (147), NFKB2 (130), RELB (125), BIRC3 (100), PRKCD (84), ICAM1 (55), FUT7 (40), EBI3 (29), TNIP3 (19), IL1RN (8), IL23A (3)	NFKBIA (137), LTB (99), CCL5 (85), BCL3 (71), RELB (68), NFKB2 (65), BIRC3 (60), PRKCD (45), ICAM1 (39), FUT7 (25), EBI3 (18), TNIP3 (10), IL23A (3), IL1RN (2)	NFKBIA (320), LTB (231), CCL5 (215), BCL3 (184), NFKB2 (155), RELB (153), BIRC3 (128), PRKCD (105), ICAM1 (72), FUT7 (47), EBI3 (37), TNIP3 (21), IL1RN (10), IL23A (4)	NFKBIA (79), LTB (58), CCL5 (43), RELB (41), BIRC3 (39), NFKB2 (37), BCL3 (36), PRKCD (33), ICAM1 (23), FUT7 (13), EBI3 (10), TNIP3 (6), IL1RN (2), IL23A (1)
LI.M44	T cell signaling and costimulation	367	128	367	128	165	157	381	108	0.0598402	0.0524805	0.0575957	0.0500978	0.041343	0.0727863	0.0754455	0.0826953	ARHGDIB (308), LCP1 (281), CD37 (276), FYN (221), LCK (186), IL7R (165), TCF7 (128), MAPK14 (124), IFI30 (35), IL23A (15)	ARHGDIB (127), LCP1 (119), CD37 (115), FYN (91), LCK (81), IL7R (67), TCF7 (55), MAPK14 (44), IFI30 (14), IL23A (7)	ARHGDIB (311), LCP1 (283), CD37 (279), FYN (222), LCK (188), IL7R (167), TCF7 (130), MAPK14 (125), IFI30 (35), IL23A (15)	ARHGDIB (136), LCP1 (127), CD37 (122), FYN (98), LCK (85), IL7R (70), TCF7 (57), MAPK14 (51), IFI30 (14), IL23A (7)	ARHGDIB (202), LCP1 (185), CD37 (181), FYN (151), LCK (118), IL7R (106), TCF7 (88), MAPK14 (74), IFI30 (22), IL23A (9)	ARHGDIB (113), LCP1 (104), CD37 (104), FYN (78), LCK (73), IL7R (59), TCF7 (47), MAPK14 (43), IFI30 (14), IL23A (7)	ARHGDIB (250), LCP1 (230), CD37 (225), FYN (179), LCK (150), IL7R (135), TCF7 (111), MAPK14 (98), IFI30 (26), IL23A (10)	ARHGDIB (68), CD37 (64), LCP1 (60), FYN (49), LCK (44), IL7R (37), TCF7 (29), MAPK14 (27), IFI30 (11), IL23A (5)
LI.M47.0	enriched in B cells (I)	415	204	419	204	824	586	736	241	0.0676667	0.0836408	0.0657564	0.0798434	0.206465	0.271674	0.145743	0.184533	CD79B (238), CD79A (182), PPAPDC1B (172), RALGPS2 (169), TCF4 (165), MS4A1 (144), BANK1 (127), BLK (119), ADAM28 (109), AFF3 (106), FCRLA (102), CD19 (101), FAM129C (95), CD22 (95), VPREB3 (86), FCER2 (84), FCRL5 (80), CD72 (77), BTLA (77), FCRL1 (76), HLA-DOB (70), BCL11A (69), PKIG (66), E2F5 (61), STAP1 (60), CXCR5 (55), P2RX5 (55), SPIB (54), PAX5 (52), TSPAN13 (50), PNOC (49), FCRL2 (46), KI…	CD79B (90), RALGPS2 (71), CD79A (67), TCF4 (65), PPAPDC1B (62), BANK1 (57), MS4A1 (56), BLK (54), CD19 (48), ADAM28 (42), FAM129C (41), FCRLA (41), AFF3 (40), FCER2 (40), VPREB3 (37), CD22 (37), CD72 (36), FCRL5 (35), P2RX5 (33), BTLA (32), BCL11A (32), HLA-DOB (31), FCRL1 (30), E2F5 (28), SPIB (27), TSPAN13 (25), PKIG (24), STAP1 (24), PAX5 (23), TCL1A (23), KIAA0125 (22), CXCR5 (21), KLHL14 (20…	CD79B (243), CD79A (190), PPAPDC1B (179), RALGPS2 (177), TCF4 (171), MS4A1 (148), BANK1 (134), BLK (122), ADAM28 (114), AFF3 (110), CD19 (106), FCRLA (106), FAM129C (101), CD22 (99), VPREB3 (90), FCER2 (88), FCRL5 (83), FCRL1 (81), CD72 (80), BTLA (80), BCL11A (74), HLA-DOB (73), PKIG (70), STAP1 (65), P2RX5 (61), E2F5 (61), CXCR5 (58), SPIB (56), PAX5 (55), TSPAN13 (52), PNOC (51), KIAA0226L (48…	CD79B (98), RALGPS2 (74), CD79A (70), PPAPDC1B (68), TCF4 (67), MS4A1 (62), BLK (59), BANK1 (58), CD19 (52), ADAM28 (45), FCRLA (44), AFF3 (44), FAM129C (44), FCER2 (44), CD22 (40), VPREB3 (39), CD72 (38), FCRL5 (37), BTLA (35), P2RX5 (34), BCL11A (34), HLA-DOB (33), FCRL1 (32), E2F5 (30), SPIB (27), TSPAN13 (27), TCL1A (25), PKIG (25), STAP1 (24), PAX5 (24), CXCR5 (23), KIAA0125 (23), FCRL2 (20)…	CD79B (152), CD79A (123), RALGPS2 (118), PPAPDC1B (107), TCF4 (107), MS4A1 (94), BANK1 (89), BLK (83), CD19 (74), FCRLA (73), AFF3 (71), ADAM28 (70), FAM129C (68), FCER2 (63), VPREB3 (61), CD22 (60), FCRL5 (55), BTLA (53), FCRL1 (53), CD72 (52), BCL11A (51), HLA-DOB (49), E2F5 (47), PKIG (45), P2RX5 (44), PAX5 (41), CXCR5 (40), SPIB (40), TSPAN13 (39), STAP1 (38), TCL1A (34), FCRL2 (33), EBF1 (30…	CD79B (75), RALGPS2 (59), TCF4 (54), PPAPDC1B (54), CD79A (51), BANK1 (46), MS4A1 (46), BLK (46), CD19 (37), FCER2 (34), ADAM28 (34), FCRLA (33), AFF3 (32), CD72 (31), FAM129C (31), CD22 (29), FCRL5 (29), BTLA (28), VPREB3 (27), P2RX5 (27), BCL11A (26), E2F5 (25), FCRL1 (23), HLA-DOB (23), SPIB (23), STAP1 (21), CXCR5 (20), PKIG (19), TSPAN13 (19), PAX5 (18), KIAA0125 (18), TCL1A (17), PNOC (16),…	CD79B (193), CD79A (153), TCF4 (140), RALGPS2 (139), PPAPDC1B (134), MS4A1 (118), BANK1 (105), BLK (99), ADAM28 (90), AFF3 (88), CD19 (88), FCRLA (83), FAM129C (80), FCER2 (71), VPREB3 (70), CD22 (70), FCRL5 (67), BTLA (66), CD72 (64), FCRL1 (61), HLA-DOB (56), BCL11A (56), PKIG (55), E2F5 (54), STAP1 (49), CXCR5 (48), SPIB (47), P2RX5 (47), PAX5 (44), TSPAN13 (42), FCRL2 (37), PNOC (36), TCL1A (…	CD79B (46), RALGPS2 (43), PPAPDC1B (33), CD79A (33), TCF4 (32), BLK (30), MS4A1 (28), BANK1 (27), CD19 (23), FCER2 (20), FCRL5 (19), P2RX5 (19), BTLA (18), FCRLA (18), VPREB3 (17), STAP1 (17), CD72 (17), AFF3 (17), E2F5 (16), CD22 (16), ADAM28 (16), SPIB (16), FAM129C (16), BCL11A (15), HLA-DOB (15), FCRL1 (14), CXCR5 (13), TSPAN13 (13), PAX5 (12), PKIG (12), KIAA0125 (11), PNOC (10), TCL1A (10),…
LI.M47.1	enriched in B cells (II)	344	174	348	174	684	532	724	155	0.05609	0.0713407	0.0546139	0.0681018	0.171386	0.246639	0.143366	0.118683	SP140 (263), CD79B (222), CD79A (153), RALGPS2 (139), TCF4 (139), TPD52 (129), MS4A1 (129), BANK1 (110), FCGR2B (100), POU2AF1 (96), CD180 (87), CD19 (78), FCRLA (75), FCRL5 (74), BLNK (71), HLA-DOB (56), CDK14 (54), BCL11A (51), PKIG (48), PAX5 (47), CXCR5 (43), PNOC (41), DENND5B (37), KIAA0125 (36), PAWR (33), EBF1 (33), PLEKHG1 (32), KLHL14 (27), CR2 (22), TCL1A (21), KLF8 (17), PTPRK (17), C…	SP140 (107), CD79B (93), RALGPS2 (64), CD79A (62), TPD52 (59), TCF4 (57), MS4A1 (51), BANK1 (50), FCGR2B (45), POU2AF1 (43), CD19 (40), FCRL5 (37), CD180 (35), FCRLA (32), BLNK (31), HLA-DOB (29), BCL11A (27), CDK14 (27), KIAA0125 (20), PNOC (20), PAX5 (20), PKIG (20), DENND5B (17), CXCR5 (16), KLHL14 (15), PLEKHG1 (12), CR2 (12), EBF1 (11), TCL1A (10), PAWR (10), PTPRK (7), KLF8 (4), CELSR1 (2)	SP140 (269), CD79B (228), CD79A (157), TCF4 (146), RALGPS2 (145), TPD52 (133), MS4A1 (132), BANK1 (114), FCGR2B (103), POU2AF1 (99), CD180 (93), CD19 (81), FCRLA (79), FCRL5 (77), BLNK (75), HLA-DOB (57), BCL11A (54), CDK14 (54), PKIG (50), PAX5 (49), CXCR5 (46), PNOC (43), DENND5B (37), KIAA0125 (37), PLEKHG1 (34), EBF1 (34), PAWR (34), KLHL14 (28), CR2 (24), TCL1A (23), KLF8 (20), PTPRK (17), C…	SP140 (112), CD79B (99), RALGPS2 (65), CD79A (64), TPD52 (62), TCF4 (59), MS4A1 (57), BANK1 (51), FCGR2B (47), POU2AF1 (45), CD19 (42), FCRL5 (39), CD180 (35), FCRLA (34), BLNK (33), HLA-DOB (30), CDK14 (30), BCL11A (29), PAX5 (22), PKIG (21), KIAA0125 (21), PNOC (20), CXCR5 (18), DENND5B (18), KLHL14 (15), CR2 (14), PLEKHG1 (14), EBF1 (13), TCL1A (11), PAWR (11), PTPRK (8), KLF8 (5), CELSR1 (2)	SP140 (170), CD79B (143), CD79A (106), RALGPS2 (100), TCF4 (89), TPD52 (85), MS4A1 (83), BANK1 (79), FCGR2B (67), POU2AF1 (63), CD19 (56), FCRL5 (52), FCRLA (52), CD180 (50), BLNK (47), CDK14 (40), HLA-DOB (37), BCL11A (35), PAX5 (33), CXCR5 (31), PKIG (30), DENND5B (28), PNOC (27), KIAA0125 (26), PLEKHG1 (24), EBF1 (21), PAWR (19), KLHL14 (18), CR2 (16), TCL1A (15), PTPRK (11), KLF8 (10), CELSR1…	SP140 (95), CD79B (81), TPD52 (55), RALGPS2 (54), CD79A (51), TCF4 (49), MS4A1 (42), BANK1 (40), FCGR2B (40), POU2AF1 (35), CD19 (32), FCRL5 (30), CD180 (29), BLNK (27), FCRLA (26), CDK14 (24), HLA-DOB (24), BCL11A (22), PKIG (18), PAX5 (17), KIAA0125 (16), PNOC (15), CXCR5 (15), DENND5B (14), KLHL14 (13), PLEKHG1 (12), PAWR (10), CR2 (10), TCL1A (9), EBF1 (9), PTPRK (6), KLF8 (3), CELSR1 (2)	SP140 (211), CD79B (186), CD79A (133), RALGPS2 (121), TCF4 (117), TPD52 (110), MS4A1 (107), BANK1 (97), POU2AF1 (82), FCGR2B (80), CD180 (69), CD19 (69), FCRL5 (64), FCRLA (61), BLNK (59), CDK14 (48), HLA-DOB (48), BCL11A (42), PKIG (40), PAX5 (39), CXCR5 (38), PNOC (34), KIAA0125 (32), DENND5B (32), EBF1 (28), PAWR (26), PLEKHG1 (26), KLHL14 (22), CR2 (18), TCL1A (16), PTPRK (15), KLF8 (14), CEL…	SP140 (49), CD79B (48), RALGPS2 (42), TCF4 (32), CD79A (31), TPD52 (29), MS4A1 (29), FCGR2B (28), BANK1 (25), CD19 (23), POU2AF1 (22), FCRL5 (22), BLNK (19), CDK14 (18), CD180 (17), HLA-DOB (16), FCRLA (15), BCL11A (14), PAX5 (13), CXCR5 (12), PKIG (12), DENND5B (11), KLHL14 (10), KIAA0125 (9), PNOC (8), PLEKHG1 (7), PAWR (6), CR2 (5), TCL1A (5), EBF1 (4), PTPRK (3), KLF8 (2), CELSR1 (1)
LI.M47.2	enriched in B cells (III)	263	108	267	108	218	435	685	257	0.0428828	0.0442804	0.0419021	0.0422701	0.0546229	0.201669	0.135644	0.196784	FAIM3 (214), CD69 (198), HLA-DQA1 (152), TPD52 (96), MEF2C (94), FCGR2B (71), ALOX5 (66), FCRL3 (65), BTK (58), HHEX (57), FCRLA (56), FCRL5 (52), CD180 (44), VPREB3 (42), CDK14 (36), HLA-DOA (33), PNOC (31), DENND5B (28), KIAA0125 (27), PAWR (26), TBC1D9 (17), CELSR1 (4)	FAIM3 (81), CD69 (70), HLA-DQA1 (56), MEF2C (40), TPD52 (39), FCGR2B (30), BTK (29), FCRL3 (28), ALOX5 (25), FCRL5 (24), FCRLA (21), HHEX (20), VPREB3 (20), HLA-DOA (18), CD180 (15), KIAA0125 (14), CDK14 (14), PNOC (13), DENND5B (12), PAWR (9), TBC1D9 (7)	FAIM3 (225), CD69 (206), HLA-DQA1 (158), TPD52 (101), MEF2C (96), FCGR2B (72), FCRL3 (68), ALOX5 (68), BTK (60), HHEX (58), FCRLA (57), FCRL5 (52), CD180 (45), VPREB3 (42), CDK14 (36), HLA-DOA (35), PNOC (31), DENND5B (29), PAWR (27), KIAA0125 (27), TBC1D9 (17), CELSR1 (4)	FAIM3 (86), CD69 (75), HLA-DQA1 (58), MEF2C (41), TPD52 (40), BTK (30), FCGR2B (30), FCRL3 (29), ALOX5 (26), FCRL5 (25), FCRLA (22), VPREB3 (21), HHEX (20), HLA-DOA (18), CD180 (15), CDK14 (15), KIAA0125 (15), PNOC (13), DENND5B (12), PAWR (9), TBC1D9 (7)	FAIM3 (136), CD69 (124), HLA-DQA1 (97), MEF2C (67), TPD52 (55), FCGR2B (48), FCRL3 (46), ALOX5 (45), BTK (39), FCRL5 (36), FCRLA (36), HHEX (34), VPREB3 (30), CD180 (27), CDK14 (25), HLA-DOA (23), DENND5B (22), KIAA0125 (20), PNOC (18), PAWR (17), TBC1D9 (13)	FAIM3 (71), CD69 (62), HLA-DQA1 (48), TPD52 (37), MEF2C (36), FCGR2B (26), BTK (25), FCRL3 (24), ALOX5 (24), FCRL5 (20), FCRLA (18), HHEX (17), VPREB3 (17), HLA-DOA (16), CDK14 (13), CD180 (13), KIAA0125 (12), DENND5B (11), PNOC (10), PAWR (9), TBC1D9 (7)	FAIM3 (174), CD69 (159), HLA-DQA1 (120), MEF2C (80), TPD52 (76), ALOX5 (55), FCGR2B (54), FCRL3 (53), BTK (50), FCRL5 (46), FCRLA (46), HHEX (44), CD180 (38), VPREB3 (35), CDK14 (29), HLA-DOA (27), DENND5B (25), KIAA0125 (24), PNOC (22), PAWR (20), TBC1D9 (15), CELSR1 (2)	FAIM3 (46), CD69 (38), HLA-DQA1 (32), MEF2C (25), TPD52 (24), FCGR2B (18), BTK (18), HLA-DOA (14), FCRL5 (14), FCRL3 (14), ALOX5 (13), VPREB3 (11), FCRLA (11), HHEX (10), DENND5B (9), KIAA0125 (9), CD180 (8), CDK14 (8), PAWR (5), PNOC (5), TBC1D9 (5)
LI.M47.3	enriched in B cells (IV)	181	81	185	81	272	321	713	338	0.0295125	0.0332103	0.0290333	0.0317025	0.0681533	0.148818	0.141188	0.258806	FAIM3 (317), TPD52 (133), MEF2C (125), BTK (83), CIITA (72), CD180 (57), CPNE5 (55), TLR10 (43), HLA-DOA (41), CDK14 (41), KIAA0125 (34), PAWR (31), CELSR1 (2)	FAIM3 (128), TPD52 (62), MEF2C (54), BTK (42), CIITA (28), CD180 (23), HLA-DOA (22), CPNE5 (22), TLR10 (19), CDK14 (19), KIAA0125 (19), PAWR (12), CELSR1 (1)	FAIM3 (330), TPD52 (141), MEF2C (129), BTK (86), CIITA (77), CD180 (58), CPNE5 (56), TLR10 (44), HLA-DOA (43), CDK14 (42), KIAA0125 (34), PAWR (33), CELSR1 (2)	FAIM3 (132), TPD52 (63), MEF2C (55), BTK (43), CIITA (28), CD180 (23), HLA-DOA (22), CPNE5 (22), CDK14 (21), KIAA0125 (19), TLR10 (19), PAWR (12), CELSR1 (1)	FAIM3 (204), TPD52 (85), MEF2C (83), BTK (56), CIITA (42), CD180 (34), CPNE5 (31), CDK14 (26), HLA-DOA (25), TLR10 (25), KIAA0125 (22), PAWR (21), CELSR1 (1)	FAIM3 (113), TPD52 (58), MEF2C (48), BTK (37), CIITA (24), HLA-DOA (19), CPNE5 (18), CDK14 (18), CD180 (18), KIAA0125 (16), TLR10 (16), PAWR (11), CELSR1 (1)	FAIM3 (259), TPD52 (116), MEF2C (101), BTK (69), CIITA (56), CD180 (50), CPNE5 (43), TLR10 (34), HLA-DOA (32), CDK14 (31), KIAA0125 (29), PAWR (27), CELSR1 (1)	FAIM3 (74), TPD52 (37), MEF2C (35), BTK (28), HLA-DOA (15), CD180 (14), CPNE5 (13), TLR10 (12), CDK14 (12), KIAA0125 (12), CIITA (11), PAWR (7), CELSR1 (1)
LI.M47.4	enriched in B cells (V)	194	53	193	52	459	674	553	176	0.0316322	0.0217302	0.0302888	0.0203523	0.115009	0.312471	0.109505	0.134763	CD37 (308), FAIM3 (209), CD69 (176), LY9 (119), FCGR2B (84), CD180 (69), FCRL5 (52), FCRL3 (52), GPR18 (40), TLR10 (35), CELSR1 (3)	CD37 (126), FAIM3 (80), CD69 (68), LY9 (41), FCGR2B (36), FCRL3 (24), FCRL5 (24), CD180 (21), GPR18 (16), TLR10 (14), CELSR1 (2)	CD37 (317), FAIM3 (214), CD69 (181), LY9 (122), FCGR2B (85), CD180 (71), FCRL3 (54), FCRL5 (52), GPR18 (40), TLR10 (36), CELSR1 (3)	CD37 (132), FAIM3 (86), CD69 (73), LY9 (44), FCGR2B (36), FCRL3 (24), FCRL5 (24), CD180 (21), GPR18 (16), TLR10 (14), CELSR1 (2)	CD37 (206), FAIM3 (141), CD69 (124), LY9 (78), FCGR2B (57), CD180 (37), FCRL3 (37), FCRL5 (30), GPR18 (25), TLR10 (22), CELSR1 (2)	CD37 (107), FAIM3 (65), CD69 (57), LY9 (33), FCGR2B (31), FCRL3 (20), FCRL5 (19), CD180 (15), GPR18 (13), TLR10 (10), CELSR1 (2)	CD37 (257), FAIM3 (179), CD69 (155), LY9 (104), FCGR2B (69), CD180 (50), FCRL3 (44), FCRL5 (40), GPR18 (34), TLR10 (28), CELSR1 (3)	CD37 (72), FAIM3 (39), CD69 (34), FCGR2B (20), LY9 (16), CD180 (12), FCRL5 (11), FCRL3 (11), TLR10 (6), GPR18 (6)
LI.M5.0	regulation of antigen presentation and immune response	834	222	833	222	261	472	553	157	0.135986	0.0910209	0.130728	0.0868885	0.0653971	0.218822	0.109505	0.120214	HLA-DRA (367), HLA-DRB1 (365), HLA-DPB1 (356), HLA-DPA1 (351), CSK (318), PTPN6 (301), HLA-DQB1 (281), HLA-DMA (272), VASP (265), JUN (255), PTPRC (254), HLA-DQA1 (246), NFKBIA (244), NCKAP1L (227), INPP5D (218), HLA-DMB (212), LCK (210), FYN (195), CD3E (194), CTSH (190), CD3D (190), LCP2 (186), CD247 (184), LYN (179), CD3G (170), FGR (167), CD19 (167), RPS6KA1 (167), LIME1 (164), FYB (161), PTP…	HLA-DPB1 (141), HLA-DPA1 (140), HLA-DRA (140), HLA-DRB1 (140), CSK (124), PTPN6 (116), HLA-DQB1 (106), VASP (104), HLA-DMA (103), JUN (102), HLA-DQA1 (100), NFKBIA (96), PTPRC (91), NCKAP1L (91), INPP5D (90), LCK (90), HLA-DMB (85), CD3E (78), LCP2 (77), RPS6KA1 (76), FYN (73), CTSH (73), CD247 (71), LYN (71), CD3D (70), CD19 (70), FGR (62), CD3G (62), LIME1 (60), MEF2C (58), FYB (58), PTPN22 (56…	HLA-DRA (375), HLA-DRB1 (373), HLA-DPB1 (365), HLA-DPA1 (360), CSK (326), PTPN6 (311), HLA-DQB1 (287), HLA-DMA (279), VASP (273), PTPRC (260), JUN (259), HLA-DQA1 (253), NFKBIA (251), NCKAP1L (235), INPP5D (224), LCK (215), HLA-DMB (215), CD3E (201), FYN (201), CD3D (196), CTSH (195), CD247 (191), LCP2 (190), LYN (182), CD3G (175), RPS6KA1 (174), FGR (172), CD19 (171), LIME1 (169), FYB (166), PTP…	HLA-DPB1 (149), HLA-DRA (148), HLA-DRB1 (147), HLA-DPA1 (147), CSK (131), PTPN6 (123), HLA-DQB1 (111), VASP (109), HLA-DMA (107), JUN (107), HLA-DQA1 (104), NFKBIA (100), PTPRC (98), NCKAP1L (96), INPP5D (95), LCK (95), HLA-DMB (89), CD3E (81), LCP2 (79), RPS6KA1 (79), CTSH (77), FYN (76), CD247 (75), CD3D (74), LYN (73), CD19 (73), FGR (68), CD3G (66), LIME1 (64), MEF2C (62), PAG1 (60), FYB (60)…	HLA-DRB1 (234), HLA-DPA1 (228), HLA-DPB1 (227), HLA-DRA (227), CSK (205), PTPN6 (193), HLA-DQB1 (177), HLA-DMA (173), JUN (164), VASP (162), HLA-DQA1 (158), PTPRC (157), NFKBIA (154), NCKAP1L (146), INPP5D (145), LCK (142), HLA-DMB (130), CD3E (127), FYN (127), CD247 (123), CD3D (123), LCP2 (122), CTSH (119), LYN (118), RPS6KA1 (112), FGR (107), CD3G (106), LIME1 (105), FYB (105), CD19 (103), PAG…	HLA-DRA (122), HLA-DPB1 (121), HLA-DRB1 (119), HLA-DPA1 (119), CSK (107), PTPN6 (99), HLA-DMA (92), VASP (91), HLA-DQB1 (90), JUN (89), NFKBIA (88), HLA-DQA1 (86), NCKAP1L (82), INPP5D (79), LCK (79), PTPRC (78), HLA-DMB (74), CD3E (68), LCP2 (68), RPS6KA1 (67), FYN (62), CTSH (61), LYN (60), CD247 (59), CD19 (59), CD3D (58), FGR (54), CD3G (53), MEF2C (52), LIME1 (50), FYB (49), PAG1 (48), MEF2A…	HLA-DRB1 (302), HLA-DRA (299), HLA-DPB1 (294), HLA-DPA1 (290), CSK (261), PTPN6 (247), HLA-DQB1 (229), HLA-DMA (222), VASP (214), JUN (207), HLA-DQA1 (206), PTPRC (205), NFKBIA (198), NCKAP1L (186), INPP5D (181), LCK (177), HLA-DMB (170), FYN (162), CD3E (161), CD3D (158), CD247 (157), LCP2 (154), CTSH (151), FGR (145), LYN (144), CD3G (142), RPS6KA1 (140), CD19 (136), LIME1 (134), FYB (133), PAG…	HLA-DRA (73), HLA-DPB1 (73), HLA-DPA1 (73), HLA-DRB1 (68), CSK (65), PTPN6 (62), HLA-DQB1 (58), HLA-DMA (55), JUN (54), HLA-DQA1 (54), VASP (54), NFKBIA (53), HLA-DMB (46), LCK (46), INPP5D (45), NCKAP1L (45), PTPRC (45), CTSH (39), RPS6KA1 (38), CD19 (38), LCP2 (37), CD3E (36), LYN (34), MEF2C (33), FYN (33), FGR (32), CD3D (31), PAG1 (30), MEF2A (30), LAT2 (29), CD3G (29), LIME1 (28), PTPN22 (2…
LI.M5.1	T cell activation and signaling	972	398	972	398	349	786	792	181	0.158487	0.163182	0.152542	0.155773	0.0874468	0.364395	0.156832	0.138591	CD52 (598), HLA-DRA (546), IL2RG (546), HLA-DRB1 (529), TRAF3IP3 (494), BIN2 (449), PTPRC (421), LCK (338), PRKACB (321), CD3E (321), CD3D (315), CD3G (297), CD247 (293), CD2 (289), ZAP70 (230), IL12RB1 (183), ITK (166), CCR7 (156), GIMAP6 (140), TRAT1 (113), CD4 (105), PRKAR1B (73)	CD52 (231), HLA-DRA (214), IL2RG (212), HLA-DRB1 (207), TRAF3IP3 (197), BIN2 (172), PTPRC (167), LCK (134), CD3E (125), PRKACB (121), CD3D (116), CD3G (114), CD2 (110), CD247 (109), ZAP70 (91), IL12RB1 (70), CCR7 (64), ITK (62), TRAT1 (45), GIMAP6 (42), CD4 (41), PRKAR1B (27)	CD52 (614), HLA-DRA (561), IL2RG (561), HLA-DRB1 (543), TRAF3IP3 (507), BIN2 (463), PTPRC (433), LCK (344), CD3E (330), PRKACB (329), CD3D (323), CD3G (305), CD247 (302), CD2 (296), ZAP70 (235), IL12RB1 (185), ITK (172), CCR7 (158), GIMAP6 (143), TRAT1 (118), CD4 (106), PRKAR1B (75)	CD52 (241), HLA-DRA (223), IL2RG (223), HLA-DRB1 (215), TRAF3IP3 (206), BIN2 (179), PTPRC (173), LCK (143), CD3E (131), PRKACB (126), CD3D (122), CD3G (120), CD247 (117), CD2 (114), ZAP70 (97), IL12RB1 (73), CCR7 (68), ITK (67), TRAT1 (48), GIMAP6 (47), CD4 (42), PRKAR1B (28)	CD52 (383), IL2RG (352), HLA-DRA (347), HLA-DRB1 (339), TRAF3IP3 (319), BIN2 (283), PTPRC (268), LCK (226), CD3E (208), CD3D (205), PRKACB (199), CD247 (191), CD3G (189), CD2 (186), ZAP70 (159), IL12RB1 (119), ITK (108), CCR7 (103), GIMAP6 (91), TRAT1 (75), CD4 (66), PRKAR1B (52)	CD52 (207), HLA-DRA (192), IL2RG (189), HLA-DRB1 (185), TRAF3IP3 (178), BIN2 (154), PTPRC (147), LCK (121), CD3E (113), PRKACB (106), CD3D (104), CD3G (102), CD2 (98), CD247 (98), ZAP70 (82), IL12RB1 (65), ITK (56), CCR7 (55), GIMAP6 (39), TRAT1 (39), CD4 (39), PRKAR1B (26)	CD52 (488), IL2RG (453), HLA-DRA (446), HLA-DRB1 (431), TRAF3IP3 (401), BIN2 (367), PTPRC (343), LCK (283), PRKACB (272), CD3E (265), CD3D (259), CD3G (245), CD247 (242), CD2 (241), ZAP70 (199), IL12RB1 (158), ITK (141), CCR7 (126), GIMAP6 (116), TRAT1 (93), CD4 (81), PRKAR1B (63)	CD52 (132), HLA-DRA (121), IL2RG (119), HLA-DRB1 (118), TRAF3IP3 (118), PTPRC (96), BIN2 (96), LCK (72), CD3E (66), PRKACB (66), CD2 (61), CD3D (61), CD3G (59), CD247 (55), ZAP70 (46), IL12RB1 (45), ITK (39), CCR7 (36), CD4 (27), GIMAP6 (22), TRAT1 (21), PRKAR1B (18)
LI.M50	CD1 and other DC receptors	1193	387	1195	389	202	25	341	56	0.194521	0.158672	0.187539	0.15225	0.0506139	0.0115902	0.0675248	0.042879	CD1C (389), IL1R2 (222), ANPEP (83), CD9 (83), CSF1R (73), CSF2RA (41), IL1R1 (12), CD1A (8)	CD1C (175), IL1R2 (82), CD9 (34), ANPEP (26), CSF1R (24), CSF2RA (20), IL1R1 (3), CD1A (1)	CD1C (403), IL1R2 (229), ANPEP (88), CD9 (86), CSF1R (77), CSF2RA (43), IL1R1 (13), CD1A (9)	CD1C (182), IL1R2 (84), CD9 (34), ANPEP (26), CSF1R (24), CSF2RA (20), IL1R1 (3), CD1A (1)	CD1C (271), IL1R2 (132), CD9 (52), ANPEP (45), CSF1R (40), CSF2RA (28), IL1R1 (10), CD1A (3)	CD1C (155), IL1R2 (72), CD9 (34), CSF1R (20), ANPEP (18), CSF2RA (17), IL1R1 (3), CD1A (1)	CD1C (329), IL1R2 (175), CD9 (68), ANPEP (66), CSF1R (58), CSF2RA (35), IL1R1 (10), CD1A (6)	CD1C (99), IL1R2 (39), CD9 (14), CSF1R (12), ANPEP (11), CSF2RA (11), IL1R1 (1)
LI.M52	T cell activation (IV)	639	291	639	291	368	189	415	77	0.10419	0.119311	0.100282	0.113894	0.0922075	0.0876217	0.0821782	0.0589587	SELL (344), PTPN6 (342), PTPRC (263), LPXN (252), LCK (200), UNC93B1 (185), SPI1 (184), CD3E (165), CD5 (124), LAG3 (121), GATA3 (100), GFI1 (33), XCL1 (6)	SELL (143), PTPN6 (142), PTPRC (108), LPXN (104), LCK (87), UNC93B1 (83), SPI1 (80), CD3E (72), CD5 (52), GATA3 (46), LAG3 (41), GFI1 (14), XCL1 (1)	SELL (356), PTPN6 (355), PTPRC (274), LPXN (263), LCK (203), UNC93B1 (192), SPI1 (192), CD3E (170), CD5 (126), LAG3 (124), GATA3 (102), GFI1 (33), XCL1 (6)	SELL (146), PTPN6 (145), PTPRC (109), LPXN (107), LCK (89), UNC93B1 (83), SPI1 (81), CD3E (75), CD5 (53), GATA3 (46), LAG3 (43), GFI1 (14), XCL1 (1)	PTPN6 (226), SELL (225), LPXN (175), PTPRC (172), LCK (141), CD3E (117), UNC93B1 (117), SPI1 (114), CD5 (84), LAG3 (78), GATA3 (72), GFI1 (24), XCL1 (4)	SELL (130), PTPN6 (126), PTPRC (96), LPXN (93), LCK (80), UNC93B1 (74), SPI1 (71), CD3E (66), CD5 (48), GATA3 (43), LAG3 (38), GFI1 (12), XCL1 (1)	SELL (280), PTPN6 (278), PTPRC (217), LPXN (216), LCK (172), CD3E (147), UNC93B1 (146), SPI1 (137), CD5 (110), LAG3 (104), GATA3 (90), GFI1 (27), XCL1 (5)	SELL (72), PTPN6 (69), PTPRC (54), LPXN (47), LCK (43), SPI1 (42), UNC93B1 (39), CD3E (34), CD5 (27), GATA3 (26), LAG3 (16), GFI1 (5), XCL1 (1)
LI.M53	inflammasome receptors and signaling	821	57	823	57	118	21	690	36	0.133866	0.0233702	0.129159	0.0223092	0.0295665	0.00973574	0.136634	0.0275651	NFKBIA (517), TNFAIP3 (470), BIRC3 (221), BIRC2 (176), RIPK2 (106), PAK1 (38), NLRP3 (17), RXRA (17), TLR4 (12), CARD9 (12), NOD2 (7), NLRC4 (5)	NFKBIA (208), TNFAIP3 (193), BIRC3 (86), BIRC2 (73), RIPK2 (44), PAK1 (16), RXRA (10), NLRP3 (7), CARD9 (6), TLR4 (4), NLRC4 (3), NOD2 (2)	NFKBIA (538), TNFAIP3 (486), BIRC3 (233), BIRC2 (182), RIPK2 (110), PAK1 (38), NLRP3 (19), RXRA (17), TLR4 (13), CARD9 (12), NOD2 (7), NLRC4 (5)	NFKBIA (217), TNFAIP3 (201), BIRC3 (89), BIRC2 (76), RIPK2 (45), PAK1 (18), RXRA (10), NLRP3 (8), CARD9 (6), TLR4 (5), NOD2 (3), NLRC4 (3)	NFKBIA (336), TNFAIP3 (308), BIRC3 (140), BIRC2 (118), RIPK2 (70), PAK1 (27), RXRA (13), NLRP3 (10), CARD9 (10), TLR4 (6), NLRC4 (4), NOD2 (4)	NFKBIA (190), TNFAIP3 (171), BIRC3 (74), BIRC2 (66), RIPK2 (41), PAK1 (15), RXRA (10), NLRP3 (7), CARD9 (6), TLR4 (4), NLRC4 (3), NOD2 (1)	NFKBIA (417), TNFAIP3 (381), BIRC3 (171), BIRC2 (144), RIPK2 (88), PAK1 (33), RXRA (15), NLRP3 (14), CARD9 (11), TLR4 (9), NOD2 (5), NLRC4 (4)	NFKBIA (107), TNFAIP3 (95), BIRC3 (41), BIRC2 (37), RIPK2 (22), RXRA (6), PAK1 (6), NLRP3 (3), TLR4 (3), CARD9 (3), NLRC4 (2)
LI.M54	BCR signaling	318	111	319	113	88	93	246	41	0.0518506	0.0455105	0.0500628	0.044227	0.0220496	0.0431154	0.0487129	0.0313936	RAC2 (160), PTPN6 (151), INPP5D (132), LYN (101), PIK3CD (96), VAV1 (94), SYK (86), PLCG2 (79), PIK3R5 (78), BTK (72), BLNK (56), PIK3R3 (12)	RAC2 (65), PTPN6 (61), INPP5D (51), LYN (47), SYK (39), VAV1 (38), BTK (36), PLCG2 (36), PIK3CD (35), PIK3R5 (28), BLNK (25), PIK3R3 (3)	RAC2 (166), PTPN6 (157), INPP5D (134), LYN (103), PIK3CD (100), VAV1 (98), SYK (89), PLCG2 (82), PIK3R5 (82), BTK (75), BLNK (58), PIK3R3 (13)	RAC2 (70), PTPN6 (65), INPP5D (54), LYN (47), VAV1 (41), SYK (39), PLCG2 (37), PIK3CD (37), BTK (36), PIK3R5 (32), BLNK (25), PIK3R3 (3)	RAC2 (107), PTPN6 (102), INPP5D (92), LYN (76), PIK3CD (62), VAV1 (62), SYK (61), PLCG2 (55), PIK3R5 (51), BTK (49), BLNK (37), PIK3R3 (9)	RAC2 (55), PTPN6 (50), INPP5D (45), LYN (40), VAV1 (33), PLCG2 (31), SYK (30), PIK3CD (29), BTK (29), PIK3R5 (25), BLNK (22), PIK3R3 (2)	RAC2 (138), PTPN6 (128), INPP5D (114), LYN (92), VAV1 (84), PIK3CD (83), SYK (78), PLCG2 (70), BTK (65), PIK3R5 (65), BLNK (49), PIK3R3 (11)	RAC2 (37), PTPN6 (35), INPP5D (31), LYN (27), BTK (24), PLCG2 (23), SYK (21), VAV1 (21), PIK3R5 (20), BLNK (18), PIK3CD (18), PIK3R3 (1)
LI.M57	immuregulation - monocytes, T and B cells	466	124	466	124	443	364	427	47	0.0759824	0.0508405	0.0731325	0.0485323	0.111	0.168753	0.0845545	0.0359877	CAMK2D (234), CD79A (215), BLK (175), FCER2 (170), CCL4 (127), CTLA4 (49), CD200 (46), OSM (11), IL23A (10)	CAMK2D (91), CD79A (82), BLK (70), FCER2 (70), CCL4 (46), CTLA4 (24), CD200 (19), OSM (6)	CAMK2D (239), CD79A (220), BLK (181), FCER2 (177), CCL4 (133), CD200 (50), CTLA4 (50), OSM (13), IL23A (10)	CAMK2D (95), CD79A (86), BLK (75), FCER2 (74), CCL4 (48), CTLA4 (25), CD200 (21), OSM (6)	CAMK2D (144), CD79A (137), BLK (110), FCER2 (106), CCL4 (77), CTLA4 (36), CD200 (31), OSM (8), IL23A (4)	CAMK2D (81), CD79A (71), FCER2 (65), BLK (62), CCL4 (44), CTLA4 (23), CD200 (18), OSM (5)	CAMK2D (188), CD79A (177), BLK (141), FCER2 (136), CCL4 (102), CD200 (41), CTLA4 (41), OSM (10), IL23A (6)	CAMK2D (53), CD79A (44), FCER2 (40), BLK (38), CCL4 (28), CTLA4 (15), CD200 (8), OSM (3)
LI.M58	B cell development/activation	220	79	220	80	190	205	385	92	0.0358715	0.0323903	0.0345261	0.0313112	0.0476071	0.0950394	0.0762376	0.0704441	PIK3CD (140), LYN (128), BCL2 (105), TCF4 (84), BTK (66), BLNK (62), SPIB (50), DUSP6 (44), GAB2 (27), NEDD4 (9), JAM3 (8)	LYN (64), PIK3CD (54), BCL2 (46), TCF4 (44), BTK (35), SPIB (27), BLNK (27), DUSP6 (18), GAB2 (16), JAM3 (4), NEDD4 (2)	PIK3CD (149), LYN (136), BCL2 (109), TCF4 (87), BTK (71), BLNK (65), SPIB (52), DUSP6 (47), GAB2 (31), NEDD4 (10), JAM3 (8)	LYN (64), PIK3CD (56), BCL2 (47), TCF4 (44), BTK (35), SPIB (27), BLNK (27), DUSP6 (19), GAB2 (16), JAM3 (4), NEDD4 (2)	LYN (89), PIK3CD (89), BCL2 (69), TCF4 (56), BTK (46), BLNK (39), SPIB (36), DUSP6 (26), GAB2 (21), JAM3 (5), NEDD4 (4)	LYN (55), PIK3CD (49), BCL2 (42), TCF4 (37), BTK (29), BLNK (25), SPIB (23), DUSP6 (18), GAB2 (13), JAM3 (3), NEDD4 (2)	PIK3CD (117), LYN (108), BCL2 (90), TCF4 (71), BTK (56), BLNK (50), SPIB (44), DUSP6 (36), GAB2 (25), JAM3 (6), NEDD4 (6)	LYN (37), PIK3CD (33), TCF4 (28), BCL2 (26), BTK (22), BLNK (18), SPIB (18), DUSP6 (12), GAB2 (12), JAM3 (2), NEDD4 (1)
LI.M59	CCR1, 7 and cell signaling	597	156	601	156	153	33	210	106	0.0973422	0.0639606	0.0943189	0.0610568	0.0383363	0.015299	0.0415842	0.0811639	CCR7 (217), MAPK14 (123), BCL6 (64), DUSP6 (56), CISH (51), TIMP2 (49), CCR1 (47), TRIB1 (32), SOCS2 (7)	CCR7 (85), MAPK14 (49), BCL6 (29), CISH (22), TIMP2 (21), DUSP6 (20), CCR1 (17), TRIB1 (14)	CCR7 (224), MAPK14 (129), BCL6 (67), DUSP6 (59), CISH (52), TIMP2 (52), CCR1 (51), TRIB1 (33), SOCS2 (7)	CCR7 (87), MAPK14 (51), BCL6 (30), CISH (22), TIMP2 (21), DUSP6 (20), CCR1 (19), TRIB1 (14)	CCR7 (135), MAPK14 (75), BCL6 (42), DUSP6 (39), TIMP2 (32), CISH (30), CCR1 (29), TRIB1 (22), SOCS2 (2)	CCR7 (81), MAPK14 (46), BCL6 (27), CISH (21), TIMP2 (21), DUSP6 (20), CCR1 (17), TRIB1 (13)	CCR7 (170), MAPK14 (101), BCL6 (55), DUSP6 (51), CISH (42), CCR1 (42), TIMP2 (41), TRIB1 (26), SOCS2 (4)	CCR7 (49), MAPK14 (26), BCL6 (20), CISH (14), TIMP2 (14), DUSP6 (13), TRIB1 (12), CCR1 (11)
LI.M60	lymphocyte generic cluster	889	277	890	278	530	359	468	160	0.144954	0.113571	0.139674	0.108806	0.132799	0.166435	0.0926733	0.122511	MEF2C (383), CD19 (267), BANK1 (233), CD2 (167), SH2D2A (132), CHI3L2 (125), CLIP4 (91), DHCR24 (91), CD28 (88), ADARB1 (82), DTX3 (55), PRKCZ (55), GAB1 (41), NAV1 (18), LARGE (8), FAM69B (6)	MEF2C (163), CD19 (117), BANK1 (108), CD2 (64), SH2D2A (50), ADARB1 (47), CHI3L2 (47), DHCR24 (42), CD28 (38), CLIP4 (37), PRKCZ (25), DTX3 (22), GAB1 (16), NAV1 (5), LARGE (3), FAM69B (1)	MEF2C (397), CD19 (276), BANK1 (241), CD2 (174), SH2D2A (137), CHI3L2 (128), DHCR24 (95), CLIP4 (94), CD28 (90), ADARB1 (84), PRKCZ (58), DTX3 (57), GAB1 (42), NAV1 (19), LARGE (8), FAM69B (6)	MEF2C (166), CD19 (119), BANK1 (108), CD2 (66), SH2D2A (52), CHI3L2 (48), ADARB1 (47), DHCR24 (45), CD28 (39), CLIP4 (37), PRKCZ (26), DTX3 (22), GAB1 (17), NAV1 (5), LARGE (3), FAM69B (1)	MEF2C (242), CD19 (166), BANK1 (153), CD2 (105), SH2D2A (80), CHI3L2 (74), DHCR24 (63), CD28 (59), ADARB1 (58), CLIP4 (53), DTX3 (36), PRKCZ (35), GAB1 (31), NAV1 (9), LARGE (5), FAM69B (2)	MEF2C (141), CD19 (99), BANK1 (92), CD2 (56), SH2D2A (43), CHI3L2 (40), ADARB1 (39), DHCR24 (35), CLIP4 (34), CD28 (34), DTX3 (20), PRKCZ (20), GAB1 (14), LARGE (3), NAV1 (3), FAM69B (1)	MEF2C (324), CD19 (224), BANK1 (201), CD2 (140), SH2D2A (109), CHI3L2 (102), DHCR24 (81), CLIP4 (79), CD28 (78), ADARB1 (75), PRKCZ (47), DTX3 (44), GAB1 (36), NAV1 (14), LARGE (6), FAM69B (3)	MEF2C (84), CD19 (56), BANK1 (55), CD2 (34), CHI3L2 (23), DHCR24 (22), ADARB1 (22), CD28 (22), CLIP4 (21), SH2D2A (20), PRKCZ (13), DTX3 (10), GAB1 (9), NAV1 (2), LARGE (1)
LI.M61.0	enriched in NK cells (II)	1287	285	1309	289	2031	141	942	35	0.209848	0.116851	0.20543	0.113112	0.508895	0.0653686	0.186535	0.0267994	NKG7 (1204), CD96 (519), CD7 (393), CD247 (374), GPR56 (259), IL2RB (253), TGFBR3 (242), S1PR5 (163), KLRB1 (159), KLRK1 (65), KIR2DL3 (52), KIR2DL2 (37), KLRF1 (33), PVRIG (24), KIR3DL1 (20), KIR2DL1 (18)	NKG7 (464), CD96 (206), CD7 (152), CD247 (150), IL2RB (97), TGFBR3 (95), GPR56 (93), S1PR5 (64), KLRB1 (63), KLRK1 (28), KIR2DL3 (24), KIR2DL2 (15), KLRF1 (12), PVRIG (10), KIR3DL1 (8), KIR2DL1 (7)	NKG7 (1252), CD96 (535), CD7 (408), CD247 (388), GPR56 (270), IL2RB (267), TGFBR3 (246), S1PR5 (168), KLRB1 (167), KLRK1 (69), KIR2DL3 (54), KIR2DL2 (38), KLRF1 (33), PVRIG (29), KIR3DL1 (20), KIR2DL1 (18)	NKG7 (488), CD96 (221), CD7 (164), CD247 (159), TGFBR3 (105), IL2RB (101), GPR56 (101), S1PR5 (69), KLRB1 (67), KLRK1 (29), KIR2DL3 (25), KIR2DL2 (15), KLRF1 (13), PVRIG (11), KIR3DL1 (8), KIR2DL1 (7)	NKG7 (758), CD96 (337), CD7 (256), CD247 (248), GPR56 (167), TGFBR3 (163), IL2RB (159), S1PR5 (114), KLRB1 (105), KLRK1 (43), KIR2DL3 (37), KIR2DL2 (22), KLRF1 (20), PVRIG (18), KIR2DL1 (13), KIR3DL1 (12)	NKG7 (417), CD96 (184), CD247 (137), CD7 (136), IL2RB (88), TGFBR3 (85), GPR56 (81), KLRB1 (61), S1PR5 (58), KLRK1 (25), KIR2DL3 (22), KIR2DL2 (14), KLRF1 (10), PVRIG (10), KIR3DL1 (8), KIR2DL1 (7)	NKG7 (993), CD96 (425), CD7 (320), CD247 (311), GPR56 (210), IL2RB (206), TGFBR3 (201), S1PR5 (140), KLRB1 (134), KLRK1 (52), KIR2DL3 (43), KIR2DL2 (30), KLRF1 (26), PVRIG (21), KIR2DL1 (15), KIR3DL1 (15)	NKG7 (246), CD96 (96), CD247 (66), CD7 (64), IL2RB (45), GPR56 (41), TGFBR3 (38), KLRB1 (33), S1PR5 (24), KLRK1 (12), KIR2DL3 (12), PVRIG (8), KIR2DL2 (6), KLRF1 (6), KIR2DL1 (4), KIR3DL1 (2)
LI.M61.1	enriched in NK cells (KIR cluster)	694	278	731	292	109	42	254	9	0.113158	0.113981	0.114721	0.114286	0.0273115	0.0194715	0.050297	0.00689127	KIR2DL3 (405), KIR2DL2 (383), KIR3DL1 (357), KIR2DL1 (357), KIR2DL4 (7)	KIR2DL3 (148), KIR2DL2 (142), KIR2DL1 (128), KIR3DL1 (127), KIR2DL4 (2)	KIR2DL3 (421), KIR2DL2 (399), KIR3DL1 (372), KIR2DL1 (372), KIR2DL4 (7)	KIR2DL3 (155), KIR2DL2 (148), KIR2DL1 (134), KIR3DL1 (133), KIR2DL4 (2)	KIR2DL3 (259), KIR2DL2 (242), KIR2DL1 (225), KIR3DL1 (224), KIR2DL4 (3)	KIR2DL3 (130), KIR2DL2 (125), KIR2DL1 (113), KIR3DL1 (112), KIR2DL4 (2)	KIR2DL3 (320), KIR2DL2 (304), KIR2DL1 (282), KIR3DL1 (281), KIR2DL4 (4)	KIR2DL3 (73), KIR2DL2 (69), KIR2DL1 (64), KIR3DL1 (59), KIR2DL4 (1)
LI.M61.2	enriched in NK cells (receptor activation)	1238	330	1253	334	321	284	420	18	0.201859	0.135301	0.196642	0.130724	0.080431	0.131664	0.0831683	0.0137825	CARD11 (403), CD96 (302), CD247 (192), KLRD1 (189), ZAP70 (166), CD244 (112), ITK (97), PRKCQ (88), KLRK1 (35), KIR2DL3 (35), KIR2DL2 (19), KIR2DL1 (15), KIR3DL1 (8), KIR2DL4 (2)	CARD11 (153), CD96 (114), CD247 (69), ZAP70 (60), KLRD1 (60), CD244 (39), ITK (31), PRKCQ (31), KIR2DL3 (14), KLRK1 (10), KIR2DL2 (8), KIR3DL1 (3), KIR2DL1 (3)	CARD11 (429), CD96 (309), CD247 (198), KLRD1 (194), ZAP70 (171), CD244 (114), ITK (101), PRKCQ (88), KLRK1 (37), KIR2DL3 (35), KIR2DL2 (20), KIR2DL1 (15), KIR3DL1 (8), KIR2DL4 (2)	CARD11 (164), CD96 (124), CD247 (74), ZAP70 (64), KLRD1 (64), CD244 (41), ITK (34), PRKCQ (34), KIR2DL3 (14), KLRK1 (11), KIR2DL2 (8), KIR3DL1 (3), KIR2DL1 (3)	CARD11 (242), CD96 (198), CD247 (126), KLRD1 (117), ZAP70 (107), CD244 (64), ITK (63), PRKCQ (59), KIR2DL3 (26), KLRK1 (23), KIR2DL2 (13), KIR2DL1 (9), KIR3DL1 (4)	CARD11 (133), CD96 (100), CD247 (63), KLRD1 (54), ZAP70 (52), CD244 (38), PRKCQ (28), ITK (25), KIR2DL3 (13), KLRK1 (10), KIR2DL2 (7), KIR3DL1 (3), KIR2DL1 (3)	CARD11 (313), CD96 (247), CD247 (163), KLRD1 (155), ZAP70 (138), CD244 (92), ITK (80), PRKCQ (77), KIR2DL3 (33), KLRK1 (32), KIR2DL2 (17), KIR2DL1 (12), KIR3DL1 (6), KIR2DL4 (1)	CARD11 (75), CD96 (56), CD247 (32), ZAP70 (27), KLRD1 (26), CD244 (20), ITK (15), PRKCQ (13), KIR2DL3 (8), KLRK1 (4), KIR2DL2 (3), KIR2DL1 (3)
LI.M62.0	T & B cell development, activation	1058	305	1066	312	923	541	1149	258	0.172509	0.125051	0.167294	0.122114	0.23127	0.250811	0.227525	0.19755	CD3E (508), CD7 (480), CD3G (459), CAMK2D (360), SH2D1A (325), VPREB3 (219), UBASH3A (188), TRAT1 (176), EBF1 (140), TCL1A (118), ICOSLG (110), SCD (107), PTK2 (94), CD9 (71), ACPL2 (67), GAB1 (62), RGL1 (54), ADCY9 (44), NAV1 (36), FKBP14 (31), MAL (28), VSIG10 (20), PSD3 (15), LRP12 (9), GPM6B (7), ELOVL4 (6), VPREB1 (4), CSRP2 (4), OGN (3), SAMD13 (2)	CD3E (186), CD7 (177), CD3G (175), CAMK2D (130), SH2D1A (117), VPREB3 (78), TRAT1 (77), UBASH3A (72), EBF1 (59), ICOSLG (52), SCD (45), TCL1A (44), PTK2 (31), GAB1 (30), CD9 (28), ACPL2 (23), RGL1 (22), MAL (20), ADCY9 (18), NAV1 (15), FKBP14 (14), VSIG10 (7), PSD3 (5), LRP12 (4), GPM6B (4), ELOVL4 (3), VPREB1 (3), OGN (3), SAMD13 (1), CSRP2 (1)	CD3E (522), CD7 (493), CD3G (471), CAMK2D (369), SH2D1A (334), VPREB3 (223), UBASH3A (192), TRAT1 (182), EBF1 (143), TCL1A (122), ICOSLG (114), SCD (109), PTK2 (94), CD9 (73), ACPL2 (69), GAB1 (65), RGL1 (54), ADCY9 (47), NAV1 (37), FKBP14 (35), MAL (28), VSIG10 (21), PSD3 (15), LRP12 (9), GPM6B (8), ELOVL4 (6), VPREB1 (4), CSRP2 (4), OGN (3), SAMD13 (2)	CD3E (197), CD7 (189), CD3G (186), CAMK2D (135), SH2D1A (125), TRAT1 (82), VPREB3 (82), UBASH3A (76), EBF1 (61), ICOSLG (54), SCD (47), TCL1A (47), PTK2 (32), GAB1 (32), CD9 (28), ACPL2 (24), RGL1 (23), ADCY9 (22), MAL (20), NAV1 (15), FKBP14 (14), VSIG10 (9), PSD3 (5), LRP12 (4), GPM6B (4), ELOVL4 (3), VPREB1 (3), OGN (3), SAMD13 (1), CSRP2 (1)	CD3E (310), CD7 (295), CD3G (278), CAMK2D (218), SH2D1A (198), VPREB3 (133), TRAT1 (119), UBASH3A (115), EBF1 (97), TCL1A (79), ICOSLG (75), SCD (67), PTK2 (55), GAB1 (46), CD9 (43), ACPL2 (40), RGL1 (34), ADCY9 (30), MAL (23), NAV1 (22), FKBP14 (21), VSIG10 (15), PSD3 (8), LRP12 (7), GPM6B (5), ELOVL4 (3), VPREB1 (3), OGN (3), CSRP2 (2), SAMD13 (2)	CD3E (166), CD3G (163), CD7 (157), CAMK2D (119), SH2D1A (106), TRAT1 (68), UBASH3A (66), VPREB3 (65), EBF1 (54), ICOSLG (48), SCD (39), TCL1A (36), PTK2 (29), CD9 (27), GAB1 (27), ACPL2 (20), RGL1 (19), ADCY9 (18), MAL (17), NAV1 (12), FKBP14 (11), VSIG10 (7), PSD3 (5), GPM6B (4), LRP12 (4), ELOVL4 (3), VPREB1 (3), OGN (2), CSRP2 (1), SAMD13 (1)	CD3E (410), CD7 (387), CD3G (374), CAMK2D (285), SH2D1A (267), VPREB3 (177), UBASH3A (155), TRAT1 (148), EBF1 (120), ICOSLG (91), TCL1A (89), SCD (86), PTK2 (76), CD9 (57), GAB1 (54), ACPL2 (50), RGL1 (45), ADCY9 (35), NAV1 (28), MAL (26), FKBP14 (24), VSIG10 (18), PSD3 (11), LRP12 (8), GPM6B (7), ELOVL4 (4), VPREB1 (4), OGN (3), CSRP2 (3), SAMD13 (2)	CD3E (80), CD3G (80), CAMK2D (77), CD7 (75), SH2D1A (53), TRAT1 (40), VPREB3 (38), EBF1 (34), UBASH3A (33), SCD (25), ICOSLG (24), TCL1A (23), PTK2 (14), ADCY9 (13), RGL1 (13), GAB1 (13), ACPL2 (12), CD9 (11), MAL (9), NAV1 (7), FKBP14 (7), VSIG10 (4), PSD3 (4), GPM6B (4), LRP12 (3), VPREB1 (2), OGN (2), ELOVL4 (2), CSRP2 (1)
LI.M64	enriched in activated dendritic cells/monocytes	922	227	931	229	162	61	789	151	0.150334	0.0930709	0.146108	0.0896282	0.0405913	0.02828	0.156238	0.11562	MARCKS (336), FAM129A (327), SOD2 (323), BASP1 (313), NINJ1 (209), IL13RA1 (97), DRAM1 (57), SLC15A3 (37), SLC31A2 (29), SIRPA (23), TNFAIP2 (19), ANPEP (15), IL1RN (10), G0S2 (6), IL8 (2)	MARCKS (142), SOD2 (133), BASP1 (126), FAM129A (119), NINJ1 (84), IL13RA1 (46), DRAM1 (28), SLC31A2 (14), SLC15A3 (12), SIRPA (9), TNFAIP2 (9), G0S2 (3), IL8 (2), IL1RN (2), ANPEP (1)	MARCKS (352), FAM129A (337), SOD2 (332), BASP1 (332), NINJ1 (220), IL13RA1 (105), DRAM1 (58), SLC15A3 (39), SLC31A2 (30), SIRPA (25), TNFAIP2 (21), ANPEP (16), IL1RN (10), G0S2 (8), IL8 (2), IL1B (1)	MARCKS (142), SOD2 (141), BASP1 (130), FAM129A (129), NINJ1 (91), IL13RA1 (46), DRAM1 (28), SLC31A2 (14), SLC15A3 (13), SIRPA (9), TNFAIP2 (9), G0S2 (3), IL8 (2), IL1RN (2), ANPEP (1)	SOD2 (216), MARCKS (214), BASP1 (199), FAM129A (198), NINJ1 (126), IL13RA1 (66), DRAM1 (40), SLC15A3 (24), SLC31A2 (19), TNFAIP2 (11), SIRPA (10), G0S2 (4), ANPEP (3), IL1RN (3), IL8 (2)	MARCKS (126), SOD2 (120), BASP1 (114), FAM129A (105), NINJ1 (77), IL13RA1 (42), DRAM1 (24), SLC31A2 (12), SLC15A3 (9), SIRPA (8), TNFAIP2 (7), G0S2 (2), IL8 (2), IL1RN (2), ANPEP (1)	MARCKS (273), SOD2 (266), FAM129A (260), BASP1 (250), NINJ1 (173), IL13RA1 (83), DRAM1 (50), SLC15A3 (27), SLC31A2 (26), SIRPA (16), TNFAIP2 (16), ANPEP (8), IL1RN (6), G0S2 (4), IL8 (2)	MARCKS (79), SOD2 (71), FAM129A (67), BASP1 (67), NINJ1 (46), IL13RA1 (25), DRAM1 (14), SIRPA (6), SLC15A3 (6), SLC31A2 (5), TNFAIP2 (4), IL1RN (2), IL8 (1)
LI.M65	IL2, IL7, TCR network	375	82	375	82	177	172	317	116	0.0611446	0.0336203	0.0588512	0.0320939	0.0443498	0.0797404	0.0627723	0.0888208	IL2RG (216), LTB (214), PTPRCAP (206), JAK3 (153), IL7R (133), LCK (133), BCL2 (127), CCR7 (94), ITK (77)	IL2RG (79), PTPRCAP (79), LTB (77), JAK3 (59), BCL2 (52), IL7R (52), LCK (52), CCR7 (37), ITK (30)	IL2RG (222), LTB (221), PTPRCAP (212), JAK3 (158), IL7R (138), LCK (138), BCL2 (131), CCR7 (96), ITK (82)	IL2RG (81), PTPRCAP (81), LTB (79), JAK3 (61), LCK (54), BCL2 (53), IL7R (53), CCR7 (37), ITK (32)	IL2RG (134), LTB (130), PTPRCAP (128), JAK3 (102), LCK (85), BCL2 (82), IL7R (82), CCR7 (62), ITK (51)	IL2RG (71), PTPRCAP (69), LTB (68), JAK3 (51), BCL2 (46), IL7R (46), LCK (44), CCR7 (30), ITK (27)	LTB (167), IL2RG (166), PTPRCAP (160), JAK3 (125), IL7R (107), LCK (107), BCL2 (96), CCR7 (69), ITK (65)	IL2RG (45), LTB (42), PTPRCAP (40), IL7R (29), LCK (27), JAK3 (26), BCL2 (25), CCR7 (17), ITK (17)
LI.M67	activated dendritic cells	329	89	344	93	319	85	227	74	0.0536442	0.0364904	0.0539862	0.0363992	0.0799298	0.0394066	0.0449505	0.0566616	IRF7 (64), PLSCR1 (55), BIRC3 (48), CD38 (48), DDX58 (43), IFIH1 (30), DDX60 (24), C1QC (14), RSAD2 (5), SERPING1 (4), C2 (4)	IRF7 (28), PLSCR1 (23), BIRC3 (16), CD38 (16), DDX58 (16), DDX60 (14), IFIH1 (11), C1QC (6), SERPING1 (3), RSAD2 (3), C2 (3)	IRF7 (66), PLSCR1 (56), CD38 (50), BIRC3 (48), DDX58 (45), IFIH1 (32), DDX60 (26), C1QC (14), RSAD2 (5), SERPING1 (4), C2 (4)	IRF7 (28), PLSCR1 (23), BIRC3 (16), CD38 (16), DDX58 (16), DDX60 (14), IFIH1 (11), C1QC (6), SERPING1 (3), RSAD2 (3), C2 (3)	IRF7 (44), PLSCR1 (38), BIRC3 (33), CD38 (33), DDX58 (31), IFIH1 (22), DDX60 (18), C1QC (9), RSAD2 (4), SERPING1 (3), C2 (3)	IRF7 (27), PLSCR1 (23), CD38 (16), DDX58 (16), BIRC3 (15), DDX60 (14), IFIH1 (11), C1QC (6), RSAD2 (3), C2 (3), SERPING1 (3)	IRF7 (55), PLSCR1 (46), BIRC3 (42), CD38 (42), DDX58 (36), IFIH1 (28), DDX60 (23), C1QC (11), RSAD2 (5), SERPING1 (4), C2 (3)	IRF7 (17), PLSCR1 (14), BIRC3 (9), DDX60 (9), DDX58 (9), CD38 (8), IFIH1 (7), C1QC (4), SERPING1 (3), C2 (2), RSAD2 (1)
LI.M68	RIG-1 like receptor signaling	510	22	520	23	331	42	330	25	0.0831567	0.00902009	0.081607	0.00900196	0.0829366	0.0194715	0.0653465	0.0191424	NFKBIA (183), ISG15 (132), IRF7 (106), IFIH1 (65), TRIM25 (54), DDX58 (54), TNF (36), DHX58 (14), IL8 (4)	NFKBIA (85), ISG15 (63), IRF7 (54), DDX58 (30), IFIH1 (29), TRIM25 (18), TNF (16), DHX58 (6), IL8 (2)	NFKBIA (188), ISG15 (136), IRF7 (109), IFIH1 (69), TRIM25 (55), DDX58 (55), TNF (36), DHX58 (14), IL8 (4)	NFKBIA (88), ISG15 (66), IRF7 (56), DDX58 (30), IFIH1 (29), TRIM25 (19), TNF (16), DHX58 (6), IL8 (2)	NFKBIA (128), ISG15 (95), IRF7 (76), IFIH1 (48), DDX58 (38), TRIM25 (30), TNF (21), DHX58 (9), IL8 (2)	NFKBIA (76), ISG15 (55), IRF7 (48), DDX58 (30), IFIH1 (26), TNF (13), TRIM25 (13), DHX58 (5), IL8 (2)	NFKBIA (154), ISG15 (117), IRF7 (92), IFIH1 (55), DDX58 (45), TRIM25 (42), TNF (29), DHX58 (10), IL8 (3)	NFKBIA (46), IRF7 (28), ISG15 (28), DDX58 (17), IFIH1 (17), TNF (7), TRIM25 (7), DHX58 (1), IL8 (1)
LI.M69	enriched in B cells (VI)	363	132	367	132	722	443	679	183	0.059188	0.0541205	0.0575957	0.0516634	0.180907	0.205378	0.134455	0.140123	CD79B (302), PPAPDC1B (223), CD79A (197), MS4A1 (163), ADAM28 (138), CD19 (117), CD22 (113), CD72 (97), BTLA (90), HLA-DOB (85), FCRL1 (83), P2RX5 (69), CXCR5 (65), TSPAN13 (62), FCRL2 (51), CR2 (31), CD200 (30), PTPRK (20), ABCB4 (13), PCDH9 (12)	CD79B (119), PPAPDC1B (86), CD79A (77), MS4A1 (65), ADAM28 (51), CD19 (51), CD22 (50), HLA-DOB (42), CD72 (41), BTLA (38), P2RX5 (35), FCRL1 (32), TSPAN13 (30), CXCR5 (25), FCRL2 (21), CR2 (17), CD200 (14), PTPRK (8), ABCB4 (8), PCDH9 (4)	CD79B (308), PPAPDC1B (229), CD79A (201), MS4A1 (167), ADAM28 (142), CD19 (121), CD22 (117), CD72 (101), BTLA (92), HLA-DOB (87), FCRL1 (86), P2RX5 (73), CXCR5 (67), TSPAN13 (63), FCRL2 (51), CR2 (33), CD200 (32), PTPRK (20), ABCB4 (13), PCDH9 (13)	CD79B (128), PPAPDC1B (93), CD79A (80), MS4A1 (71), ADAM28 (54), CD19 (54), CD22 (53), HLA-DOB (44), CD72 (43), BTLA (39), P2RX5 (36), FCRL1 (34), TSPAN13 (32), CXCR5 (27), FCRL2 (22), CR2 (19), CD200 (15), PTPRK (9), ABCB4 (9), PCDH9 (5)	CD79B (193), PPAPDC1B (139), CD79A (131), MS4A1 (103), ADAM28 (84), CD19 (76), CD22 (72), CD72 (64), BTLA (57), HLA-DOB (56), FCRL1 (52), P2RX5 (51), CXCR5 (46), TSPAN13 (43), FCRL2 (33), CR2 (25), CD200 (21), ABCB4 (10), PTPRK (10), PCDH9 (6)	CD79B (103), PPAPDC1B (74), CD79A (63), MS4A1 (55), ADAM28 (44), CD19 (42), CD22 (42), CD72 (36), HLA-DOB (34), BTLA (34), P2RX5 (30), TSPAN13 (26), FCRL1 (26), CXCR5 (24), FCRL2 (17), CR2 (13), CD200 (12), PTPRK (6), ABCB4 (5), PCDH9 (2)	CD79B (248), PPAPDC1B (174), CD79A (166), MS4A1 (135), ADAM28 (113), CD19 (97), CD22 (89), CD72 (82), BTLA (75), HLA-DOB (68), FCRL1 (64), P2RX5 (57), CXCR5 (55), TSPAN13 (49), FCRL2 (41), CD200 (28), CR2 (27), PTPRK (15), ABCB4 (11), PCDH9 (9)	CD79B (66), PPAPDC1B (48), CD79A (39), MS4A1 (35), CD19 (27), CD22 (25), ADAM28 (23), CD72 (21), BTLA (20), HLA-DOB (19), P2RX5 (19), TSPAN13 (17), FCRL1 (15), CXCR5 (13), FCRL2 (12), CR2 (6), CD200 (6), ABCB4 (5), PCDH9 (1), PTPRK (1)
LI.M7.0	enriched in T cells (I)	1116	335	1125	343	1052	197	950	111	0.181966	0.137351	0.176554	0.134247	0.263593	0.0913306	0.188119	0.0849923	PTPRCAP (748), NKG7 (744), ETS1 (565), CD27 (544), CCL5 (527), GIMAP7 (510), SIT1 (504), IL32 (497), GZMA (452), GZMB (435), GZMH (408), CD3E (406), GNLY (405), LCK (399), PRF1 (394), CD3D (389), CD96 (377), CD7 (371), CD247 (359), CD3G (346), SAMD3 (327), LAT (321), CD2 (307), GZMM (297), GZMK (289), ZAP70 (282), RASGRP1 (274), FLT3LG (274), PRKCH (268), ITM2A (259), CD6 (252), IL7R (239), SH2D1…	PTPRCAP (267), NKG7 (254), ETS1 (206), CCL5 (189), CD27 (187), GIMAP7 (183), SIT1 (181), IL32 (178), GZMA (157), GZMB (147), LCK (143), CD3E (142), CD96 (138), GZMH (138), GNLY (137), PRF1 (137), CD3D (131), CD7 (128), CD247 (126), CD3G (115), SAMD3 (113), LAT (112), RASGRP1 (107), GZMK (100), CD2 (100), ZAP70 (97), GZMM (93), ITM2A (92), RORA (82), IL7R (81), CD6 (79), FLT3LG (77), PRKCH (73), S…	PTPRCAP (771), NKG7 (771), ETS1 (585), CD27 (562), CCL5 (543), GIMAP7 (527), IL32 (518), SIT1 (516), GZMA (470), GZMB (450), GZMH (422), CD3E (420), GNLY (412), LCK (407), PRF1 (405), CD3D (401), CD96 (386), CD7 (384), CD247 (372), CD3G (359), SAMD3 (337), LAT (333), CD2 (320), GZMM (304), GZMK (296), ZAP70 (292), RASGRP1 (284), FLT3LG (280), PRKCH (277), ITM2A (266), CD6 (261), IL7R (244), SH2D1…	PTPRCAP (285), NKG7 (269), ETS1 (219), CCL5 (199), CD27 (198), GIMAP7 (193), SIT1 (189), IL32 (188), GZMA (169), GZMB (159), LCK (155), GNLY (151), CD3E (150), CD96 (148), GZMH (148), PRF1 (146), CD3D (140), CD7 (138), CD247 (135), CD3G (123), LAT (119), SAMD3 (119), RASGRP1 (109), GZMK (106), CD2 (106), ZAP70 (102), GZMM (99), ITM2A (97), FLT3LG (85), CD6 (84), IL7R (83), RORA (83), PRKCH (81), …	PTPRCAP (465), NKG7 (461), ETS1 (348), CD27 (334), CCL5 (333), GIMAP7 (325), IL32 (321), SIT1 (304), GZMA (290), GZMB (273), CD3E (262), LCK (261), GZMH (259), PRF1 (256), GNLY (255), CD3D (249), CD96 (245), CD7 (237), CD247 (235), CD3G (214), LAT (211), SAMD3 (209), CD2 (196), GZMM (187), ZAP70 (185), GZMK (181), RASGRP1 (180), PRKCH (166), FLT3LG (160), CD6 (159), ITM2A (156), IL7R (155), RORA …	PTPRCAP (240), NKG7 (232), ETS1 (183), CCL5 (175), IL32 (166), GIMAP7 (164), CD27 (162), SIT1 (161), GZMA (144), GZMB (134), LCK (131), CD3E (130), GNLY (128), GZMH (126), PRF1 (126), CD96 (124), CD3D (119), CD247 (117), CD7 (117), SAMD3 (108), CD3G (106), LAT (103), RASGRP1 (101), CD2 (92), GZMK (90), ZAP70 (88), GZMM (86), ITM2A (84), IL7R (77), RORA (75), FLT3LG (69), CD6 (69), SH2D1A (66), PR…	NKG7 (617), PTPRCAP (602), ETS1 (463), CD27 (442), CCL5 (429), GIMAP7 (421), IL32 (407), SIT1 (398), GZMA (370), GZMB (355), GZMH (332), CD3E (332), GNLY (328), LCK (326), PRF1 (325), CD3D (321), CD96 (309), CD7 (302), CD247 (296), CD3G (279), SAMD3 (270), LAT (269), CD2 (257), GZMM (238), GZMK (235), ZAP70 (234), RASGRP1 (229), FLT3LG (222), PRKCH (221), ITM2A (218), CD6 (209), IL7R (199), SH2D1…	NKG7 (140), PTPRCAP (136), GIMAP7 (106), ETS1 (105), CCL5 (95), SIT1 (94), IL32 (91), CD27 (87), GZMA (79), GNLY (70), GZMB (70), PRF1 (70), CD3E (67), CD96 (66), LCK (66), CD3D (65), GZMH (64), RASGRP1 (60), CD247 (58), CD7 (57), CD3G (56), LAT (55), SAMD3 (53), CD2 (52), IL7R (50), GZMK (48), ITM2A (45), GZMM (43), ZAP70 (41), RORA (38), FLT3LG (35), PRKCH (33), GIMAP6 (33), CD6 (31), SH2D1A (3…
LI.M7.1	T cell activation (I)	663	310	665	313	758	385	392	136	0.108104	0.127101	0.104363	0.122505	0.189927	0.178489	0.0776238	0.104135	CORO1A (426), IKZF1 (381), CD27 (260), SIT1 (237), RHOH (232), CCL5 (212), PTPN22 (189), LCK (164), CD3E (164), MS4A1 (163), CD3D (150), CD7 (137), RASGRP1 (136), CD2 (133), CD3G (131), CD247 (125), CCR7 (119), IL7R (111), IL12RB1 (110), ZAP70 (108), CD8A (108), PRKCH (108), RORA (102), THEMIS (98), SLAMF7 (97), CD8B (95), CAMK4 (93), TCF7 (87), SIRPG (81), ITK (79), ITPR3 (71), GATA3 (67), CD5 (…	CORO1A (151), IKZF1 (140), RHOH (93), CD27 (90), SIT1 (82), CCL5 (74), PTPN22 (68), MS4A1 (66), CD3E (60), LCK (57), RASGRP1 (52), CD3D (50), CD3G (45), IL12RB1 (42), CD7 (42), CD247 (41), CCR7 (41), ZAP70 (40), IL7R (40), CD2 (39), CD8A (36), CAMK4 (36), SLAMF7 (34), CD8B (33), THEMIS (31), TCF7 (30), RORA (30), ITPR3 (30), PRKCH (29), SLAMF1 (25), SIRPG (24), GATA3 (23), SLA2 (21), PRKCQ (20), …	CORO1A (441), IKZF1 (395), CD27 (266), SIT1 (240), RHOH (236), CCL5 (218), PTPN22 (194), CD3E (171), LCK (169), MS4A1 (167), CD3D (155), CD7 (142), RASGRP1 (139), CD2 (139), CD3G (136), CD247 (129), CCR7 (120), PRKCH (113), IL7R (113), IL12RB1 (112), ZAP70 (112), CD8A (110), RORA (106), SLAMF7 (99), THEMIS (98), CD8B (97), CAMK4 (96), TCF7 (89), SIRPG (83), ITK (83), ITPR3 (74), GATA3 (68), CD5 (…	CORO1A (159), IKZF1 (146), RHOH (98), CD27 (96), SIT1 (88), CCL5 (76), PTPN22 (72), MS4A1 (70), CD3E (63), LCK (62), RASGRP1 (54), CD3D (52), CD3G (48), CCR7 (45), CD7 (44), CD247 (44), ZAP70 (43), IL12RB1 (43), CD2 (42), IL7R (41), CD8A (38), SLAMF7 (37), CAMK4 (37), CD8B (35), THEMIS (34), PRKCH (33), ITPR3 (32), RORA (32), TCF7 (31), SLAMF1 (26), SIRPG (25), GATA3 (24), SLA2 (23), CD5 (22), PR…	CORO1A (264), IKZF1 (239), CD27 (167), SIT1 (149), RHOH (147), CCL5 (131), PTPN22 (114), LCK (108), MS4A1 (107), CD3E (106), CD3D (93), RASGRP1 (87), CD7 (86), CD3G (83), CD2 (80), CD247 (79), CCR7 (74), ZAP70 (72), IL7R (72), IL12RB1 (68), PRKCH (66), CD8A (66), RORA (66), CAMK4 (62), THEMIS (60), SLAMF7 (60), CD8B (58), TCF7 (57), ITPR3 (46), SIRPG (45), CD5 (45), GATA3 (42), ITK (42), SLAMF1 (…	CORO1A (135), IKZF1 (119), RHOH (84), CD27 (80), SIT1 (73), CCL5 (66), PTPN22 (63), MS4A1 (60), CD3E (56), LCK (54), RASGRP1 (50), CD3D (45), CD3G (42), IL12RB1 (39), ZAP70 (38), CD247 (38), CD7 (37), CD2 (37), CD8A (36), CCR7 (36), IL7R (36), CAMK4 (34), SLAMF7 (33), CD8B (33), THEMIS (30), ITPR3 (28), RORA (28), PRKCH (27), TCF7 (27), SIRPG (23), GATA3 (21), PRKCQ (20), SLAMF1 (20), SLA2 (20), …	CORO1A (343), IKZF1 (305), CD27 (208), SIT1 (190), RHOH (187), CCL5 (170), PTPN22 (153), CD3E (135), LCK (133), MS4A1 (131), CD3D (121), RASGRP1 (111), CD7 (111), CD2 (108), CD3G (105), CD247 (104), CCR7 (94), IL7R (92), IL12RB1 (91), PRKCH (90), ZAP70 (88), CD8A (85), RORA (83), THEMIS (80), SLAMF7 (79), CD8B (77), CAMK4 (77), TCF7 (75), SIRPG (63), CD5 (62), ITK (61), ITPR3 (58), GATA3 (55), SL…	CORO1A (73), IKZF1 (64), RHOH (53), CD27 (45), SIT1 (42), CCL5 (40), MS4A1 (37), CD3E (31), PTPN22 (31), LCK (28), RASGRP1 (28), IL12RB1 (27), IL7R (27), CD3D (27), CCR7 (24), CD2 (24), CD3G (23), CD247 (23), SLAMF7 (22), ZAP70 (22), CAMK4 (21), CD7 (21), THEMIS (19), CD8A (19), CD8B (18), TCF7 (17), RORA (16), PRKCH (16), SIRPG (16), GATA3 (15), ITPR3 (14), PRKCQ (14), ITK (12), CD5 (12), SLAMF1…
LI.M7.2	enriched in NK cells (I)	1464	250	1543	300	1156	184	1520	74	0.238709	0.102501	0.242153	0.117417	0.289652	0.0853037	0.30099	0.0566616	NKG7 (1072), CCL5 (839), HOPX (789), ARL4C (720), GZMA (689), GZMB (680), GNLY (677), CST7 (663), GZMH (650), CTSW (630), GIMAP7 (620), PRF1 (596), KLRD1 (544), FGFBP2 (523), CD96 (520), CD247 (510), GZMM (466), SAMD3 (455), CLIC3 (448), GPR56 (388), ZAP70 (383), PLEKHF1 (375), TBX21 (371), PRKCH (365), IL2RB (341), TGFBR3 (313), RORA (302), SLAMF7 (292), SH2D2A (271), STAT4 (243), S1PR5 (211), I…	NKG7 (404), CCL5 (321), HOPX (300), ARL4C (288), GZMA (265), GZMB (262), GZMH (250), GNLY (248), CST7 (247), GIMAP7 (237), CTSW (237), PRF1 (227), CD96 (206), KLRD1 (206), CD247 (204), FGFBP2 (203), GZMM (177), SAMD3 (176), CLIC3 (162), GPR56 (149), ZAP70 (148), PLEKHF1 (143), TBX21 (141), IL2RB (134), RORA (133), PRKCH (127), TGFBR3 (121), SLAMF7 (114), SH2D2A (106), STAT4 (95), S1PR5 (81), KLRB…	NKG7 (1106), CCL5 (872), HOPX (816), ARL4C (744), GZMA (715), GZMB (700), GNLY (693), CST7 (686), GZMH (671), CTSW (651), GIMAP7 (638), PRF1 (611), KLRD1 (563), FGFBP2 (541), CD96 (535), CD247 (529), GZMM (478), SAMD3 (467), CLIC3 (464), GPR56 (402), ZAP70 (395), PLEKHF1 (386), TBX21 (382), PRKCH (380), IL2RB (359), TGFBR3 (323), RORA (315), SLAMF7 (302), SH2D2A (283), STAT4 (251), S1PR5 (217), I…	NKG7 (424), CCL5 (336), HOPX (314), ARL4C (302), GZMA (280), GZMB (277), GZMH (265), GNLY (264), CST7 (259), CTSW (251), GIMAP7 (248), PRF1 (239), KLRD1 (218), CD247 (216), CD96 (215), FGFBP2 (210), GZMM (187), SAMD3 (186), CLIC3 (173), GPR56 (158), ZAP70 (153), PLEKHF1 (149), TBX21 (148), IL2RB (140), PRKCH (136), RORA (135), TGFBR3 (127), SLAMF7 (123), SH2D2A (110), STAT4 (98), S1PR5 (86), KLRB…	NKG7 (669), CCL5 (531), HOPX (491), ARL4C (476), GZMA (440), GZMB (432), CST7 (424), GNLY (420), GZMH (416), CTSW (410), GIMAP7 (388), PRF1 (383), KLRD1 (349), CD96 (337), CD247 (337), FGFBP2 (335), GZMM (294), SAMD3 (292), CLIC3 (287), GPR56 (250), ZAP70 (248), PLEKHF1 (238), TBX21 (234), PRKCH (233), IL2RB (217), RORA (206), TGFBR3 (198), SLAMF7 (194), SH2D2A (173), STAT4 (158), S1PR5 (146), KL…	NKG7 (360), CCL5 (285), HOPX (272), ARL4C (249), GZMA (237), GZMB (232), GNLY (224), GZMH (220), CST7 (219), GIMAP7 (213), CTSW (210), PRF1 (203), KLRD1 (186), CD247 (184), FGFBP2 (181), CD96 (181), GZMM (162), SAMD3 (159), CLIC3 (142), GPR56 (132), ZAP70 (130), PLEKHF1 (126), TBX21 (122), RORA (120), IL2RB (118), PRKCH (111), TGFBR3 (105), SLAMF7 (105), SH2D2A (91), STAT4 (83), KLRB1 (73), S1PR5…	NKG7 (874), CCL5 (681), HOPX (639), ARL4C (592), GZMA (555), GZMB (551), GNLY (546), CST7 (540), GZMH (525), CTSW (516), GIMAP7 (499), PRF1 (487), KLRD1 (440), CD96 (426), FGFBP2 (422), CD247 (419), GZMM (377), CLIC3 (373), SAMD3 (373), ZAP70 (318), GPR56 (312), PLEKHF1 (310), TBX21 (302), PRKCH (299), IL2RB (273), RORA (252), TGFBR3 (248), SLAMF7 (239), SH2D2A (220), STAT4 (201), S1PR5 (176), IT…	NKG7 (202), CCL5 (152), HOPX (151), GZMA (131), GIMAP7 (128), ARL4C (127), CST7 (124), GZMB (123), GNLY (120), GZMH (113), PRF1 (112), CTSW (111), CD96 (98), FGFBP2 (97), KLRD1 (95), CD247 (91), GZMM (87), SAMD3 (78), CLIC3 (75), GPR56 (72), PLEKHF1 (66), TBX21 (64), RORA (63), ZAP70 (60), IL2RB (59), SLAMF7 (54), PRKCH (53), TGFBR3 (51), STAT4 (43), SH2D2A (43), KLRB1 (42), ITK (37), KLRC1 (35),…
LI.M7.3	T cell activation (II)	1172	281	1194	296	1203	111	978	138	0.191097	0.115211	0.187382	0.115851	0.301428	0.0514604	0.193663	0.105666	PTPRCAP (793), NKG7 (774), SP140 (606), CCL5 (564), GZMA (466), CD3E (424), LCK (421), CD3D (400), PTPN7 (370), CD247 (363), CXCR3 (360), CD3G (359), ZAP70 (296), IL12RB1 (242), SLAMF7 (225), STAT4 (196), ITK (170), SIRPG (163), SLAMF1 (146), TRAT1 (138), CCR5 (122), SLA2 (121), GPR171 (101), IFNG (83), TIGIT (68), IL18R1 (61), CRTAM (37), ICOS (31)	PTPRCAP (288), NKG7 (279), SP140 (228), CCL5 (207), GZMA (165), LCK (154), CD3E (149), CD3D (141), CXCR3 (133), PTPN7 (128), CD247 (126), CD3G (118), ZAP70 (102), IL12RB1 (90), SLAMF7 (75), STAT4 (64), SLAMF1 (54), ITK (53), SIRPG (52), TRAT1 (51), CCR5 (39), SLA2 (36), GPR171 (34), IL18R1 (25), IFNG (21), TIGIT (18), CRTAM (14), ICOS (9)	PTPRCAP (825), NKG7 (806), SP140 (629), CCL5 (585), GZMA (484), CD3E (439), LCK (433), CD3D (413), PTPN7 (379), CD247 (375), CXCR3 (370), CD3G (370), ZAP70 (305), IL12RB1 (250), SLAMF7 (232), STAT4 (200), ITK (178), SIRPG (168), SLAMF1 (153), TRAT1 (143), SLA2 (130), CCR5 (125), GPR171 (103), IFNG (84), TIGIT (70), IL18R1 (63), CRTAM (38), ICOS (31)	PTPRCAP (304), NKG7 (296), SP140 (239), CCL5 (219), GZMA (179), LCK (167), CD3E (160), CD3D (153), CXCR3 (143), PTPN7 (136), CD247 (134), CD3G (129), ZAP70 (108), IL12RB1 (98), SLAMF7 (83), STAT4 (68), SLAMF1 (57), ITK (56), TRAT1 (55), SIRPG (54), CCR5 (45), SLA2 (40), GPR171 (37), IFNG (26), IL18R1 (26), TIGIT (21), CRTAM (14), ICOS (9)	PTPRCAP (499), NKG7 (482), SP140 (387), CCL5 (348), GZMA (292), LCK (272), CD3E (265), CD3D (251), CXCR3 (227), CD247 (226), PTPN7 (223), CD3G (222), ZAP70 (184), IL12RB1 (150), SLAMF7 (143), STAT4 (124), ITK (104), SIRPG (93), TRAT1 (91), SLAMF1 (88), SLA2 (70), CCR5 (70), GPR171 (58), IFNG (52), IL18R1 (39), TIGIT (39), CRTAM (24), ICOS (21)	PTPRCAP (255), NKG7 (253), SP140 (204), CCL5 (190), GZMA (151), LCK (138), CD3E (132), CD3D (126), CXCR3 (116), PTPN7 (114), CD247 (113), CD3G (108), ZAP70 (91), IL12RB1 (84), SLAMF7 (70), STAT4 (55), SIRPG (49), SLAMF1 (48), ITK (46), TRAT1 (45), CCR5 (36), SLA2 (33), GPR171 (31), IL18R1 (24), IFNG (17), TIGIT (16), CRTAM (12), ICOS (8)	PTPRCAP (635), NKG7 (631), SP140 (491), CCL5 (451), GZMA (373), LCK (339), CD3E (338), CD3D (326), CD247 (294), PTPN7 (292), CXCR3 (287), CD3G (286), ZAP70 (239), IL12RB1 (198), SLAMF7 (183), STAT4 (159), ITK (136), SIRPG (131), SLAMF1 (120), TRAT1 (112), SLA2 (95), CCR5 (94), GPR171 (84), IFNG (66), TIGIT (53), IL18R1 (50), CRTAM (31), ICOS (24)	NKG7 (148), PTPRCAP (143), SP140 (109), CCL5 (100), GZMA (83), LCK (74), CD3E (69), CD3D (66), PTPN7 (61), CXCR3 (61), IL12RB1 (57), CD247 (57), CD3G (55), ZAP70 (46), SLAMF7 (42), ITK (29), SIRPG (28), STAT4 (27), TRAT1 (26), SLAMF1 (25), GPR171 (19), CCR5 (18), SLA2 (14), IL18R1 (12), TIGIT (9), IFNG (8), ICOS (6), CRTAM (3)
LI.M7.4	T cell activation (III)	422	158	424	159	511	298	103	82	0.0688081	0.0647806	0.0665411	0.0622309	0.128038	0.138155	0.020396	0.0627871	SEPT6 (203), GLYR1 (155), ETS1 (142), RASGRP1 (74), CD96 (68), KLF12 (66), LCK (59), ZMYND11 (57), CAMK4 (41), RORA (35), THEMIS (28), ATP8B2 (28), PRKCQ (21), LEF1 (21), NELL2 (3)	SEPT6 (83), GLYR1 (63), ETS1 (59), CD96 (31), RASGRP1 (29), KLF12 (25), LCK (22), ZMYND11 (20), CAMK4 (18), ATP8B2 (14), RORA (13), PRKCQ (8), THEMIS (8), LEF1 (6), NELL2 (2)	SEPT6 (206), GLYR1 (163), ETS1 (146), RASGRP1 (76), CD96 (68), KLF12 (67), LCK (59), ZMYND11 (58), CAMK4 (41), RORA (36), ATP8B2 (30), THEMIS (28), PRKCQ (21), LEF1 (21), NELL2 (3)	SEPT6 (87), GLYR1 (64), ETS1 (61), CD96 (31), RASGRP1 (30), KLF12 (25), LCK (23), ZMYND11 (21), CAMK4 (18), ATP8B2 (15), RORA (13), PRKCQ (8), THEMIS (8), LEF1 (6), NELL2 (2)	SEPT6 (136), GLYR1 (100), ETS1 (91), RASGRP1 (51), CD96 (48), LCK (40), KLF12 (39), ZMYND11 (39), CAMK4 (28), ATP8B2 (24), RORA (22), PRKCQ (17), THEMIS (15), LEF1 (12), NELL2 (2)	SEPT6 (71), GLYR1 (53), ETS1 (51), CD96 (26), RASGRP1 (24), KLF12 (21), LCK (20), CAMK4 (16), ZMYND11 (16), RORA (12), ATP8B2 (9), THEMIS (8), PRKCQ (7), LEF1 (6), NELL2 (2)	SEPT6 (170), GLYR1 (129), ETS1 (119), RASGRP1 (64), CD96 (56), KLF12 (56), LCK (49), ZMYND11 (48), CAMK4 (35), RORA (29), ATP8B2 (28), THEMIS (23), PRKCQ (20), LEF1 (17), NELL2 (3)	SEPT6 (45), GLYR1 (36), ETS1 (29), CD96 (15), KLF12 (14), RASGRP1 (14), LCK (12), ZMYND11 (9), CAMK4 (8), RORA (7), ATP8B2 (7), LEF1 (5), PRKCQ (4), THEMIS (3), NELL2 (1)
LI.M71	enriched in antigen presentation (I)	2773	1063	2772	1064	324	836	1036	327	0.452144	0.435834	0.435028	0.416438	0.0811827	0.387575	0.205149	0.250383	HLA-DRA (1160), CD74 (1141), HLA-DRB1 (1136), HLA-DPA1 (1099), HLA-DPB1 (1099), HLA-DQB1 (922), HLA-DQA1 (854), HMOX1 (153), ITPR3 (132), ASPH (95), SLC27A2 (41), PLAUR (32), FAR2 (24), CYP1B1 (13), RTN1 (7), AGPAT9 (3), PTGS2 (2)	CD74 (472), HLA-DRB1 (466), HLA-DRA (460), HLA-DPB1 (457), HLA-DPA1 (442), HLA-DQB1 (376), HLA-DQA1 (346), HMOX1 (71), ITPR3 (58), ASPH (42), SLC27A2 (20), PLAUR (16), FAR2 (11), CYP1B1 (7), RTN1 (3), PTGS2 (1), AGPAT9 (1)	HLA-DRA (1204), CD74 (1186), HLA-DRB1 (1179), HLA-DPB1 (1143), HLA-DPA1 (1140), HLA-DQB1 (955), HLA-DQA1 (890), HMOX1 (161), ITPR3 (134), ASPH (99), SLC27A2 (42), PLAUR (34), FAR2 (24), CYP1B1 (14), RTN1 (7), AGPAT9 (4), PTGS2 (2)	CD74 (484), HLA-DRB1 (481), HLA-DRA (475), HLA-DPB1 (472), HLA-DPA1 (456), HLA-DQB1 (386), HLA-DQA1 (355), HMOX1 (72), ITPR3 (61), ASPH (43), SLC27A2 (20), PLAUR (16), FAR2 (11), CYP1B1 (7), RTN1 (3), PTGS2 (1), AGPAT9 (1)	HLA-DRA (743), HLA-DRB1 (739), CD74 (735), HLA-DPB1 (713), HLA-DPA1 (703), HLA-DQB1 (590), HLA-DQA1 (549), HMOX1 (104), ITPR3 (88), ASPH (65), SLC27A2 (30), PLAUR (23), FAR2 (17), CYP1B1 (10), RTN1 (5), PTGS2 (1), AGPAT9 (1)	CD74 (413), HLA-DRB1 (407), HLA-DRA (403), HLA-DPB1 (403), HLA-DPA1 (385), HLA-DQB1 (323), HLA-DQA1 (301), HMOX1 (61), ITPR3 (52), ASPH (37), SLC27A2 (17), PLAUR (14), FAR2 (9), CYP1B1 (7), RTN1 (3), PTGS2 (1)	HLA-DRA (953), CD74 (938), HLA-DRB1 (934), HLA-DPB1 (910), HLA-DPA1 (905), HLA-DQB1 (753), HLA-DQA1 (703), HMOX1 (126), ITPR3 (111), ASPH (79), SLC27A2 (36), PLAUR (25), FAR2 (21), CYP1B1 (11), RTN1 (6), PTGS2 (1), AGPAT9 (1)	CD74 (250), HLA-DRB1 (244), HLA-DRA (243), HLA-DPB1 (241), HLA-DPA1 (232), HLA-DQB1 (205), HLA-DQA1 (179), HMOX1 (41), ITPR3 (30), ASPH (23), PLAUR (12), SLC27A2 (10), FAR2 (7), CYP1B1 (6), RTN1 (3), PTGS2 (1)
LI.M73	enriched in monocytes (III)	754	179	770	189	98	51	674	89	0.122941	0.0733907	0.120841	0.0739726	0.0245552	0.0236439	0.133465	0.068147	FOS (429), CEBPB (233), BCL6 (82), DUSP6 (72), TIMP2 (62), CCR1 (58), TFEC (36), IER3 (31), PLXDC2 (31), RIN2 (13), MAML3 (10)	FOS (178), CEBPB (91), BCL6 (46), DUSP6 (28), TIMP2 (28), CCR1 (23), TFEC (18), IER3 (12), PLXDC2 (12), RIN2 (6), MAML3 (5)	FOS (440), CEBPB (237), BCL6 (84), DUSP6 (73), TIMP2 (63), CCR1 (59), TFEC (36), IER3 (32), PLXDC2 (32), RIN2 (13), MAML3 (10)	FOS (186), CEBPB (99), BCL6 (47), DUSP6 (29), TIMP2 (28), CCR1 (26), TFEC (19), IER3 (12), PLXDC2 (12), RIN2 (7), MAML3 (5)	FOS (286), CEBPB (156), BCL6 (62), DUSP6 (55), TIMP2 (41), CCR1 (40), TFEC (25), PLXDC2 (21), IER3 (18), RIN2 (10), MAML3 (5)	FOS (162), CEBPB (84), BCL6 (42), DUSP6 (28), TIMP2 (28), CCR1 (23), TFEC (17), IER3 (12), PLXDC2 (12), RIN2 (6), MAML3 (5)	FOS (357), CEBPB (194), BCL6 (74), DUSP6 (67), TIMP2 (54), CCR1 (51), TFEC (32), PLXDC2 (28), IER3 (27), RIN2 (13), MAML3 (8)	FOS (96), CEBPB (40), BCL6 (25), TIMP2 (20), TFEC (12), DUSP6 (11), CCR1 (11), PLXDC2 (9), IER3 (8), RIN2 (2), MAML3 (2)
LI.M75	antiviral IFN signature	718	179	740	186	399	140	571	116	0.117072	0.0733907	0.116133	0.0727984	0.0999749	0.064905	0.113069	0.0888208	BCL3 (204), IRF7 (182), PML (179), OAS1 (156), RARA (113), HERC5 (105), IFIH1 (104), DDX58 (103), DDX60 (66), OAS3 (52), DHX58 (37), CARD9 (21), C1QB (20), RSAD2 (12), IFIT1 (8), SERPING1 (5), IL1B (4), PTX3 (3)	BCL3 (80), IRF7 (74), PML (71), OAS1 (62), DDX58 (48), HERC5 (48), IFIH1 (41), RARA (40), DDX60 (30), OAS3 (18), DHX58 (16), CARD9 (11), C1QB (5), RSAD2 (4), SERPING1 (3), PTX3 (2), IL1B (2), IFIT1 (2)	BCL3 (210), IRF7 (192), PML (183), OAS1 (163), RARA (114), IFIH1 (111), HERC5 (109), DDX58 (107), DDX60 (68), OAS3 (54), DHX58 (38), CARD9 (21), C1QB (20), RSAD2 (12), IFIT1 (11), SERPING1 (5), IL1B (4), PTX3 (3)	BCL3 (85), IRF7 (77), PML (75), OAS1 (67), HERC5 (50), DDX58 (48), IFIH1 (43), RARA (42), DDX60 (31), OAS3 (18), DHX58 (16), CARD9 (12), C1QB (5), RSAD2 (4), PTX3 (3), SERPING1 (3), IL1B (2), IFIT1 (2)	BCL3 (136), IRF7 (117), PML (115), OAS1 (97), IFIH1 (74), RARA (71), DDX58 (70), HERC5 (66), DDX60 (43), OAS3 (27), DHX58 (26), CARD9 (14), C1QB (9), RSAD2 (6), IL1B (4), SERPING1 (4), IFIT1 (3), PTX3 (3)	BCL3 (70), IRF7 (63), PML (62), OAS1 (54), DDX58 (43), HERC5 (42), IFIH1 (36), RARA (35), DDX60 (28), OAS3 (16), DHX58 (13), CARD9 (11), C1QB (5), RSAD2 (4), SERPING1 (3), IL1B (2), IFIT1 (1), PTX3 (1)	BCL3 (166), IRF7 (151), PML (149), OAS1 (120), RARA (89), IFIH1 (88), DDX58 (86), HERC5 (81), DDX60 (53), OAS3 (46), DHX58 (31), CARD9 (18), C1QB (13), RSAD2 (11), SERPING1 (5), IFIT1 (5), IL1B (4), PTX3 (3)	BCL3 (50), IRF7 (43), OAS1 (43), PML (40), HERC5 (28), IFIH1 (26), DDX58 (24), RARA (21), DDX60 (19), OAS3 (10), CARD9 (8), C1QB (5), DHX58 (5), SERPING1 (3), IL1B (2), RSAD2 (2), IFIT1 (1), PTX3 (1)
LI.M78	myeloid cell cytokines, metallopeptidases and laminins	741	236	744	237	393	127	213	87	0.120822	0.096761	0.116761	0.0927593	0.0984716	0.0588781	0.0421782	0.0666156	GSN (352), IL1RN (95), IL23A (44), IL6 (26), IL10 (21), MMP19 (7), EDN1 (5), LAMB3 (2)	GSN (150), IL1RN (35), IL23A (17), IL10 (9), IL6 (6), MMP19 (3), EDN1 (2), LAMB3 (1)	GSN (364), IL1RN (96), IL23A (46), IL6 (27), IL10 (22), MMP19 (7), EDN1 (5), LAMB3 (2)	GSN (155), IL1RN (35), IL23A (17), IL10 (10), IL6 (7), MMP19 (3), EDN1 (2), LAMB3 (1)	GSN (237), IL1RN (59), IL23A (25), IL6 (14), IL10 (12), MMP19 (5), EDN1 (4), LAMB3 (1)	GSN (132), IL1RN (34), IL23A (15), IL10 (8), IL6 (6), MMP19 (3), EDN1 (2), LAMB3 (1)	GSN (295), IL1RN (80), IL23A (35), IL10 (18), IL6 (17), MMP19 (7), EDN1 (4), LAMB3 (2)	GSN (85), IL1RN (23), IL23A (9), IL10 (5), IL6 (4), EDN1 (2), MMP19 (1)
LI.M81	enriched in myeloid cells and monocytes	1211	496	1220	503	196	61	1021	298	0.197456	0.203362	0.191463	0.196869	0.0491105	0.02828	0.202178	0.228178	MARCKS (413), HHEX (298), EHD3 (185), FCER1G (160), CCR2 (153), BCL6 (100), THBS1 (93), CD14 (83), F5 (77), CLU (65), ACTN1 (59), TLR4 (51), PRAM1 (44), SLC8A1 (37), TLR7 (36), NLRP3 (36), PTGS1 (35), CSF1R (34), FKBP1B (26), MYH10 (11), SNCA (10), LIN7A (7), SELP (4), MMRN1 (4), SPARC (3), PDGFA (3), PROS1 (2), CLEC5A (1)	MARCKS (180), HHEX (130), EHD3 (86), FCER1G (60), CCR2 (57), BCL6 (53), THBS1 (42), CD14 (29), F5 (28), ACTN1 (20), CLU (20), TLR7 (17), PRAM1 (16), NLRP3 (16), PTGS1 (16), TLR4 (16), FKBP1B (14), SLC8A1 (13), CSF1R (13), MYH10 (3), SNCA (3), LIN7A (2), MMRN1 (2), SELP (1), PDGFA (1)	MARCKS (431), HHEX (314), EHD3 (191), FCER1G (164), CCR2 (154), BCL6 (103), THBS1 (93), CD14 (85), F5 (77), CLU (66), ACTN1 (59), TLR4 (56), PRAM1 (44), SLC8A1 (39), TLR7 (37), NLRP3 (37), PTGS1 (35), CSF1R (34), FKBP1B (29), MYH10 (11), SNCA (10), LIN7A (7), SELP (4), MMRN1 (4), SPARC (3), PDGFA (3), PROS1 (2), CLEC5A (1)	MARCKS (183), HHEX (133), EHD3 (87), FCER1G (62), CCR2 (59), BCL6 (55), THBS1 (44), CD14 (30), F5 (28), CLU (22), ACTN1 (20), TLR7 (19), PRAM1 (17), PTGS1 (16), NLRP3 (16), TLR4 (16), FKBP1B (15), SLC8A1 (14), CSF1R (13), MYH10 (3), SNCA (3), LIN7A (2), MMRN1 (2), SELP (1), PDGFA (1)	MARCKS (273), HHEX (187), EHD3 (127), CCR2 (95), FCER1G (95), BCL6 (72), THBS1 (56), CD14 (51), F5 (41), CLU (32), ACTN1 (29), TLR4 (26), PRAM1 (26), PTGS1 (24), TLR7 (23), SLC8A1 (22), NLRP3 (22), FKBP1B (20), CSF1R (18), MYH10 (5), SNCA (5), MMRN1 (3), LIN7A (2), PROS1 (1), CLEC5A (1), SPARC (1), PDGFA (1), SELP (1)	MARCKS (154), HHEX (116), EHD3 (70), CCR2 (54), FCER1G (54), BCL6 (48), THBS1 (33), F5 (27), CD14 (26), CLU (16), TLR7 (16), NLRP3 (15), TLR4 (15), ACTN1 (14), FKBP1B (12), PRAM1 (12), PTGS1 (12), SLC8A1 (10), CSF1R (10), MYH10 (2), LIN7A (2), MMRN1 (2), SNCA (1), SELP (1), PDGFA (1)	MARCKS (333), HHEX (231), EHD3 (152), FCER1G (134), CCR2 (128), BCL6 (89), THBS1 (81), CD14 (71), F5 (58), ACTN1 (48), CLU (46), TLR4 (42), PRAM1 (38), NLRP3 (33), PTGS1 (33), SLC8A1 (30), TLR7 (28), CSF1R (28), FKBP1B (22), SNCA (10), MYH10 (7), SELP (4), LIN7A (4), MMRN1 (4), SPARC (3), PDGFA (2), PROS1 (2), CLEC5A (1)	MARCKS (101), HHEX (77), EHD3 (47), FCER1G (35), BCL6 (33), CCR2 (26), F5 (23), THBS1 (20), CD14 (16), ACTN1 (11), CLU (11), NLRP3 (10), TLR7 (10), TLR4 (9), PRAM1 (8), CSF1R (8), PTGS1 (6), FKBP1B (5), SLC8A1 (5), MMRN1 (2), MYH10 (1), PDGFA (1)
LI.M83	enriched in naive and memory B cells	328	132	327	131	269	327	746	173	0.0534812	0.0541205	0.0513183	0.051272	0.0674017	0.151599	0.147723	0.132466	CD37 (417), MEF2C (144), LY86 (132), MS4A1 (113), BANK1 (105), FCGR2B (94), PKIG (62), PCDH9 (7), NR3C2 (2)	CD37 (160), MEF2C (54), LY86 (47), MS4A1 (44), BANK1 (43), FCGR2B (39), PKIG (22), PCDH9 (1)	CD37 (429), MEF2C (146), LY86 (134), MS4A1 (113), BANK1 (105), FCGR2B (94), PKIG (62), PCDH9 (7), NR3C2 (2)	CD37 (165), MEF2C (56), LY86 (49), MS4A1 (47), BANK1 (43), FCGR2B (39), PKIG (23), PCDH9 (2)	CD37 (262), MEF2C (84), LY86 (74), MS4A1 (72), BANK1 (70), FCGR2B (59), PKIG (39), PCDH9 (3), NR3C2 (1)	CD37 (137), MEF2C (47), LY86 (39), MS4A1 (35), BANK1 (34), FCGR2B (31), PKIG (18)	CD37 (331), MEF2C (113), LY86 (103), MS4A1 (93), BANK1 (90), FCGR2B (72), PKIG (53), PCDH9 (6), NR3C2 (2)	CD37 (86), MEF2C (31), LY86 (26), MS4A1 (24), BANK1 (22), FCGR2B (21), PKIG (10)
LI.M86.0	chemokines and inflammatory molecules in myeloid cells	1307	20	1307	21	620	65	609	23	0.213109	0.00820008	0.205116	0.00821918	0.15535	0.0301344	0.120594	0.017611	NFKBIA (681), DUSP1 (613), TNFAIP3 (506), PDE4B (424), NFKB1 (405), BCL2A1 (204), CCL4 (151), GCH1 (124), SLAMF7 (108), TNF (60), HS3ST3B1 (37), SPECC1L (35), TRAF1 (33), ADORA2A (16), G0S2 (14), CXCL2 (9), IL1B (5), TNFAIP6 (4), CXCL1 (2)	NFKBIA (275), DUSP1 (252), TNFAIP3 (216), PDE4B (171), NFKB1 (167), BCL2A1 (74), CCL4 (54), GCH1 (51), SLAMF7 (41), TNF (25), TRAF1 (15), SPECC1L (13), HS3ST3B1 (11), G0S2 (9), CXCL2 (7), IL1B (4), ADORA2A (2), CXCL1 (1), TNFAIP6 (1)	NFKBIA (711), DUSP1 (639), TNFAIP3 (523), PDE4B (440), NFKB1 (426), BCL2A1 (216), CCL4 (156), GCH1 (128), SLAMF7 (109), TNF (61), HS3ST3B1 (37), SPECC1L (35), TRAF1 (34), G0S2 (18), ADORA2A (16), CXCL2 (10), IL1B (6), TNFAIP6 (4), CXCL1 (2)	NFKBIA (290), DUSP1 (266), TNFAIP3 (226), PDE4B (181), NFKB1 (174), BCL2A1 (77), CCL4 (58), GCH1 (54), SLAMF7 (42), TNF (27), TRAF1 (15), SPECC1L (13), HS3ST3B1 (12), G0S2 (9), CXCL2 (7), IL1B (4), ADORA2A (3), CXCL1 (1), TNFAIP6 (1)	NFKBIA (451), DUSP1 (411), TNFAIP3 (338), PDE4B (277), NFKB1 (266), BCL2A1 (134), CCL4 (92), GCH1 (74), SLAMF7 (70), TNF (39), SPECC1L (22), TRAF1 (21), HS3ST3B1 (17), G0S2 (9), CXCL2 (9), ADORA2A (8), IL1B (4), TNFAIP6 (2), CXCL1 (1)	NFKBIA (243), DUSP1 (223), TNFAIP3 (196), PDE4B (154), NFKB1 (149), BCL2A1 (64), CCL4 (47), GCH1 (45), SLAMF7 (35), TNF (23), TRAF1 (12), SPECC1L (10), HS3ST3B1 (10), G0S2 (7), CXCL2 (6), IL1B (4), ADORA2A (2), CXCL1 (1), TNFAIP6 (1)	NFKBIA (555), DUSP1 (506), TNFAIP3 (418), PDE4B (343), NFKB1 (331), BCL2A1 (165), CCL4 (121), GCH1 (101), SLAMF7 (83), TNF (48), TRAF1 (28), SPECC1L (26), HS3ST3B1 (26), ADORA2A (12), G0S2 (11), CXCL2 (9), IL1B (4), TNFAIP6 (3), CXCL1 (1)	NFKBIA (137), DUSP1 (129), TNFAIP3 (114), PDE4B (87), NFKB1 (86), BCL2A1 (41), CCL4 (24), GCH1 (24), SLAMF7 (18), TNF (17), SPECC1L (8), TRAF1 (7), HS3ST3B1 (6), CXCL2 (4), G0S2 (4), IL1B (4), CXCL1 (1), ADORA2A (1)
LI.M86.1	proinflammatory dendritic cell, myeloid cell response	899	161	909	160	445	263	387	32	0.146584	0.0660107	0.142655	0.0626223	0.111501	0.121929	0.0766337	0.0245023	PDE4B (375), SERPINB9 (236), GCH1 (141), CCL4 (137), STAT4 (103), TNF (63), SPECC1L (48), IFNG (45), CD80 (36), HS3ST3B1 (31), ADORA2A (28), TNFAIP6 (8), IL1B (6)	PDE4B (144), SERPINB9 (82), GCH1 (50), CCL4 (38), STAT4 (31), TNF (26), SPECC1L (18), CD80 (14), IFNG (11), ADORA2A (9), HS3ST3B1 (5), TNFAIP6 (4), IL1B (3)	PDE4B (392), SERPINB9 (246), GCH1 (152), CCL4 (143), STAT4 (106), TNF (64), SPECC1L (50), IFNG (46), CD80 (37), HS3ST3B1 (32), ADORA2A (28), TNFAIP6 (8), IL1B (7)	PDE4B (152), SERPINB9 (91), GCH1 (51), CCL4 (43), STAT4 (34), TNF (27), SPECC1L (20), CD80 (15), IFNG (13), ADORA2A (11), HS3ST3B1 (6), TNFAIP6 (5), IL1B (3)	PDE4B (234), SERPINB9 (152), CCL4 (84), GCH1 (84), STAT4 (66), TNF (41), SPECC1L (32), IFNG (28), CD80 (23), ADORA2A (20), HS3ST3B1 (13), TNFAIP6 (5), IL1B (5)	PDE4B (131), SERPINB9 (76), GCH1 (48), CCL4 (35), STAT4 (27), TNF (25), SPECC1L (16), CD80 (14), IFNG (9), ADORA2A (9), HS3ST3B1 (5), TNFAIP6 (4), IL1B (2)	PDE4B (294), SERPINB9 (186), GCH1 (113), CCL4 (109), STAT4 (89), TNF (53), IFNG (37), SPECC1L (36), CD80 (27), HS3ST3B1 (22), ADORA2A (21), TNFAIP6 (7), IL1B (5)	PDE4B (82), SERPINB9 (48), GCH1 (28), CCL4 (18), SPECC1L (15), TNF (14), STAT4 (14), CD80 (9), IFNG (4), ADORA2A (3), HS3ST3B1 (3), IL1B (2), TNFAIP6 (1)
LI.M9	B cell development	276	91	275	91	168	123	427	260	0.0450024	0.0373104	0.0431576	0.0356164	0.0420947	0.0570236	0.0845545	0.199081	LYN (174), SPI1 (110), HHEX (92), CCR7 (86), TNF (50), CBFA2T3 (45), LTA (45), TNFSF13 (35), TLR4 (35), CEBPE (1)	LYN (74), SPI1 (54), HHEX (40), CCR7 (33), TNF (22), LTA (21), TLR4 (16), TNFSF13 (16), CBFA2T3 (16)	LYN (180), SPI1 (112), HHEX (93), CCR7 (87), TNF (51), CBFA2T3 (46), LTA (46), TLR4 (38), TNFSF13 (36), CEBPE (1)	LYN (79), SPI1 (55), HHEX (41), CCR7 (36), TNF (24), LTA (22), TLR4 (17), TNFSF13 (17), CBFA2T3 (16)	LYN (123), SPI1 (80), CCR7 (58), HHEX (58), TNF (35), LTA (32), CBFA2T3 (30), TNFSF13 (25), TLR4 (24)	LYN (64), SPI1 (48), HHEX (35), CCR7 (29), TNF (20), LTA (19), TLR4 (15), TNFSF13 (15), CBFA2T3 (15)	LYN (142), SPI1 (93), CCR7 (70), HHEX (67), TNF (41), LTA (38), CBFA2T3 (35), TLR4 (27), TNFSF13 (27)	LYN (40), SPI1 (28), HHEX (22), CCR7 (20), LTA (12), TNF (12), TNFSF13 (12), TLR4 (11), CBFA2T3 (10)
LI.M95.0	enriched in antigen presentation (II)	663	365	663	366	260	493	446	171	0.108104	0.149651	0.104049	0.143249	0.0651466	0.228558	0.0883168	0.130934	HLA-DRA (337), HLA-DRB1 (326), HLA-DPB1 (321), HLA-DRB5 (302), CD53 (294), HCLS1 (287), ITGB2 (278), SELL (272), HLA-DMA (255), PLEK (247), ITGA4 (247), PTPRC (236), IL10RA (180), ITGAL (151), IRF8 (132), EVI2B (118), ITGAM (118), FYB (115), SLA (91), GIMAP6 (62), AIF1 (57), FGL2 (49)	HLA-DRA (138), HLA-DRB1 (132), HLA-DPB1 (127), HCLS1 (126), HLA-DRB5 (121), CD53 (119), SELL (117), ITGB2 (106), HLA-DMA (104), ITGA4 (100), PLEK (99), PTPRC (91), IL10RA (64), ITGAL (59), IRF8 (56), ITGAM (54), EVI2B (45), FYB (45), SLA (44), AIF1 (23), GIMAP6 (20), FGL2 (20)	HLA-DRA (347), HLA-DRB1 (335), HLA-DPB1 (332), HLA-DRB5 (312), CD53 (304), HCLS1 (295), ITGB2 (288), SELL (280), HLA-DMA (264), PLEK (253), ITGA4 (253), PTPRC (243), IL10RA (186), ITGAL (156), IRF8 (137), EVI2B (123), ITGAM (123), FYB (119), SLA (95), GIMAP6 (63), AIF1 (58), FGL2 (50)	HLA-DRA (142), HLA-DRB1 (136), HLA-DPB1 (132), HCLS1 (130), HLA-DRB5 (125), CD53 (124), SELL (121), ITGB2 (111), HLA-DMA (107), ITGA4 (104), PLEK (102), PTPRC (94), IL10RA (67), ITGAL (61), IRF8 (58), ITGAM (55), EVI2B (47), SLA (46), FYB (45), AIF1 (23), GIMAP6 (21), FGL2 (21)	HLA-DRA (221), HLA-DRB1 (216), HLA-DPB1 (208), HCLS1 (200), HLA-DRB5 (198), CD53 (191), SELL (180), ITGB2 (178), HLA-DMA (164), ITGA4 (163), PLEK (162), PTPRC (153), IL10RA (118), ITGAL (103), IRF8 (85), EVI2B (77), ITGAM (77), FYB (75), SLA (66), AIF1 (41), GIMAP6 (39), FGL2 (36)	HLA-DRA (125), HLA-DRB1 (119), HLA-DPB1 (115), HCLS1 (115), CD53 (110), HLA-DRB5 (110), SELL (109), ITGB2 (97), HLA-DMA (95), ITGA4 (93), PLEK (91), PTPRC (82), IL10RA (61), ITGAL (57), IRF8 (52), ITGAM (49), FYB (41), SLA (40), EVI2B (40), GIMAP6 (19), AIF1 (18), FGL2 (18)	HLA-DRA (282), HLA-DRB1 (275), HLA-DPB1 (267), HLA-DRB5 (256), CD53 (245), HCLS1 (245), SELL (230), ITGB2 (228), HLA-DMA (211), ITGA4 (207), PLEK (205), PTPRC (197), IL10RA (148), ITGAL (129), IRF8 (113), EVI2B (95), FYB (94), ITGAM (92), SLA (78), AIF1 (48), GIMAP6 (48), FGL2 (40)	HLA-DRA (68), HLA-DRB1 (64), HLA-DPB1 (62), CD53 (61), SELL (60), HLA-DRB5 (59), HCLS1 (58), HLA-DMA (56), ITGB2 (54), PLEK (53), ITGA4 (49), PTPRC (45), IL10RA (35), ITGAL (35), IRF8 (27), EVI2B (25), ITGAM (24), SLA (21), FYB (19), AIF1 (10), FGL2 (10), GIMAP6 (8)
LI.M95.1	enriched in antigen presentation (III)	760	344	760	344	294	541	541	195	0.12392	0.141041	0.119272	0.134638	0.0736657	0.250811	0.107129	0.149311	HLA-DRA (466), HLA-DRB1 (449), HLA-DRB5 (424), LAPTM5 (408), CD53 (393), ITGB2 (390), HLA-DMA (365), PLEK (334), PTPRC (304), HLA-DMB (275), FYB (177), EVI2B (176), AIF1 (98), ICAM1 (59)	HLA-DRA (172), HLA-DRB1 (168), HLA-DRB5 (165), LAPTM5 (157), CD53 (141), HLA-DMA (140), ITGB2 (136), PLEK (118), PTPRC (114), HLA-DMB (105), FYB (65), EVI2B (64), AIF1 (36), ICAM1 (19)	HLA-DRA (480), HLA-DRB1 (463), HLA-DRB5 (438), LAPTM5 (421), CD53 (407), ITGB2 (401), HLA-DMA (376), PLEK (343), PTPRC (311), HLA-DMB (283), EVI2B (184), FYB (183), AIF1 (99), ICAM1 (59)	HLA-DRA (178), HLA-DRB1 (174), HLA-DRB5 (170), LAPTM5 (163), CD53 (147), HLA-DMA (144), ITGB2 (140), PLEK (122), PTPRC (119), HLA-DMB (109), EVI2B (67), FYB (66), AIF1 (36), ICAM1 (19)	HLA-DRA (293), HLA-DRB1 (282), HLA-DRB5 (269), LAPTM5 (260), CD53 (240), ITGB2 (236), HLA-DMA (229), PLEK (203), PTPRC (192), HLA-DMB (172), FYB (112), EVI2B (109), AIF1 (63), ICAM1 (38)	HLA-DRA (153), HLA-DRB1 (150), HLA-DRB5 (147), LAPTM5 (143), CD53 (126), HLA-DMA (125), ITGB2 (122), PLEK (104), PTPRC (101), HLA-DMB (92), FYB (58), EVI2B (54), AIF1 (28), ICAM1 (18)	HLA-DRA (380), HLA-DRB1 (368), HLA-DRB5 (347), LAPTM5 (334), CD53 (318), ITGB2 (312), HLA-DMA (299), PLEK (273), PTPRC (251), HLA-DMB (227), FYB (143), EVI2B (139), AIF1 (80), ICAM1 (49)	HLA-DRA (91), HLA-DRB1 (89), HLA-DRB5 (88), LAPTM5 (87), CD53 (77), HLA-DMA (74), ITGB2 (71), PLEK (64), PTPRC (58), HLA-DMB (54), EVI2B (34), FYB (29), AIF1 (17), ICAM1 (11)
LI.S0	T cell surface signature	790	269	819	276	790	458	499	101	0.128811	0.110291	0.128531	0.108023	0.197945	0.212332	0.0988119	0.0773354	PTPRCAP (475), SLC38A1 (387), SIT1 (370), CCDC167 (277), CLEC2D (248), GIMAP2 (240), CD3E (229), CD2 (203), FLT3LG (202), CD3G (201), ITM2A (192), NPDC1 (183), CD6 (169), CD320 (164), LAG3 (157), SIRPG (143), CXCR6 (128), TMEM106C (97), CD28 (96), ANKH (74), GPR171 (66), SLC37A3 (45), ICOS (42), NDFIP2 (21), MAL (18)	PTPRCAP (199), SLC38A1 (148), SIT1 (146), CCDC167 (107), CLEC2D (99), GIMAP2 (95), CD3E (91), CD2 (85), CD3G (84), FLT3LG (78), NPDC1 (77), ITM2A (71), CD320 (67), CD6 (64), LAG3 (58), SIRPG (55), CXCR6 (47), CD28 (43), TMEM106C (42), ANKH (27), GPR171 (26), SLC37A3 (24), ICOS (17), MAL (11), NDFIP2 (9)	PTPRCAP (485), SLC38A1 (396), SIT1 (377), CCDC167 (288), CLEC2D (257), GIMAP2 (246), CD3E (238), CD2 (211), CD3G (208), FLT3LG (208), ITM2A (197), NPDC1 (188), CD6 (175), CD320 (168), LAG3 (164), SIRPG (146), CXCR6 (130), TMEM106C (102), CD28 (100), ANKH (76), GPR171 (68), SLC37A3 (46), ICOS (44), NDFIP2 (21), MAL (18)	PTPRCAP (208), SLC38A1 (157), SIT1 (151), CCDC167 (111), CLEC2D (104), GIMAP2 (97), CD3E (95), CD2 (87), CD3G (86), FLT3LG (83), NPDC1 (81), ITM2A (73), CD320 (70), CD6 (66), LAG3 (60), SIRPG (56), CXCR6 (48), CD28 (43), TMEM106C (43), ANKH (29), GPR171 (28), SLC37A3 (24), ICOS (17), MAL (11), NDFIP2 (9)	PTPRCAP (313), SLC38A1 (244), SIT1 (232), CCDC167 (175), CLEC2D (165), GIMAP2 (153), CD3E (147), CD2 (136), CD3G (128), FLT3LG (127), NPDC1 (122), ITM2A (116), CD6 (108), CD320 (105), LAG3 (101), SIRPG (88), CXCR6 (78), CD28 (69), TMEM106C (65), ANKH (47), GPR171 (37), SLC37A3 (33), ICOS (31), NDFIP2 (16), MAL (14)	PTPRCAP (179), SIT1 (134), SLC38A1 (131), CCDC167 (104), CLEC2D (88), GIMAP2 (86), CD3E (82), CD2 (79), CD3G (79), FLT3LG (73), NPDC1 (69), ITM2A (68), CD320 (61), CD6 (60), LAG3 (54), SIRPG (52), CXCR6 (43), CD28 (42), TMEM106C (40), ANKH (25), GPR171 (24), SLC37A3 (22), ICOS (17), MAL (10), NDFIP2 (9)	PTPRCAP (399), SLC38A1 (310), SIT1 (305), CCDC167 (228), GIMAP2 (203), CLEC2D (202), CD3E (195), CD2 (175), FLT3LG (171), CD3G (168), ITM2A (161), NPDC1 (159), CD6 (145), LAG3 (137), CD320 (136), SIRPG (118), CXCR6 (106), CD28 (86), TMEM106C (81), ANKH (58), GPR171 (56), ICOS (36), SLC37A3 (35), NDFIP2 (19), MAL (15)	PTPRCAP (117), SIT1 (91), SLC38A1 (84), CCDC167 (69), GIMAP2 (60), CLEC2D (55), CD2 (51), CD3E (49), CD3G (45), FLT3LG (41), NPDC1 (41), ITM2A (41), CD6 (39), SIRPG (34), CD320 (34), LAG3 (29), CD28 (29), CXCR6 (26), TMEM106C (22), ANKH (16), SLC37A3 (15), ICOS (13), GPR171 (12), MAL (7), NDFIP2 (5)
LI.S1	NK cell surface signature	1295	429	1399	500	556	491	798	49	0.211153	0.175892	0.219554	0.195695	0.139313	0.227631	0.15802	0.0375191	RARRES3 (521), CD97 (499), SLC7A5 (210), CX3CR1 (192), SLAMF7 (190), IL2RB (190), TGFBR3 (178), PTGER2 (162), S1PR5 (130), GPR114 (116), HAVCR2 (110), ADRB2 (106), KLRC3 (82), TMEM64 (81), PTGDR (81), FASLG (56), KLRK1 (52), IL18R1 (52), KIR2DL3 (51), TNFSF14 (45), IL18RAP (40), SYNGR3 (39), NCR1 (37), KLRF1 (32), KIR2DL2 (31), ATP8B4 (26), SLCO4C1 (26), ELOVL6 (25), GPR82 (24), IL12RB2 (18), KIR…	RARRES3 (212), CD97 (194), SLC7A5 (84), SLAMF7 (76), TGFBR3 (74), IL2RB (69), CX3CR1 (68), PTGER2 (60), S1PR5 (46), ADRB2 (43), HAVCR2 (42), GPR114 (40), KLRC3 (37), TMEM64 (33), PTGDR (26), IL18RAP (23), KIR2DL3 (22), KLRK1 (21), FASLG (21), TNFSF14 (19), IL18R1 (18), SYNGR3 (13), KIR2DL2 (13), KLRF1 (13), NCR1 (12), ELOVL6 (9), IL12RB2 (9), SLCO4C1 (9), ATP8B4 (9), GPR82 (9), KIR3DL1 (7), KIR2D…	RARRES3 (546), CD97 (522), SLC7A5 (222), CX3CR1 (201), IL2RB (200), SLAMF7 (198), TGFBR3 (185), PTGER2 (168), S1PR5 (133), GPR114 (124), HAVCR2 (114), ADRB2 (111), PTGDR (85), TMEM64 (85), KLRC3 (84), FASLG (57), KLRK1 (54), IL18R1 (54), KIR2DL3 (52), TNFSF14 (47), IL18RAP (45), SYNGR3 (42), NCR1 (38), KLRF1 (32), KIR2DL2 (31), ATP8B4 (27), ELOVL6 (26), SLCO4C1 (26), GPR82 (25), IL12RB2 (20), PVR…	RARRES3 (224), CD97 (207), SLC7A5 (85), SLAMF7 (82), TGFBR3 (79), CX3CR1 (77), IL2RB (73), PTGER2 (65), S1PR5 (53), HAVCR2 (48), ADRB2 (44), GPR114 (43), KLRC3 (40), TMEM64 (33), PTGDR (28), FASLG (24), KIR2DL3 (23), IL18RAP (23), KLRK1 (22), IL18R1 (19), TNFSF14 (19), NCR1 (16), KLRF1 (14), SYNGR3 (13), KIR2DL2 (13), SLCO4C1 (10), GPR82 (10), ELOVL6 (9), IL12RB2 (9), ATP8B4 (9), KIR3DL1 (7), KIR…	RARRES3 (339), CD97 (331), SLC7A5 (136), CX3CR1 (128), SLAMF7 (125), IL2RB (125), TGFBR3 (122), PTGER2 (103), S1PR5 (93), GPR114 (83), HAVCR2 (76), ADRB2 (76), TMEM64 (55), KLRC3 (55), PTGDR (48), FASLG (41), KIR2DL3 (37), KLRK1 (34), IL18R1 (31), IL18RAP (30), TNFSF14 (30), NCR1 (23), SYNGR3 (23), KLRF1 (21), KIR2DL2 (20), ELOVL6 (19), ATP8B4 (19), SLCO4C1 (14), GPR82 (14), KIR2DL1 (13), IL12RB2…	RARRES3 (193), CD97 (176), SLC7A5 (75), SLAMF7 (72), TGFBR3 (69), CX3CR1 (67), IL2RB (65), PTGER2 (58), S1PR5 (45), HAVCR2 (41), ADRB2 (39), GPR114 (36), KLRC3 (35), TMEM64 (28), PTGDR (25), KIR2DL3 (22), IL18RAP (21), KLRK1 (20), FASLG (20), IL18R1 (18), TNFSF14 (18), KIR2DL2 (12), KLRF1 (12), NCR1 (12), SYNGR3 (10), IL12RB2 (9), ATP8B4 (9), ELOVL6 (8), SLCO4C1 (8), GPR82 (8), KIR3DL1 (7), KIR2D…	RARRES3 (421), CD97 (414), SLC7A5 (167), SLAMF7 (157), CX3CR1 (157), IL2RB (157), TGFBR3 (146), PTGER2 (134), S1PR5 (106), GPR114 (102), HAVCR2 (92), ADRB2 (89), TMEM64 (66), KLRC3 (65), PTGDR (60), FASLG (47), KIR2DL3 (42), KLRK1 (42), IL18R1 (39), IL18RAP (35), TNFSF14 (34), SYNGR3 (31), NCR1 (30), KIR2DL2 (27), KLRF1 (26), ELOVL6 (22), GPR82 (22), SLCO4C1 (21), ATP8B4 (20), KIR2DL1 (15), IL12R…	RARRES3 (101), CD97 (91), SLC7A5 (35), CX3CR1 (34), SLAMF7 (33), TGFBR3 (31), PTGER2 (30), IL2RB (29), ADRB2 (24), HAVCR2 (24), GPR114 (18), S1PR5 (16), KLRK1 (13), IL18RAP (13), KIR2DL3 (12), KLRC3 (11), TMEM64 (11), FASLG (10), TNFSF14 (8), SYNGR3 (7), KLRF1 (7), IL18R1 (6), ATP8B4 (5), IL12RB2 (5), PTGDR (5), GPR82 (5), KIR2DL2 (4), NCR1 (3), PVRIG (3), SLCO4C1 (3), KIR2DL1 (3), PDGFRB (2), EL…
LI.S10	Resting dendritic cell surface signature	1088	412	1088	413	255	263	855	207	0.177401	0.168922	0.170747	0.161644	0.0638938	0.121929	0.169307	0.158499	HLA-DQB1 (506), HLA-DMA (491), IFNGR1 (315), PLD3 (289), MFSD1 (250), DENND1B (211), SPINT2 (209), CD1C (189), CD151 (170), ITGAX (169), CD86 (156), IL1R2 (140), MCUR1 (136), ABHD12 (130), SLC27A3 (112), KMO (110), DIRC2 (74), SFXN3 (71), IGSF6 (65), PLXND1 (64), TTYH3 (63), STAB1 (61), SLC36A1 (55), ADAM9 (55), PLXDC2 (55), ENG (53), GPR137B (52), SLC38A6 (51), SERINC5 (49), ITPRIPL2 (49), CRIM1…	HLA-DQB1 (206), HLA-DMA (194), IFNGR1 (116), PLD3 (111), MFSD1 (100), CD1C (85), DENND1B (82), SPINT2 (82), CD151 (69), ITGAX (63), MCUR1 (55), KMO (53), CD86 (52), ABHD12 (49), IL1R2 (49), SLC27A3 (37), SFXN3 (32), DIRC2 (28), TTYH3 (28), PLXND1 (22), STAB1 (21), SLC36A1 (21), SERINC5 (21), ENG (21), IGSF6 (20), ADAM9 (18), SLC38A6 (18), GPR137B (16), LHFPL2 (16), CRIM1 (15), CSF1R (15), PLXDC2 …	HLA-DQB1 (519), HLA-DMA (508), IFNGR1 (321), PLD3 (298), MFSD1 (256), SPINT2 (215), DENND1B (214), CD1C (195), CD151 (173), ITGAX (172), CD86 (158), IL1R2 (145), MCUR1 (137), ABHD12 (130), SLC27A3 (116), KMO (112), DIRC2 (79), SFXN3 (71), IGSF6 (67), PLXND1 (67), TTYH3 (64), STAB1 (63), ADAM9 (59), PLXDC2 (57), SLC36A1 (56), ENG (54), GPR137B (53), SLC38A6 (51), ITPRIPL2 (50), SRD5A3 (49), SERINC…	HLA-DQB1 (212), HLA-DMA (201), IFNGR1 (119), PLD3 (114), MFSD1 (104), CD1C (88), DENND1B (85), SPINT2 (83), CD151 (72), ITGAX (67), MCUR1 (57), KMO (55), CD86 (54), ABHD12 (52), IL1R2 (52), SLC27A3 (38), SFXN3 (33), DIRC2 (29), TTYH3 (28), ENG (24), PLXND1 (23), SERINC5 (22), STAB1 (22), SLC36A1 (21), IGSF6 (20), ADAM9 (20), SLC38A6 (18), GPR137B (17), LHFPL2 (16), CSF1R (15), CRIM1 (15), PLXDC2 …	HLA-DQB1 (337), HLA-DMA (322), IFNGR1 (188), PLD3 (178), MFSD1 (173), CD1C (135), SPINT2 (132), DENND1B (131), ITGAX (112), CD151 (109), CD86 (94), MCUR1 (89), ABHD12 (84), IL1R2 (81), KMO (76), SLC27A3 (65), SFXN3 (48), DIRC2 (46), TTYH3 (38), PLXND1 (35), ADAM9 (33), STAB1 (33), SERINC5 (33), IGSF6 (33), SLC36A1 (33), ENG (32), LHFPL2 (31), GPR137B (29), CRIM1 (27), PLXDC2 (27), SLC38A6 (25), I…	HLA-DQB1 (181), HLA-DMA (174), PLD3 (99), IFNGR1 (98), MFSD1 (88), CD1C (76), DENND1B (75), SPINT2 (71), CD151 (61), ITGAX (51), MCUR1 (48), CD86 (48), IL1R2 (44), KMO (44), ABHD12 (43), SLC27A3 (33), SFXN3 (29), TTYH3 (26), DIRC2 (24), PLXND1 (20), SERINC5 (19), SLC36A1 (19), IGSF6 (19), STAB1 (19), ENG (18), ADAM9 (17), GPR137B (16), SLC38A6 (16), CRIM1 (15), PLXDC2 (14), LHFPL2 (14), CSF1R (13…	HLA-DQB1 (428), HLA-DMA (412), IFNGR1 (254), PLD3 (233), MFSD1 (219), DENND1B (177), SPINT2 (175), CD1C (164), ITGAX (144), CD151 (143), CD86 (126), MCUR1 (112), ABHD12 (109), IL1R2 (107), KMO (95), SLC27A3 (94), DIRC2 (62), SFXN3 (62), TTYH3 (54), IGSF6 (49), ADAM9 (48), PLXND1 (47), STAB1 (46), GPR137B (45), SLC36A1 (44), PLXDC2 (41), SLC38A6 (41), ENG (40), LHFPL2 (40), SERINC5 (40), CRIM1 (40…	HLA-DQB1 (105), HLA-DMA (103), PLD3 (59), IFNGR1 (56), MFSD1 (53), DENND1B (45), CD1C (41), SPINT2 (40), CD151 (36), ITGAX (30), MCUR1 (27), KMO (26), CD86 (25), ABHD12 (24), IL1R2 (22), SLC27A3 (21), DIRC2 (17), TTYH3 (17), SFXN3 (16), SERINC5 (13), ADAM9 (12), GPR137B (12), SLC36A1 (10), ENG (10), PLXND1 (10), STAB1 (10), IGSF6 (9), SLC38A6 (9), CSF1R (9), CRIM1 (8), LHFPL2 (8), CD9 (8), SRD5A3…
LI.S11	Activated (LPS) dendritic cell surface signature	843	331	856	345	378	131	910	196	0.137453	0.135711	0.134338	0.135029	0.0947131	0.0607325	0.180198	0.150077	IFI6 (237), CD58 (237), ANTXR2 (227), CD40 (209), LAMP2 (202), NINJ1 (177), IL13RA1 (116), TMEM140 (78), RNF144B (77), SLC43A2 (59), LY75 (58), CD80 (53), TNFSF13B (44), CSF2RB (42), SGPP2 (41), SLC31A2 (31), TMCC3 (29), TTYH2 (22), SLCO5A1 (18), F11R (14), IL3RA (12), IFI27 (11), PRRG4 (11), CD274 (9), EREG (9), PDCD1LG2 (9), SLC41A2 (4), CALCRL (4), ITGB8 (3), NRP2 (3), GPR157 (3), LRRC32 (2), …	IFI6 (95), ANTXR2 (85), CD58 (84), LAMP2 (80), NINJ1 (79), CD40 (70), IL13RA1 (52), TMEM140 (35), RNF144B (32), SLC43A2 (28), CD80 (26), LY75 (23), CSF2RB (20), TNFSF13B (17), SGPP2 (16), SLC31A2 (15), SLCO5A1 (12), TTYH2 (8), TMCC3 (7), IFI27 (6), F11R (6), IL3RA (6), EREG (5), CD274 (4), PDCD1LG2 (3), PRRG4 (3), NRP2 (2), GPR157 (2), SLC41A2 (2), SIGLEC1 (1), CALCRL (1), LRRC32 (1)	CD58 (248), IFI6 (247), ANTXR2 (235), CD40 (219), LAMP2 (206), NINJ1 (184), IL13RA1 (122), TMEM140 (81), RNF144B (81), SLC43A2 (61), LY75 (58), CD80 (54), TNFSF13B (46), SGPP2 (43), CSF2RB (43), SLC31A2 (34), TMCC3 (29), TTYH2 (23), SLCO5A1 (18), F11R (15), PRRG4 (12), IL3RA (12), IFI27 (11), PDCD1LG2 (11), EREG (10), CD274 (9), ITGB8 (4), CALCRL (4), SLC41A2 (4), NRP2 (3), GPR157 (3), SIGLEC1 (2…	IFI6 (99), ANTXR2 (95), CD58 (91), LAMP2 (86), NINJ1 (82), CD40 (73), IL13RA1 (54), TMEM140 (38), RNF144B (32), SLC43A2 (29), CD80 (26), LY75 (23), CSF2RB (22), SGPP2 (17), TNFSF13B (17), SLC31A2 (15), SLCO5A1 (12), TTYH2 (8), IFI27 (7), F11R (7), TMCC3 (7), IL3RA (6), EREG (5), CD274 (4), PDCD1LG2 (3), PRRG4 (3), NRP2 (2), GPR157 (2), SLC41A2 (2), SIGLEC1 (1), CALCRL (1), LRRC32 (1)	IFI6 (160), CD58 (148), ANTXR2 (143), LAMP2 (130), CD40 (121), NINJ1 (114), IL13RA1 (81), TMEM140 (59), RNF144B (49), SLC43A2 (40), CD80 (35), LY75 (34), TNFSF13B (28), CSF2RB (28), SGPP2 (27), SLC31A2 (25), SLCO5A1 (17), TMCC3 (13), TTYH2 (13), IFI27 (10), IL3RA (8), EREG (8), F11R (8), CD274 (5), SLC41A2 (4), PDCD1LG2 (4), CALCRL (3), PRRG4 (3), ITGB8 (2), NRP2 (2), GPR157 (2), LRRC32 (2), SIGL…	IFI6 (91), CD58 (79), ANTXR2 (77), LAMP2 (77), NINJ1 (76), CD40 (60), IL13RA1 (47), TMEM140 (33), RNF144B (29), SLC43A2 (27), CD80 (24), LY75 (22), CSF2RB (17), TNFSF13B (17), SGPP2 (15), SLC31A2 (13), SLCO5A1 (11), TTYH2 (8), TMCC3 (7), IL3RA (6), EREG (5), F11R (5), IFI27 (5), CD274 (4), PDCD1LG2 (3), PRRG4 (3), NRP2 (2), GPR157 (2), SLC41A2 (2), SIGLEC1 (1), CALCRL (1), LRRC32 (1)	IFI6 (201), CD58 (193), ANTXR2 (182), LAMP2 (172), CD40 (158), NINJ1 (152), IL13RA1 (103), TMEM140 (70), RNF144B (60), LY75 (47), SLC43A2 (47), CD80 (43), TNFSF13B (38), CSF2RB (37), SGPP2 (32), SLC31A2 (28), TMCC3 (22), TTYH2 (18), SLCO5A1 (17), IFI27 (11), F11R (11), IL3RA (9), CD274 (9), EREG (8), PRRG4 (7), PDCD1LG2 (6), SLC41A2 (4), CALCRL (3), NRP2 (3), ITGB8 (2), LRRC32 (2), GPR157 (2), SI…	IFI6 (54), ANTXR2 (46), CD58 (43), LAMP2 (41), NINJ1 (40), CD40 (29), IL13RA1 (24), TMEM140 (23), SLC43A2 (20), RNF144B (16), CD80 (13), CSF2RB (12), LY75 (11), SGPP2 (10), SLC31A2 (8), SLCO5A1 (8), TNFSF13B (7), TTYH2 (5), IL3RA (4), EREG (4), TMCC3 (4), F11R (3), CD274 (2), IFI27 (2), PDCD1LG2 (2), PRRG4 (2), SLC41A2 (2), NRP2 (1), GPR157 (1), SIGLEC1 (1)
LI.S2	B cell surface signature	830	345	829	345	550	1104	1083	345	0.135333	0.141451	0.1301	0.135029	0.13781	0.511822	0.214455	0.264165	CD52 (650), HLA-DRA (640), HLA-DPA1 (634), HLA-DPB1 (630), CD37 (614), FAIM3 (443), HLA-DMA (422), CD79B (308), CD79A (233), LY9 (230), MS4A1 (187), CD19 (179), TMEM156 (166), FAM26F (166), CD22 (164), FCGR2B (162), ITM2C (161), FCRL1 (139), ADAM28 (135), HLA-DOB (132), FCRL3 (131), SEMA4B (130), CD72 (124), FCRL5 (115), CD180 (110), BTLA (110), HLA-DOA (106), TLR10 (96), CXCR5 (85), CCR6 (82), F…	CD52 (260), HLA-DPB1 (251), HLA-DRA (248), HLA-DPA1 (247), CD37 (243), FAIM3 (167), HLA-DMA (165), CD79B (125), LY9 (88), CD79A (83), MS4A1 (76), CD19 (76), TMEM156 (70), CD22 (68), FCGR2B (63), FAM26F (63), ITM2C (63), CD72 (55), HLA-DOB (55), FCRL1 (52), FCRL5 (50), ADAM28 (48), FCRL3 (48), SEMA4B (48), CD180 (47), BTLA (44), HLA-DOA (41), TSPAN13 (37), TLR10 (36), CCR6 (33), CXCR5 (32), FCRL2 …	CD52 (672), HLA-DRA (662), HLA-DPA1 (655), HLA-DPB1 (654), CD37 (637), FAIM3 (460), HLA-DMA (440), CD79B (318), CD79A (242), LY9 (238), MS4A1 (195), CD19 (187), CD22 (174), FAM26F (174), TMEM156 (173), ITM2C (167), FCGR2B (167), FCRL1 (145), ADAM28 (140), SEMA4B (139), HLA-DOB (136), FCRL3 (135), CD72 (130), FCRL5 (122), CD180 (116), BTLA (114), HLA-DOA (113), TLR10 (101), CXCR5 (88), CCR6 (87), …	CD52 (272), HLA-DPB1 (261), HLA-DRA (257), HLA-DPA1 (257), CD37 (253), FAIM3 (178), HLA-DMA (172), CD79B (133), LY9 (91), CD79A (89), CD19 (81), MS4A1 (80), TMEM156 (74), CD22 (71), FCGR2B (67), FAM26F (66), ITM2C (66), HLA-DOB (59), CD72 (57), FCRL1 (56), FCRL5 (52), SEMA4B (50), ADAM28 (50), FCRL3 (50), CD180 (48), BTLA (46), HLA-DOA (43), TSPAN13 (39), TLR10 (38), CXCR5 (36), FCRL2 (33), P2RX5…	CD52 (420), HLA-DRA (412), HLA-DPB1 (411), HLA-DPA1 (407), CD37 (397), FAIM3 (283), HLA-DMA (273), CD79B (197), LY9 (144), CD79A (144), MS4A1 (118), CD19 (112), TMEM156 (109), FCGR2B (105), ITM2C (103), CD22 (103), FAM26F (101), FCRL1 (87), ADAM28 (85), CD72 (84), HLA-DOB (82), FCRL3 (80), SEMA4B (79), FCRL5 (75), BTLA (72), CD180 (69), HLA-DOA (64), TLR10 (60), CXCR5 (59), FCRL2 (57), TSPAN13 (5…	CD52 (231), HLA-DPB1 (218), HLA-DRA (216), CD37 (214), HLA-DPA1 (213), HLA-DMA (144), FAIM3 (140), CD79B (106), LY9 (77), CD79A (67), MS4A1 (61), TMEM156 (60), CD19 (59), FAM26F (58), FCGR2B (56), CD22 (55), ITM2C (54), CD72 (45), FCRL1 (42), HLA-DOB (41), CD180 (40), ADAM28 (39), FCRL5 (38), FCRL3 (38), BTLA (36), HLA-DOA (35), SEMA4B (35), TSPAN13 (32), CXCR5 (29), TLR10 (28), CCR6 (28), P2RX5 …	CD52 (524), HLA-DRA (520), HLA-DPA1 (517), HLA-DPB1 (515), CD37 (495), FAIM3 (360), HLA-DMA (343), CD79B (243), LY9 (191), CD79A (182), MS4A1 (152), CD19 (143), TMEM156 (134), FAM26F (132), ITM2C (128), CD22 (127), FCGR2B (124), ADAM28 (108), FCRL1 (107), FCRL3 (107), HLA-DOB (103), CD72 (101), SEMA4B (98), FCRL5 (96), CD180 (93), BTLA (92), TLR10 (80), HLA-DOA (80), CXCR5 (70), CCR6 (67), TSPAN1…	CD52 (138), HLA-DRA (133), HLA-DPB1 (129), HLA-DPA1 (128), CD37 (127), HLA-DMA (88), FAIM3 (83), CD79B (63), CD79A (40), MS4A1 (38), LY9 (36), FCGR2B (33), CD19 (33), FAM26F (32), ITM2C (30), CD22 (28), TMEM156 (26), CD72 (25), FCRL5 (23), CD180 (23), HLA-DOA (23), TSPAN13 (22), FCRL3 (21), ADAM28 (21), HLA-DOB (21), FCRL1 (20), SEMA4B (20), CCR6 (19), BTLA (19), TLR10 (17), CXCR5 (14), FCRL2 (13…
LI.S3	Plasma cell surface signature	310	148	479	217	279	117	514	133	0.0505462	0.0606806	0.0751726	0.0849315	0.0699073	0.054242	0.101782	0.101838	KRTCAP2 (384), HM13 (364), CLPTM1L (264), ICAM2 (232), TXNDC15 (180), SCARB2 (123), SLC44A1 (119), CCR10 (78), TRAM2 (67), GPR25 (40), CAV1 (26), SDC1 (25), KCNN3 (18), SLC16A14 (9), PPAP2C (9), KCNG2 (2)	KRTCAP2 (148), HM13 (143), CLPTM1L (103), ICAM2 (96), TXNDC15 (61), SCARB2 (46), SLC44A1 (43), CCR10 (34), TRAM2 (18), GPR25 (16), SDC1 (9), SLC16A14 (5), KCNN3 (5), CAV1 (5), PPAP2C (4)	KRTCAP2 (392), HM13 (375), CLPTM1L (270), ICAM2 (238), TXNDC15 (183), SCARB2 (126), SLC44A1 (124), CCR10 (79), TRAM2 (72), GPR25 (41), SDC1 (28), CAV1 (27), KCNN3 (21), SLC16A14 (9), PPAP2C (9), KCNG2 (2)	KRTCAP2 (156), HM13 (150), CLPTM1L (109), ICAM2 (99), TXNDC15 (63), SCARB2 (47), SLC44A1 (47), CCR10 (38), TRAM2 (21), GPR25 (16), SDC1 (9), SLC16A14 (5), KCNN3 (5), CAV1 (5), PPAP2C (4)	KRTCAP2 (247), HM13 (230), CLPTM1L (162), ICAM2 (145), TXNDC15 (110), SCARB2 (75), SLC44A1 (75), CCR10 (52), TRAM2 (42), GPR25 (21), SDC1 (16), CAV1 (14), KCNN3 (9), SLC16A14 (5), PPAP2C (5), KCNG2 (1)	KRTCAP2 (133), HM13 (128), CLPTM1L (95), ICAM2 (85), TXNDC15 (57), SCARB2 (43), SLC44A1 (39), CCR10 (31), TRAM2 (16), GPR25 (15), SDC1 (7), SLC16A14 (5), KCNN3 (5), CAV1 (5), PPAP2C (3)	KRTCAP2 (314), HM13 (297), CLPTM1L (220), ICAM2 (193), TXNDC15 (149), SLC44A1 (99), SCARB2 (97), CCR10 (67), TRAM2 (56), GPR25 (30), CAV1 (22), SDC1 (21), KCNN3 (15), PPAP2C (8), SLC16A14 (6), KCNG2 (1)	KRTCAP2 (84), HM13 (79), ICAM2 (56), CLPTM1L (54), TXNDC15 (35), SCARB2 (30), SLC44A1 (24), CCR10 (18), TRAM2 (6), GPR25 (5), SDC1 (3), CAV1 (2), KCNN3 (2), SLC16A14 (2)
LI.S4	Monocyte surface signature	792	390	808	405	163	93	704	144	0.129137	0.159902	0.126805	0.158513	0.0408419	0.0431154	0.139406	0.11026	PYCARD (322), TNFRSF1B (305), GLIPR1 (275), BRI3 (249), TMEM154 (200), ITGAM (196), AGTRAP (189), MFSD1 (182), PTPRE (147), LILRB1 (144), SPNS1 (131), FCGRT (122), SLC16A3 (118), ABCA1 (91), IL1R2 (86), NRROS (81), CD4 (74), CCR2 (74), TLR1 (73), MS4A6A (71), MBOAT7 (71), IL6R (70), AMICA1 (66), CD163 (64), SLC7A7 (62), CCR1 (62), TMEM55A (60), VNN2 (58), KCNQ1 (58), TMEM71 (57), SLC11A1 (52), FP…	PYCARD (128), GLIPR1 (104), TNFRSF1B (103), BRI3 (96), TMEM154 (91), MFSD1 (80), ITGAM (74), AGTRAP (71), LILRB1 (54), PTPRE (53), FCGRT (50), SLC16A3 (46), SPNS1 (43), ABCA1 (36), IL1R2 (36), NRROS (30), MBOAT7 (30), TLR1 (29), AMICA1 (25), MS4A6A (25), CCR2 (24), CD163 (24), SLC7A7 (24), KCNQ1 (23), CD4 (23), TNFSF12 (23), VNN2 (23), TMEM55A (22), SLC11A1 (22), CCR1 (22), IL6R (22), LILRB2 (20)…	PYCARD (331), TNFRSF1B (311), GLIPR1 (285), BRI3 (252), TMEM154 (203), ITGAM (198), AGTRAP (195), MFSD1 (184), LILRB1 (151), PTPRE (150), SPNS1 (133), FCGRT (126), SLC16A3 (121), ABCA1 (93), IL1R2 (87), NRROS (84), TLR1 (75), CCR2 (75), MS4A6A (75), CD4 (74), MBOAT7 (74), IL6R (72), AMICA1 (68), CD163 (67), CCR1 (63), SLC7A7 (62), TMEM55A (61), VNN2 (59), KCNQ1 (59), TMEM71 (57), TNFSF12 (55), SL…	PYCARD (134), TNFRSF1B (113), GLIPR1 (109), BRI3 (101), TMEM154 (95), MFSD1 (83), ITGAM (79), AGTRAP (77), LILRB1 (57), PTPRE (57), FCGRT (51), SLC16A3 (47), SPNS1 (45), ABCA1 (38), IL1R2 (38), NRROS (31), MBOAT7 (31), TLR1 (29), AMICA1 (28), IL6R (26), CCR2 (26), TMEM55A (25), CD4 (25), MS4A6A (25), SLC7A7 (25), TNFSF12 (24), CD163 (24), SLC11A1 (24), CCR1 (23), KCNQ1 (23), VNN2 (23), LILRB2 (22…	PYCARD (201), TNFRSF1B (178), GLIPR1 (168), BRI3 (151), TMEM154 (129), MFSD1 (127), ITGAM (116), AGTRAP (114), PTPRE (95), LILRB1 (90), FCGRT (77), SPNS1 (73), SLC16A3 (73), ABCA1 (56), IL1R2 (53), NRROS (48), CD4 (46), TLR1 (46), CCR2 (45), MBOAT7 (45), AMICA1 (43), KCNQ1 (42), MS4A6A (42), TMEM55A (41), IL6R (40), SLC7A7 (38), VNN2 (37), CD163 (37), CCR1 (36), SLC11A1 (35), TMEM71 (35), FPR1 (3…	PYCARD (123), GLIPR1 (96), TNFRSF1B (94), BRI3 (89), TMEM154 (80), MFSD1 (76), ITGAM (72), AGTRAP (63), LILRB1 (50), PTPRE (50), FCGRT (46), SLC16A3 (44), SPNS1 (37), ABCA1 (34), IL1R2 (33), NRROS (27), TLR1 (26), MS4A6A (24), MBOAT7 (24), VNN2 (23), CCR2 (23), CD163 (23), AMICA1 (22), CCR1 (22), IL6R (22), CD4 (22), KCNQ1 (21), SLC7A7 (21), SLC11A1 (21), LILRB2 (20), TNFSF12 (20), PTAFR (19), TM…	PYCARD (257), TNFRSF1B (236), GLIPR1 (214), BRI3 (203), TMEM154 (163), ITGAM (154), MFSD1 (152), AGTRAP (151), PTPRE (117), LILRB1 (115), SPNS1 (100), FCGRT (98), SLC16A3 (95), ABCA1 (72), IL1R2 (69), TLR1 (64), NRROS (63), CCR2 (63), CD4 (59), MBOAT7 (58), IL6R (56), AMICA1 (56), MS4A6A (55), CD163 (52), CCR1 (52), TMEM55A (51), KCNQ1 (51), SLC7A7 (48), VNN2 (46), TMEM71 (44), SLC11A1 (44), TNFS…	PYCARD (74), TNFRSF1B (58), GLIPR1 (56), BRI3 (48), MFSD1 (48), TMEM154 (47), ITGAM (42), AGTRAP (37), SLC16A3 (29), PTPRE (29), LILRB1 (28), FCGRT (27), IL1R2 (21), AMICA1 (19), ABCA1 (18), MBOAT7 (17), SPNS1 (17), MS4A6A (16), TMEM71 (16), IL6R (16), NRROS (15), CD163 (15), CD4 (14), SLC7A7 (14), CCR2 (14), TLR1 (14), KCNQ1 (13), TMEM55A (13), SLC11A1 (12), LILRB2 (12), CCR1 (12), FCGR2A (12), …
LI.S5	DC surface signature	1184	241	1185	241	362	401	882	243	0.193054	0.098811	0.18597	0.0943249	0.0907041	0.185906	0.174653	0.186064	HLA-DQB1 (497), HLA-DQA1 (394), GRINA (286), CD83 (274), SPINT2 (223), LAMP2 (199), DENND1B (193), CD58 (184), TSPAN33 (165), CD151 (165), TFRC (153), MFSD12 (142), SLC6A6 (134), AGPAT3 (121), DIRC2 (106), ABHD12 (103), KMO (87), ALCAM (82), TM2D2 (81), SLC36A1 (75), CXCL16 (56), CRIM1 (55), CSF2RB (55), SLC38A6 (55), GPR137B (54), ADAM9 (47), ITPRIPL2 (46), SRD5A3 (41), LHFPL2 (41), CD9 (37), PS…	HLA-DQB1 (200), HLA-DQA1 (168), GRINA (114), CD83 (108), SPINT2 (92), LAMP2 (85), DENND1B (77), CD151 (66), CD58 (66), MFSD12 (65), TFRC (62), TSPAN33 (60), SLC6A6 (55), DIRC2 (47), AGPAT3 (42), KMO (38), ABHD12 (38), ALCAM (33), TM2D2 (31), SLC36A1 (28), CXCL16 (23), SLC38A6 (22), LHFPL2 (20), CSF2RB (20), ADAM9 (18), CRIM1 (15), GPR137B (15), ITPRIPL2 (15), CD9 (15), SLAMF8 (10), PSEN2 (9), CCR…	HLA-DQB1 (507), HLA-DQA1 (404), GRINA (298), CD83 (287), SPINT2 (230), LAMP2 (205), DENND1B (197), CD58 (187), CD151 (171), TSPAN33 (170), TFRC (155), MFSD12 (143), SLC6A6 (139), AGPAT3 (131), DIRC2 (116), ABHD12 (103), KMO (91), ALCAM (86), TM2D2 (85), SLC36A1 (76), CXCL16 (59), SLC38A6 (58), CRIM1 (56), CSF2RB (55), GPR137B (55), ADAM9 (49), ITPRIPL2 (46), SRD5A3 (43), LHFPL2 (43), CD9 (38), PS…	HLA-DQB1 (205), HLA-DQA1 (169), GRINA (117), CD83 (111), SPINT2 (93), LAMP2 (89), DENND1B (81), CD151 (69), CD58 (67), MFSD12 (66), TSPAN33 (62), TFRC (62), SLC6A6 (59), DIRC2 (48), AGPAT3 (45), KMO (39), ABHD12 (39), ALCAM (35), TM2D2 (33), SLC36A1 (29), CXCL16 (24), CSF2RB (22), SLC38A6 (22), LHFPL2 (20), ADAM9 (20), ITPRIPL2 (16), GPR137B (16), CRIM1 (15), CD9 (15), SRD5A3 (10), SLAMF8 (10), P…	HLA-DQB1 (327), HLA-DQA1 (268), GRINA (187), CD83 (183), SPINT2 (150), LAMP2 (145), DENND1B (124), CD58 (122), CD151 (107), TSPAN33 (106), TFRC (103), MFSD12 (97), SLC6A6 (89), AGPAT3 (84), DIRC2 (72), ABHD12 (66), KMO (55), TM2D2 (51), ALCAM (49), SLC36A1 (47), CXCL16 (39), ADAM9 (33), CSF2RB (33), GPR137B (33), SLC38A6 (29), CRIM1 (29), LHFPL2 (29), CD9 (27), ITPRIPL2 (25), SRD5A3 (20), PSEN2 (…	HLA-DQB1 (180), HLA-DQA1 (153), GRINA (101), CD83 (100), SPINT2 (85), LAMP2 (79), DENND1B (70), CD151 (59), CD58 (58), MFSD12 (58), TFRC (57), TSPAN33 (52), SLC6A6 (46), DIRC2 (40), AGPAT3 (37), KMO (34), ABHD12 (33), ALCAM (32), TM2D2 (31), SLC36A1 (26), CXCL16 (21), SLC38A6 (20), CSF2RB (19), ADAM9 (17), LHFPL2 (16), GPR137B (15), ITPRIPL2 (15), CRIM1 (14), CD9 (14), SLAMF8 (10), PSEN2 (9), SRD…	HLA-DQB1 (413), HLA-DQA1 (333), GRINA (241), CD83 (229), SPINT2 (190), LAMP2 (170), DENND1B (165), CD58 (156), TSPAN33 (139), CD151 (137), TFRC (132), MFSD12 (121), SLC6A6 (113), AGPAT3 (100), DIRC2 (89), ABHD12 (87), KMO (69), ALCAM (69), TM2D2 (69), SLC36A1 (61), GPR137B (47), CXCL16 (46), CSF2RB (46), CRIM1 (43), SLC38A6 (42), ADAM9 (41), ITPRIPL2 (37), CD9 (35), LHFPL2 (34), SRD5A3 (32), PSEN…	HLA-DQB1 (122), HLA-DQA1 (95), GRINA (73), CD83 (69), SPINT2 (61), LAMP2 (52), DENND1B (45), TFRC (45), CD151 (44), MFSD12 (41), CD58 (37), TSPAN33 (37), SLC6A6 (34), AGPAT3 (27), DIRC2 (26), TM2D2 (23), KMO (22), ABHD12 (21), ALCAM (19), CXCL16 (17), SLC36A1 (17), CSF2RB (17), LHFPL2 (15), SLC38A6 (14), ADAM9 (11), GPR137B (11), ITPRIPL2 (10), CD9 (10), SLAMF8 (8), PSEN2 (8), CRIM1 (7), MSR1 (7)…
LI.S6	CD4 T cell surface signature Th1-stimulated	758	274	857	308	320	106	333	15	0.123594	0.112341	0.134495	0.120548	0.0801804	0.0491423	0.0659406	0.0114855	CCDC167 (416), LAG3 (134), F2R (123), GPR114 (110), TSPAN5 (107), NDFIP2 (21), GPR19 (6), TMEM200A (2)	CCDC167 (164), F2R (55), LAG3 (55), TSPAN5 (45), GPR114 (38), NDFIP2 (10), GPR19 (2), TMEM200A (1)	CCDC167 (439), LAG3 (141), F2R (130), GPR114 (117), TSPAN5 (114), NDFIP2 (23), GPR19 (6), TMEM200A (3)	CCDC167 (173), F2R (60), LAG3 (60), TSPAN5 (48), GPR114 (43), NDFIP2 (10), TMEM200A (2), GPR19 (2)	CCDC167 (267), LAG3 (90), F2R (84), TSPAN5 (77), GPR114 (73), NDFIP2 (15), GPR19 (4), TMEM200A (2)	CCDC167 (157), F2R (53), LAG3 (51), TSPAN5 (42), GPR114 (34), NDFIP2 (10), GPR19 (2), TMEM200A (1)	CCDC167 (339), LAG3 (110), F2R (101), GPR114 (93), TSPAN5 (91), NDFIP2 (18), GPR19 (5), TMEM200A (2)	CCDC167 (95), LAG3 (30), F2R (29), TSPAN5 (25), GPR114 (15), NDFIP2 (6), GPR19 (1), TMEM200A (1)
LI.S7	CD4 T cell surface signature Th2-stimulated	529	196	551	211	497	319	241	87	0.0862547	0.0803608	0.0864721	0.0825832	0.12453	0.147891	0.0477228	0.0666156	SIT1 (248), CCDC167 (207), SLC4A7 (179), CLDND1 (120), ITM2A (106), CD3G (98), CD28 (56), GPR171 (43), SLC37A3 (43), MAL (11), GPR15 (2)	SIT1 (100), CCDC167 (86), SLC4A7 (78), CLDND1 (44), CD3G (40), ITM2A (38), CD28 (24), SLC37A3 (19), GPR171 (14), MAL (7), GPR15 (1)	SIT1 (254), CCDC167 (214), SLC4A7 (185), CLDND1 (121), ITM2A (109), CD3G (101), CD28 (58), GPR171 (44), SLC37A3 (44), MAL (11), GPR15 (2)	SIT1 (104), CCDC167 (90), SLC4A7 (84), CLDND1 (46), CD3G (42), ITM2A (39), CD28 (24), SLC37A3 (19), GPR171 (14), MAL (7), GPR15 (1)	SIT1 (159), CCDC167 (134), SLC4A7 (123), CLDND1 (74), ITM2A (68), CD3G (67), CD28 (41), SLC37A3 (29), GPR171 (25), MAL (8), GPR15 (1)	SIT1 (96), CCDC167 (84), SLC4A7 (75), CLDND1 (42), CD3G (39), ITM2A (36), CD28 (24), SLC37A3 (18), GPR171 (13), MAL (7), GPR15 (1)	SIT1 (210), CCDC167 (167), SLC4A7 (158), CLDND1 (101), ITM2A (89), CD3G (82), CD28 (49), GPR171 (36), SLC37A3 (32), MAL (10), GPR15 (2)	SIT1 (54), CCDC167 (52), SLC4A7 (47), CD3G (20), CLDND1 (19), ITM2A (18), CD28 (13), SLC37A3 (10), GPR171 (8), MAL (2)
LI.S8	Naive B cell surface signature	664	142	663	141	419	543	1116	172	0.108267	0.0582206	0.104049	0.0551859	0.104986	0.251739	0.22099	0.1317	CXCR4 (626), CD37 (617), HLA-DMA (438), HVCN1 (273), PPAPDC1B (234), FAM26F (182), SMIM14 (169), CD72 (135), FCRL3 (122), BTLA (121), HLA-DOA (103), CCR6 (96), TSPAN13 (74), CD200 (47), GABBR1 (41), SLC24A1 (24), CNR1 (17), P2RY14 (11), KCNMB3 (8), SLC38A11 (6), TMEM56 (3), LGR4 (2), EDNRB (1), HRH4 (1)	CD37 (263), CXCR4 (249), HLA-DMA (180), HVCN1 (107), PPAPDC1B (89), FAM26F (70), SMIM14 (67), CD72 (58), FCRL3 (48), HLA-DOA (45), BTLA (44), CCR6 (42), TSPAN13 (32), CD200 (22), GABBR1 (15), SLC24A1 (9), CNR1 (7), KCNMB3 (4), P2RY14 (3), EDNRB (1), LGR4 (1), SLC38A11 (1), TMEM56 (1)	CXCR4 (646), CD37 (637), HLA-DMA (458), HVCN1 (287), PPAPDC1B (242), FAM26F (189), SMIM14 (180), CD72 (141), BTLA (129), FCRL3 (125), HLA-DOA (106), CCR6 (101), TSPAN13 (78), CD200 (50), GABBR1 (42), SLC24A1 (25), CNR1 (19), P2RY14 (12), KCNMB3 (8), SLC38A11 (6), TMEM56 (3), LGR4 (2), EDNRB (1), HRH4 (1)	CD37 (271), CXCR4 (257), HLA-DMA (187), HVCN1 (109), PPAPDC1B (92), FAM26F (72), SMIM14 (69), CD72 (61), FCRL3 (49), HLA-DOA (47), BTLA (45), CCR6 (43), TSPAN13 (33), CD200 (23), GABBR1 (15), SLC24A1 (9), CNR1 (7), KCNMB3 (4), P2RY14 (3), EDNRB (1), LGR4 (1), SLC38A11 (1), TMEM56 (1)	CD37 (411), CXCR4 (410), HLA-DMA (290), HVCN1 (183), PPAPDC1B (148), FAM26F (117), SMIM14 (110), CD72 (87), BTLA (76), FCRL3 (73), HLA-DOA (67), CCR6 (66), TSPAN13 (53), CD200 (31), GABBR1 (25), SLC24A1 (16), CNR1 (12), KCNMB3 (7), P2RY14 (7), SLC38A11 (3), TMEM56 (2), LGR4 (1), EDNRB (1)	CD37 (231), CXCR4 (219), HLA-DMA (164), HVCN1 (95), PPAPDC1B (80), FAM26F (66), SMIM14 (60), CD72 (53), FCRL3 (44), HLA-DOA (43), BTLA (40), CCR6 (39), TSPAN13 (28), CD200 (19), GABBR1 (14), SLC24A1 (9), CNR1 (6), KCNMB3 (4), EDNRB (1), LGR4 (1), SLC38A11 (1), TMEM56 (1), P2RY14 (1)	CXCR4 (503), CD37 (500), HLA-DMA (355), HVCN1 (222), PPAPDC1B (187), FAM26F (150), SMIM14 (133), CD72 (110), BTLA (102), FCRL3 (100), HLA-DOA (80), CCR6 (79), TSPAN13 (62), CD200 (42), GABBR1 (33), SLC24A1 (20), CNR1 (13), P2RY14 (10), KCNMB3 (7), SLC38A11 (5), LGR4 (2), TMEM56 (2), EDNRB (1)	CD37 (140), CXCR4 (132), HLA-DMA (105), HVCN1 (58), PPAPDC1B (49), FAM26F (43), SMIM14 (35), CD72 (29), HLA-DOA (28), BTLA (24), FCRL3 (24), CCR6 (23), TSPAN13 (20), GABBR1 (10), CD200 (10), SLC24A1 (7), CNR1 (3), KCNMB3 (2), P2RY14 (1), SLC38A11 (1), TMEM56 (1)
LI.S9	Memory B cell surface signature	265	99	308	129	975	852	1502	322	0.0432089	0.0405904	0.0483365	0.0504892	0.2443	0.394993	0.297426	0.246554	CD52 (1058), ITM2C (245), FCGR2B (153), TNFRSF13B (110), TNFRSF17 (45), SSPN (42), GRAMD1C (38), CCR9 (23), JAM3 (12), NLGN4Y (9), CHL1 (1)	CD52 (411), ITM2C (113), FCGR2B (68), TNFRSF13B (53), TNFRSF17 (22), SSPN (21), GRAMD1C (20), CCR9 (12), JAM3 (5), NLGN4Y (3)	CD52 (1092), ITM2C (251), FCGR2B (155), TNFRSF13B (111), TNFRSF17 (45), SSPN (42), GRAMD1C (38), CCR9 (25), JAM3 (12), NLGN4Y (9), CHL1 (1)	CD52 (432), ITM2C (117), FCGR2B (69), TNFRSF13B (53), TNFRSF17 (22), SSPN (21), GRAMD1C (21), CCR9 (12), JAM3 (5), NLGN4Y (4)	CD52 (672), ITM2C (169), FCGR2B (99), TNFRSF13B (70), TNFRSF17 (29), SSPN (27), GRAMD1C (25), CCR9 (19), JAM3 (10), NLGN4Y (4)	CD52 (372), ITM2C (97), FCGR2B (58), TNFRSF13B (44), TNFRSF17 (20), SSPN (18), GRAMD1C (17), CCR9 (10), NLGN4Y (3), JAM3 (3)	CD52 (855), ITM2C (208), FCGR2B (119), TNFRSF13B (89), SSPN (37), TNFRSF17 (37), GRAMD1C (33), CCR9 (20), JAM3 (11), NLGN4Y (6)	CD52 (226), ITM2C (60), FCGR2B (40), TNFRSF13B (27), SSPN (14), GRAMD1C (14), TNFRSF17 (11), CCR9 (7), NLGN4Y (3), JAM3 (1)
TGFBneg_022	TGFBneg_022	0	0	0	0	0	0	2591	196	0	0	0	0	0	0	0.513069	0.150077	NKG7 (1094), S100A4 (1072), CFL1 (1060), PFN1 (1054), GZMA (1050), GAPDH (1046), CD52 (1035), IL32 (1024), IFITM1 (1018), HCST (1007), CALM1 (1004), LY6E (1000), PPIA (996), IFITM2 (989), GZMH (986), GZMB (981), TMSB10 (973), CTSW (966), CYBA (956), RAC2 (951), MYL12A (950), CORO1A (942), ACTB (928), FTL (927), CD74 (924), PRF1 (921), ANXA1 (910), ITGB2 (910), HOPX (909), S100A6 (901), EFHD2 (893…	NKG7 (418), S100A4 (415), PFN1 (407), CFL1 (404), IL32 (398), GZMA (397), CD52 (397), GAPDH (394), IFITM1 (393), HCST (391), CALM1 (391), IFITM2 (391), LY6E (390), TMSB10 (387), PPIA (383), GZMB (382), GZMH (375), MYL12A (367), CYBA (367), CTSW (367), CD74 (366), CORO1A (360), RAC2 (358), FTL (357), PRF1 (356), ACTB (355), S100A6 (354), ANXA1 (353), ITGB2 (352), HOPX (351), EFHD2 (340), CD7 (336)…	NKG7 (1130), S100A4 (1105), CFL1 (1093), PFN1 (1087), GZMA (1085), GAPDH (1078), CD52 (1067), IL32 (1056), IFITM1 (1051), HCST (1041), CALM1 (1036), LY6E (1030), PPIA (1030), IFITM2 (1021), GZMH (1018), GZMB (1013), TMSB10 (1003), CTSW (1000), CYBA (983), MYL12A (983), RAC2 (982), CORO1A (975), ACTB (959), CD74 (956), FTL (954), PRF1 (952), ANXA1 (941), ITGB2 (938), HOPX (937), S100A6 (933), EFHD…	NKG7 (443), S100A4 (441), PFN1 (431), CFL1 (428), GZMA (422), IL32 (422), CD52 (421), GAPDH (418), IFITM1 (417), CALM1 (415), HCST (414), IFITM2 (414), LY6E (411), TMSB10 (410), PPIA (408), GZMB (405), GZMH (397), CTSW (393), CYBA (392), MYL12A (390), CD74 (387), CORO1A (381), RAC2 (381), ACTB (378), FTL (378), PRF1 (377), S100A6 (374), ANXA1 (373), HOPX (370), ITGB2 (368), EFHD2 (362), CD7 (359)…	NKG7 (703), S100A4 (692), CFL1 (686), PFN1 (682), GZMA (681), GAPDH (672), IL32 (669), CD52 (668), IFITM1 (660), HCST (651), CALM1 (648), LY6E (648), PPIA (645), IFITM2 (639), TMSB10 (638), GZMB (636), GZMH (630), CTSW (627), CYBA (617), RAC2 (615), MYL12A (607), CD74 (603), ACTB (599), FTL (598), CORO1A (594), PRF1 (593), ANXA1 (592), ITGB2 (583), S100A6 (583), HOPX (578), RARRES3 (573), CD7 (56…	S100A4 (376), NKG7 (374), PFN1 (367), CFL1 (362), IL32 (359), GZMA (359), CD52 (357), IFITM1 (355), GAPDH (353), IFITM2 (352), CALM1 (352), TMSB10 (351), HCST (351), LY6E (350), GZMB (342), PPIA (341), GZMH (336), CD74 (331), CTSW (330), CYBA (328), MYL12A (326), CORO1A (323), S100A6 (322), ACTB (322), RAC2 (319), PRF1 (318), HOPX (316), FTL (315), ITGB2 (314), ANXA1 (314), LGALS1 (301), EFHD2 (3…	NKG7 (896), S100A4 (880), CFL1 (875), PFN1 (861), GZMA (860), GAPDH (857), IL32 (850), CD52 (846), IFITM1 (837), CALM1 (831), HCST (822), LY6E (819), PPIA (819), IFITM2 (812), GZMB (809), GZMH (807), TMSB10 (803), CTSW (792), RAC2 (784), CYBA (779), MYL12A (774), ACTB (769), FTL (767), CD74 (766), CORO1A (762), PRF1 (757), ANXA1 (748), ITGB2 (747), HOPX (740), S100A6 (735), RARRES3 (733), EFHD2 (…	S100A4 (212), NKG7 (209), CD52 (209), GZMA (205), IFITM2 (203), CFL1 (203), PFN1 (202), GAPDH (199), LY6E (198), IFITM1 (198), TMSB10 (197), IL32 (197), CALM1 (197), HCST (195), GZMB (193), PPIA (192), CD74 (188), GZMH (186), CORO1A (185), PRF1 (183), FTL (182), CYBA (182), CTSW (181), MYL12A (181), ANXA1 (178), ACTB (177), S100A6 (177), HOPX (176), RAC2 (174), EFHD2 (171), LGALS1 (170), PSME2 (1…
TGFBneg_04	TGFBneg_04	0	0	0	0	0	0	2574	190	0	0	0	0	0	0	0.509703	0.145482	NKG7 (1097), GZMA (1051), S100A4 (1050), PFN1 (1036), IFITM1 (1015), HCST (1002), IL32 (999), IFITM2 (984), GZMH (984), CALM1 (983), LY6E (982), GZMB (974), CTSW (961), TMSB10 (947), RAC2 (933), MYL12A (931), CYBA (929), CORO1A (920), PRF1 (918), FTL (903), HOPX (903), ITGB2 (897), CD74 (896), CD7 (878), S100A6 (875), RARRES3 (869), UCP2 (848), PSME2 (842), PSMB10 (836), HSP90AA1 (834), EMP3 (831…	NKG7 (414), S100A4 (398), PFN1 (392), GZMA (390), HCST (386), IFITM1 (384), IFITM2 (382), IL32 (381), LY6E (378), CALM1 (377), GZMH (372), TMSB10 (371), GZMB (371), CTSW (362), MYL12A (353), CYBA (352), RAC2 (349), PRF1 (348), FTL (347), HOPX (344), CD74 (343), CORO1A (342), ITGB2 (339), S100A6 (335), CD7 (329), PSME2 (320), RARRES3 (317), EMP3 (315), HSP90AA1 (314), UCP2 (313), CCND3 (313), PSMB…	NKG7 (1132), GZMA (1083), S100A4 (1080), PFN1 (1066), IFITM1 (1047), HCST (1035), IL32 (1028), IFITM2 (1015), GZMH (1015), CALM1 (1013), LY6E (1010), GZMB (1006), CTSW (992), TMSB10 (975), MYL12A (961), RAC2 (961), CYBA (954), CORO1A (950), PRF1 (947), HOPX (931), FTL (928), CD74 (926), ITGB2 (924), CD7 (908), S100A6 (905), RARRES3 (895), UCP2 (877), PSME2 (865), PSMB10 (863), HSP90AA1 (859), EMP…	NKG7 (440), S100A4 (425), PFN1 (417), GZMA (416), IFITM1 (410), HCST (409), IL32 (407), IFITM2 (406), LY6E (400), CALM1 (400), TMSB10 (394), GZMB (394), GZMH (394), CTSW (388), MYL12A (377), CYBA (377), RAC2 (374), PRF1 (369), FTL (369), CORO1A (365), HOPX (363), CD74 (363), ITGB2 (356), S100A6 (354), CD7 (352), PSME2 (342), RARRES3 (337), HSP90AA1 (334), EMP3 (332), UCP2 (331), CCND3 (331), PSMB…	NKG7 (709), GZMA (682), S100A4 (681), PFN1 (673), IFITM1 (664), IL32 (654), HCST (652), IFITM2 (641), LY6E (637), CALM1 (637), GZMB (632), GZMH (631), CTSW (627), TMSB10 (623), RAC2 (607), CYBA (606), MYL12A (600), FTL (592), PRF1 (589), CORO1A (580), CD74 (579), HOPX (577), ITGB2 (577), RARRES3 (567), S100A6 (566), CD7 (565), PSME2 (554), HSP90AA1 (545), UCP2 (541), CCND3 (539), EMP3 (539), PSMB…	NKG7 (369), S100A4 (359), PFN1 (352), GZMA (351), IFITM1 (347), HCST (346), IFITM2 (345), IL32 (343), CALM1 (340), LY6E (337), TMSB10 (335), GZMB (332), GZMH (332), CTSW (325), CYBA (314), MYL12A (312), PRF1 (311), RAC2 (311), CD74 (310), HOPX (309), FTL (307), CORO1A (305), S100A6 (304), ITGB2 (303), CD7 (293), PSME2 (285), RARRES3 (284), EMP3 (284), UCP2 (276), PSMB10 (276), CCND3 (276), KLRD1 …	NKG7 (900), S100A4 (864), GZMA (862), PFN1 (848), IFITM1 (837), IL32 (829), HCST (820), CALM1 (815), IFITM2 (811), LY6E (808), GZMH (806), GZMB (803), CTSW (788), TMSB10 (782), RAC2 (769), MYL12A (763), CYBA (760), PRF1 (755), FTL (752), CORO1A (746), CD74 (738), ITGB2 (735), HOPX (735), RARRES3 (724), S100A6 (716), CD7 (711), PSME2 (702), UCP2 (695), PSMB10 (693), HSP90AA1 (693), EMP3 (679), CCN…	NKG7 (205), S100A4 (202), GZMA (197), IFITM2 (195), IFITM1 (194), PFN1 (193), HCST (192), LY6E (190), CALM1 (190), TMSB10 (187), IL32 (187), GZMB (184), GZMH (183), CD74 (178), PRF1 (177), FTL (175), CTSW (175), CORO1A (173), MYL12A (173), CYBA (172), HOPX (171), RAC2 (169), S100A6 (164), ITGB2 (162), EMP3 (161), HSP90AA1 (159), PSME2 (158), PSMB10 (157), CD7 (156), RARRES3 (156), MT2A (154), CCN…
TGFBpos_022	TGFBpos_022	1	0	1	0	0	0	1884	271	0.000163052	0	0.000156937	0	0	0	0.373069	0.207504	RPLP1 (866), EEF1A1 (821), RPL28 (807), RPS19 (769), VIM (694), LDHA (681), CXCR4 (677), JUN (634), CD44 (611), YWHAQ (610), HMGN2 (600), SPOCK2 (584), TNFAIP3 (564), CD2 (554), CXCR3 (521), CD96 (485), PLP2 (425), HMGA1 (420), PPP1R14B (317), KLRB1 (316), SLA (298), DNPH1 (268), GCHFR (240), CLDND1 (230), RALA (226), DUSP4 (216), SAMSN1 (214), ZNF683 (211), EIF4EBP1 (211), TBC1D2B (198), ERGIC1 …	RPLP1 (336), EEF1A1 (323), RPL28 (314), RPS19 (294), VIM (277), CXCR4 (275), LDHA (268), JUN (249), CD44 (246), YWHAQ (238), HMGN2 (231), SPOCK2 (229), TNFAIP3 (227), CD2 (214), CXCR3 (191), PLP2 (178), CD96 (176), HMGA1 (160), KLRB1 (138), SLA (128), PPP1R14B (118), DNPH1 (102), GCHFR (97), SAMSN1 (91), RALA (91), DUSP4 (89), ZNF683 (86), CLDND1 (84), EIF4EBP1 (78), TBC1D2B (74), RBPJ (72), ERGI…	RPLP1 (894), EEF1A1 (850), RPL28 (833), RPS19 (791), VIM (720), LDHA (707), CXCR4 (693), JUN (649), YWHAQ (630), CD44 (628), HMGN2 (618), SPOCK2 (605), CD2 (573), TNFAIP3 (573), CXCR3 (542), CD96 (501), PLP2 (438), HMGA1 (434), PPP1R14B (329), KLRB1 (327), SLA (301), DNPH1 (279), GCHFR (246), CLDND1 (235), RALA (234), DUSP4 (223), ZNF683 (221), SAMSN1 (219), EIF4EBP1 (217), TBC1D2B (206), ERGIC1 …	RPLP1 (356), EEF1A1 (339), RPL28 (333), RPS19 (311), VIM (291), CXCR4 (286), LDHA (283), JUN (261), CD44 (258), YWHAQ (251), HMGN2 (248), SPOCK2 (245), TNFAIP3 (241), CD2 (227), CXCR3 (206), PLP2 (188), CD96 (186), HMGA1 (171), KLRB1 (145), SLA (134), PPP1R14B (125), DNPH1 (110), GCHFR (101), RALA (95), DUSP4 (94), ZNF683 (93), SAMSN1 (92), CLDND1 (91), EIF4EBP1 (82), TBC1D2B (79), ERGIC1 (74), R…	RPLP1 (559), EEF1A1 (533), RPL28 (527), RPS19 (490), VIM (449), CXCR4 (449), LDHA (437), JUN (418), CD44 (399), YWHAQ (392), HMGN2 (387), SPOCK2 (384), TNFAIP3 (364), CD2 (356), CXCR3 (328), CD96 (308), PLP2 (281), HMGA1 (265), PPP1R14B (212), KLRB1 (211), SLA (197), DNPH1 (172), CLDND1 (152), GCHFR (149), RALA (146), DUSP4 (144), ZNF683 (142), SAMSN1 (140), TBC1D2B (133), EIF4EBP1 (132), ERGIC1 …	RPLP1 (293), EEF1A1 (282), RPL28 (272), RPS19 (259), VIM (237), LDHA (235), CXCR4 (235), JUN (219), CD44 (214), SPOCK2 (204), YWHAQ (204), HMGN2 (203), TNFAIP3 (198), CD2 (189), CXCR3 (170), CD96 (153), PLP2 (150), HMGA1 (139), KLRB1 (126), SLA (113), PPP1R14B (101), DNPH1 (95), GCHFR (85), SAMSN1 (80), RALA (80), CLDND1 (78), ZNF683 (75), DUSP4 (75), EIF4EBP1 (69), TBC1D2B (65), RBPJ (62), EOMES…	RPLP1 (708), EEF1A1 (669), RPL28 (658), RPS19 (627), VIM (569), LDHA (559), CXCR4 (555), JUN (527), CD44 (500), YWHAQ (495), HMGN2 (491), SPOCK2 (484), TNFAIP3 (464), CD2 (463), CXCR3 (426), CD96 (395), PLP2 (348), HMGA1 (343), KLRB1 (265), PPP1R14B (261), SLA (241), DNPH1 (221), GCHFR (192), CLDND1 (189), RALA (186), DUSP4 (179), EIF4EBP1 (177), ZNF683 (175), SAMSN1 (173), TBC1D2B (166), ERGIC1 …	RPLP1 (165), EEF1A1 (163), RPL28 (156), RPS19 (145), CXCR4 (136), LDHA (135), VIM (130), JUN (119), CD44 (116), SPOCK2 (115), HMGN2 (114), YWHAQ (113), CD2 (110), TNFAIP3 (107), CXCR3 (94), CD96 (82), HMGA1 (79), PLP2 (78), KLRB1 (72), SLA (59), DNPH1 (57), PPP1R14B (55), RALA (50), GCHFR (44), ZNF683 (43), CLDND1 (43), DUSP4 (41), TBC1D2B (40), EOMES (39), SAMSN1 (38), ITM2C (37), ERGIC1 (32), R…
TGFBpos_04	TGFBpos_04	2	0	2	0	0	0	1435	128	0.000326105	0	0.000313873	0	0	0	0.284158	0.0980092	CXCR4 (575), JUN (572), VIM (555), LDHA (553), CD44 (499), TNFAIP3 (489), CXCR3 (438), CD96 (400), PLP2 (351), PPP1R14B (277), DNPH1 (202), SAMSN1 (181), EIF4EBP1 (171), EOMES (145), OASL (141), ITM2C (111), MLLT3 (110), GALNT2 (99), LDLRAD4 (67), LINC00996 (8)	CXCR4 (235), VIM (230), JUN (225), LDHA (225), CD44 (201), TNFAIP3 (197), CXCR3 (162), PLP2 (145), CD96 (144), PPP1R14B (106), SAMSN1 (82), DNPH1 (78), EIF4EBP1 (63), EOMES (59), ITM2C (56), OASL (53), MLLT3 (47), GALNT2 (38), LDLRAD4 (24), LINC00996 (1)	CXCR4 (589), JUN (587), VIM (574), LDHA (572), CD44 (513), TNFAIP3 (500), CXCR3 (455), CD96 (415), PLP2 (359), PPP1R14B (289), DNPH1 (208), SAMSN1 (184), EIF4EBP1 (175), OASL (150), EOMES (150), ITM2C (115), MLLT3 (114), GALNT2 (101), LDLRAD4 (71), LINC00996 (8)	CXCR4 (242), VIM (241), JUN (236), LDHA (236), CD44 (211), TNFAIP3 (207), CXCR3 (175), CD96 (151), PLP2 (151), PPP1R14B (113), SAMSN1 (83), DNPH1 (83), EIF4EBP1 (66), EOMES (61), ITM2C (58), OASL (56), MLLT3 (50), GALNT2 (41), LDLRAD4 (25), LINC00996 (2)	CXCR4 (381), JUN (378), VIM (370), LDHA (368), CD44 (320), TNFAIP3 (317), CXCR3 (282), CD96 (248), PLP2 (238), PPP1R14B (187), DNPH1 (132), SAMSN1 (121), EIF4EBP1 (109), EOMES (100), OASL (91), ITM2C (87), MLLT3 (76), GALNT2 (67), LDLRAD4 (45), LINC00996 (5)	CXCR4 (202), LDHA (198), VIM (197), JUN (195), TNFAIP3 (176), CD44 (172), CXCR3 (145), CD96 (126), PLP2 (124), PPP1R14B (94), DNPH1 (74), SAMSN1 (73), EIF4EBP1 (57), EOMES (50), ITM2C (49), MLLT3 (45), OASL (45), GALNT2 (33), LDLRAD4 (22), LINC00996 (1)	JUN (476), CXCR4 (473), VIM (462), LDHA (460), CD44 (412), TNFAIP3 (404), CXCR3 (361), CD96 (325), PLP2 (290), PPP1R14B (232), DNPH1 (170), SAMSN1 (147), EIF4EBP1 (143), EOMES (120), OASL (119), ITM2C (100), MLLT3 (94), GALNT2 (78), LDLRAD4 (55), LINC00996 (8)	LDHA (119), VIM (116), CXCR4 (113), JUN (106), CD44 (97), TNFAIP3 (96), CXCR3 (81), CD96 (67), PLP2 (66), PPP1R14B (51), DNPH1 (43), SAMSN1 (36), ITM2C (32), EOMES (29), EIF4EBP1 (24), MLLT3 (24), OASL (23), GALNT2 (16), LDLRAD4 (12), LINC00996 (1)

## Sheet: neg__Enrichent_FDR0.5
ID	Symbol	Sign.Cells:B_cells_MIS-C (6133)	Sign.Cells:B_cells_6w_pi_no_MIS-C (2439)	Sign.Cells:Bcells_including_PB_MIS-C (6372)	Sign.Cells:Bcells_including_PB_6w_pi_no_MIS-C (2555)	Sign.Cells:Monocytes_MIS-C (3991)	Sign.Cells:Monocytes_6w_pi_no_MIS-C (2157)	Sign.Cells:T_cells_MIS-C (5050)	Sign.Cells:T_cells_6w_pi_no_MIS-C (1306)	%Sign.Cells:B_cells_MIS-C	%Sign.Cells:B_cells_6w_pi_no_MIS-C	%Sign.Cells:Bcells_including_PB_MIS-C	%Sign.Cells:Bcells_including_PB_6w_pi_no_MIS-C	%Sign.Cells:Monocytes_MIS-C	%Sign.Cells:Monocytes_6w_pi_no_MIS-C	%Sign.Cells:T_cells_MIS-C	%Sign.Cells:T_cells_6w_pi_no_MIS-C	Core Genes:B_cells_MIS-C (6133)	Core Genes:B_cells_6w_pi_no_MIS-C (2439)	Core Genes:Bcells_including_PB_MIS-C (6372)	Core Genes:Bcells_including_PB_6w_pi_no_MIS-C (2555)	Core Genes:Monocytes_MIS-C (3991)	Core Genes:Monocytes_6w_pi_no_MIS-C (2157)	Core Genes:T_cells_MIS-C (5050)	Core Genes:T_cells_6w_pi_no_MIS-C (1306)
HALLMARK_ADIPOGENESIS	HALLMARK_ADIPOGENESIS	312	175	334	185	193	212	565	126	0.0508723	0.0717507	0.0524168	0.072407	0.0483588	0.0982847	0.111881	0.0964778	DDT (380), ETFB (377), MTCH2 (375), NDUFS3 (374), PRDX3 (373), DECR1 (372), ECH1 (372), GHITM (371), CS (371), IDH3G (369), SDHC (367), ECHS1 (367), IMMT (367), AK2 (366), ATP1B3 (364), SUCLG1 (363), ACO2 (363), PFKL (362), CYC1 (362), SDHB (362), MGST3 (362), CAT (362), NDUFAB1 (362), PPM1B (361), UBQLN1 (360), SCP2 (360), SLC25A1 (360), TANK (359), IFNGR1 (358), UQCRC1 (358), DHRS7 (356), DNAJC…	DDT (149), IMMT (146), IDH3G (146), MTCH2 (146), ECH1 (145), ECHS1 (145), DECR1 (145), ETFB (145), CS (144), SCP2 (144), PRDX3 (144), SUCLG1 (143), PFKL (143), NDUFS3 (143), ACO2 (143), CYC1 (142), AK2 (142), GHITM (142), ATP1B3 (141), UQCRC1 (140), TANK (139), SDHB (139), CAT (139), MGST3 (139), UBQLN1 (139), DHRS7 (139), SLC25A1 (139), REEP5 (138), PPM1B (138), RIOK3 (137), G3BP2 (137), DNAJC15…	DDT (395), ETFB (393), MTCH2 (391), NDUFS3 (389), ECH1 (388), PRDX3 (388), GHITM (387), CS (387), DECR1 (387), IDH3G (385), IMMT (383), SDHC (382), AK2 (382), ECHS1 (382), SUCLG1 (379), ACO2 (378), MGST3 (378), ATP1B3 (378), SDHB (378), NDUFAB1 (377), CAT (377), CYC1 (377), PFKL (376), UBQLN1 (376), PPM1B (376), SLC25A1 (376), SCP2 (375), TANK (374), IFNGR1 (374), UQCRC1 (373), DHRS7 (372), DNAJC…	DDT (156), IDH3G (153), IMMT (153), MTCH2 (152), DECR1 (152), ETFB (151), PRDX3 (151), ECH1 (151), SCP2 (150), CS (150), ACO2 (150), SUCLG1 (150), NDUFS3 (150), PFKL (149), CYC1 (149), ECHS1 (149), AK2 (148), GHITM (148), ATP1B3 (147), UBQLN1 (146), DHRS7 (146), MGST3 (146), UQCRC1 (146), CAT (145), SDHB (145), REEP5 (145), NDUFAB1 (144), TANK (144), DNAJC15 (144), SLC25A1 (144), TALDO1 (143), RI…	DDT (248), MTCH2 (245), PRDX3 (245), ETFB (245), NDUFS3 (244), IDH3G (244), SUCLG1 (243), GHITM (241), AK2 (241), IMMT (241), DECR1 (241), CS (241), ECH1 (240), ECHS1 (240), PFKL (240), CYC1 (239), SCP2 (237), ATP1B3 (237), NDUFAB1 (236), UBQLN1 (236), MGST3 (236), SDHC (236), UQCRC1 (235), CAT (235), DHRS7 (235), TANK (234), SDHB (234), ACO2 (234), PPM1B (233), DNAJC15 (231), SLC25A1 (231), REEP…	DDT (135), ECHS1 (133), IMMT (133), SCP2 (132), MTCH2 (132), IDH3G (132), ECH1 (132), CS (132), PRDX3 (131), DECR1 (131), ETFB (131), ACO2 (130), PFKL (130), NDUFS3 (129), GHITM (129), SUCLG1 (129), AK2 (128), CYC1 (128), UQCRC1 (127), SLC25A1 (127), ATP1B3 (127), TANK (127), UBQLN1 (126), NDUFAB1 (126), MGST3 (126), PPM1B (125), SDHB (125), CAT (125), DHRS7 (125), G3BP2 (124), TALDO1 (124), REEP…	DDT (305), MTCH2 (302), ETFB (301), IDH3G (301), PRDX3 (300), AK2 (299), NDUFS3 (298), CS (297), DECR1 (297), ECHS1 (296), GHITM (296), IMMT (296), ECH1 (296), PFKL (294), SDHC (293), SUCLG1 (292), TANK (291), SCP2 (291), CYC1 (291), SDHB (291), ATP1B3 (291), MGST3 (290), CAT (290), NDUFAB1 (289), PPM1B (288), ACO2 (288), UBQLN1 (288), UQCRC1 (287), DNAJC15 (287), DHRS7 (286), SLC25A1 (286), IFNG…	ECHS1 (85), SCP2 (85), CS (84), DDT (84), MTCH2 (83), ECH1 (83), IMMT (82), PFKL (81), PRDX3 (81), NDUFS3 (81), DECR1 (81), IDH3G (81), ATP1B3 (80), UBQLN1 (80), ETFB (80), TANK (80), PPM1B (80), SLC25A1 (80), ACO2 (80), GHITM (79), REEP5 (79), SUCLG1 (79), NDUFAB1 (79), AK2 (79), DNAJC15 (78), G3BP2 (78), CYC1 (78), CAT (78), UQCRC1 (78), SDHC (78), DHRS7 (77), PDCD4 (77), MGST3 (77), APLP2 (76)…
HALLMARK_ALLOGRAFT_REJECTION	HALLMARK_ALLOGRAFT_REJECTION	973	454	1127	537	1002	221	1285	354	0.15865	0.186142	0.176868	0.210176	0.251065	0.102457	0.254455	0.271057	TAP1 (1215), IL16 (1161), UBE2N (1125), CD47 (1113), HLA-DRA (1076), PSMB10 (1071), ABI1 (1071), EIF3D (1065), CSK (1042), EIF5A (1024), CTSS (1011), CCND3 (984), CD74 (980), B2M (964), WAS (964), STAT1 (948), TAPBP (947), ITGB2 (913), PTPN6 (910), PRKCB (877), EIF3A (867), TGFB1 (862), NPM1 (857), DARS (846), HLA-DQA1 (843), HLA-DMB (806), SIT1 (799), MAP4K1 (792), HCLS1 (789), NCF4 (788), HLA-D…	TAP1 (486), IL16 (459), UBE2N (446), CD47 (437), EIF3D (429), ABI1 (423), HLA-DRA (422), PSMB10 (420), CSK (407), CTSS (402), CD74 (397), EIF5A (393), STAT1 (384), TAPBP (380), B2M (378), CCND3 (376), WAS (372), ITGB2 (357), EIF3A (350), PRKCB (346), TGFB1 (345), DARS (345), PTPN6 (343), HLA-DQA1 (335), NPM1 (329), HLA-DMB (322), NCF4 (321), HIF1A (316), HLA-DMA (308), SIT1 (307), GBP2 (306), MAP…	TAP1 (1268), IL16 (1205), UBE2N (1175), CD47 (1163), HLA-DRA (1125), PSMB10 (1121), ABI1 (1118), EIF3D (1115), CSK (1090), EIF5A (1066), CTSS (1050), CD74 (1025), CCND3 (1024), WAS (1012), B2M (1010), TAPBP (995), STAT1 (985), ITGB2 (957), PTPN6 (952), PRKCB (914), EIF3A (910), TGFB1 (902), NPM1 (897), DARS (888), HLA-DQA1 (883), HLA-DMB (844), SIT1 (837), NCF4 (830), MAP4K1 (829), HCLS1 (826), H…	TAP1 (512), IL16 (481), UBE2N (469), CD47 (461), EIF3D (450), HLA-DRA (446), ABI1 (443), PSMB10 (442), CSK (427), CTSS (423), CD74 (417), EIF5A (415), STAT1 (402), B2M (400), TAPBP (398), CCND3 (395), WAS (394), ITGB2 (372), EIF3A (369), PTPN6 (363), DARS (362), PRKCB (361), TGFB1 (357), HLA-DQA1 (353), NPM1 (347), HLA-DMB (340), NCF4 (339), HIF1A (333), HLA-DMA (325), SIT1 (324), MAP4K1 (318), G…	TAP1 (788), IL16 (751), UBE2N (726), CD47 (725), ABI1 (703), EIF3D (699), HLA-DRA (693), PSMB10 (688), CSK (671), EIF5A (669), CTSS (656), CD74 (639), CCND3 (637), WAS (624), B2M (624), TAPBP (613), STAT1 (603), ITGB2 (599), PTPN6 (578), EIF3A (574), PRKCB (571), TGFB1 (570), DARS (565), NPM1 (546), HLA-DQA1 (543), HLA-DMB (528), HIF1A (520), SIT1 (520), NCF4 (519), MAP4K1 (515), HCLS1 (508), HLA…	TAP1 (433), IL16 (409), UBE2N (398), CD47 (391), EIF3D (382), PSMB10 (379), ABI1 (371), HLA-DRA (370), CSK (367), CTSS (352), CD74 (352), EIF5A (349), STAT1 (342), B2M (339), TAPBP (338), CCND3 (333), WAS (330), ITGB2 (315), DARS (308), EIF3A (308), PTPN6 (306), TGFB1 (305), PRKCB (304), HLA-DQA1 (300), HLA-DMB (291), NPM1 (291), NCF4 (287), HIF1A (282), SIT1 (274), GBP2 (272), MAP4K1 (271), HLA-…	TAP1 (1006), IL16 (962), CD47 (929), UBE2N (922), HLA-DRA (896), EIF3D (888), PSMB10 (885), ABI1 (881), CSK (859), EIF5A (858), CTSS (841), CCND3 (812), CD74 (811), B2M (795), WAS (794), STAT1 (791), TAPBP (787), ITGB2 (761), PTPN6 (756), PRKCB (732), EIF3A (725), TGFB1 (724), DARS (714), NPM1 (700), HLA-DQA1 (698), HLA-DMB (681), NCF4 (664), SIT1 (663), HIF1A (660), HLA-DMA (649), MAP4K1 (649), …	TAP1 (273), IL16 (252), CD47 (250), UBE2N (244), EIF3D (240), HLA-DRA (236), CSK (236), ABI1 (232), PSMB10 (231), CD74 (227), CTSS (221), EIF5A (218), STAT1 (215), TAPBP (212), CCND3 (209), B2M (207), WAS (201), DARS (196), HLA-DQA1 (192), ITGB2 (191), PTPN6 (190), EIF3A (188), TGFB1 (188), NPM1 (187), NCF4 (187), HLA-DMB (183), PRKCB (183), HIF1A (182), GBP2 (179), LY86 (175), HLA-DMA (174), HLA…
HALLMARK_ANDROGEN_RESPONSE	HALLMARK_ANDROGEN_RESPONSE	527	276	545	284	251	269	661	161	0.0859286	0.113161	0.0855304	0.111155	0.0628915	0.12471	0.130891	0.123277	ADRM1 (461), NCOA4 (457), PIAS1 (450), B4GALT1 (446), SPCS3 (442), ELOVL5 (441), TMEM50A (440), SLC38A2 (437), PA2G4 (434), TNFAIP8 (431), XRCC5 (421), UBE2J1 (418), VAPA (415), PTK2B (415), UBE2I (407), DBI (407), XRCC6 (398), IDI1 (390), ELK4 (387), LMAN1 (385), CCND3 (376), SAT1 (373), NGLY1 (371), ARID5B (361), MYL12A (336), GNAI3 (305), B2M (301), SMS (294), RPS6KA3 (256), FKBP5 (241), GSR (…	PIAS1 (178), ADRM1 (177), SPCS3 (175), NCOA4 (175), TMEM50A (174), TNFAIP8 (171), B4GALT1 (170), PA2G4 (169), SLC38A2 (168), XRCC5 (167), ELOVL5 (167), XRCC6 (161), PTK2B (161), VAPA (158), UBE2J1 (157), DBI (155), UBE2I (155), CCND3 (149), SAT1 (149), ELK4 (149), IDI1 (149), LMAN1 (149), NGLY1 (140), ARID5B (132), MYL12A (130), B2M (115), GNAI3 (111), SMS (107), RPS6KA3 (96), FKBP5 (86), GSR (85…	ADRM1 (478), NCOA4 (472), PIAS1 (467), B4GALT1 (463), ELOVL5 (460), SPCS3 (460), TMEM50A (457), SLC38A2 (455), PA2G4 (451), TNFAIP8 (446), XRCC5 (437), PTK2B (434), UBE2J1 (432), VAPA (430), UBE2I (424), DBI (422), XRCC6 (411), IDI1 (406), ELK4 (400), LMAN1 (399), CCND3 (391), NGLY1 (387), SAT1 (384), ARID5B (374), MYL12A (345), GNAI3 (312), B2M (311), SMS (301), RPS6KA3 (262), FKBP5 (247), GSR (…	ADRM1 (185), PIAS1 (184), SPCS3 (182), NCOA4 (181), TMEM50A (181), B4GALT1 (178), TNFAIP8 (177), PA2G4 (176), SLC38A2 (175), ELOVL5 (175), XRCC5 (174), XRCC6 (168), VAPA (166), PTK2B (166), UBE2J1 (163), DBI (161), UBE2I (161), CCND3 (155), LMAN1 (154), IDI1 (154), SAT1 (153), ELK4 (153), NGLY1 (145), ARID5B (137), MYL12A (134), B2M (120), GNAI3 (116), SMS (112), RPS6KA3 (100), GSR (89), FKBP5 (8…	ADRM1 (306), NCOA4 (302), SPCS3 (296), PIAS1 (296), TMEM50A (294), B4GALT1 (293), ELOVL5 (288), TNFAIP8 (286), SLC38A2 (282), PA2G4 (281), XRCC5 (278), UBE2J1 (272), PTK2B (272), VAPA (271), UBE2I (270), DBI (268), XRCC6 (265), ELK4 (255), IDI1 (254), CCND3 (252), LMAN1 (252), SAT1 (246), NGLY1 (242), ARID5B (230), MYL12A (224), B2M (202), GNAI3 (191), SMS (187), RPS6KA3 (157), FKBP5 (148), GSR (…	PIAS1 (160), ADRM1 (158), NCOA4 (156), SPCS3 (155), TMEM50A (153), TNFAIP8 (152), XRCC5 (151), PA2G4 (151), B4GALT1 (149), SLC38A2 (148), ELOVL5 (147), PTK2B (145), XRCC6 (143), VAPA (142), UBE2J1 (139), DBI (138), UBE2I (136), LMAN1 (135), ELK4 (134), IDI1 (134), SAT1 (133), CCND3 (131), NGLY1 (127), ARID5B (117), MYL12A (116), B2M (102), GNAI3 (97), SMS (95), RPS6KA3 (83), FKBP5 (77), GSR (74),…	ADRM1 (382), NCOA4 (374), PIAS1 (373), B4GALT1 (368), SPCS3 (368), TMEM50A (362), ELOVL5 (359), SLC38A2 (357), TNFAIP8 (355), PA2G4 (354), XRCC5 (347), UBE2J1 (343), PTK2B (342), UBE2I (338), VAPA (337), DBI (329), XRCC6 (328), IDI1 (314), ELK4 (314), LMAN1 (313), CCND3 (310), SAT1 (303), NGLY1 (297), ARID5B (288), MYL12A (277), B2M (250), GNAI3 (247), SMS (240), RPS6KA3 (205), FKBP5 (193), GSR (…	PIAS1 (107), SPCS3 (106), ADRM1 (106), TNFAIP8 (105), NCOA4 (105), TMEM50A (102), PA2G4 (100), ELOVL5 (99), XRCC5 (99), PTK2B (98), SLC38A2 (96), B4GALT1 (94), UBE2J1 (94), XRCC6 (93), DBI (93), VAPA (92), UBE2I (91), CCND3 (89), IDI1 (89), ELK4 (87), LMAN1 (87), SAT1 (85), MYL12A (84), NGLY1 (83), ARID5B (78), B2M (77), GNAI3 (63), SMS (62), RPS6KA3 (53), FKBP5 (51), GSR (50), IQGAP2 (49), RAB4A…
HALLMARK_ANGIOGENESIS	HALLMARK_ANGIOGENESIS	986	434	1007	447	511	559	912	452	0.16077	0.177942	0.158035	0.174951	0.128038	0.259156	0.180594	0.346095	LRPAP1 (702), CCND2 (586), S100A4 (580), VCAN (484), APP (445), PTK2 (314), VAV2 (312), TIMP1 (177)	LRPAP1 (266), CCND2 (223), S100A4 (222), VCAN (186), APP (169), PTK2 (119), VAV2 (117), TIMP1 (62)	LRPAP1 (739), CCND2 (617), S100A4 (609), VCAN (510), APP (470), PTK2 (333), VAV2 (331), TIMP1 (183)	LRPAP1 (285), CCND2 (241), S100A4 (239), VCAN (203), APP (182), PTK2 (131), VAV2 (129), TIMP1 (66)	LRPAP1 (439), CCND2 (378), S100A4 (372), VCAN (318), APP (278), PTK2 (203), VAV2 (201), TIMP1 (114)	LRPAP1 (239), S100A4 (200), CCND2 (199), VCAN (166), APP (154), PTK2 (108), VAV2 (108), TIMP1 (52)	LRPAP1 (572), CCND2 (477), S100A4 (472), VCAN (403), APP (363), PTK2 (255), VAV2 (253), TIMP1 (150)	LRPAP1 (133), S100A4 (109), CCND2 (105), VCAN (95), APP (89), PTK2 (57), VAV2 (57), TIMP1 (36)
HALLMARK_APICAL_JUNCTION	HALLMARK_APICAL_JUNCTION	685	193	744	218	376	175	1027	231	0.111691	0.0791308	0.116761	0.0853229	0.094212	0.0811312	0.203366	0.176876	ITGB1 (665), TIAL1 (627), PTEN (624), CNN2 (617), CAP1 (602), VASP (600), RAC2 (583), CD99 (571), ACTB (566), RHOF (557), MSN (550), MYL12B (550), GNAI2 (530), ACTG1 (526), YWHAH (501), ZYX (476), PFN1 (476), EVL (474), ACTN4 (472), ARPC2 (467), B4GALT1 (452), PTPRC (446), MYH9 (435), ARHGEF6 (429), SKAP2 (392), SYK (332), GTF2F1 (329), FYB (300), ICAM2 (298), RSU1 (262), VCL (238), PLCG1 (231), …	ITGB1 (261), TIAL1 (257), PTEN (256), CNN2 (255), VASP (236), CAP1 (235), ACTB (232), CD99 (230), MSN (228), RAC2 (224), RHOF (217), YWHAH (217), MYL12B (214), ACTN4 (208), GNAI2 (207), ACTG1 (204), ZYX (201), EVL (196), PFN1 (193), ARHGEF6 (193), ARPC2 (187), MYH9 (180), PTPRC (177), B4GALT1 (176), SKAP2 (152), GTF2F1 (147), FYB (132), ICAM2 (129), RSU1 (123), SYK (119), VCL (109), EXOC4 (101), …	ITGB1 (703), PTEN (658), TIAL1 (657), CNN2 (650), CAP1 (634), VASP (632), RAC2 (615), CD99 (605), ACTB (598), RHOF (587), MSN (585), MYL12B (579), GNAI2 (556), ACTG1 (553), YWHAH (526), ZYX (505), EVL (503), PFN1 (502), ACTN4 (501), ARPC2 (492), B4GALT1 (477), PTPRC (470), MYH9 (460), ARHGEF6 (448), SKAP2 (418), SYK (356), GTF2F1 (347), ICAM2 (314), FYB (313), RSU1 (274), VCL (249), EXOC4 (245), …	ITGB1 (273), TIAL1 (269), CNN2 (269), PTEN (268), CAP1 (249), VASP (248), ACTB (244), CD99 (243), RAC2 (239), MSN (236), MYL12B (228), YWHAH (226), RHOF (226), GNAI2 (218), ACTN4 (216), ACTG1 (214), ZYX (209), PFN1 (204), EVL (204), ARHGEF6 (199), ARPC2 (195), B4GALT1 (185), PTPRC (184), MYH9 (184), SKAP2 (161), GTF2F1 (152), FYB (139), ICAM2 (134), SYK (127), RSU1 (126), VCL (112), EXOC4 (104), …	ITGB1 (428), TIAL1 (417), PTEN (417), CNN2 (398), VASP (391), CAP1 (390), RAC2 (380), ACTB (375), CD99 (375), MSN (362), RHOF (361), MYL12B (355), YWHAH (340), GNAI2 (334), ACTG1 (333), ZYX (316), ACTN4 (315), EVL (314), ARPC2 (310), PFN1 (302), ARHGEF6 (297), B4GALT1 (296), MYH9 (288), PTPRC (286), SKAP2 (255), GTF2F1 (233), SYK (211), ICAM2 (202), FYB (202), RSU1 (189), VCL (165), EXOC4 (160), …	ITGB1 (237), TIAL1 (234), PTEN (232), CNN2 (231), VASP (216), CAP1 (215), ACTB (210), RAC2 (205), CD99 (205), MSN (205), RHOF (202), YWHAH (195), MYL12B (194), GNAI2 (187), ACTG1 (185), ZYX (184), ACTN4 (183), PFN1 (181), EVL (179), ARHGEF6 (176), ARPC2 (167), MYH9 (164), PTPRC (161), B4GALT1 (160), SKAP2 (139), GTF2F1 (135), FYB (120), ICAM2 (117), RSU1 (114), SYK (108), VCL (98), EXOC4 (96), PL…	ITGB1 (542), PTEN (520), TIAL1 (517), CNN2 (502), VASP (489), CAP1 (487), RAC2 (478), ACTB (466), CD99 (466), MSN (455), RHOF (450), MYL12B (447), ACTG1 (428), GNAI2 (427), YWHAH (417), ZYX (396), ACTN4 (394), PFN1 (387), ARPC2 (386), EVL (386), B4GALT1 (372), PTPRC (368), ARHGEF6 (359), MYH9 (359), SKAP2 (322), GTF2F1 (286), SYK (269), FYB (252), ICAM2 (251), RSU1 (228), VCL (201), EXOC4 (193), …	TIAL1 (143), PTEN (140), ITGB1 (139), CNN2 (137), VASP (134), ACTB (125), YWHAH (124), CAP1 (123), CD99 (123), MSN (120), RAC2 (119), RHOF (117), MYL12B (117), ACTG1 (112), ZYX (110), PFN1 (110), ARHGEF6 (108), GNAI2 (106), ACTN4 (106), EVL (105), MYH9 (103), PTPRC (102), ARPC2 (97), B4GALT1 (93), SKAP2 (87), GTF2F1 (81), FYB (77), RSU1 (70), ICAM2 (69), SYK (65), PLCG1 (59), VCL (57), EXOC4 (55)…
HALLMARK_APICAL_SURFACE	HALLMARK_APICAL_SURFACE	1121	463	1244	504	863	369	766	167	0.182782	0.189832	0.195229	0.19726	0.216237	0.171071	0.151683	0.127871	HSPB1 (1146), AIM1 (1112), B4GALT1 (1090), ADAM10 (1068), FLOT2 (1060), LYN (704), IL2RG (596), SULF2 (349), PLAUR (312), APP (309), GATA3 (268), IL2RB (263), NCOA6 (16), ADIPOR2 (11)	HSPB1 (433), AIM1 (417), B4GALT1 (407), ADAM10 (403), FLOT2 (398), LYN (278), IL2RG (214), SULF2 (145), APP (129), PLAUR (128), GATA3 (97), IL2RB (94), NCOA6 (4), ADIPOR2 (1)	HSPB1 (1197), AIM1 (1166), B4GALT1 (1143), ADAM10 (1119), FLOT2 (1106), LYN (738), IL2RG (628), SULF2 (365), PLAUR (328), APP (324), GATA3 (278), IL2RB (272), NCOA6 (16), ADIPOR2 (11)	HSPB1 (460), AIM1 (443), B4GALT1 (433), ADAM10 (430), FLOT2 (420), LYN (296), IL2RG (234), SULF2 (151), APP (136), PLAUR (132), GATA3 (103), IL2RB (100), NCOA6 (5), ADIPOR2 (1)	HSPB1 (717), AIM1 (698), B4GALT1 (689), ADAM10 (669), FLOT2 (658), LYN (447), IL2RG (376), SULF2 (212), PLAUR (194), APP (190), GATA3 (169), IL2RB (166), NCOA6 (13), ADIPOR2 (8)	HSPB1 (386), AIM1 (368), B4GALT1 (361), ADAM10 (358), FLOT2 (353), LYN (245), IL2RG (190), SULF2 (125), APP (114), PLAUR (109), GATA3 (86), IL2RB (84), NCOA6 (4), ADIPOR2 (1)	HSPB1 (928), AIM1 (901), B4GALT1 (881), ADAM10 (863), FLOT2 (850), LYN (584), IL2RG (479), SULF2 (279), PLAUR (254), APP (250), GATA3 (218), IL2RB (215), NCOA6 (16), ADIPOR2 (11)	HSPB1 (236), AIM1 (227), B4GALT1 (223), ADAM10 (217), FLOT2 (215), LYN (147), IL2RG (114), SULF2 (79), APP (72), PLAUR (69), GATA3 (54), IL2RB (53), NCOA6 (3)
HALLMARK_APOPTOSIS	HALLMARK_APOPTOSIS	198	239	212	243	478	312	744	216	0.0322844	0.097991	0.0332706	0.0951076	0.119769	0.144645	0.147327	0.165391	HSPB1 (514), GADD45B (512), BTG2 (502), PPP3R1 (501), CYLD (497), CREBBP (482), TAP1 (481), DAP3 (479), CTNNB1 (474), BNIP3L (472), CASP4 (470), DNM1L (468), ETF1 (466), IFNGR1 (465), DNAJA1 (465), SPTAN1 (460), CDKN1B (457), SOD2 (451), PDCD4 (451), VDAC2 (445), BCAP31 (439), DNAJC3 (438), ADD1 (437), SOD1 (436), JUN (428), SQSTM1 (419), IFITM3 (408), IRF1 (408), CASP8 (406), CFLAR (405), BAX (4…	HSPB1 (211), GADD45B (205), BTG2 (201), TAP1 (201), CYLD (201), PPP3R1 (199), CREBBP (195), CASP4 (194), DNM1L (193), BNIP3L (193), ETF1 (192), CTNNB1 (192), DAP3 (191), SOD2 (188), SPTAN1 (187), DNAJA1 (186), PDCD4 (186), CDKN1B (186), IFNGR1 (184), BCAP31 (184), ADD1 (183), IFITM3 (183), JUN (179), VDAC2 (177), SOD1 (177), CASP8 (176), DNAJC3 (175), SQSTM1 (173), BAX (172), IGF2R (165), IRF1 (1…	HSPB1 (534), GADD45B (532), BTG2 (524), PPP3R1 (523), CYLD (517), CREBBP (505), DAP3 (502), TAP1 (500), CTNNB1 (498), CASP4 (493), BNIP3L (493), DNM1L (485), ETF1 (485), IFNGR1 (484), DNAJA1 (484), SPTAN1 (480), CDKN1B (476), PDCD4 (473), SOD2 (471), VDAC2 (464), BCAP31 (459), DNAJC3 (457), ADD1 (454), SOD1 (453), JUN (448), SQSTM1 (436), IRF1 (427), IFITM3 (426), BAX (424), CASP8 (423), CFLAR (4…	HSPB1 (220), GADD45B (214), CYLD (210), BTG2 (210), TAP1 (209), PPP3R1 (206), CREBBP (204), BNIP3L (202), CASP4 (201), DAP3 (200), DNM1L (200), CTNNB1 (199), SOD2 (197), ETF1 (197), CDKN1B (196), SPTAN1 (194), PDCD4 (194), IFNGR1 (193), BCAP31 (191), DNAJA1 (191), IFITM3 (191), ADD1 (191), JUN (189), VDAC2 (185), SOD1 (184), CASP8 (184), DNAJC3 (183), SQSTM1 (180), BAX (178), IGF2R (172), IRF1 (1…	HSPB1 (335), GADD45B (328), PPP3R1 (328), BTG2 (324), CYLD (323), TAP1 (320), CREBBP (312), CASP4 (311), BNIP3L (307), CTNNB1 (307), DAP3 (306), DNM1L (305), DNAJA1 (304), ETF1 (301), SPTAN1 (300), CDKN1B (299), IFNGR1 (297), SOD2 (295), BCAP31 (293), PDCD4 (292), ADD1 (287), VDAC2 (285), JUN (285), DNAJC3 (282), IFITM3 (280), SOD1 (278), CASP8 (277), SQSTM1 (272), BAX (265), IGF2R (263), CFLAR (…	HSPB1 (187), GADD45B (181), BTG2 (180), TAP1 (180), CYLD (179), CASP4 (175), PPP3R1 (175), CREBBP (172), BNIP3L (171), DNM1L (171), SPTAN1 (170), DAP3 (169), CTNNB1 (168), ETF1 (167), PDCD4 (165), SOD2 (165), DNAJA1 (164), IFNGR1 (164), BCAP31 (164), CDKN1B (163), ADD1 (163), IFITM3 (162), JUN (159), CASP8 (158), BAX (156), SOD1 (156), DNAJC3 (155), SQSTM1 (153), VDAC2 (153), CFLAR (145), IGF2R (…	HSPB1 (427), GADD45B (424), PPP3R1 (418), BTG2 (417), CYLD (413), TAP1 (400), CREBBP (400), DAP3 (394), BNIP3L (392), CTNNB1 (392), CASP4 (391), DNM1L (387), DNAJA1 (384), SPTAN1 (384), ETF1 (383), IFNGR1 (380), CDKN1B (378), SOD2 (375), PDCD4 (373), BCAP31 (371), VDAC2 (370), DNAJC3 (363), ADD1 (363), JUN (361), SOD1 (361), CASP8 (344), SQSTM1 (343), IFITM3 (341), IRF1 (335), BAX (331), CFLAR (3…	HSPB1 (123), CYLD (120), BTG2 (119), GADD45B (118), TAP1 (117), PPP3R1 (117), CASP4 (117), CREBBP (116), DNAJA1 (112), SPTAN1 (112), BCAP31 (110), ETF1 (110), CTNNB1 (110), ADD1 (110), DNM1L (109), DAP3 (109), BNIP3L (109), SOD2 (108), PDCD4 (107), JUN (106), CDKN1B (106), SOD1 (105), IFITM3 (104), CASP8 (103), IFNGR1 (102), VDAC2 (101), BAX (101), DNAJC3 (101), SQSTM1 (100), CFLAR (99), IRF1 (97…
HALLMARK_BILE_ACID_METABOLISM	HALLMARK_BILE_ACID_METABOLISM	153	55	158	56	139	70	279	45	0.024947	0.0225502	0.024796	0.0219178	0.0348284	0.0324525	0.0552475	0.0344564	GNPAT (190), ALDH9A1 (189), CAT (187), PEX16 (186), SOD1 (183), IDH2 (182), IDI1 (182), LONP2 (180), HSD17B11 (180), SCP2 (179), PRDX5 (173), GSTK1 (165), ACSL5 (151), OPTN (147), ATXN1 (129), HSD17B4 (97), NPC1 (92), PNPLA8 (91), LCK (86), ABCA1 (59), SLC23A2 (58), SLC35B2 (53), EFHC1 (53), PEX6 (53), PEX26 (53), PAOX (53), HACL1 (53), PEX1 (52), FADS1 (38), ALDH1A1 (38), RXRA (38), CYP27A1 (38)…	CAT (72), ALDH9A1 (72), GNPAT (72), PEX16 (70), IDI1 (70), SCP2 (68), HSD17B11 (68), IDH2 (66), SOD1 (66), PRDX5 (65), LONP2 (64), GSTK1 (64), ACSL5 (54), ATXN1 (53), OPTN (51), HSD17B4 (38), NPC1 (33), PNPLA8 (33), LCK (30), CYP27A1 (19), ABCA1 (19), ALDH1A1 (19), FADS1 (19), SLC23A2 (19), ACSL1 (18), RXRA (18), IDH1 (17), SLC35B2 (17), EFHC1 (17), PEX6 (17), AQP9 (17), PEX26 (17), PAOX (17), HA…	GNPAT (199), ALDH9A1 (198), CAT (195), PEX16 (194), SOD1 (192), IDH2 (191), IDI1 (191), LONP2 (189), SCP2 (188), HSD17B11 (188), PRDX5 (180), GSTK1 (173), ACSL5 (156), OPTN (152), ATXN1 (134), HSD17B4 (105), PNPLA8 (99), NPC1 (93), LCK (87), ABCA1 (63), SLC23A2 (62), SLC35B2 (57), EFHC1 (57), PEX6 (57), PEX26 (57), PAOX (57), HACL1 (57), PEX1 (56), FADS1 (42), ALDH1A1 (42), RXRA (42), CYP27A1 (42…	CAT (81), GNPAT (81), ALDH9A1 (80), PEX16 (79), IDI1 (79), SCP2 (76), HSD17B11 (76), IDH2 (75), SOD1 (75), PRDX5 (74), LONP2 (73), GSTK1 (72), ACSL5 (60), ATXN1 (59), OPTN (58), HSD17B4 (43), PNPLA8 (38), NPC1 (37), LCK (34), ABCA1 (22), SLC23A2 (22), CYP27A1 (21), ALDH1A1 (21), FADS1 (21), ACSL1 (20), RXRA (20), IDH1 (19), SLC35B2 (19), EFHC1 (19), PEX6 (19), AQP9 (19), PEX26 (19), PAOX (19), HA…	CAT (124), GNPAT (124), ALDH9A1 (123), PEX16 (119), IDI1 (119), SCP2 (117), SOD1 (116), IDH2 (115), HSD17B11 (115), LONP2 (113), PRDX5 (113), GSTK1 (109), ACSL5 (96), OPTN (94), ATXN1 (87), HSD17B4 (62), NPC1 (61), PNPLA8 (56), LCK (56), ABCA1 (36), SLC23A2 (35), SLC35B2 (30), EFHC1 (30), PEX6 (30), PEX26 (30), PAOX (30), HACL1 (30), PEX1 (29), ALDH1A1 (26), CYP27A1 (26), RXRA (25), FADS1 (25), A…	GNPAT (62), ALDH9A1 (62), CAT (61), IDI1 (60), PEX16 (59), SCP2 (58), HSD17B11 (57), IDH2 (56), GSTK1 (55), PRDX5 (55), SOD1 (55), LONP2 (54), ATXN1 (46), ACSL5 (46), OPTN (43), HSD17B4 (31), NPC1 (30), PNPLA8 (29), LCK (27), ALDH1A1 (16), FADS1 (16), CYP27A1 (16), ABCA1 (15), ACSL1 (15), SLC23A2 (15), RXRA (15), AQP9 (14), IDH1 (14), SLC35B2 (13), EFHC1 (13), PEX6 (13), PEX26 (13), PAOX (13), HA…	ALDH9A1 (158), CAT (158), GNPAT (158), PEX16 (154), IDI1 (153), SOD1 (151), SCP2 (150), IDH2 (150), HSD17B11 (150), LONP2 (148), PRDX5 (143), GSTK1 (138), ACSL5 (125), OPTN (122), ATXN1 (109), HSD17B4 (81), PNPLA8 (76), NPC1 (76), LCK (70), ABCA1 (49), SLC23A2 (48), SLC35B2 (43), EFHC1 (43), PEX6 (43), PEX26 (43), PAOX (43), HACL1 (43), PEX1 (42), ALDH1A1 (33), CYP27A1 (33), RXRA (32), FADS1 (32)…	GNPAT (42), ALDH9A1 (42), CAT (41), IDI1 (41), SCP2 (40), PEX16 (40), IDH2 (39), HSD17B11 (38), PRDX5 (37), SOD1 (36), LONP2 (36), GSTK1 (36), ATXN1 (31), OPTN (28), ACSL5 (28), HSD17B4 (25), PNPLA8 (24), NPC1 (16), LCK (15), FADS1 (14), ALDH1A1 (14), ACSL1 (14), CYP27A1 (14), RXRA (14), IDH1 (12), AQP9 (12), ABCA1 (11), SLC23A2 (11), SLC35B2 (9), EFHC1 (9), PEX6 (9), PEX26 (9), PAOX (9), HACL1 (…
HALLMARK_CHOLESTEROL_HOMEOSTASIS	HALLMARK_CHOLESTEROL_HOMEOSTASIS	124	64	128	64	146	159	302	80	0.0202185	0.0262403	0.0200879	0.0250489	0.0365823	0.0737135	0.059802	0.0612557	PMVK (197), ATXN2 (197), STX5 (196), GUSB (195), SREBF2 (193), ECH1 (193), ANTXR2 (192), IDI1 (191), FDFT1 (191), FDPS (191), CTNNB1 (185), ANXA5 (174), S100A11 (168), FABP5 (163), FBXO6 (163), PLSCR1 (160), ETHE1 (155), FAM129A (154), PNRC1 (145), LGALS3 (142), TP53INP1 (139), ACTG1 (138), EBP (112), MVD (111), ACAT2 (108), HSD17B7 (107), PDK3 (107), ABCA2 (90), ATF5 (72), SQLE (71), ALCAM (68),…	ATXN2 (78), GUSB (78), PMVK (77), STX5 (76), ANTXR2 (76), ECH1 (75), FDPS (75), SREBF2 (75), CTNNB1 (74), FDFT1 (74), IDI1 (73), ANXA5 (71), FBXO6 (66), FABP5 (66), S100A11 (65), ETHE1 (63), PLSCR1 (63), FAM129A (62), LGALS3 (60), ACTG1 (58), PNRC1 (58), TP53INP1 (56), EBP (47), MVD (46), HSD17B7 (45), PDK3 (45), ACAT2 (45), ABCA2 (38), SQLE (28), ATF5 (27), ALCAM (27), CXCL16 (20), ACSS2 (19), C…	PMVK (202), ATXN2 (202), STX5 (200), GUSB (199), ECH1 (198), SREBF2 (198), ANTXR2 (197), FDPS (196), FDFT1 (196), IDI1 (196), CTNNB1 (190), ANXA5 (178), S100A11 (171), FABP5 (168), FBXO6 (167), PLSCR1 (165), ETHE1 (160), FAM129A (157), PNRC1 (148), LGALS3 (144), TP53INP1 (140), ACTG1 (139), EBP (113), MVD (112), ACAT2 (109), HSD17B7 (108), PDK3 (108), ABCA2 (91), ATF5 (75), SQLE (75), ALCAM (72),…	ATXN2 (85), GUSB (85), PMVK (84), STX5 (83), ANTXR2 (83), ECH1 (82), FDPS (82), SREBF2 (82), FDFT1 (81), CTNNB1 (80), IDI1 (80), ANXA5 (76), FBXO6 (73), FABP5 (73), S100A11 (72), ETHE1 (70), PLSCR1 (70), FAM129A (69), LGALS3 (65), ACTG1 (62), PNRC1 (62), TP53INP1 (59), EBP (51), MVD (50), ACAT2 (49), HSD17B7 (48), PDK3 (48), ABCA2 (41), SQLE (32), ATF5 (31), ALCAM (31), CXCL16 (23), ACSS2 (22), C…	ATXN2 (127), PMVK (127), GUSB (127), STX5 (126), SREBF2 (125), ECH1 (124), ANTXR2 (124), FDFT1 (123), IDI1 (122), FDPS (122), CTNNB1 (121), ANXA5 (113), S100A11 (110), FABP5 (106), FBXO6 (106), PLSCR1 (104), ETHE1 (103), FAM129A (101), LGALS3 (94), ACTG1 (94), PNRC1 (93), TP53INP1 (92), EBP (76), MVD (75), ACAT2 (74), PDK3 (73), HSD17B7 (73), ABCA2 (62), SQLE (45), ATF5 (44), ALCAM (42), CXCL16 (…	ATXN2 (63), GUSB (63), PMVK (62), STX5 (61), ANTXR2 (61), CTNNB1 (60), ECH1 (60), FDPS (60), FDFT1 (60), SREBF2 (60), IDI1 (58), ANXA5 (57), FABP5 (56), FBXO6 (56), PLSCR1 (54), ETHE1 (53), FAM129A (52), S100A11 (51), LGALS3 (50), PNRC1 (46), ACTG1 (45), TP53INP1 (43), EBP (38), MVD (37), ACAT2 (36), HSD17B7 (36), PDK3 (36), ABCA2 (32), SQLE (24), ATF5 (23), ALCAM (23), CXCL16 (19), ACSS2 (18), C…	PMVK (161), ATXN2 (161), STX5 (160), GUSB (160), SREBF2 (158), ECH1 (158), FDFT1 (157), ANTXR2 (156), IDI1 (155), FDPS (155), CTNNB1 (152), ANXA5 (140), S100A11 (137), FABP5 (134), FBXO6 (134), PLSCR1 (131), ETHE1 (129), FAM129A (128), PNRC1 (119), LGALS3 (118), ACTG1 (116), TP53INP1 (112), EBP (91), MVD (90), ACAT2 (88), HSD17B7 (87), PDK3 (87), ABCA2 (74), ATF5 (60), SQLE (59), ALCAM (58), CXCL…	ATXN2 (39), GUSB (39), ANTXR2 (38), PMVK (38), CTNNB1 (38), SREBF2 (37), STX5 (37), FDFT1 (37), ECH1 (37), IDI1 (36), FDPS (36), ANXA5 (35), FABP5 (34), FBXO6 (34), ETHE1 (33), PLSCR1 (32), FAM129A (31), PNRC1 (31), S100A11 (29), LGALS3 (28), ACTG1 (28), TP53INP1 (24), EBP (21), MVD (20), PDK3 (19), HSD17B7 (19), ACAT2 (19), ABCA2 (18), ALCAM (16), SQLE (16), ATF5 (15), ACSS2 (13), LDLR (13), CXC…
HALLMARK_COAGULATION	HALLMARK_COAGULATION	488	194	505	206	644	490	781	281	0.0795695	0.0795408	0.079253	0.0806262	0.161363	0.227167	0.154653	0.215161	ISCU (597), ARF4 (575), PLEK (564), CAPN2 (561), WDR1 (557), CTSB (520), LTA4H (508), RAC1 (489), GNB2 (480), FYN (466), LAMP2 (443), USP11 (423), CSRP1 (322), PEF1 (321), CTSH (321), SIRT2 (319), ANXA1 (303), PREP (239), GSN (230), CLU (189), SERPINA1 (156), DUSP6 (153), THBS1 (144), LRP1 (138), CFD (119), TIMP1 (91), SH2B2 (70), MSRB2 (25), FURIN (21), C1QA (4), RABIF (2), DPP4 (2), PRSS23 (1)	ISCU (241), ARF4 (229), WDR1 (221), CAPN2 (209), CTSB (206), PLEK (205), LTA4H (194), RAC1 (193), GNB2 (186), FYN (186), USP11 (169), LAMP2 (168), CTSH (130), PEF1 (128), SIRT2 (125), CSRP1 (125), ANXA1 (115), PREP (93), GSN (92), CLU (75), DUSP6 (62), SERPINA1 (57), THBS1 (55), LRP1 (54), CFD (49), TIMP1 (34), SH2B2 (27), MSRB2 (5), FURIN (3), RABIF (1), DPP4 (1)	ISCU (621), ARF4 (601), PLEK (587), CAPN2 (584), WDR1 (583), CTSB (540), LTA4H (530), RAC1 (513), GNB2 (498), FYN (489), LAMP2 (462), USP11 (442), PEF1 (337), CSRP1 (336), CTSH (334), SIRT2 (333), ANXA1 (316), PREP (250), GSN (240), CLU (196), SERPINA1 (163), DUSP6 (157), THBS1 (150), LRP1 (143), CFD (123), TIMP1 (95), SH2B2 (75), MSRB2 (28), FURIN (23), C1QA (4), RABIF (2), DPP4 (2), PRSS23 (1)	ISCU (256), ARF4 (241), WDR1 (234), CAPN2 (220), PLEK (217), CTSB (216), RAC1 (205), LTA4H (205), GNB2 (198), FYN (195), USP11 (179), LAMP2 (177), PEF1 (136), CTSH (136), SIRT2 (133), CSRP1 (133), ANXA1 (124), PREP (99), GSN (97), CLU (79), DUSP6 (64), SERPINA1 (61), THBS1 (58), LRP1 (56), CFD (50), TIMP1 (34), SH2B2 (29), MSRB2 (5), FURIN (3), RABIF (1), DPP4 (1)	ISCU (389), ARF4 (372), WDR1 (351), PLEK (350), CAPN2 (342), CTSB (326), LTA4H (320), RAC1 (308), GNB2 (303), FYN (296), USP11 (276), LAMP2 (274), PEF1 (210), SIRT2 (208), CSRP1 (207), CTSH (202), ANXA1 (198), PREP (157), GSN (138), CLU (111), DUSP6 (95), SERPINA1 (90), THBS1 (86), LRP1 (82), CFD (70), TIMP1 (53), SH2B2 (43), MSRB2 (11), FURIN (8), RABIF (2), DPP4 (2), C1QA (1), PRSS23 (1)	ISCU (215), ARF4 (205), WDR1 (194), CAPN2 (187), PLEK (182), CTSB (182), RAC1 (172), LTA4H (172), GNB2 (166), FYN (166), USP11 (151), LAMP2 (148), CTSH (117), PEF1 (115), SIRT2 (113), CSRP1 (113), ANXA1 (104), GSN (85), PREP (82), CLU (68), DUSP6 (55), SERPINA1 (51), THBS1 (50), LRP1 (48), CFD (47), TIMP1 (31), SH2B2 (26), MSRB2 (5), FURIN (3), RABIF (1), DPP4 (1)	ISCU (493), ARF4 (467), PLEK (457), CAPN2 (452), WDR1 (449), CTSB (422), LTA4H (415), RAC1 (400), GNB2 (393), FYN (382), LAMP2 (362), USP11 (343), PEF1 (263), CSRP1 (263), SIRT2 (261), CTSH (260), ANXA1 (254), PREP (200), GSN (179), CLU (157), DUSP6 (126), SERPINA1 (123), THBS1 (117), LRP1 (110), CFD (99), TIMP1 (75), SH2B2 (51), MSRB2 (20), FURIN (16), RABIF (2), DPP4 (2), C1QA (2), PRSS23 (1)	ISCU (134), ARF4 (129), WDR1 (124), CAPN2 (118), PLEK (115), CTSB (112), RAC1 (110), LTA4H (107), GNB2 (106), FYN (105), LAMP2 (92), USP11 (91), CTSH (77), PEF1 (68), ANXA1 (67), CSRP1 (67), SIRT2 (67), GSN (57), CLU (45), PREP (45), DUSP6 (37), SERPINA1 (37), THBS1 (35), CFD (33), LRP1 (29), TIMP1 (20), SH2B2 (18), MSRB2 (4), FURIN (3)
HALLMARK_COMPLEMENT	HALLMARK_COMPLEMENT	226	145	236	149	717	413	916	371	0.0368498	0.0594506	0.037037	0.058317	0.179654	0.19147	0.181386	0.284074	GNAI3 (651), PIM1 (643), IRF2 (622), USP8 (613), CASP4 (612), RAF1 (608), ATOX1 (606), CTSC (602), CD46 (595), USP16 (585), TNFAIP3 (583), FYN (581), LAP3 (560), CD55 (546), HSPA5 (542), PSMB9 (540), PLEK (539), PPP4C (537), CALM3 (533), IRF1 (515), CTSS (508), CASP1 (492), CEBPB (484), CTSB (478), WAS (475), ANXA5 (470), LTA4H (460), GNB2 (447), RHOG (445), USP15 (437), LCP2 (436), EHD1 (428), G…	GNAI3 (234), PIM1 (230), USP8 (228), ATOX1 (221), IRF2 (220), RAF1 (220), CASP4 (215), CTSC (214), FYN (214), CD46 (210), USP16 (208), TNFAIP3 (207), HSPA5 (205), PSMB9 (201), LAP3 (200), PLEK (191), CD55 (189), CALM3 (189), PPP4C (183), CASP1 (183), CTSS (183), IRF1 (177), WAS (176), CTSB (171), LCP2 (171), ANXA5 (170), CEBPB (168), LTA4H (165), GRB2 (162), RHOG (154), LGALS3 (153), ITGAM (153),…	GNAI3 (680), PIM1 (673), IRF2 (652), USP8 (644), CASP4 (641), RAF1 (640), ATOX1 (630), CTSC (629), CD46 (624), USP16 (616), TNFAIP3 (608), FYN (605), LAP3 (588), CD55 (571), HSPA5 (569), PSMB9 (565), PPP4C (563), PLEK (562), CALM3 (559), IRF1 (540), CTSS (529), CASP1 (515), CEBPB (504), CTSB (496), WAS (495), ANXA5 (492), LTA4H (476), GNB2 (465), RHOG (464), USP15 (459), LCP2 (452), EHD1 (445), G…	GNAI3 (249), PIM1 (243), USP8 (239), IRF2 (236), ATOX1 (235), RAF1 (231), CTSC (230), CASP4 (229), FYN (226), CD46 (224), TNFAIP3 (222), USP16 (222), HSPA5 (217), PSMB9 (214), LAP3 (209), PLEK (205), CALM3 (202), CD55 (201), PPP4C (197), CTSS (194), CASP1 (193), WAS (189), IRF1 (186), CTSB (180), ANXA5 (179), CEBPB (177), LCP2 (176), LTA4H (175), GRB2 (168), RHOG (165), GNB2 (165), ITGAM (162), L…	GNAI3 (401), PIM1 (398), USP8 (386), IRF2 (381), ATOX1 (380), RAF1 (376), CTSC (375), CASP4 (374), CD46 (367), FYN (360), USP16 (354), TNFAIP3 (352), LAP3 (347), HSPA5 (338), PSMB9 (334), CD55 (331), PLEK (331), PPP4C (327), CALM3 (318), CASP1 (312), CTSS (310), IRF1 (303), WAS (301), CEBPB (299), CTSB (293), ANXA5 (290), LTA4H (290), LCP2 (279), GNB2 (268), EHD1 (267), RHOG (267), LGALS3 (264), …	PIM1 (199), GNAI3 (199), USP8 (192), ATOX1 (192), IRF2 (189), FYN (187), RAF1 (187), CASP4 (185), CTSC (181), HSPA5 (179), USP16 (178), CD46 (176), TNFAIP3 (173), PSMB9 (171), LAP3 (169), CD55 (165), PLEK (164), CALM3 (160), PPP4C (159), CTSS (155), CASP1 (152), WAS (151), IRF1 (148), CTSB (146), ANXA5 (144), LCP2 (144), LTA4H (142), CEBPB (141), GRB2 (139), GNB2 (135), USP15 (132), LGALS3 (132),…	GNAI3 (530), PIM1 (524), IRF2 (504), RAF1 (496), USP8 (493), CASP4 (491), ATOX1 (490), CTSC (488), CD46 (482), USP16 (474), TNFAIP3 (469), FYN (469), LAP3 (456), HSPA5 (442), CD55 (441), PSMB9 (438), PLEK (433), PPP4C (430), CALM3 (425), IRF1 (412), CTSS (405), CASP1 (401), CEBPB (393), CTSB (383), WAS (383), LTA4H (374), ANXA5 (371), GNB2 (361), LCP2 (357), RHOG (353), USP15 (350), LGALS3 (345),…	PIM1 (127), GNAI3 (125), ATOX1 (122), RAF1 (119), FYN (119), USP8 (119), IRF2 (119), HSPA5 (117), USP16 (116), CTSC (115), CASP4 (115), TNFAIP3 (110), PSMB9 (107), CD46 (105), PPP4C (104), CALM3 (102), PLEK (101), CD55 (101), LAP3 (98), CTSS (97), IRF1 (90), CTSB (89), CASP1 (88), ANXA5 (87), IRF7 (87), LTA4H (86), WAS (86), LCP2 (85), RHOG (85), GNB2 (84), CEBPB (82), GNG2 (81), USP15 (81), GRB2…
HALLMARK_DNA_REPAIR	HALLMARK_DNA_REPAIR	221	152	236	160	87	58	545	131	0.0360346	0.0623206	0.037037	0.0626223	0.021799	0.0268892	0.107921	0.100306	RALA (296), TMED2 (294), SUPT4H1 (293), RBX1 (292), SF3A3 (292), POLR2I (292), POLR2K (292), XPC (290), SSRP1 (290), POLR2E (289), MPG (288), POLE4 (288), SURF1 (287), SRSF6 (287), GTF2F1 (287), ADRM1 (287), POLR2F (286), TAF9 (286), ERCC5 (286), COX17 (285), DAD1 (285), NME3 (284), EIF1B (283), GTF2A2 (283), POLR3GL (282), NUDT21 (282), DUT (282), NT5C (282), DGUOK (282), VPS37B (281), POLR2G (2…	RALA (118), NME3 (117), RBX1 (116), POLR2K (115), ADRM1 (115), SF3A3 (115), POLR2F (115), POLE4 (115), SUPT4H1 (115), SURF1 (114), POLR2G (114), VPS28 (114), COX17 (114), POM121 (114), TMED2 (114), XPC (113), POLR2E (113), DAD1 (113), ERCC5 (112), SRSF6 (112), POLR2I (112), TAF9 (112), SSRP1 (112), SEC61A1 (111), VPS37B (111), GTF2F1 (111), DDB1 (111), GTF2A2 (111), DGUOK (111), MPG (110), EIF1B …	RALA (306), TMED2 (303), SUPT4H1 (303), POLR2I (302), SF3A3 (302), POLR2K (301), RBX1 (301), SSRP1 (300), XPC (299), POLE4 (298), MPG (298), ADRM1 (297), GTF2F1 (297), POLR2E (297), POLR2F (296), SRSF6 (296), ERCC5 (296), SURF1 (296), TAF9 (295), COX17 (294), DAD1 (293), NUDT21 (292), EIF1B (292), GTF2A2 (292), POLR3GL (292), DGUOK (292), NME3 (292), POLR2G (291), VPS37B (290), NT5C (290), POLR2A…	RALA (121), NME3 (120), RBX1 (120), ADRM1 (119), POLR2K (119), POLE4 (119), SF3A3 (119), POLR2F (119), SUPT4H1 (119), COX17 (118), POM121 (118), TMED2 (118), POLR2G (117), VPS28 (117), XPC (117), DAD1 (117), SURF1 (117), SRSF6 (116), POLR2E (116), POLR2I (116), SSRP1 (116), TAF9 (116), ERCC5 (115), DGUOK (115), GTF2A2 (115), SEC61A1 (115), VPS37B (115), DDB1 (115), GTF2F1 (115), IMPDH2 (114), NUD…	RBX1 (193), RALA (192), TMED2 (192), XPC (191), POLR2K (191), SUPT4H1 (190), NME3 (189), POLE4 (189), SF3A3 (188), SSRP1 (188), POLR2E (188), COX17 (188), POLR2F (188), SRSF6 (188), POLR2I (187), ADRM1 (186), POLR2G (186), TAF9 (185), GTF2F1 (185), SURF1 (185), DAD1 (185), POM121 (184), GTF2A2 (184), POLR3GL (184), MPG (183), DGUOK (183), POLR1D (182), DUT (182), EIF1B (182), ERCC5 (182), NUDT21 …	RALA (99), NME3 (98), SUPT4H1 (98), ADRM1 (97), VPS28 (97), SF3A3 (97), RBX1 (97), POLR2K (97), POLR2G (96), DAD1 (96), POM121 (96), POLR2F (96), COX17 (96), POLE4 (96), DGUOK (95), POLR2E (95), XPC (95), SURF1 (95), GTF2F1 (95), GTF2A2 (95), TMED2 (95), POLR1D (94), ERCC5 (94), SSRP1 (94), VPS37B (94), POLR3GL (94), SEC61A1 (94), TAF9 (94), SRSF6 (94), POLR2I (94), APRT (93), DDB1 (93), NT5C (92…	RALA (240), RBX1 (239), POLR2K (238), TMED2 (238), SF3A3 (237), SUPT4H1 (237), XPC (237), SSRP1 (235), POLR2I (235), POLE4 (235), POLR2E (235), GTF2F1 (234), COX17 (233), POLR2F (232), TAF9 (232), DAD1 (232), SURF1 (232), MPG (231), ADRM1 (231), ERCC5 (230), SRSF6 (230), GTF2A2 (230), DGUOK (230), NT5C (229), EIF1B (229), POLR2G (229), NME3 (229), POM121 (229), DUT (228), VPS37B (228), POLR3GL (2…	RALA (66), SURF1 (66), GTF2F1 (65), NME3 (65), POLR2K (65), SF3A3 (65), VPS28 (65), XPC (65), SUPT4H1 (65), ADRM1 (65), POM121 (65), SSRP1 (64), SEC61A1 (64), POLR2G (64), POLR2E (64), POLR1D (64), ERCC5 (64), RBX1 (64), TMED2 (64), APRT (64), TAF9 (64), DAD1 (64), POLR2I (64), DGUOK (63), COX17 (63), SRSF6 (63), POLR2F (63), POLE4 (63), TAF10 (62), NT5C (62), NUDT21 (62), MPG (62), VPS37B (62), …
HALLMARK_E2F_TARGETS	HALLMARK_E2F_TARGETS	155	97	166	105	72	53	883	238	0.0252731	0.0397704	0.0260515	0.0410959	0.0180406	0.0245712	0.174851	0.182236	XPO1 (449), AK2 (448), IPO7 (443), NOP56 (443), SSRP1 (436), USP1 (431), MCM5 (430), RANBP1 (428), SMC1A (421), SLBP (421), RPA2 (420), SRSF1 (420), DCK (418), ANP32E (418), SMC6 (418), PRKDC (416), POLE4 (415), SYNCRIP (414), DDX39A (414), NASP (412), NUDT21 (411), CDKN1B (411), PDS5B (410), EIF2S1 (409), NOLC1 (407), RPA3 (405), RAD50 (404), DUT (403), SMC3 (403), TMPO (402), HN1 (397), CTCF (3…	XPO1 (180), NOP56 (177), AK2 (177), IPO7 (177), SSRP1 (174), ANP32E (169), USP1 (169), POLE4 (168), EIF2S1 (167), SLBP (167), SMC1A (167), PDS5B (166), MCM5 (166), RANBP1 (166), CDKN1B (165), NASP (165), PRKDC (163), DUT (163), SMC6 (163), SRSF1 (163), DNMT1 (162), DDX39A (162), DCK (162), SYNCRIP (161), NUDT21 (161), RPA2 (159), SMC3 (159), TMPO (158), PHF5A (158), CTCF (158), PA2G4 (157), RPA3 …	AK2 (460), XPO1 (459), IPO7 (456), NOP56 (455), SSRP1 (448), USP1 (443), MCM5 (443), RANBP1 (440), SLBP (433), RPA2 (433), SMC1A (432), SRSF1 (431), SMC6 (431), ANP32E (430), DCK (430), POLE4 (426), PRKDC (426), DDX39A (426), NASP (425), SYNCRIP (424), CDKN1B (423), NUDT21 (422), PDS5B (421), EIF2S1 (420), NOLC1 (420), RPA3 (418), RAD50 (416), SMC3 (415), DUT (414), TMPO (413), HN1 (410), CTCF (4…	XPO1 (190), AK2 (187), NOP56 (185), IPO7 (185), SSRP1 (182), USP1 (178), ANP32E (178), POLE4 (177), RANBP1 (176), EIF2S1 (175), SMC1A (175), SLBP (175), CDKN1B (175), NASP (174), MCM5 (174), PDS5B (173), PRKDC (173), SRSF1 (172), DUT (171), SMC6 (171), DCK (171), DDX39A (171), SYNCRIP (171), NUDT21 (169), DNMT1 (168), CTCF (168), TMPO (168), RPA2 (168), SMC3 (167), PHF5A (166), RPA3 (165), NOLC1 …	XPO1 (296), AK2 (293), NOP56 (291), SSRP1 (288), IPO7 (285), SLBP (279), USP1 (278), MCM5 (278), RANBP1 (278), ANP32E (275), POLE4 (275), CDKN1B (274), DCK (274), SMC1A (274), SMC6 (273), PRKDC (272), SRSF1 (271), RPA2 (271), SYNCRIP (268), NUDT21 (267), NASP (267), EIF2S1 (267), DDX39A (266), DUT (265), PDS5B (265), NOLC1 (264), RAD50 (263), RPA3 (262), TMPO (262), SMC3 (262), CTCF (261), HN1 (2…	XPO1 (160), IPO7 (159), SSRP1 (157), NOP56 (156), AK2 (156), ANP32E (150), RANBP1 (150), POLE4 (149), EIF2S1 (148), USP1 (148), SLBP (148), SMC1A (147), NASP (147), PDS5B (147), MCM5 (147), SMC6 (147), CDKN1B (146), SRSF1 (145), DUT (145), SYNCRIP (145), PSIP1 (144), PRKDC (144), NUDT21 (143), DNMT1 (143), DDX39A (143), DCK (142), SMC3 (141), RPA2 (141), NOLC1 (140), TMPO (140), PA2G4 (138), RPA3…	XPO1 (368), NOP56 (367), AK2 (364), IPO7 (361), SSRP1 (360), USP1 (352), RANBP1 (349), MCM5 (349), SLBP (347), SMC1A (345), DCK (345), POLE4 (345), CDKN1B (344), PRKDC (343), SRSF1 (343), ANP32E (341), SMC6 (340), SYNCRIP (338), RPA2 (338), EIF2S1 (335), DDX39A (335), PDS5B (334), NOLC1 (333), NUDT21 (333), NASP (333), RAD50 (331), CTCF (331), SMC3 (330), TMPO (330), DUT (329), RPA3 (329), HN1 (3…	SSRP1 (89), NOP56 (88), XPO1 (87), AK2 (87), IPO7 (86), RANBP1 (85), SMC1A (83), ANP32E (83), POLE4 (83), NASP (83), EIF2S1 (82), SLBP (82), SMC6 (80), PRKDC (80), SRSF1 (80), PSIP1 (80), TMPO (80), DDX39A (79), PDS5B (79), HN1 (78), NUDT21 (78), DUT (78), CDKN1B (78), DNMT1 (78), MCM5 (78), STAG1 (78), USP1 (77), SMC3 (77), RPA3 (76), RPA2 (76), CTCF (76), DCK (76), PHF5A (75), HMGA1 (74), PA2G4…
[truncated: 145 more rows]

## Sheet: pos_Enrichment_with_flu
ID	Symbol	Sign.Cells:B cell like_6w p.i. no MIS-C (2394)	Sign.Cells:B cell like_flu (1258)	Sign.Cells:B cell like MIS-C (6539)	Sign.Cells:Monocyte like_6w p.i. no MIS-C (2649)	Sign.Cells:Monocyte like_flu (8727)	Sign.Cells:Monocyte like_MIS-C (5109)	Sign.Cells:T cell like_6w p.i. no MIS-C (1418)	Sign.Cells:T cell like_flu (2689)	Sign.Cells:T cell like_MIS-C (4611)	%Sign.Cells:B cell like_6w p.i. no MIS-C	%Sign.Cells:B cell like_flu	%Sign.Cells:B cell like MIS-C	%Sign.Cells:Monocyte like_6w p.i. no MIS-C	%Sign.Cells:Monocyte like_flu	%Sign.Cells:Monocyte like_MIS-C	%Sign.Cells:T cell like_6w p.i. no MIS-C	%Sign.Cells:T cell like_flu	%Sign.Cells:T cell like_MIS-C	Core Genes:B cell like_6w p.i. no MIS-C (2394)	Core Genes:B cell like_flu (1258)	Core Genes:B cell like MIS-C (6539)	Core Genes:Monocyte like_6w p.i. no MIS-C (2649)	Core Genes:Monocyte like_flu (8727)	Core Genes:Monocyte like_MIS-S (5109)	Core Genes:T cell like_6w p.i. no MIS-C (1418)	Core Genes:T cell like_flu (2689)	Core Genes:T cell like_MIS-C(4611)
[truncated: 1,012 more rows]

[truncated: 7 more sheets: neg_Enrichment_with_flu, pos_Enrichment_FDR0.25_TC, neg_Enrichment_FDR0.25_TC, pos_Enrichment_FDR0.25_BC, neg_Enrichment_FDR0.25_BC, pos_Enrichment_FDR0.25_monocyte, neg_Enrichment_FDR0.25_monocyte]
